# Supplementary material for: A cell competition–based small molecule screen identifies a novel compound that induces dual c-Myc depletion and p53 activation
Source: J Biol Chem. 2020 Dec 17;296:100179. doi: 10.1074/jbc.RA120.015285 (PMC7948465; doi:10.1074/jbc.RA120.015285)
Supplement: JBC_JBC-2020-015285_13 [file mmc4.xlsx]

## Sheet: Raw data
test_id	gene_id	gene	locus	sample_1	sample_2	status	value_1(DJ-34)	value_2(DMSO)	log2(fold_change)	test_stat	p_value	q_value	significant
ENSMUSG00000000001	ENSMUSG00000000001	Gnai3	3:108107279-108146146	treated	control	OK	83.2805	71.9942	-0.210097	-1.07542	0.06015	0.114745	no
ENSMUSG00000000028	ENSMUSG00000000028	Cdc45	16:18780446-18835261	treated	control	OK	73.7537	37.8008	-0.964297	-3.93447	5e-05	0.000187138	yes
ENSMUSG00000000049	ENSMUSG00000000049	Apoh	11:107933386-108414396	treated	control	OK	2.04561	0.0694673	-4.88005	-0.604722	0.0142	0.0328237	yes
ENSMUSG00000000056	ENSMUSG00000000056	Narf	11:121237252-121255856	treated	control	OK	51.8016	13.9988	-1.8877	-3.92509	5e-05	0.000187138	yes
ENSMUSG00000000058	ENSMUSG00000000058	Cav2	6:17197750-17385604	treated	control	OK	12.1393	6.39158	-0.925439	-2.63434	5e-05	0.000187138	yes
ENSMUSG00000000078	ENSMUSG00000000078	Klf6	13:5861488-5870393	treated	control	OK	8.7993	4.45201	-0.982934	-4.53066	5e-05	0.000187138	yes
ENSMUSG00000000085	ENSMUSG00000000085	Scmh1	4:120405280-120530186	treated	control	OK	49.9569	44.9327	-0.152917	-0.372676	0.5161	0.632837	no
ENSMUSG00000000088	ENSMUSG00000000088	Cox5a	9:57521231-57543187	treated	control	OK	302.57	369.604	0.288711	1.22378	0.03215	0.0668624	no
ENSMUSG00000000093	ENSMUSG00000000093	Tbx2	11:85832550-85841948	treated	control	OK	0.297097	0.0336255	-3.14331	-3.64559	0.0003	0.000999532	yes
ENSMUSG00000000126	ENSMUSG00000000126	Wnt9a	11:59306927-59333552	treated	control	OK	0.533713	1.05095	0.977554	2.76482	5e-05	0.000187138	yes
ENSMUSG00000000131	ENSMUSG00000000131	Xpo6	7:126101714-126200501	treated	control	OK	207.249	216.366	0.0621083	0.156861	0.78665	0.851891	no
ENSMUSG00000000134	ENSMUSG00000000134	Tfe3	X:7762559-7775202	treated	control	OK	32.1851	18.782	-0.777044	-1.81886	0.0025	0.00692866	yes
ENSMUSG00000000148	ENSMUSG00000000148	Brat1	5:140705010-140719379	treated	control	OK	5.34789	10.1243	0.920786	4.16319	5e-05	0.000187138	yes
ENSMUSG00000000149	ENSMUSG00000000149	Gna12	5:140724126-140830431	treated	control	OK	13.9354	22.9264	0.718258	3.25986	5e-05	0.000187138	yes
ENSMUSG00000000167	ENSMUSG00000000167	Pih1d2	9:50603900-50625000	treated	control	OK	2.99225	2.58063	-0.213508	-0.162469	0.75575	0.828515	no
ENSMUSG00000000168	ENSMUSG00000000168	Dlat	9:50634632-50659780	treated	control	OK	102.037	76.7305	-0.411217	-1.34523	0.0164	0.0372654	yes
ENSMUSG00000000171	ENSMUSG00000000171	Sdhd	9:50596337-50603849	treated	control	OK	149.808	209.559	0.484237	2.48768	0.0001	0.000361487	yes
ENSMUSG00000000182	ENSMUSG00000000182	Fgf23	6:127072901-127081408	treated	control	OK	4.66834	166.857	5.15956	22.1554	5e-05	0.000187138	yes
ENSMUSG00000000184	ENSMUSG00000000184	Ccnd2	6:127122965-127212411	treated	control	OK	83.047	394.697	2.24874	0.929249	0.0001	0.000361487	yes
ENSMUSG00000000194	ENSMUSG00000000194	Gpr107	2:31152315-31218775	treated	control	OK	33.4757	16.9833	-0.978997	-2.39071	0.0001	0.000361487	yes
ENSMUSG00000000204	ENSMUSG00000000204	Slfn4	11:83175185-83190221	treated	control	OK	10.8699	22.0229	1.01867	4.88609	5e-05	0.000187138	yes
ENSMUSG00000000244	ENSMUSG00000000244	Tspan32	7:142988968-143019644	treated	control	OK	27.6566	98.0463	1.82584	7.42815	5e-05	0.000187138	yes
ENSMUSG00000000247	ENSMUSG00000000247	Lhx2	2:38339280-38369733	treated	control	OK	0.432703	0	-inf	-nan	5e-05	0.000187138	yes
ENSMUSG00000000248	ENSMUSG00000000248	Clec2g	6:128934380-128984707	treated	control	OK	0.446171	0.519451	0.21939	0.265766	0.55775	0.669027	no
ENSMUSG00000000253	ENSMUSG00000000253	Gmpr	13:45507443-45546382	treated	control	OK	103.997	59.1062	-0.815167	-3.9213	5e-05	0.000187138	yes
ENSMUSG00000000275	ENSMUSG00000000275	Trim25	11:88999375-89020293	treated	control	OK	55.6985	74.2365	0.414489	1.9332	0.0008	0.00245296	yes
ENSMUSG00000000276	ENSMUSG00000000276	Dgke	11:89035178-89069098	treated	control	OK	3.53608	1.95591	-0.854315	-3.32043	5e-05	0.000187138	yes
ENSMUSG00000000278	ENSMUSG00000000278	Scpep1	11:88905927-88955465	treated	control	OK	12.1482	11.3929	-0.0925997	-0.426489	0.4578	0.576429	no
ENSMUSG00000000282	ENSMUSG00000000282	Mnt	11:74830919-74845725	treated	control	OK	18.7991	12.6487	-0.571669	-1.49249	0.0101	0.0242153	yes
ENSMUSG00000000290	ENSMUSG00000000290	Itgb2	10:77530251-77565708	treated	control	OK	66.6108	81.3783	0.288888	0.775974	0.1708	0.270735	no
ENSMUSG00000000295	ENSMUSG00000000295	Hddc2	10:31313381-31328204	treated	control	OK	26.9059	42.5202	0.660229	3.01453	5e-05	0.000187138	yes
ENSMUSG00000000301	ENSMUSG00000000301	Pemt	11:59970613-60046489	treated	control	OK	13.9174	16.3938	0.236256	0.669403	0.23195	0.341555	no
ENSMUSG00000000308	ENSMUSG00000000308	Ckmt1	2:121357713-121387168	treated	control	OK	4.79861	1.32728	-1.85415	-4.24544	5e-05	0.000187138	yes
ENSMUSG00000000318	ENSMUSG00000000318	Clec10a	11:70156196-70170834	treated	control	OK	0.918523	0	-inf	-nan	5e-05	0.000187138	yes
ENSMUSG00000000320	ENSMUSG00000000320	Alox12	11:70241456-70255353	treated	control	OK	2.23502	1.29723	-0.784855	-2.67921	5e-05	0.000187138	yes
ENSMUSG00000000325	ENSMUSG00000000325	Arvcf	16:18348181-18479073	treated	control	OK	0.292015	0.121327	-1.26714	-0.331153	0.15255	0.24837	no
ENSMUSG00000000326	ENSMUSG00000000326	Comt	16:18348181-18479073	treated	control	OK	22.8477	57.9334	1.34235	4.42213	5e-05	0.000187138	yes
ENSMUSG00000000339	ENSMUSG00000000339	Rtca	3:116488962-116508208	treated	control	OK	87.3167	69.3383	-0.332606	-1.38864	0.01505	0.0345995	yes
ENSMUSG00000000340	ENSMUSG00000000340	Dbt	3:116513069-116549981	treated	control	OK	51.7107	26.8108	-0.947651	-2.66825	5e-05	0.000187138	yes
ENSMUSG00000000346	ENSMUSG00000000346	Dazap2	15:100615627-100620731	treated	control	OK	168.364	147.962	-0.186354	-0.951045	0.0946	0.168187	no
ENSMUSG00000000355	ENSMUSG00000000355	Mcts1	X:38600577-38613426	treated	control	OK	42.5113	65.5755	0.625311	2.76771	5e-05	0.000187138	yes
ENSMUSG00000000374	ENSMUSG00000000374	Trappc10	10:78186724-78244642	treated	control	OK	36.462	31.1065	-0.229174	-1.18369	0.0398	0.0806092	no
ENSMUSG00000000378	ENSMUSG00000000378	Ccm2	11:6546886-6596744	treated	control	OK	41.6606	35.6395	-0.225206	-0.808327	0.1565	0.253588	no
ENSMUSG00000000384	ENSMUSG00000000384	Tbrg4	11:6615597-6626067	treated	control	OK	55.1307	113.078	1.03639	3.33613	5e-05	0.000187138	yes
ENSMUSG00000000386	ENSMUSG00000000386	Mx1	16:97447034-97462907	treated	control	OK	15.8957	52.6587	1.72804	5.30194	5e-05	0.000187138	yes
ENSMUSG00000000399	ENSMUSG00000000399	Ndufa9	6:126821720-126849136	treated	control	OK	126.207	128.731	0.0285742	0.145283	0.7937	0.857208	no
ENSMUSG00000000409	ENSMUSG00000000409	Lck	4:129548343-129573641	treated	control	OK	5.65937	0.713878	-2.98689	-3.88419	5e-05	0.000187138	yes
ENSMUSG00000000420	ENSMUSG00000000420	Galnt1	18:24205343-24286818	treated	control	OK	88.4906	163.481	0.885527	2.83928	5e-05	0.000187138	yes
ENSMUSG00000000439	ENSMUSG00000000439	Mkrn2	6:115601901-115677780	treated	control	OK	33.3466	22.7349	-0.552632	-0.554044	0.33445	0.453032	no
ENSMUSG00000000441	ENSMUSG00000000441	Raf1	6:115601901-115677780	treated	control	OK	93.4006	63.1822	-0.563914	-1.67248	0.00435	0.0114019	yes
ENSMUSG00000000486	ENSMUSG00000000486	Sept1	7:127214446-127238179	treated	control	OK	173.736	133.988	-0.374794	-0.61727	0.2738	0.386878	no
ENSMUSG00000000530	ENSMUSG00000000530	Acvrl1	15:101128521-101145336	treated	control	OK	0.588032	0.078078	-2.91291	-0.740798	0.00015	0.00052773	yes
ENSMUSG00000000531	ENSMUSG00000000531	Grasp	15:101224206-101232755	treated	control	OK	2.90324	1.02252	-1.50554	-4.62885	5e-05	0.000187138	yes
ENSMUSG00000000532	ENSMUSG00000000532	Acvr1b	15:101174066-101213679	treated	control	OK	13.1073	9.99032	-0.391766	-1.96228	0.0008	0.00245296	yes
ENSMUSG00000000538	ENSMUSG00000000538	Tom1l2	11:60226713-60352905	treated	control	OK	9.63238	7.39049	-0.382221	-1.56727	0.0064	0.0160164	yes
ENSMUSG00000000552	ENSMUSG00000000552	Zfp385a	15:103313894-103340086	treated	control	OK	40.6492	41.7226	0.0376037	0.193574	0.7312	0.810454	no
ENSMUSG00000000555	ENSMUSG00000000555	Itga5	15:103344288-103366763	treated	control	OK	21.3972	9.20953	-1.21622	-6.13733	5e-05	0.000187138	yes
ENSMUSG00000000561	ENSMUSG00000000561	Wdr77	3:105942697-105987423	treated	control	OK	61.513	110.893	0.8502	2.03286	0.0002	0.000688025	yes
ENSMUSG00000000562	ENSMUSG00000000562	Adora3	3:105870857-105924042	treated	control	OK	0.286722	0.0899299	-1.67278	-1.40474	0.0103	0.0246532	yes
ENSMUSG00000000563	ENSMUSG00000000563	Atp5f1	3:105942697-105987423	treated	control	OK	193.499	295.053	0.608647	1.75352	0.00205	0.00578911	yes
ENSMUSG00000000568	ENSMUSG00000000568	Hnrnpd	5:99955934-99978938	treated	control	OK	248.892	740.25	1.57249	6.49273	5e-05	0.000187138	yes
ENSMUSG00000000579	ENSMUSG00000000579	Dynlt1c	17:6601670-6609774	treated	control	OK	7.02603	4.36412	-0.68702	-1.28881	0.02795	0.0592773	no
ENSMUSG00000000581	ENSMUSG00000000581	C1d	11:17257578-17269176	treated	control	OK	18.1496	92.7838	2.35393	6.68015	5e-05	0.000187138	yes
ENSMUSG00000000594	ENSMUSG00000000594	Gm2a	11:55098114-55113029	treated	control	OK	1.03718	0.235624	-2.13811	-5.53732	5e-05	0.000187138	yes
ENSMUSG00000000600	ENSMUSG00000000600	Krit1	5:3803183-3866596	treated	control	OK	32.4792	21.5952	-0.588806	-2.52245	5e-05	0.000187138	yes
ENSMUSG00000000605	ENSMUSG00000000605	Clcn4	7:7282308-7300851	treated	control	OK	10.4061	9.73577	-0.0960625	-0.377254	0.4656	0.583762	no
ENSMUSG00000000627	ENSMUSG00000000627	Sema4f	6:82911884-82939769	treated	control	OK	0.358838	0.0873767	-2.03801	-1.18256	0.0007	0.00217143	yes
ENSMUSG00000000628	ENSMUSG00000000628	Hk2	6:82725024-82774454	treated	control	OK	45.6685	99.8567	1.12866	3.21104	5e-05	0.000187138	yes
ENSMUSG00000000631	ENSMUSG00000000631	Myo18a	11:77763245-77865980	treated	control	OK	35.7527	25.557	-0.484335	-0.827757	0.09115	0.163165	no
ENSMUSG00000000682	ENSMUSG00000000682	Cd52	4:134065911-134095082	treated	control	OK	0.493829	0	-inf	-nan	0.0154	0.0352902	yes
ENSMUSG00000000686	ENSMUSG00000000686	Abhd15	11:77508098-77607815	treated	control	OK	1.49515	0.797887	-0.906036	-0.726189	0.154	0.250314	no
ENSMUSG00000000693	ENSMUSG00000000693	Loxl3	6:83034172-83057808	treated	control	OK	7.88812	2.03058	-1.95779	-0.757543	0.0113	0.0267523	yes
ENSMUSG00000000706	ENSMUSG00000000706	Btn1a1	13:23456991-23465901	treated	control	OK	0.475826	0.480118	0.0129562	0.0232378	0.9674	0.976381	no
ENSMUSG00000000708	ENSMUSG00000000708	Kat2b	17:53566860-53672720	treated	control	OK	27.5992	25.5192	-0.113041	-0.201289	0.72455	0.805593	no
ENSMUSG00000000711	ENSMUSG00000000711	Rab5b	10:128677192-128696268	treated	control	OK	16.6503	19.1771	0.203838	1.02656	0.0713	0.132732	no
ENSMUSG00000000730	ENSMUSG00000000730	Dnmt3l	10:78030021-78063622	treated	control	OK	0.212161	0.798086	1.91139	1.2099	0.00235	0.00655238	yes
ENSMUSG00000000732	ENSMUSG00000000732	Icosl	10:78069359-78079525	treated	control	OK	8.4698	4.52457	-0.904545	-3.94011	5e-05	0.000187138	yes
ENSMUSG00000000738	ENSMUSG00000000738	Spg7	8:119910359-124345724	treated	control	OK	19.3123	38.3859	0.991058	0.185591	0.05775	0.110692	no
ENSMUSG00000000740	ENSMUSG00000000740	Rpl13	8:119910359-124345724	treated	control	OK	1083.68	1307.19	0.270526	0.28523	0.62235	0.723403	no
ENSMUSG00000000743	ENSMUSG00000000743	Chmp1a	8:119910359-124345724	treated	control	OK	43.7424	52.4457	0.261792	0.0995031	0.9204	0.944944	no
ENSMUSG00000000751	ENSMUSG00000000751	Rpa1	11:75298165-75348324	treated	control	OK	118.519	116.831	-0.0207008	-0.0838586	0.88165	0.918466	no
ENSMUSG00000000753	ENSMUSG00000000753	Serpinf1	11:75409768-75422701	treated	control	OK	92.0929	96.0724	0.0610308	0.251376	0.6599	0.754392	no
ENSMUSG00000000759	ENSMUSG00000000759	Tubgcp3	8:12614276-12679229	treated	control	OK	55.2683	39.122	-0.498475	-1.30298	0.02185	0.047884	yes
ENSMUSG00000000776	ENSMUSG00000000776	Polr3d	14:70438747-70443471	treated	control	OK	16.5562	18.4877	0.159195	0.770141	0.181	0.283006	no
ENSMUSG00000000787	ENSMUSG00000000787	Ddx3x	X:13280969-13294052	treated	control	OK	66.515	216.09	1.69988	5.10361	5e-05	0.000187138	yes
ENSMUSG00000000791	ENSMUSG00000000791	Il12rb1	8:70808448-70821424	treated	control	OK	0.714487	3.14115	2.13632	6.74989	5e-05	0.000187138	yes
ENSMUSG00000000792	ENSMUSG00000000792	Slc5a5	8:70882888-70892757	treated	control	OK	1.03718	0.348105	-1.57507	-3.94159	5e-05	0.000187138	yes
ENSMUSG00000000804	ENSMUSG00000000804	Usp32	11:84984441-85140161	treated	control	OK	28.9163	18.125	-0.673899	-1.05078	0.08265	0.150602	no
ENSMUSG00000000811	ENSMUSG00000000811	Txnrd3	6:89643987-89675529	treated	control	OK	15.5415	6.60777	-1.23389	-5.79192	5e-05	0.000187138	yes
ENSMUSG00000000823	ENSMUSG00000000823	Zfp512b	2:181569148-181655660	treated	control	OK	43.8007	27.971	-0.647024	-1.02325	0.06915	0.129422	no
ENSMUSG00000000826	ENSMUSG00000000826	Dnajc5	2:181520484-181555133	treated	control	OK	73.3645	54.3561	-0.43264	-1.43886	0.01185	0.0279529	yes
ENSMUSG00000000827	ENSMUSG00000000827	Tpd52l2	2:181497141-181517966	treated	control	OK	69.0512	95.312	0.464991	1.93373	0.0006	0.0018874	yes
ENSMUSG00000000838	ENSMUSG00000000838	Fmr1	X:68678484-68717963	treated	control	OK	30.4565	39.3871	0.370975	1.60579	0.0036	0.00962623	yes
ENSMUSG00000000869	ENSMUSG00000000869	Il4	11:53602981-53618669	treated	control	OK	0.554553	0.85509	0.624751	0.730679	0.15925	0.256742	no
ENSMUSG00000000876	ENSMUSG00000000876	Pxmp4	2:154585757-154603708	treated	control	OK	22.4098	26.5106	0.242438	0.737269	0.195	0.299218	no
ENSMUSG00000000884	ENSMUSG00000000884	Gnb1l	16:18498767-18566679	treated	control	OK	10.7183	19.9678	0.897593	1.69676	0.0049	0.012678	yes
ENSMUSG00000000901	ENSMUSG00000000901	Mmp11	10:75923221-75932502	treated	control	OK	0.549185	0.007149	-6.26341	-0.27431	0.2385	0.348512	no
ENSMUSG00000000902	ENSMUSG00000000902	Smarcb1	10:75896768-75921617	treated	control	OK	65.5246	95.6954	0.546412	2.60419	5e-05	0.000187138	yes
ENSMUSG00000000915	ENSMUSG00000000915	Hip1r	5:123973627-124032270	treated	control	OK	11.454	2.25581	-2.34413	-1.90408	0.0006	0.0018874	yes
ENSMUSG00000000916	ENSMUSG00000000916	Nsun5	5:135369952-135394546	treated	control	OK	50.7847	57.8156	0.187066	0.230045	0.68365	0.772573	no
ENSMUSG00000000934	ENSMUSG00000000934	Top1mt	15:75657034-75678800	treated	control	OK	5.41146	9.42683	0.800754	3.30501	5e-05	0.000187138	yes
ENSMUSG00000000958	ENSMUSG00000000958	Slc7a7	14:54360840-54417780	treated	control	OK	27.3838	6.90146	-1.98835	-2.50735	5e-05	0.000187138	yes
ENSMUSG00000000959	ENSMUSG00000000959	Oxa1l	14:54360840-54417780	treated	control	OK	51.3406	45.5733	-0.171911	-0.692665	0.21955	0.32789	no
ENSMUSG00000000976	ENSMUSG00000000976	Heatr6	11:83753695-83783754	treated	control	OK	16.6563	12.9322	-0.365095	-0.913731	0.0935	0.166686	no
ENSMUSG00000001014	ENSMUSG00000001014	Icam4	9:21029372-21030531	treated	control	OK	3.32352	5.00238	0.589903	1.79986	0.0021	0.00591856	yes
ENSMUSG00000001016	ENSMUSG00000001016	Ilf2	3:90476125-90491033	treated	control	OK	129.572	99.9453	-0.37454	-1.5628	0.0058	0.0146933	yes
ENSMUSG00000001017	ENSMUSG00000001017	Chtop	3:90498955-90509498	treated	control	OK	41.4048	99.5352	1.26541	5.41098	5e-05	0.000187138	yes
ENSMUSG00000001018	ENSMUSG00000001018	Snapin	3:90476125-90491033	treated	control	OK	24.9081	21.8147	-0.191315	-0.383476	0.50775	0.6248	no
ENSMUSG00000001020	ENSMUSG00000001020	S100a4	3:90560555-90606045	treated	control	OK	1.49195	1.55252	0.0574153	0.0819237	0.87755	0.915501	no
ENSMUSG00000001021	ENSMUSG00000001021	S100a3	3:90560555-90606045	treated	control	OK	0.451282	0.0108849	-5.37362	-0.46092	0.0009	0.00273017	yes
ENSMUSG00000001027	ENSMUSG00000001027	Scn4a	11:106349454-106353288	treated	control	OK	0.686589	0.00863714	-6.31275	-5.91465	0.04575	0.090758	no
ENSMUSG00000001029	ENSMUSG00000001029	Icam2	11:106377655-106388075	treated	control	OK	58.2011	155.53	1.41808	5.96094	5e-05	0.000187138	yes
ENSMUSG00000001052	ENSMUSG00000001052	Sec24b	3:129982758-130061553	treated	control	OK	40.1517	62.3478	0.634877	1.67719	0.0024	0.00667396	yes
ENSMUSG00000001053	ENSMUSG00000001053	N4bp3	11:51643062-51650842	treated	control	OK	10.2596	5.81626	-0.818808	-2.87967	5e-05	0.000187138	yes
ENSMUSG00000001054	ENSMUSG00000001054	Rmnd5b	11:51619734-51635896	treated	control	OK	46.2042	39.8096	-0.214908	-0.551792	0.2859	0.4009	no
ENSMUSG00000001056	ENSMUSG00000001056	Nhp2	11:51619734-51635896	treated	control	OK	121.315	239.584	0.981774	3.94251	5e-05	0.000187138	yes
ENSMUSG00000001062	ENSMUSG00000001062	Vps9d1	8:119910359-124345724	treated	control	OK	32.7744	15.0869	-1.11927	-0.109002	0.02985	0.0627796	no
ENSMUSG00000001065	ENSMUSG00000001065	Zfp276	8:119910359-124345724	treated	control	OK	22.0991	11.5401	-0.937331	-0.153059	0.1887	0.291954	no
ENSMUSG00000001082	ENSMUSG00000001082	Mfsd10	5:34633641-34637212	treated	control	OK	124.465	125.235	0.00890682	0.00848899	0.9866	0.989951	no
ENSMUSG00000001095	ENSMUSG00000001095	Slc13a2	11:78394484-78422217	treated	control	OK	1.0895	0.710342	-0.617075	-1.68896	0.00295	0.008042	yes
ENSMUSG00000001098	ENSMUSG00000001098	Kctd10	5:114289165-114380508	treated	control	OK	106.849	47.6134	-1.16614	-5.23304	5e-05	0.000187138	yes
ENSMUSG00000001100	ENSMUSG00000001100	Poldip2	11:78512192-78522736	treated	control	OK	44.0463	53.6943	0.285747	1.27237	0.02405	0.0520208	no
ENSMUSG00000001105	ENSMUSG00000001105	Ift20	11:78536360-78541737	treated	control	OK	49.7357	68.8417	0.469003	2.09919	0.0002	0.000688025	yes
ENSMUSG00000001119	ENSMUSG00000001119	Col6a1	10:76708791-76726168	treated	control	OK	0.180001	0.459258	1.3513	1.28005	0.00515	0.0132525	yes
ENSMUSG00000001123	ENSMUSG00000001123	Lgals9	11:78962973-78984946	treated	control	OK	256.119	414.38	0.694139	3.25995	5e-05	0.000187138	yes
ENSMUSG00000001127	ENSMUSG00000001127	Araf	X:20797813-20921004	treated	control	OK	25.0819	50.2814	1.00338	3.60362	5e-05	0.000187138	yes
ENSMUSG00000001128	ENSMUSG00000001128	Cfp	X:20925453-20931555	treated	control	OK	11.7863	12.557	0.0913845	0.244035	0.6671	0.760568	no
ENSMUSG00000001131	ENSMUSG00000001131	Timp1	X:20797813-20921004	treated	control	OK	0.354245	0.101262	-1.80666	-0.358254	0.3346	0.453157	no
ENSMUSG00000001134	ENSMUSG00000001134	Uxt	X:20933394-20986737	treated	control	OK	49.5791	48.618	-0.0282425	-0.0731445	0.90115	0.93291	no
ENSMUSG00000001138	ENSMUSG00000001138	Cnnm3	1:36511866-36528237	treated	control	OK	34.4632	18.6591	-0.885182	-2.64537	5e-05	0.000187138	yes
ENSMUSG00000001143	ENSMUSG00000001143	Lman2l	1:36372290-36445271	treated	control	OK	14.0908	17.555	0.317132	0.9662	0.09165	0.163985	no
ENSMUSG00000001150	ENSMUSG00000001150	Mcm3ap	10:76449080-76515856	treated	control	OK	18.1544	17.7945	-0.028894	-0.140543	0.80325	0.864065	no
ENSMUSG00000001151	ENSMUSG00000001151	Pcnt	10:76351253-76442912	treated	control	OK	8.58616	8.73302	0.024468	0.124292	0.83115	0.882249	no
ENSMUSG00000001156	ENSMUSG00000001156	Mxd1	6:86647041-86669161	treated	control	OK	23.5186	11.209	-1.06915	-2.0792	5e-05	0.000187138	yes
ENSMUSG00000001157	ENSMUSG00000001157	Gmcl1	6:86691767-86733383	treated	control	OK	26.2259	15.9007	-0.721906	-3.5543	5e-05	0.000187138	yes
ENSMUSG00000001158	ENSMUSG00000001158	Snrnp27	6:86675150-86684522	treated	control	OK	28.9153	55.4201	0.938577	4.44568	5e-05	0.000187138	yes
ENSMUSG00000001166	ENSMUSG00000001166	Oas1c	5:120777795-120812514	treated	control	OK	15.9417	6.54754	-1.28378	-2.90646	5e-05	0.000187138	yes
ENSMUSG00000001168	ENSMUSG00000001168	Oas1h	5:120861420-120873506	treated	control	OK	0.453724	0.140305	-1.69325	-1.58833	0.13165	0.219993	no
ENSMUSG00000001173	ENSMUSG00000001173	Ocrl	X:47912386-47965868	treated	control	OK	5.63347	13.7158	1.28374	5.55685	5e-05	0.000187138	yes
ENSMUSG00000001175	ENSMUSG00000001175	Calm1	12:100199434-100209814	treated	control	OK	471.306	609.344	0.370594	1.16764	0.0404	0.0816764	no
ENSMUSG00000001211	ENSMUSG00000001211	Agpat3	10:78269177-78352489	treated	control	OK	16.7051	30.3664	0.86219	3.41818	5e-05	0.000187138	yes
ENSMUSG00000001227	ENSMUSG00000001227	Sema6b	17:56123084-56140343	treated	control	OK	5.05174	5.80788	0.201231	0.915218	0.10835	0.188251	no
ENSMUSG00000001228	ENSMUSG00000001228	Uhrf1	17:56303320-56323486	treated	control	OK	110.659	149.451	0.433551	1.26691	0.0255	0.0547563	no
ENSMUSG00000001229	ENSMUSG00000001229	Dpp9	17:56186681-56218889	treated	control	OK	40.1898	45.071	0.165371	0.855719	0.1368	0.227144	no
ENSMUSG00000001240	ENSMUSG00000001240	Ramp2	11:101246027-101259549	treated	control	OK	1.47748	0.0545172	-4.76028	-0.716149	0.0005	0.0016018	yes
ENSMUSG00000001247	ENSMUSG00000001247	Lsr	7:30916982-30973464	treated	control	OK	0.587019	0.162351	-1.85429	-0.62436	0.18735	0.29044	no
ENSMUSG00000001248	ENSMUSG00000001248	Gramd1a	7:31130126-31170641	treated	control	OK	47.3439	36.0132	-0.394652	-1.11769	0.0506	0.0988019	no
ENSMUSG00000001249	ENSMUSG00000001249	Hpn	7:31098724-31115290	treated	control	OK	0.370144	0.206566	-0.841486	-0.522852	0.1153	0.19804	no
ENSMUSG00000001280	ENSMUSG00000001280	Sp1	15:102406142-102436404	treated	control	OK	55.5983	23.6012	-1.23618	-1.33048	0.00805	0.01972	yes
ENSMUSG00000001281	ENSMUSG00000001281	Itgb7	15:102215994-102231935	treated	control	OK	2.85984	3.46511	0.276968	0.941435	0.08165	0.149057	no
ENSMUSG00000001285	ENSMUSG00000001285	Myg1	15:102326115-102338139	treated	control	OK	80.3587	92.0549	0.196041	0.62612	0.2744	0.387621	no
ENSMUSG00000001288	ENSMUSG00000001288	Rarg	15:102234937-102257517	treated	control	OK	5.60788	0.352203	-3.99298	-3.155	5e-05	0.000187138	yes
ENSMUSG00000001289	ENSMUSG00000001289	Pfdn5	15:102326115-102338139	treated	control	OK	283.502	274.392	-0.0471177	-0.16353	0.77815	0.845083	no
ENSMUSG00000001305	ENSMUSG00000001305	Rrp15	1:186720977-186749358	treated	control	OK	58.1453	71.088	0.289943	1.48167	0.00975	0.0234912	yes
ENSMUSG00000001313	ENSMUSG00000001313	Rnd2	11:101458744-101471853	treated	control	OK	47.5285	26.749	-0.829308	-1.47537	0.01355	0.0314653	yes
ENSMUSG00000001323	ENSMUSG00000001323	Srr	11:74898070-75164448	treated	control	OK	22.3768	24.7631	0.14619	0.36736	0.5076	0.624763	no
ENSMUSG00000001366	ENSMUSG00000001366	Fbxo9	9:78081498-78109065	treated	control	OK	41.3858	94.7096	1.19438	3.84912	5e-05	0.000187138	yes
ENSMUSG00000001376	ENSMUSG00000001376	Vps50	6:3498381-3603531	treated	control	OK	45.627	24.7231	-0.884032	-2.0165	0.00055	0.00174484	yes
ENSMUSG00000001380	ENSMUSG00000001380	Hars	18:36766529-36792562	treated	control	OK	79.2032	91.6073	0.209904	0.923516	0.10825	0.188098	no
ENSMUSG00000001383	ENSMUSG00000001383	Zmat2	18:36793922-36799660	treated	control	OK	63.1402	53.6894	-0.233921	-1.21169	0.03195	0.0665172	no
ENSMUSG00000001403	ENSMUSG00000001403	Ube2c	2:164769897-164779967	treated	control	OK	132.293	187.281	0.501462	2.56814	5e-05	0.000187138	yes
ENSMUSG00000001415	ENSMUSG00000001415	Smg5	3:88336259-88362338	treated	control	OK	24.7269	44.1027	0.834786	2.56708	5e-05	0.000187138	yes
ENSMUSG00000001416	ENSMUSG00000001416	Cct3	3:88297115-88321767	treated	control	OK	274.071	490.202	0.838823	3.12945	5e-05	0.000187138	yes
ENSMUSG00000001418	ENSMUSG00000001418	Glmp	3:88325022-88336148	treated	control	OK	216.559	102.969	-1.07256	-4.41728	5e-05	0.000187138	yes
ENSMUSG00000001419	ENSMUSG00000001419	Mef2d	3:88142371-88177785	treated	control	OK	26.9436	28.1377	0.0625624	0.172678	0.7516	0.825295	no
ENSMUSG00000001420	ENSMUSG00000001420	Tmem79	3:88325022-88336148	treated	control	OK	5.73415	2.49864	-1.19844	-1.34389	0.02285	0.0497759	yes
ENSMUSG00000001424	ENSMUSG00000001424	Snd1	6:28475138-28935162	treated	control	OK	180.975	232.28	0.360074	0.761656	0.17405	0.274631	no
ENSMUSG00000001435	ENSMUSG00000001435	Col18a1	10:77032240-77166548	treated	control	OK	1.44028	0.378574	-1.9277	-1.07036	0.0395	0.0800844	no
ENSMUSG00000001436	ENSMUSG00000001436	Slc19a1	10:77032240-77166548	treated	control	OK	13.9741	30.2652	1.11491	3.17763	5e-05	0.000187138	yes
ENSMUSG00000001440	ENSMUSG00000001440	Kpnb1	11:97159713-97187881	treated	control	OK	149.925	259.092	0.78923	1.90333	0.0007	0.00217143	yes
ENSMUSG00000001441	ENSMUSG00000001441	Npepps	11:97205841-97282897	treated	control	OK	53.3322	34.7343	-0.618643	-1.90148	0.0002	0.000688025	yes
ENSMUSG00000001445	ENSMUSG00000001445	Mrpl10	11:97041559-97068904	treated	control	OK	43.901	63.1749	0.525098	1.76152	0.00255	0.0070535	yes
ENSMUSG00000001467	ENSMUSG00000001467	Cyp51	5:3928053-4104746	treated	control	OK	42.5922	70.4055	0.725098	1.27957	0.03205	0.066681	no
ENSMUSG00000001472	ENSMUSG00000001472	Tcf25	8:119910359-124345724	treated	control	OK	83.9882	93.5915	0.156191	0.0967041	0.9243	0.94753	no
ENSMUSG00000001473	ENSMUSG00000001473	Tubb6	18:67390716-67402748	treated	control	OK	51.0402	14.9527	-1.77122	-8.64824	5e-05	0.000187138	yes
ENSMUSG00000001482	ENSMUSG00000001482	Def8	8:119910359-124345724	treated	control	OK	6.13989	31.1961	2.34508	0.331635	0.0047	0.0122252	yes
ENSMUSG00000001506	ENSMUSG00000001506	Col1a1	11:94936223-94953042	treated	control	OK	0.522572	0.229242	-1.18876	-0.642159	0.3287	0.446906	no
ENSMUSG00000001508	ENSMUSG00000001508	Sgca	11:94962790-94976327	treated	control	OK	1.10062	0.28575	-1.94549	-1.7966	0.00155	0.00447892	yes
ENSMUSG00000001517	ENSMUSG00000001517	Foxm1	6:128362966-128424931	treated	control	OK	55.9114	33.5772	-0.735662	-1.75753	0.00365	0.00973997	yes
ENSMUSG00000001518	ENSMUSG00000001518	Itfg2	6:128362966-128424931	treated	control	OK	32.6414	47.2033	0.532182	0.560244	0.3776	0.498163	no
ENSMUSG00000001520	ENSMUSG00000001520	Nrip2	6:128362966-128424931	treated	control	OK	0.545242	0.434455	-0.327692	-0.139758	0.80155	0.862775	no
ENSMUSG00000001524	ENSMUSG00000001524	Gtf2h4	17:35667729-35673739	treated	control	OK	22.8805	49.1568	1.10327	3.58511	5e-05	0.000187138	yes
ENSMUSG00000001525	ENSMUSG00000001525	Tubb5	17:35833920-35838306	treated	control	OK	519.483	669.437	0.365872	1.40609	0.0124	0.0290664	yes
ENSMUSG00000001542	ENSMUSG00000001542	Ell2	13:75707483-75772356	treated	control	OK	13.985	13.6625	-0.033662	-0.168629	0.7698	0.838975	no
ENSMUSG00000001552	ENSMUSG00000001552	Jup	11:100368957-100397763	treated	control	OK	0.780312	0.677106	-0.204668	-0.217319	0.6509	0.746611	no
ENSMUSG00000001558	ENSMUSG00000001558	Klhl10	11:100441916-100457022	treated	control	OK	0.74547	0.280209	-1.41165	-2.63097	5e-05	0.000187138	yes
ENSMUSG00000001569	ENSMUSG00000001569	Nom1	5:29434663-29457843	treated	control	OK	43.7932	47.4535	0.115808	0.270503	0.63785	0.735847	no
ENSMUSG00000001576	ENSMUSG00000001576	Ergic1	17:26554253-26656931	treated	control	OK	46.7843	76.3509	0.706621	2.81138	5e-05	0.000187138	yes
ENSMUSG00000001588	ENSMUSG00000001588	Acap1	11:69881566-69895539	treated	control	OK	42.3087	32.8163	-0.366539	-1.70335	0.00285	0.00778838	yes
ENSMUSG00000001627	ENSMUSG00000001627	Ifrd1	12:40201566-40248504	treated	control	OK	35.075	146.697	2.06432	7.21103	5e-05	0.000187138	yes
ENSMUSG00000001630	ENSMUSG00000001630	Stk38l	6:146724994-146778812	treated	control	OK	12.6657	5.35685	-1.24147	-3.47405	5e-05	0.000187138	yes
ENSMUSG00000001632	ENSMUSG00000001632	Brpf1	6:113307136-113326747	treated	control	OK	36.3312	17.7551	-1.03297	-4.54115	5e-05	0.000187138	yes
ENSMUSG00000001642	ENSMUSG00000001642	Akr1b3	6:34290264-34324249	treated	control	OK	124.533	69.3279	-0.845017	-4.2862	5e-05	0.000187138	yes
ENSMUSG00000001663	ENSMUSG00000001663	Gstt1	10:75783812-75798584	treated	control	OK	3.66182	2.46605	-0.570356	-1.17661	0.0447	0.0891154	no
ENSMUSG00000001665	ENSMUSG00000001665	Gstt3	10:75771229-75781414	treated	control	OK	47.4132	49.812	0.0712043	0.195199	0.73675	0.815043	no
ENSMUSG00000001666	ENSMUSG00000001666	Ddt	10:75771229-75781414	treated	control	OK	131.469	89.8191	-0.54963	-1.93697	0.0013	0.00381496	yes
ENSMUSG00000001674	ENSMUSG00000001674	Ddx18	1:121553834-121567989	treated	control	OK	35.874	76.6823	1.09596	3.9577	5e-05	0.000187138	yes
ENSMUSG00000001687	ENSMUSG00000001687	Ubl3	5:148504634-148552789	treated	control	OK	147.262	78.1451	-0.914154	-2.86206	5e-05	0.000187138	yes
ENSMUSG00000001707	ENSMUSG00000001707	Eef1e1	13:38645697-38659028	treated	control	OK	35.6792	68.4262	0.939466	4.62541	5e-05	0.000187138	yes
ENSMUSG00000001729	ENSMUSG00000001729	Akt1	12:112653820-112674884	treated	control	OK	170.398	138.37	-0.300383	-1.30079	0.0177	0.0398779	yes
ENSMUSG00000001739	ENSMUSG00000001739	Cldn15	5:136966615-136975858	treated	control	OK	1.01897	0.182773	-2.47899	-3.20493	5e-05	0.000187138	yes
ENSMUSG00000001741	ENSMUSG00000001741	Il16	7:83631958-83745726	treated	control	OK	7.94593	6.09599	-0.382354	-0.814064	0.13775	0.228455	no
ENSMUSG00000001750	ENSMUSG00000001750	Tcirg1	19:3896049-3907133	treated	control	OK	96.1226	73.9575	-0.37818	-1.21736	0.03275	0.0679388	no
ENSMUSG00000001751	ENSMUSG00000001751	Naglu	11:101070011-101077672	treated	control	OK	10.7912	15.7775	0.548008	2.0261	0.0003	0.000999532	yes
ENSMUSG00000001755	ENSMUSG00000001755	Coasy	11:101082564-101086619	treated	control	OK	10.4867	21.7219	1.05059	3.73561	5e-05	0.000187138	yes
ENSMUSG00000001767	ENSMUSG00000001767	Crnkl1	2:145917478-146215039	treated	control	OK	58.0522	23.1217	-1.3281	-4.63488	5e-05	0.000187138	yes
ENSMUSG00000001774	ENSMUSG00000001774	Chordc1	9:18292266-18314000	treated	control	OK	38.046	64.3937	0.759176	3.91102	5e-05	0.000187138	yes
ENSMUSG00000001783	ENSMUSG00000001783	Rtcb	10:85927680-85957823	treated	control	OK	84.8379	111.668	0.396431	2.04397	0.00025	0.000847186	yes
ENSMUSG00000001785	ENSMUSG00000001785	Pwp1	10:85871830-85889096	treated	control	OK	64.4727	62.2053	-0.0516509	-0.206771	0.71695	0.799129	no
ENSMUSG00000001786	ENSMUSG00000001786	Fbxo7	10:86020440-86051873	treated	control	OK	18.0672	36.7949	1.02613	2.68574	5e-05	0.000187138	yes
ENSMUSG00000001794	ENSMUSG00000001794	Capns1	7:30186935-30200889	treated	control	OK	209.734	197.63	-0.085759	-0.36631	0.51825	0.634877	no
ENSMUSG00000001819	ENSMUSG00000001819	Hoxd13	2:74668309-74671599	treated	control	OK	0.293676	0.00498483	-5.88054	-1.70411	0.1768	0.27791	no
ENSMUSG00000001827	ENSMUSG00000001827	Folr1	7:101858330-101933895	treated	control	OK	0.491634	0.143902	-1.7725	-0.278628	0.01225	0.0287708	yes
ENSMUSG00000001829	ENSMUSG00000001829	Clpb	7:101663632-101795506	treated	control	OK	68.9696	80.0511	0.214961	0.678112	0.2361	0.345974	no
ENSMUSG00000001833	ENSMUSG00000001833	Sept7	9:25252438-25308571	treated	control	OK	40.283	95.7193	1.24864	6.43113	5e-05	0.000187138	yes
ENSMUSG00000001844	ENSMUSG00000001844	Zdhhc4	5:143316488-143332704	treated	control	OK	33.5531	43.8262	0.385347	1.68045	0.0037	0.00986499	yes
ENSMUSG00000001847	ENSMUSG00000001847	Rac1	5:143464583-143528036	treated	control	OK	293.383	332.198	0.179258	0.622751	0.27445	0.387657	no
ENSMUSG00000001855	ENSMUSG00000001855	Nup214	2:31974435-32084857	treated	control	OK	31.9605	43.8109	0.455001	0.452585	0.31065	0.427526	no
ENSMUSG00000001865	ENSMUSG00000001865	Cpa3	3:20215619-20242181	treated	control	OK	1.1018	0.956708	-0.203708	-0.226267	0.5858	0.693428	no
ENSMUSG00000001870	ENSMUSG00000001870	Ltbp1	17:75005567-75392512	treated	control	OK	1.13821	0.467404	-1.28403	-1.53133	0.01195	0.0281506	yes
ENSMUSG00000001891	ENSMUSG00000001891	Ugp2	11:21321137-21374161	treated	control	OK	111.627	22.5181	-2.30953	-8.70366	5e-05	0.000187138	yes
ENSMUSG00000001909	ENSMUSG00000001909	Trmt1	8:84670482-84699808	treated	control	OK	136.991	97.9729	-0.483627	-0.848817	0.1279	0.214804	no
ENSMUSG00000001910	ENSMUSG00000001910	Nacc1	8:84670482-84699808	treated	control	OK	85.1519	64.8021	-0.393998	-1.6459	0.0045	0.0117538	yes
ENSMUSG00000001911	ENSMUSG00000001911	Nfix	8:84699875-84800344	treated	control	OK	45.4264	25.4481	-0.835973	-0.651273	0.0423	0.0849037	no
ENSMUSG00000001918	ENSMUSG00000001918	Slc1a5	7:16781339-16798274	treated	control	OK	139.942	107.226	-0.384185	-1.12675	0.04915	0.0965365	no
ENSMUSG00000001924	ENSMUSG00000001924	Uba1	X:20658325-20683179	treated	control	OK	220.728	309.533	0.487824	1.49202	0.0087	0.0211732	yes
ENSMUSG00000001942	ENSMUSG00000001942	Siae	9:37613846-37648318	treated	control	OK	8.18951	5.37936	-0.606342	-2.78047	5e-05	0.000187138	yes
ENSMUSG00000001946	ENSMUSG00000001946	Esam	9:37528077-37538319	treated	control	OK	2.04413	0.149957	-3.76887	-2.99198	5e-05	0.000187138	yes
ENSMUSG00000001948	ENSMUSG00000001948	Spa17	9:37603294-37613720	treated	control	OK	2.85575	1.26132	-1.17894	-2.48564	0.0001	0.000361487	yes
ENSMUSG00000001962	ENSMUSG00000001962	Fam50a	X:74313032-74320149	treated	control	OK	38.1508	49.4058	0.372968	1.80929	0.00165	0.00474337	yes
ENSMUSG00000001964	ENSMUSG00000001964	Emd	X:74254686-74261548	treated	control	OK	59.442	77.3647	0.380193	1.7528	0.003	0.00816551	yes
ENSMUSG00000001983	ENSMUSG00000001983	Taco1	11:106065076-106073612	treated	control	OK	18.7116	27.9521	0.579027	2.7233	5e-05	0.000187138	yes
ENSMUSG00000001986	ENSMUSG00000001986	Gria3	X:41400853-41678601	treated	control	OK	3.25979	0.562051	-2.53601	-2.64052	5e-05	0.000187138	yes
ENSMUSG00000001988	ENSMUSG00000001988	Npas1	7:16455720-16477728	treated	control	OK	0.53706	0.402074	-0.417624	-0.759698	0.14235	0.234667	no
ENSMUSG00000001998	ENSMUSG00000001998	Ap4e1	2:127008716-127067909	treated	control	OK	1.96449	8.28572	2.07647	5.68348	5e-05	0.000187138	yes
ENSMUSG00000001999	ENSMUSG00000001999	Blvra	2:127070664-127097084	treated	control	OK	28.52	46.9536	0.719262	3.27691	5e-05	0.000187138	yes
ENSMUSG00000002010	ENSMUSG00000002010	Idh3g	X:73778962-73786897	treated	control	OK	123.411	141.493	0.197256	0.96055	0.0908	0.162632	no
ENSMUSG00000002014	ENSMUSG00000002014	Ssr4	X:73787027-73790830	treated	control	OK	147.581	196.364	0.412025	1.80406	0.00215	0.00603991	yes
ENSMUSG00000002015	ENSMUSG00000002015	Bcap31	X:73686177-73716175	treated	control	OK	107.248	106.44	-0.0109112	-0.0565751	0.91965	0.944433	no
ENSMUSG00000002017	ENSMUSG00000002017	Fam98a	17:75537085-75551946	treated	control	OK	22.6254	45.4289	1.00567	4.44981	5e-05	0.000187138	yes
ENSMUSG00000002020	ENSMUSG00000002020	Ltbp2	12:84783211-84878132	treated	control	OK	1.05898	0.176615	-2.584	-1.9705	5e-05	0.000187138	yes
ENSMUSG00000002028	ENSMUSG00000002028	Kmt2a	9:44803354-44881296	treated	control	OK	10.7756	6.65332	-0.695618	-2.55756	5e-05	0.000187138	yes
ENSMUSG00000002031	ENSMUSG00000002031	Ift46	9:44767907-44792714	treated	control	OK	269	84.8004	-1.66546	-3.6102	5e-05	0.000187138	yes
ENSMUSG00000002032	ENSMUSG00000002032	Tmem25	9:44793775-44799307	treated	control	OK	1.45389	0.302809	-2.26344	-5.34871	5e-05	0.000187138	yes
ENSMUSG00000002043	ENSMUSG00000002043	Trappc6a	7:19508394-19516145	treated	control	OK	93.9	71.0441	-0.40241	-1.89982	0.00105	0.00314077	yes
ENSMUSG00000002052	ENSMUSG00000002052	Supt6	11:78206745-78255496	treated	control	OK	53.0235	33.6911	-0.654262	-3.02759	5e-05	0.000187138	yes
ENSMUSG00000002055	ENSMUSG00000002055	Spag5	11:78301528-78322457	treated	control	OK	48.2875	36.2118	-0.415191	-0.992257	0.08985	0.161262	no
ENSMUSG00000002058	ENSMUSG00000002058	Unc119	11:78343481-78349164	treated	control	OK	41.6291	90.5719	1.12147	5.23554	5e-05	0.000187138	yes
ENSMUSG00000002059	ENSMUSG00000002059	Rab34	11:78188429-78192193	treated	control	OK	1.72596	0.886178	-0.96173	-1.2969	0.03145	0.0656333	no
ENSMUSG00000002064	ENSMUSG00000002064	Sdf2	11:78206745-78255496	treated	control	OK	65.3836	30.8097	-1.08554	-1.96893	0.00055	0.00174484	yes
ENSMUSG00000002068	ENSMUSG00000002068	Ccne1	7:38097983-38107534	treated	control	OK	84.2496	61.7128	-0.449099	-1.77373	0.00215	0.00603991	yes
ENSMUSG00000002076	ENSMUSG00000002076	Hsf2bp	17:31944768-32034508	treated	control	OK	0.628308	0.072984	-3.10582	-1.4321	0.2339	0.34365	no
ENSMUSG00000002083	ENSMUSG00000002083	Bbc3	7:16308392-16318205	treated	control	OK	56.0496	18.7562	-1.57934	-5.36791	5e-05	0.000187138	yes
ENSMUSG00000002102	ENSMUSG00000002102	Psmc3	2:91054008-91070417	treated	control	OK	334.469	318.611	-0.0700767	-0.250171	0.66005	0.754453	no
ENSMUSG00000002103	ENSMUSG00000002103	Acp2	2:91202884-91236982	treated	control	OK	9.89248	25.0268	1.33907	1.29153	0.00655	0.016363	yes
ENSMUSG00000002104	ENSMUSG00000002104	Rapsn	2:91035619-91053933	treated	control	OK	44.0138	59.9563	0.445955	1.98301	0.00045	0.00145652	yes
ENSMUSG00000002105	ENSMUSG00000002105	Slc39a13	2:91054008-91070417	treated	control	OK	19.8923	15.4263	-0.366816	-0.285112	0.5404	0.654179	no
ENSMUSG00000002107	ENSMUSG00000002107	Celf2	2:6539693-7509563	treated	control	OK	18.6487	30.0005	0.685914	2.17803	5e-05	0.000187138	yes
ENSMUSG00000002108	ENSMUSG00000002108	Nr1h3	2:91184060-91202834	treated	control	OK	1.27638	0.136667	-3.22333	-2.10814	0.05615	0.108075	no
ENSMUSG00000002109	ENSMUSG00000002109	Ddb2	2:91202884-91236982	treated	control	OK	20.5042	9.99097	-1.03722	-3.27081	5e-05	0.000187138	yes
ENSMUSG00000002111	ENSMUSG00000002111	Spi1	2:91082389-91115756	treated	control	OK	55.2605	31.2779	-0.821106	-2.54828	5e-05	0.000187138	yes
ENSMUSG00000002129	ENSMUSG00000002129	Sf3a1	11:4160349-4182541	treated	control	OK	65.3309	93.9775	0.52455	1.098	0.0508	0.0991553	no
ENSMUSG00000002147	ENSMUSG00000002147	Stat6	10:127642985-127701049	treated	control	OK	41.4469	35.171	-0.236877	-0.580359	0.24755	0.358226	no
ENSMUSG00000002204	ENSMUSG00000002204	Napsa	7:44572379-44590624	treated	control	OK	30.8766	31.1592	0.0131413	0.0527812	0.92705	0.949614	no
ENSMUSG00000002205	ENSMUSG00000002205	Vrk3	7:44731479-44777515	treated	control	OK	28.7167	37.1171	0.370195	1.17051	0.04115	0.0829677	no
ENSMUSG00000002210	ENSMUSG00000002210	Smg9	7:24399618-24422778	treated	control	OK	8.25851	17.2352	1.06141	1.89555	0.00175	0.00501152	yes
ENSMUSG00000002221	ENSMUSG00000002221	Paxip1	5:27740079-27791691	treated	control	OK	36.3443	43.866	0.271375	0.656139	0.23645	0.346357	no
ENSMUSG00000002222	ENSMUSG00000002222	Rmnd5a	6:71388633-71440637	treated	control	OK	74.5875	32.0007	-1.22083	-5.12452	5e-05	0.000187138	yes
ENSMUSG00000002227	ENSMUSG00000002227	Mov10	3:104794835-104818563	treated	control	OK	67.3675	63.0946	-0.0945372	-0.381132	0.4464	0.565303	no
ENSMUSG00000002228	ENSMUSG00000002228	Ppm1j	3:104752726-104786018	treated	control	OK	3.93231	2.6885	-0.548579	-0.764095	0.19225	0.296101	no
ENSMUSG00000002233	ENSMUSG00000002233	Rhoc	3:104788374-104794459	treated	control	OK	19.6152	9.83605	-0.995822	-3.48072	5e-05	0.000187138	yes
ENSMUSG00000002250	ENSMUSG00000002250	Ppard	17:28232753-28301469	treated	control	OK	20.6858	9.00043	-1.20057	-4.41431	5e-05	0.000187138	yes
ENSMUSG00000002257	ENSMUSG00000002257	Def6	17:28207777-28228608	treated	control	OK	19.7606	52.4713	1.4089	6.40043	5e-05	0.000187138	yes
ENSMUSG00000002274	ENSMUSG00000002274	Metrn	17:25794570-25985680	treated	control	OK	11.905	22.5833	0.923683	0.731514	0.26625	0.378499	no
ENSMUSG00000002279	ENSMUSG00000002279	Lmf1	17:25579173-25662826	treated	control	OK	17.112	28.7486	0.748486	2.64349	5e-05	0.000187138	yes
ENSMUSG00000002280	ENSMUSG00000002280	Narfl	17:25773775-25785673	treated	control	OK	40.3575	32.2781	-0.322281	-0.447148	0.4333	0.551838	no
ENSMUSG00000002289	ENSMUSG00000002289	Angptl4	17:33773749-33781575	treated	control	OK	9.26186	11.0399	0.253353	1.06982	0.0615	0.116992	no
ENSMUSG00000002297	ENSMUSG00000002297	Dbf4	5:8396972-8422716	treated	control	OK	39.8226	64.6003	0.697953	3.47046	5e-05	0.000187138	yes
ENSMUSG00000002307	ENSMUSG00000002307	Daxx	17:33909413-33915589	treated	control	OK	128.687	89.7694	-0.519567	-1.83958	0.0011	0.0032722	yes
ENSMUSG00000002308	ENSMUSG00000002308	Cd320	17:33843090-33849774	treated	control	OK	20.6411	25.899	0.327376	1.17972	0.03945	0.0800349	no
ENSMUSG00000002319	ENSMUSG00000002319	Ipo4	14:55625399-55643806	treated	control	OK	73.719	152.405	1.0478	2.08478	0.0007	0.00217143	yes
ENSMUSG00000002320	ENSMUSG00000002320	Tm9sf1	14:55625399-55643806	treated	control	OK	38.2149	40.6337	0.0885442	0.179537	0.75285	0.826258	no
ENSMUSG00000002325	ENSMUSG00000002325	Irf9	14:55591707-55610030	treated	control	OK	21.5575	41.7582	0.953868	2.76286	5e-05	0.000187138	yes
ENSMUSG00000002326	ENSMUSG00000002326	Gmpr2	14:55672234-55678750	treated	control	OK	31.7136	39.976	0.334031	1.67269	0.00265	0.00728762	yes
ENSMUSG00000002329	ENSMUSG00000002329	Mdp1	14:55657878-55660508	treated	control	OK	19.9607	26.9708	0.434233	2.12568	0.00025	0.000847186	yes
ENSMUSG00000002332	ENSMUSG00000002332	Dhrs1	14:55739019-55745690	treated	control	OK	73.2335	33.1096	-1.14525	-4.67426	5e-05	0.000187138	yes
ENSMUSG00000002342	ENSMUSG00000002342	Tmem161a	8:70172355-70183681	treated	control	OK	18.5834	31.8628	0.777857	0.637225	0.0901	0.1616	no
ENSMUSG00000002343	ENSMUSG00000002343	Armc6	8:70220171-70279915	treated	control	OK	21.9193	38.7116	0.820563	2.19978	0.00015	0.00052773	yes
ENSMUSG00000002345	ENSMUSG00000002345	Borcs8	8:70139498-70167488	treated	control	OK	67.1691	50.1201	-0.422408	-1.99923	0.00045	0.00145652	yes
ENSMUSG00000002346	ENSMUSG00000002346	Slc25a42	8:70184339-70212305	treated	control	OK	13.0254	8.04642	-0.694914	-3.23629	5e-05	0.000187138	yes
ENSMUSG00000002365	ENSMUSG00000002365	Snx9	17:5841327-5931033	treated	control	OK	8.8845	5.16685	-0.782005	-3.39079	5e-05	0.000187138	yes
ENSMUSG00000002372	ENSMUSG00000002372	Ranbp3	17:56673224-56711769	treated	control	OK	33.6841	49.8164	0.564552	2.9119	5e-05	0.000187138	yes
ENSMUSG00000002379	ENSMUSG00000002379	Ndufa11	17:56717761-56724248	treated	control	OK	26.4032	22.3504	-0.240409	-1.21873	0.0309	0.0646665	no
ENSMUSG00000002393	ENSMUSG00000002393	Nr2f6	8:71371297-71381960	treated	control	OK	39.7437	43.4303	0.127976	0.181768	0.72975	0.809533	no
ENSMUSG00000002395	ENSMUSG00000002395	Use1	8:71366847-71369732	treated	control	OK	62.3371	67.4372	0.113454	0.536782	0.3455	0.464464	no
ENSMUSG00000002396	ENSMUSG00000002396	Ocel1	8:71371297-71381960	treated	control	OK	16.5451	31.9193	0.948027	1.58322	0.0095	0.0229418	yes
ENSMUSG00000002409	ENSMUSG00000002409	Dyrk1b	7:28179468-28187294	treated	control	OK	0.389734	0.539879	0.470145	1.0544	0.0619	0.117624	no
ENSMUSG00000002413	ENSMUSG00000002413	Braf	6:39573872-39725463	treated	control	OK	8.96046	8.98942	0.00465599	0.00997893	0.9807	0.985674	no
ENSMUSG00000002416	ENSMUSG00000002416	Ndufb2	6:39573872-39725463	treated	control	OK	86.7315	118.495	0.450201	1.16781	0.04515	0.0898752	no
ENSMUSG00000002428	ENSMUSG00000002428	Hltf	3:20057810-20118490	treated	control	OK	8.6613	8.6448	-0.0027509	-0.00948303	0.9859	0.989503	no
ENSMUSG00000002455	ENSMUSG00000002455	Prpf6	2:181569148-181655660	treated	control	OK	73.2466	38.95	-0.91114	-2.56526	5e-05	0.000187138	yes
ENSMUSG00000002458	ENSMUSG00000002458	Rgs19	2:181688418-181693977	treated	control	OK	81.4101	131.872	0.695859	1.70367	0.0038	0.0101041	yes
ENSMUSG00000002475	ENSMUSG00000002475	Abhd3	18:10644410-10706771	treated	control	OK	1.02614	0.00646201	-7.31103	-0.865963	0.24595	0.356768	no
ENSMUSG00000002477	ENSMUSG00000002477	Snrpd1	18:10617795-10628230	treated	control	OK	106.822	179.802	0.751201	3.85979	5e-05	0.000187138	yes
ENSMUSG00000002486	ENSMUSG00000002486	Tchp	5:114707759-114722327	treated	control	OK	15.2826	6.54861	-1.22263	-3.62707	5e-05	0.000187138	yes
ENSMUSG00000002489	ENSMUSG00000002489	Tiam1	16:89787110-89980080	treated	control	OK	11.3246	8.90291	-0.347118	-0.580918	0.21525	0.322793	no
ENSMUSG00000002496	ENSMUSG00000002496	Tsc2	17:24549949-24632629	treated	control	OK	24.4501	22.6402	-0.110956	-0.502379	0.37995	0.500631	no
ENSMUSG00000002500	ENSMUSG00000002500	Rpl3l	17:24727819-24736143	treated	control	OK	0.713115	0.32029	-1.15475	-1.60911	0.00445	0.0116309	yes
ENSMUSG00000002504	ENSMUSG00000002504	Slc9a3r2	17:24639281-24650305	treated	control	OK	10.564	3.85889	-1.45289	-6.01546	5e-05	0.000187138	yes
ENSMUSG00000002524	ENSMUSG00000002524	Puf60	15:76070183-76080946	treated	control	OK	44.4993	106.105	1.25363	6.42946	5e-05	0.000187138	yes
ENSMUSG00000002546	ENSMUSG00000002546	Golga2	2:32278815-32307921	treated	control	OK	41.0774	20.8404	-0.978966	-2.19662	5e-05	0.000187138	yes
ENSMUSG00000002550	ENSMUSG00000002550	Uck1	2:32236589-32260159	treated	control	OK	37.8579	39.2264	0.0512311	0.178076	0.75675	0.82896	no
ENSMUSG00000002565	ENSMUSG00000002565	Scin	12:40059768-40134228	treated	control	OK	1.03004	1.11671	0.116558	0.358992	0.5318	0.646769	no
ENSMUSG00000002578	ENSMUSG00000002578	Ikzf4	10:128630842-128649811	treated	control	OK	9.18434	6.70575	-0.453776	-0.825633	0.11825	0.201911	no
ENSMUSG00000002580	ENSMUSG00000002580	Mien1	11:98412469-98439046	treated	control	OK	63.2974	68.7894	0.120041	0.527869	0.35725	0.477513	no
ENSMUSG00000002602	ENSMUSG00000002602	Axl	7:25757272-25788705	treated	control	OK	60.9618	81.6752	0.421992	1.25062	0.0297	0.0625061	no
ENSMUSG00000002603	ENSMUSG00000002603	Tgfb1	7:25687001-25705077	treated	control	OK	202.804	442.617	1.12597	3.34996	5e-05	0.000187138	yes
ENSMUSG00000002608	ENSMUSG00000002608	Ccdc97	7:25711105-25719088	treated	control	OK	42.2997	22.2507	-0.9268	-2.32098	5e-05	0.000187138	yes
ENSMUSG00000002617	ENSMUSG00000002617	Zfp40	17:23173868-23193252	treated	control	OK	3.88641	5.37067	0.466665	1.00554	0.07925	0.145422	no
ENSMUSG00000002625	ENSMUSG00000002625	Akap8l	17:32321424-32350581	treated	control	OK	19.4453	16.9075	-0.201762	-0.985404	0.08635	0.156036	no
ENSMUSG00000002635	ENSMUSG00000002635	Pdcd2l	7:34184498-34196661	treated	control	OK	68.7076	40.3587	-0.76759	-1.86571	0.0017	0.00487547	yes
ENSMUSG00000002658	ENSMUSG00000002658	Gtf2f1	17:57003404-57011288	treated	control	OK	101.899	76.8023	-0.407925	-2.10494	0.0001	0.000361487	yes
ENSMUSG00000002660	ENSMUSG00000002660	Clpp	17:56990263-56996371	treated	control	OK	21.4144	50.5424	1.23891	5.95039	5e-05	0.000187138	yes
ENSMUSG00000002661	ENSMUSG00000002661	Alkbh7	17:56997338-56999322	treated	control	OK	7.96492	13.2091	0.729801	2.49871	5e-05	0.000187138	yes
ENSMUSG00000002664	ENSMUSG00000002664	Pspn	17:56999456-57000018	treated	control	OK	1.07386	1.04891	-0.0339098	-0.0461492	0.95225	0.966385	no
ENSMUSG00000002668	ENSMUSG00000002668	Dennd1c	17:57066055-57078510	treated	control	OK	4.38633	4.62657	0.0769269	0.312715	0.5872	0.69477	no
ENSMUSG00000002679	ENSMUSG00000002679	Med6	12:81573556-81595008	treated	control	OK	46.7309	28.8375	-0.696431	-3.0132	5e-05	0.000187138	yes
ENSMUSG00000002699	ENSMUSG00000002699	Lcp2	11:33629338-34098554	treated	control	OK	91.9769	117.698	0.355752	0.395293	0.4552	0.573986	no
ENSMUSG00000002718	ENSMUSG00000002718	Cse1l	2:166906039-166946389	treated	control	OK	58.1597	150.797	1.37452	4.50656	5e-05	0.000187138	yes
ENSMUSG00000002728	ENSMUSG00000002728	Naa20	2:145902098-145916425	treated	control	OK	82.1072	107.969	0.395031	1.26591	0.02825	0.0598325	no
ENSMUSG00000002731	ENSMUSG00000002731	Prkra	2:76629897-76648015	treated	control	OK	10.8205	16.7812	0.633084	2.7585	5e-05	0.000187138	yes
ENSMUSG00000002732	ENSMUSG00000002732	Fkbp7	2:76663043-76673116	treated	control	OK	4.42899	2.12071	-1.06243	-2.41606	5e-05	0.000187138	yes
ENSMUSG00000002733	ENSMUSG00000002733	Plekha3	2:76675280-76696828	treated	control	OK	21.591	14.1938	-0.605164	-2.94153	5e-05	0.000187138	yes
ENSMUSG00000002741	ENSMUSG00000002741	Ykt6	11:5955692-5967780	treated	control	OK	113.221	62.4121	-0.859248	-4.26787	5e-05	0.000187138	yes
ENSMUSG00000002748	ENSMUSG00000002748	Baz1b	5:135187263-135246129	treated	control	OK	38.8049	48.6505	0.326214	1.52089	0.00475	0.0123347	yes
ENSMUSG00000002763	ENSMUSG00000002763	Pex6	17:46442447-46831413	treated	control	OK	40.8362	24.8936	-0.714074	-0.856414	0.1014	0.178153	no
ENSMUSG00000002767	ENSMUSG00000002767	Mrpl2	17:46442447-46831413	treated	control	OK	156.006	146.528	-0.0904183	-0.0382215	0.9161	0.942209	no
ENSMUSG00000002768	ENSMUSG00000002768	Mea1	17:46442447-46831413	treated	control	OK	80.7137	63.7738	-0.33985	-0.297827	0.6057	0.709687	no
ENSMUSG00000002769	ENSMUSG00000002769	Gnmt	17:46442447-46831413	treated	control	OK	0.671931	0.141476	-2.24776	-0.140888	0.1177	0.201191	no
ENSMUSG00000002771	ENSMUSG00000002771	Grin2d	7:45825222-45883732	treated	control	OK	0.320922	0.0305876	-3.3912	-0.659743	0.05	0.0978622	no
ENSMUSG00000002778	ENSMUSG00000002778	Kdelr1	7:45825222-45883732	treated	control	OK	73.2058	77.7997	0.0878068	0.254044	0.6522	0.747664	no
ENSMUSG00000002781	ENSMUSG00000002781	Tmem143	7:45896940-45917413	treated	control	OK	29.7404	17.0321	-0.804168	-1.00949	0.0793	0.145496	no
ENSMUSG00000002791	ENSMUSG00000002791	Pdxk-ps	17:32076082-32107350	treated	control	OK	0.812582	0.33043	-1.29817	-1.07721	0.0315	0.0657114	no
ENSMUSG00000002797	ENSMUSG00000002797	Ggct	6:54982579-54992950	treated	control	OK	31.6498	25.9431	-0.286847	-0.910297	0.11105	0.192174	no
ENSMUSG00000002799	ENSMUSG00000002799	Jag2	12:112908589-112929495	treated	control	OK	2.25232	3.31056	0.555664	2.25801	0.00015	0.00052773	yes
ENSMUSG00000002804	ENSMUSG00000002804	Nudt14	12:112934732-112942118	treated	control	OK	37.3213	44.2739	0.246457	1.14919	0.04575	0.090758	no
ENSMUSG00000002808	ENSMUSG00000002808	Epdr1	13:19591708-19619830	treated	control	OK	19.566	43.618	1.15658	5.8702	5e-05	0.000187138	yes
ENSMUSG00000002812	ENSMUSG00000002812	Flii	11:60699722-60727263	treated	control	OK	70.3611	46.4383	-0.599462	-2.26591	5e-05	0.000187138	yes
ENSMUSG00000002814	ENSMUSG00000002814	Top3a	11:60740057-60777365	treated	control	OK	50.1154	12.4797	-2.00567	-9.20581	5e-05	0.000187138	yes
ENSMUSG00000002820	ENSMUSG00000002820	Atg4d	9:21265298-21287969	treated	control	OK	16.0086	13.8194	-0.212152	-0.604914	0.29545	0.411234	no
ENSMUSG00000002825	ENSMUSG00000002825	Qtrt1	9:21411836-21420277	treated	control	OK	22.3629	21.9736	-0.0253362	-0.118742	0.8379	0.887473	no
ENSMUSG00000002833	ENSMUSG00000002833	Hdgfrp2	17:56079656-56109803	treated	control	OK	79.3811	56.4311	-0.492304	-2.54269	5e-05	0.000187138	yes
ENSMUSG00000002835	ENSMUSG00000002835	Chaf1a	17:56040415-56075028	treated	control	OK	39.7038	40.6586	0.0342858	0.140913	0.8038	0.864532	no
ENSMUSG00000002844	ENSMUSG00000002844	Adprh	16:38445398-38453493	treated	control	OK	29.2122	41.4615	0.505201	2.52238	5e-05	0.000187138	yes
ENSMUSG00000002845	ENSMUSG00000002845	Tmem39a	16:38558697-38592162	treated	control	OK	66.5489	107.477	0.691544	1.9004	0.00155	0.00447892	yes
ENSMUSG00000002846	ENSMUSG00000002846	Timmdc1	16:38498346-38522663	treated	control	OK	13.4091	19.6502	0.551333	2.20175	0.0002	0.000688025	yes
ENSMUSG00000002870	ENSMUSG00000002870	Mcm2	6:88883473-88898780	treated	control	OK	127.734	192.653	0.592853	0.826996	0.12265	0.207815	no
ENSMUSG00000002871	ENSMUSG00000002871	Tpra1	6:88902250-88912238	treated	control	OK	48.0097	25.7422	-0.899192	-1.3476	0.03355	0.0693594	no
ENSMUSG00000002881	ENSMUSG00000002881	Nab1	1:52457293-52500679	treated	control	OK	31.6509	36.204	0.193905	0.481244	0.4002	0.520523	no
ENSMUSG00000002885	ENSMUSG00000002885	Adgre5	8:83715176-83741326	treated	control	OK	0.84876	1.61429	0.927468	0.29453	0.35005	0.469452	no
ENSMUSG00000002897	ENSMUSG00000002897	Il17ra	6:120463246-120487559	treated	control	OK	28.4687	29.1485	0.0340406	0.0995698	0.85985	0.90359	no
ENSMUSG00000002908	ENSMUSG00000002908	Kcnn1	8:70842048-70857008	treated	control	OK	0.32738	0.018873	-4.11657	-3.42783	0.1163	0.199299	no
ENSMUSG00000002910	ENSMUSG00000002910	Arrdc2	8:70835154-70839720	treated	control	OK	6.16683	7.1112	0.205562	0.886375	0.1239	0.209389	no
ENSMUSG00000002948	ENSMUSG00000002948	Map2k7	8:4238739-4251423	treated	control	OK	34.6317	42.5633	0.297519	0.595185	0.2933	0.408751	no
ENSMUSG00000002949	ENSMUSG00000002949	Timm44	8:4259730-4275913	treated	control	OK	87.9001	90.808	0.0469545	0.156315	0.78705	0.852089	no
ENSMUSG00000002957	ENSMUSG00000002957	Ap2a2	7:141562172-141633011	treated	control	OK	31.4261	33.208	0.0795671	0.370308	0.49125	0.609479	no
ENSMUSG00000002963	ENSMUSG00000002963	Pnkp	7:44857138-44862992	treated	control	OK	40.9656	48.5353	0.244624	0.532706	0.33685	0.455613	no
ENSMUSG00000002968	ENSMUSG00000002968	Med25	7:44876764-44892712	treated	control	OK	61.9888	64.8466	0.065023	0.166262	0.7778	0.844983	no
ENSMUSG00000002981	ENSMUSG00000002981	Clptm1	7:19631570-19665033	treated	control	OK	115.401	60.7594	-0.925471	-2.1344	0.00035	0.00115311	yes
ENSMUSG00000002983	ENSMUSG00000002983	Relb	7:19606216-19629438	treated	control	OK	16.6672	7.6236	-1.12847	-4.37277	5e-05	0.000187138	yes
ENSMUSG00000002984	ENSMUSG00000002984	Tomm40	7:19701312-19750483	treated	control	OK	101.56	141.999	0.483546	1.97683	0.0005	0.0016018	yes
ENSMUSG00000002985	ENSMUSG00000002985	Apoe	7:19696108-19699188	treated	control	OK	23.1799	6.1589	-1.91213	-5.46785	5e-05	0.000187138	yes
ENSMUSG00000002996	ENSMUSG00000002996	Hbp1	12:31654868-31950535	treated	control	OK	43.8607	11.1942	-1.97018	-6.0257	5e-05	0.000187138	yes
ENSMUSG00000002997	ENSMUSG00000002997	Prkar2b	12:31958475-32061296	treated	control	OK	64.0834	166.9	1.38096	6.4024	5e-05	0.000187138	yes
ENSMUSG00000003031	ENSMUSG00000003031	Cdkn1b	6:134920400-134925513	treated	control	OK	19.4172	13.9205	-0.480119	-2.0602	0.00035	0.00115311	yes
ENSMUSG00000003033	ENSMUSG00000003033	Ap1m1	8:72240017-72257385	treated	control	OK	22.949	46.4085	1.01596	5.01965	5e-05	0.000187138	yes
ENSMUSG00000003037	ENSMUSG00000003037	Rab8a	8:72161199-72183904	treated	control	OK	68.488	124.75	0.865117	1.93607	0.00085	0.00258551	yes
ENSMUSG00000003038	ENSMUSG00000003038	Hmgn2	4:133964737-133968650	treated	control	OK	481.593	465.686	-0.0484564	-0.22507	0.69305	0.780435	no
ENSMUSG00000003039	ENSMUSG00000003039	Fam32a	8:72219729-72223764	treated	control	OK	71.158	43.8116	-0.699712	-3.60229	5e-05	0.000187138	yes
ENSMUSG00000003062	ENSMUSG00000003062	Stard3nl	13:19357675-19395795	treated	control	OK	19.7525	54.7575	1.47102	4.21409	5e-05	0.000187138	yes
ENSMUSG00000003068	ENSMUSG00000003068	Stk11	10:80115802-80145818	treated	control	OK	202.275	232.373	0.200129	0.527802	0.3568	0.477115	no
ENSMUSG00000003072	ENSMUSG00000003072	Atp5d	10:80115802-80145818	treated	control	OK	307.358	342.561	0.156442	0.503251	0.38415	0.504659	no
ENSMUSG00000003099	ENSMUSG00000003099	Ppp5c	7:17004639-17027924	treated	control	OK	102.666	99.2115	-0.0493725	-0.150675	0.7879	0.852773	no
ENSMUSG00000003119	ENSMUSG00000003119	Cdk12	11:98203058-98278504	treated	control	OK	21.842	17.3909	-0.328772	-1.54047	0.0055	0.0140378	yes
ENSMUSG00000003123	ENSMUSG00000003123	Lipe	7:25376818-25566417	treated	control	OK	13.0373	4.7137	-1.46772	-3.80668	5e-05	0.000187138	yes
ENSMUSG00000003131	ENSMUSG00000003131	Pafah1b2	9:45965310-45984871	treated	control	OK	18.9872	39.3299	1.0506	5.40886	5e-05	0.000187138	yes
ENSMUSG00000003134	ENSMUSG00000003134	Tbc1d8	1:39367841-39478755	treated	control	OK	5.38601	2.91766	-0.884404	-0.769005	0.069	0.129218	no
ENSMUSG00000003135	ENSMUSG00000003135	Cnot11	1:39534991-39546889	treated	control	OK	34.1695	31.1819	-0.132003	-0.449375	0.43045	0.549281	no
ENSMUSG00000003153	ENSMUSG00000003153	Slc2a3	6:122727808-122801640	treated	control	OK	179.448	148.039	-0.277591	-0.555188	0.31045	0.427439	no
ENSMUSG00000003161	ENSMUSG00000003161	Sri	5:8037293-8069379	treated	control	OK	164.909	227.496	0.464175	2.04333	0.0002	0.000688025	yes
ENSMUSG00000003166	ENSMUSG00000003166	Dgcr2	16:17835275-17894145	treated	control	OK	41.4996	35.863	-0.210599	-0.996946	0.0786	0.144415	no
ENSMUSG00000003184	ENSMUSG00000003184	Irf3	7:44986899-45002848	treated	control	OK	43.1391	50.017	0.213422	0.61083	0.27615	0.389812	no
ENSMUSG00000003190	ENSMUSG00000003190	Bcl2l12	7:44986899-45002848	treated	control	OK	11.9843	15.6049	0.380853	0.680247	0.2437	0.354325	no
ENSMUSG00000003198	ENSMUSG00000003198	Zfp959	17:55892119-55898928	treated	control	OK	5.72706	2.94164	-0.961175	-3.64901	5e-05	0.000187138	yes
ENSMUSG00000003199	ENSMUSG00000003199	Mpnd	17:56005710-56036637	treated	control	OK	51.0329	44.9191	-0.184099	-0.29999	0.59805	0.703461	no
ENSMUSG00000003200	ENSMUSG00000003200	Sh3gl1	17:56005710-56036637	treated	control	OK	43.8334	39.7244	-0.142006	-0.618075	0.2836	0.398353	no
ENSMUSG00000003206	ENSMUSG00000003206	Ebi3	17:55952622-55967949	treated	control	OK	14.7048	20.2969	0.464971	1.29496	0.0293	0.0617556	no
ENSMUSG00000003208	ENSMUSG00000003208	Ccdc94	17:55952622-55967949	treated	control	OK	20.5906	11.3489	-0.859429	-2.48085	5e-05	0.000187138	yes
ENSMUSG00000003226	ENSMUSG00000003226	Ranbp2	10:58446851-58494155	treated	control	OK	24.7709	28.1261	0.183262	0.934565	0.1081	0.187879	no
ENSMUSG00000003228	ENSMUSG00000003228	Grk5	19:60889748-61140840	treated	control	OK	20.2498	4.93211	-2.03763	-7.85522	5e-05	0.000187138	yes
ENSMUSG00000003233	ENSMUSG00000003233	Dvl3	16:20511132-20532520	treated	control	OK	14.7279	12.3455	-0.254567	-1.20347	0.04055	0.0818951	no
ENSMUSG00000003234	ENSMUSG00000003234	Abcf3	16:20548576-20561379	treated	control	OK	79.7292	62.6471	-0.347861	-1.39561	0.01435	0.0331509	yes
ENSMUSG00000003235	ENSMUSG00000003235	Eif2b5	16:20498816-20509955	treated	control	OK	41.6817	78.7659	0.918156	3.57707	5e-05	0.000187138	yes
ENSMUSG00000003269	ENSMUSG00000003269	Cyth2	7:45806636-45814919	treated	control	OK	43.5708	19.7555	-1.14111	-4.43787	5e-05	0.000187138	yes
ENSMUSG00000003271	ENSMUSG00000003271	Sult2b1	7:45729982-45804144	treated	control	OK	0.915007	0.291307	-1.65124	-1.10721	0.0202	0.0447441	yes
ENSMUSG00000003282	ENSMUSG00000003282	Plag1	4:3900995-3938423	treated	control	OK	7.07549	4.17796	-0.760031	-1.22216	0.03185	0.0663355	no
ENSMUSG00000003283	ENSMUSG00000003283	Hck	2:153108467-153151441	treated	control	OK	0.531565	0.273939	-0.95639	-1.78047	0.00385	0.0102266	yes
ENSMUSG00000003299	ENSMUSG00000003299	Mrpl4	9:21002736-21008835	treated	control	OK	75.5934	68.5411	-0.14129	-0.724549	0.19605	0.300417	no
ENSMUSG00000003308	ENSMUSG00000003308	Keap1	9:21225370-21239332	treated	control	OK	42.1958	43.0541	0.0290514	0.108479	0.809	0.86774	no
ENSMUSG00000003316	ENSMUSG00000003316	Glg1	8:111154420-111259216	treated	control	OK	43.9442	21.9004	-1.00471	-4.76365	5e-05	0.000187138	yes
ENSMUSG00000003344	ENSMUSG00000003344	Btbd2	10:80642616-80657071	treated	control	OK	18.402	27.3772	0.573117	2.27725	5e-05	0.000187138	yes
ENSMUSG00000003345	ENSMUSG00000003345	Csnk1g2	10:80622779-80640771	treated	control	OK	64.4694	63.4763	-0.0223956	-0.115165	0.84095	0.889649	no
ENSMUSG00000003346	ENSMUSG00000003346	Abhd17a	10:80583653-80590341	treated	control	OK	118.131	59.0344	-1.00076	-4.34735	5e-05	0.000187138	yes
ENSMUSG00000003348	ENSMUSG00000003348	Mob3a	10:80681837-80701820	treated	control	OK	29.7439	17.2372	-0.78707	-3.93498	5e-05	0.000187138	yes
ENSMUSG00000003355	ENSMUSG00000003355	Fkbp11	15:98724372-98728198	treated	control	OK	12.6888	27.9094	1.1372	4.56065	5e-05	0.000187138	yes
ENSMUSG00000003360	ENSMUSG00000003360	Ddx23	15:98645133-98662889	treated	control	OK	41.2018	85.4339	1.0521	2.0633	0.00065	0.00202879	yes
ENSMUSG00000003363	ENSMUSG00000003363	Pld3	7:27531999-27553218	treated	control	OK	34.4808	17.824	-0.951969	-1.77035	0.00425	0.0111678	yes
ENSMUSG00000003378	ENSMUSG00000003378	Grik5	7:25009848-25072346	treated	control	OK	18.4521	19.3488	0.0684552	0.221962	0.6785	0.768473	no
ENSMUSG00000003379	ENSMUSG00000003379	Cd79a	7:24897380-24902197	treated	control	OK	1.57457	0.221017	-2.83273	-4.61776	5e-05	0.000187138	yes
ENSMUSG00000003380	ENSMUSG00000003380	Rabac1	7:24969751-24972754	treated	control	OK	76.2031	73.3749	-0.0545642	-0.228921	0.6931	0.780435	no
ENSMUSG00000003382	ENSMUSG00000003382	Etv3	3:87525406-87540156	treated	control	OK	16.1233	7.68148	-1.06969	-5.26361	5e-05	0.000187138	yes
ENSMUSG00000003402	ENSMUSG00000003402	Prkcsh	9:22003034-22014219	treated	control	OK	103.067	89.401	-0.205213	-1.06266	0.06045	0.115261	no
ENSMUSG00000003420	ENSMUSG00000003420	Fcgrt	7:45082912-45103851	treated	control	OK	1.69837	1.64817	-0.0432897	-0.0707531	0.917	0.942834	no
ENSMUSG00000003421	ENSMUSG00000003421	Nosip	7:45053583-45078210	treated	control	OK	69.8052	70.5945	0.0162225	0.0604733	0.91605	0.942209	no
ENSMUSG00000003423	ENSMUSG00000003423	Pih1d1	7:45140683-45160065	treated	control	OK	75.509	82.2545	0.123445	0.335298	0.5488	0.661331	no
ENSMUSG00000003429	ENSMUSG00000003429	Rps11	7:45121916-45124439	treated	control	OK	1681.53	2070.69	0.300341	1.36445	0.01655	0.0375626	yes
ENSMUSG00000003435	ENSMUSG00000003435	Supt5	7:28314890-28338746	treated	control	OK	81.6795	66.1806	-0.303566	-0.965993	0.03325	0.068821	no
ENSMUSG00000003436	ENSMUSG00000003436	Dll3	7:28293552-28302238	treated	control	OK	0.389966	0.00437913	-6.47656	-0.34151	0.25005	0.360776	no
ENSMUSG00000003437	ENSMUSG00000003437	Paf1	7:28392950-28399388	treated	control	OK	102.819	77.2382	-0.41272	-1.41171	0.01465	0.0337891	yes
ENSMUSG00000003438	ENSMUSG00000003438	Timm50	7:28305515-28312072	treated	control	OK	108.516	97.1341	-0.159861	-0.597398	0.2885	0.403672	no
ENSMUSG00000003444	ENSMUSG00000003444	Med29	7:28376783-28392708	treated	control	OK	36.7691	19.9195	-0.88431	-3.2062	5e-05	0.000187138	yes
ENSMUSG00000003452	ENSMUSG00000003452	Bicd1	6:149408885-149563329	treated	control	OK	4.32324	9.65591	1.1593	2.11463	0.0002	0.000688025	yes
ENSMUSG00000003458	ENSMUSG00000003458	Ncstn	1:172066012-172122330	treated	control	OK	20.6836	30.7921	0.574074	0.89776	0.07395	0.137078	no
ENSMUSG00000003464	ENSMUSG00000003464	Pex19	1:172126754-172136493	treated	control	OK	51.0379	54.2492	0.0880332	0.323885	0.5606	0.671365	no
ENSMUSG00000003469	ENSMUSG00000003469	Phyhip	14:70457475-70468832	treated	control	OK	0.583727	0.0729437	-3.00044	-1.4163	0.2765	0.390095	no
ENSMUSG00000003500	ENSMUSG00000003500	Impdh1	6:29200433-29216364	treated	control	OK	34.2881	51.2008	0.578458	1.70305	0.00455	0.0118725	yes
ENSMUSG00000003518	ENSMUSG00000003518	Dusp3	11:101971142-101992264	treated	control	OK	41.8149	30.9645	-0.4334	-0.897985	0.11545	0.198211	no
ENSMUSG00000003526	ENSMUSG00000003526	Prodh	16:18052859-18090203	treated	control	OK	47.5814	53.5783	0.17125	0.544219	0.3015	0.417466	no
ENSMUSG00000003527	ENSMUSG00000003527	Dgcr14	16:17900710-17911348	treated	control	OK	9.72637	13.0397	0.42294	2.03045	0.00025	0.000847186	yes
ENSMUSG00000003528	ENSMUSG00000003528	Slc25a1	16:17925210-17928219	treated	control	OK	188.993	170.744	-0.146493	-0.59079	0.30445	0.420843	no
ENSMUSG00000003531	ENSMUSG00000003531	Dgcr6	16:18052859-18090203	treated	control	OK	44.7363	52.5458	0.232129	0.653766	0.2552	0.365679	no
ENSMUSG00000003534	ENSMUSG00000003534	Ddr1	17:35681566-35708244	treated	control	OK	2.63015	1.90464	-0.465626	-1.66393	0.00215	0.00603991	yes
ENSMUSG00000003541	ENSMUSG00000003541	Ier3	17:35821683-35822923	treated	control	OK	17.9288	16.198	-0.146462	-0.641449	0.2625	0.374324	no
ENSMUSG00000003545	ENSMUSG00000003545	Fosb	7:19302695-19310051	treated	control	OK	0.72854	0.181455	-2.0054	-2.06717	0.0001	0.000361487	yes
ENSMUSG00000003546	ENSMUSG00000003546	Klc4	17:46442447-46831413	treated	control	OK	30.8571	8.48658	-1.86235	-1.23792	0.0529	0.102538	no
ENSMUSG00000003549	ENSMUSG00000003549	Ercc1	7:19344777-19359483	treated	control	OK	72.8253	45.5438	-0.677184	-1.4757	0.01125	0.02665	yes
ENSMUSG00000003555	ENSMUSG00000003555	Cyp17a1	19:46667164-46672974	treated	control	OK	0.588635	0.0994617	-2.56516	-1.27497	0.0089	0.0216129	yes
ENSMUSG00000003573	ENSMUSG00000003573	Homer3	8:70282826-70302489	treated	control	OK	59.6316	37.3739	-0.674045	-1.58185	0.0068	0.0169416	yes
ENSMUSG00000003575	ENSMUSG00000003575	Crtc1	8:70382354-70439579	treated	control	OK	10.3355	16.8412	0.704388	2.43671	0.0002	0.000688025	yes
ENSMUSG00000003581	ENSMUSG00000003581	Rnf215	11:4135201-4160293	treated	control	OK	12.7223	5.23129	-1.28212	-3.60198	5e-05	0.000187138	yes
ENSMUSG00000003585	ENSMUSG00000003585	Sec14l2	11:4097038-4123415	treated	control	OK	47.9657	19.9757	-1.26375	-3.72719	5e-05	0.000187138	yes
ENSMUSG00000003604	ENSMUSG00000003604	Aven	2:112492963-113217096	treated	control	OK	43.7152	29.6793	-0.558676	-2.08628	0.0003	0.000999532	yes
ENSMUSG00000003623	ENSMUSG00000003623	Crot	5:8966032-8997427	treated	control	OK	47.4943	12.0643	-1.977	-9.28012	5e-05	0.000187138	yes
ENSMUSG00000003644	ENSMUSG00000003644	Rps6ka1	4:133847289-133887797	treated	control	OK	58.6504	36.6535	-0.678192	-2.29894	5e-05	0.000187138	yes
ENSMUSG00000003660	ENSMUSG00000003660	Snrnp200	2:127208385-127240451	treated	control	OK	59.8617	51.766	-0.209628	-0.743849	0.109	0.189191	no
ENSMUSG00000003662	ENSMUSG00000003662	Ciao1	2:127240937-127247816	treated	control	OK	134.751	62.014	-1.11963	-4.09845	5e-05	0.000187138	yes
ENSMUSG00000003680	ENSMUSG00000003680	Taf6l	19:8772521-8786417	treated	control	OK	50.3246	63.3614	0.332339	1.08993	0.05195	0.101047	no
ENSMUSG00000003721	ENSMUSG00000003721	Insig2	1:121304352-121332589	treated	control	OK	66.2231	21.0944	-1.65048	-3.25966	5e-05	0.000187138	yes
ENSMUSG00000003731	ENSMUSG00000003731	Kpna6	4:129643979-129672767	treated	control	OK	19.7604	26.9448	0.447394	1.39904	0.0061	0.0153589	yes
ENSMUSG00000003746	ENSMUSG00000003746	Man1a	10:53904787-54075796	treated	control	OK	42.4487	22.2356	-0.93285	-4.46965	5e-05	0.000187138	yes
ENSMUSG00000003752	ENSMUSG00000003752	Itpkc	7:27187004-27228661	treated	control	OK	7.80292	3.73006	-1.06481	-1.49611	0.00535	0.0137109	yes
ENSMUSG00000003762	ENSMUSG00000003762	Adck4	7:27233022-27282144	treated	control	OK	10.0865	7.02258	-0.522354	-1.9399	0.0008	0.00245296	yes
ENSMUSG00000003778	ENSMUSG00000003778	Brd8	18:34598614-34624601	treated	control	OK	39.0764	20.6245	-0.921934	-4.30209	5e-05	0.000187138	yes
ENSMUSG00000003779	ENSMUSG00000003779	Kif20a	18:34624623-34651735	treated	control	OK	46.2151	32.8712	-0.491542	-1.56976	0.00635	0.0159192	yes
ENSMUSG00000003808	ENSMUSG00000003808	Farsa	8:84856988-84869257	treated	control	OK	108.952	110.841	0.0247904	0.125211	0.8253	0.878362	no
ENSMUSG00000003809	ENSMUSG00000003809	Gcdh	8:84872110-84893921	treated	control	OK	32.6849	14.4443	-1.17812	-3.19424	5e-05	0.000187138	yes
ENSMUSG00000003810	ENSMUSG00000003810	Mast2	4:116306761-116464183	treated	control	OK	50.508	43.3282	-0.221208	-0.41912	0.4474	0.566386	no
ENSMUSG00000003812	ENSMUSG00000003812	Dnase2a	8:84908559-84937359	treated	control	OK	17.1325	26.1211	0.60848	1.22636	0.03815	0.0776894	no
ENSMUSG00000003813	ENSMUSG00000003813	Rad23a	8:84831521-84840665	treated	control	OK	57.0449	149.832	1.39317	4.10185	5e-05	0.000187138	yes
ENSMUSG00000003814	ENSMUSG00000003814	Calr	8:84841849-84846934	treated	control	OK	374.783	847.245	1.17672	4.73328	5e-05	0.000187138	yes
ENSMUSG00000003824	ENSMUSG00000003824	Syce2	8:84872110-84893921	treated	control	OK	36.2457	41.5537	0.19717	0.567712	0.3056	0.421986	no
ENSMUSG00000003847	ENSMUSG00000003847	Nfat5	8:107293469-107379517	treated	control	OK	9.21366	8.11707	-0.182815	-0.264751	0.6282	0.727987	no
ENSMUSG00000003848	ENSMUSG00000003848	Nob1	8:107412485-107425051	treated	control	OK	54.2245	81.5677	0.589054	2.08318	0.0005	0.0016018	yes
ENSMUSG00000003849	ENSMUSG00000003849	Nqo1	8:107388224-107403206	treated	control	OK	5.73567	6.11324	0.0919741	0.354174	0.53875	0.652485	no
ENSMUSG00000003863	ENSMUSG00000003863	Ppfia3	7:45339121-45370583	treated	control	OK	0.66576	1.58843	1.25453	2.50134	5e-05	0.000187138	yes
ENSMUSG00000003865	ENSMUSG00000003865	Gys1	7:45420819-45456619	treated	control	OK	20.6089	22.2018	0.10741	0.211221	0.648	0.74432	no
ENSMUSG00000003868	ENSMUSG00000003868	Ruvbl2	7:45420819-45456619	treated	control	OK	287.18	348.788	0.280399	0.533161	0.31355	0.430609	no
ENSMUSG00000003872	ENSMUSG00000003872	Lin7b	7:45339121-45370583	treated	control	OK	0.935395	0.671648	-0.477871	-0.289819	0.57195	0.681621	no
ENSMUSG00000003873	ENSMUSG00000003873	Bax	7:45461696-45526268	treated	control	OK	396.497	475.058	0.260795	0.219594	0.65965	0.754216	no
ENSMUSG00000003923	ENSMUSG00000003923	Tfam	10:71225463-71238280	treated	control	OK	109.574	103.125	-0.0875142	-0.286667	0.6116	0.714301	no
ENSMUSG00000003929	ENSMUSG00000003929	Zfp81	17:33329341-33358878	treated	control	OK	1.7643	3.16403	0.842664	3.66084	5e-05	0.000187138	yes
ENSMUSG00000003934	ENSMUSG00000003934	Efnb3	11:69554091-69560205	treated	control	OK	3.11274	0.742911	-2.06692	-6.78414	5e-05	0.000187138	yes
ENSMUSG00000003948	ENSMUSG00000003948	Mmd	11:90187682-90278589	treated	control	OK	13.9002	2.57117	-2.43461	-8.4912	5e-05	0.000187138	yes
ENSMUSG00000003955	ENSMUSG00000003955	Fam162a	16:36043843-36071515	treated	control	OK	123.014	136.363	0.148624	0.749667	0.1874	0.290489	no
ENSMUSG00000003970	ENSMUSG00000003970	Rpl8	15:76904070-76906318	treated	control	OK	2174.6	2583.56	0.248613	1.02625	0.07245	0.134616	no
ENSMUSG00000003992	ENSMUSG00000003992	Ssbp2	13:91460282-91786148	treated	control	OK	5.87542	3.28006	-0.840969	-2.22431	0.00015	0.00052773	yes
ENSMUSG00000004018	ENSMUSG00000004018	Fancl	11:26386134-26593999	treated	control	OK	19.5446	52.2195	1.41782	2.8982	5e-05	0.000187138	yes
ENSMUSG00000004040	ENSMUSG00000004040	Stat3	11:100859350-100939540	treated	control	OK	77.5336	92.419	0.253369	0.54059	0.328	0.44611	no
ENSMUSG00000004043	ENSMUSG00000004043	Stat5a	11:100859350-100939540	treated	control	OK	15.3035	16.4876	0.10752	0.164859	0.7046	0.789354	no
ENSMUSG00000004044	ENSMUSG00000004044	Ptrf	11:100956732-100970887	treated	control	OK	6.0647	6.40069	0.0777912	0.353642	0.53205	0.646973	no
ENSMUSG00000004054	ENSMUSG00000004054	Map3k11	19:5689130-5702862	treated	control	OK	30.6451	15.9052	-0.946161	-4.84327	5e-05	0.000187138	yes
ENSMUSG00000004056	ENSMUSG00000004056	Akt2	7:27591551-27640826	treated	control	OK	44.2554	51.6649	0.223332	1.05925	0.04485	0.0893689	no
ENSMUSG00000004069	ENSMUSG00000004069	Dnaja3	16:4626132-4707695	treated	control	OK	26.403	47.1519	0.836615	2.77706	5e-05	0.000187138	yes
ENSMUSG00000004070	ENSMUSG00000004070	Hmox2	16:4726360-4790292	treated	control	OK	120.082	128.174	0.0940774	0.236209	0.676	0.767084	no
ENSMUSG00000004071	ENSMUSG00000004071	Cdip1	16:4726360-4790292	treated	control	OK	34.1718	18.6574	-0.873058	-2.81462	5e-05	0.000187138	yes
ENSMUSG00000004085	ENSMUSG00000004085	Zak	2:72285636-72442610	treated	control	OK	16.4118	9.07898	-0.854136	-3.65932	5e-05	0.000187138	yes
ENSMUSG00000004096	ENSMUSG00000004096	Cwc15	9:14500616-14510577	treated	control	OK	140.914	117.252	-0.265203	-1.37394	0.01495	0.0344101	yes
ENSMUSG00000004099	ENSMUSG00000004099	Dnmt1	9:20907205-20959888	treated	control	OK	46.7926	75.6906	0.693833	3.47699	5e-05	0.000187138	yes
ENSMUSG00000004100	ENSMUSG00000004100	Ppan	9:20888174-20892178	treated	control	OK	46.577	142.353	1.61178	5.00476	5e-05	0.000187138	yes
ENSMUSG00000004105	ENSMUSG00000004105	Angptl2	2:33133416-33371486	treated	control	OK	1.58015	2.43836	0.625852	0.915763	0.10415	0.182105	no
ENSMUSG00000004127	ENSMUSG00000004127	Trmt10a	3:138089853-138159821	treated	control	OK	10.7358	8.17545	-0.393056	-0.691573	0.2202	0.328704	no
ENSMUSG00000004187	ENSMUSG00000004187	Kifc2	15:76660640-76668196	treated	control	OK	1.7408	0.0468682	-5.215	-6.84535	5e-05	0.000187138	yes
ENSMUSG00000004207	ENSMUSG00000004207	Psap	10:60277626-60302597	treated	control	OK	103.824	81.7308	-0.345192	-1.76987	0.00275	0.00753483	yes
ENSMUSG00000004221	ENSMUSG00000004221	Ikbkg	X:74393289-74453854	treated	control	OK	25.841	29.5408	0.193048	0.284955	0.59325	0.699708	no
ENSMUSG00000004233	ENSMUSG00000004233	Wars2	3:99141067-99239186	treated	control	OK	4.17302	11.1424	1.4169	2.11807	0.00015	0.00052773	yes
ENSMUSG00000004263	ENSMUSG00000004263	Atn1	6:124739182-124756524	treated	control	OK	45.9781	23.6622	-0.958362	-1.37161	0.00465	0.0121132	yes
ENSMUSG00000004264	ENSMUSG00000004264	Phb2	6:124712335-124718831	treated	control	OK	331.101	588.473	0.829705	2.4292	0.0001	0.000361487	yes
ENSMUSG00000004266	ENSMUSG00000004266	Ptpn6	6:124720706-124738714	treated	control	OK	115.565	125.867	0.1232	0.168878	0.71005	0.793529	no
ENSMUSG00000004268	ENSMUSG00000004268	Emg1	6:124663026-124712178	treated	control	OK	123.071	239.328	0.959495	2.30017	5e-05	0.000187138	yes
ENSMUSG00000004270	ENSMUSG00000004270	Lpcat3	6:124663026-124712178	treated	control	OK	164.17	191.063	0.218859	0.586334	0.3051	0.421481	no
ENSMUSG00000004285	ENSMUSG00000004285	Atp6v1f	6:29467717-29470512	treated	control	OK	117.941	123.847	0.0704841	0.355974	0.53075	0.645944	no
ENSMUSG00000004317	ENSMUSG00000004317	Clcn5	X:7153809-7319358	treated	control	OK	19.0994	17.7822	-0.103092	-0.174872	0.7466	0.82205	no
ENSMUSG00000004319	ENSMUSG00000004319	Clcn3	8:60910388-60983300	treated	control	OK	4.14616	3.54816	-0.224703	-0.872861	0.1285	0.215419	no
ENSMUSG00000004356	ENSMUSG00000004356	Utp20	10:88746606-88826814	treated	control	OK	17.2551	15.3718	-0.166738	-0.861576	0.1277	0.214514	no
ENSMUSG00000004364	ENSMUSG00000004364	Cul3	1:80264922-80340480	treated	control	OK	87.3657	104.546	0.258999	0.863571	0.1319	0.22034	no
ENSMUSG00000004371	ENSMUSG00000004371	Il11	7:4772372-4782857	treated	control	OK	0.960665	0.222573	-2.10975	-2.4613	0.0004	0.00130794	yes
ENSMUSG00000004393	ENSMUSG00000004393	Ddx56	11:6258918-6267772	treated	control	OK	50.0936	99.1301	0.984695	3.96193	5e-05	0.000187138	yes
ENSMUSG00000004394	ENSMUSG00000004394	Tmed4	11:6270368-6274870	treated	control	OK	47.9316	38.3943	-0.320085	-1.14648	0.04615	0.0914356	no
ENSMUSG00000004415	ENSMUSG00000004415	Col26a1	5:136741758-136883209	treated	control	OK	0.320213	0.109395	-1.54948	-0.590024	0.02725	0.0579576	no
ENSMUSG00000004446	ENSMUSG00000004446	Bid	6:120836211-120916853	treated	control	OK	55.3556	77.6588	0.48842	1.395	0.0073	0.0180466	yes
ENSMUSG00000004451	ENSMUSG00000004451	Ralb	1:119470304-119504794	treated	control	OK	61.2169	78.798	0.364228	1.83377	0.00145	0.00421407	yes
ENSMUSG00000004455	ENSMUSG00000004455	Ppp1cc	5:122158277-122175273	treated	control	OK	80.3041	120.632	0.587063	2.22468	0.00015	0.00052773	yes
ENSMUSG00000004460	ENSMUSG00000004460	Dnajb11	16:22857844-22879634	treated	control	OK	150.496	135.577	-0.150612	-0.522421	0.3593	0.479639	no
ENSMUSG00000004462	ENSMUSG00000004462	Tbccd1	16:22813214-22857569	treated	control	OK	8.32186	10.8843	0.387275	1.80719	0.00165	0.00474337	yes
ENSMUSG00000004473	ENSMUSG00000004473	Clec11a	7:44302686-44306902	treated	control	OK	0.162809	0.473538	1.5403	2.98587	0.0001	0.000361487	yes
ENSMUSG00000004500	ENSMUSG00000004500	Zfp324	7:12965837-12974236	treated	control	OK	5.32405	5.87089	0.141053	0.26272	0.6406	0.738041	no
ENSMUSG00000004508	ENSMUSG00000004508	Gab2	7:97081585-97308946	treated	control	OK	12.4589	16.923	0.441804	1.9361	0.0004	0.00130794	yes
ENSMUSG00000004530	ENSMUSG00000004530	Coro1c	5:113842435-113908758	treated	control	OK	151.224	246.91	0.707298	0.887953	0.0828	0.150822	no
ENSMUSG00000004535	ENSMUSG00000004535	Tax1bp1	6:52713343-52766780	treated	control	OK	246.129	249.943	0.0221866	0.07002	0.8834	0.91945	no
ENSMUSG00000004561	ENSMUSG00000004561	Mettl17	14:51884841-51896745	treated	control	OK	31.1167	47.4982	0.610184	0.783312	0.17835	0.279925	no
ENSMUSG00000004562	ENSMUSG00000004562	Arhgef40	14:51984718-52020733	treated	control	OK	70.749	24.0155	-1.55875	-2.10133	0.00215	0.00603991	yes
ENSMUSG00000004565	ENSMUSG00000004565	Pnpla6	8:3515383-3544267	treated	control	OK	47.4904	14.8525	-1.67693	-2.26981	0.0007	0.00217143	yes
ENSMUSG00000004567	ENSMUSG00000004567	Mcoln1	8:3500456-3515232	treated	control	OK	17.2999	18.6191	0.106017	0.27823	0.623	0.723997	no
ENSMUSG00000004568	ENSMUSG00000004568	Arhgef18	8:3393005-3456601	treated	control	OK	5.446	3.16769	-0.781767	-2.00537	0.00035	0.00115311	yes
ENSMUSG00000004591	ENSMUSG00000004591	Pkn2	3:142790901-142898582	treated	control	OK	32.0729	29.1636	-0.137186	-0.521139	0.35455	0.47443	no
ENSMUSG00000004610	ENSMUSG00000004610	Etfb	7:43444082-43472019	treated	control	OK	442.603	543.259	0.295629	1.33862	0.021	0.0462479	yes
ENSMUSG00000004612	ENSMUSG00000004612	Nkg7	7:43437072-43438249	treated	control	OK	17.2422	14.897	-0.210922	-0.720669	0.2043	0.310265	no
ENSMUSG00000004626	ENSMUSG00000004626	Stxbp2	8:3630954-3643644	treated	control	OK	178.206	184.853	0.0528285	0.0918534	0.87045	0.910443	no
ENSMUSG00000004630	ENSMUSG00000004630	Pcp2	8:3621547-3625848	treated	control	OK	0.778025	0.592265	-0.393574	-0.356307	0.3793	0.499925	no
ENSMUSG00000004637	ENSMUSG00000004637	Wwox	8:114439654-115352708	treated	control	OK	5.72114	7.0034	0.291753	1.06024	0.05665	0.108877	no
ENSMUSG00000004642	ENSMUSG00000004642	Slbp	5:33634951-33678995	treated	control	OK	101.097	140.584	0.47569	1.28611	0.0263	0.0562658	no
ENSMUSG00000004661	ENSMUSG00000004661	Arid3b	9:57777864-57836793	treated	control	OK	5.83846	5.26925	-0.14799	-0.244994	0.6385	0.736282	no
ENSMUSG00000004665	ENSMUSG00000004665	Cnn2	10:79988583-79996062	treated	control	OK	7.66971	4.6708	-0.715504	-2.12127	0.0003	0.000999532	yes
ENSMUSG00000004667	ENSMUSG00000004667	Polr2e	10:80035948-80039795	treated	control	OK	113.567	148.768	0.389517	1.97661	0.00035	0.00115311	yes
ENSMUSG00000004677	ENSMUSG00000004677	Myo9b	8:71248560-71360712	treated	control	OK	28.5224	21.7156	-0.393367	-1.73311	0.0023	0.00642899	yes
ENSMUSG00000004707	ENSMUSG00000004707	Ly9	1:171559192-171609746	treated	control	OK	0.342741	0.240335	-0.512072	-0.632362	0.219	0.327256	no
ENSMUSG00000004748	ENSMUSG00000004748	Mtfp1	11:4091479-4095445	treated	control	OK	12.2983	12.1445	-0.0181538	-0.0704594	0.9005	0.932484	no
ENSMUSG00000004771	ENSMUSG00000004771	Rab11a	9:64715298-64737758	treated	control	OK	284.445	259.972	-0.129793	-0.572123	0.31725	0.434851	no
ENSMUSG00000004788	ENSMUSG00000004788	Eif2b2	12:85219480-85226628	treated	control	OK	180.221	85.5746	-1.07451	-3.74068	5e-05	0.000187138	yes
ENSMUSG00000004789	ENSMUSG00000004789	Dlst	12:85110832-85134091	treated	control	OK	74.2417	78.2074	0.0750757	0.386554	0.5024	0.620069	no
ENSMUSG00000004798	ENSMUSG00000004798	Ulk2	11:61775648-61855073	treated	control	OK	12.1948	8.45318	-0.528701	-2.43885	5e-05	0.000187138	yes
ENSMUSG00000004815	ENSMUSG00000004815	Dgkq	5:108629769-108684557	treated	control	OK	8.00528	6.66449	-0.264457	-0.491934	0.363	0.483136	no
ENSMUSG00000004837	ENSMUSG00000004837	Grap	11:61653264-61720826	treated	control	OK	45.4707	16.444	-1.46738	-6.9016	5e-05	0.000187138	yes
ENSMUSG00000004843	ENSMUSG00000004843	Chmp2b	16:65539132-65562697	treated	control	OK	61.6407	34.0849	-0.854752	-4.37307	5e-05	0.000187138	yes
ENSMUSG00000004846	ENSMUSG00000004846	Plod3	5:136982163-136996648	treated	control	OK	101.623	78.6143	-0.370365	-1.1587	0.04225	0.084836	no
ENSMUSG00000004849	ENSMUSG00000004849	Ap1s1	5:137034992-137046135	treated	control	OK	205.795	226.498	0.138295	0.565833	0.32525	0.443101	no
ENSMUSG00000004864	ENSMUSG00000004864	Mapk13	17:28769306-28778698	treated	control	OK	6.22157	3.95115	-0.655005	-2.26929	5e-05	0.000187138	yes
ENSMUSG00000004865	ENSMUSG00000004865	Srpk1	17:28587647-28622521	treated	control	OK	36.2355	79.8187	1.13932	3.51408	5e-05	0.000187138	yes
ENSMUSG00000004880	ENSMUSG00000004880	Lbr	1:181576558-181843046	treated	control	OK	57.5866	107.705	0.90328	1.68945	0.0012	0.00354877	yes
ENSMUSG00000004885	ENSMUSG00000004885	Crabp2	3:87948665-87953376	treated	control	OK	0.845571	0.0645718	-3.71095	-2.56899	0.1724	0.272718	no
ENSMUSG00000004895	ENSMUSG00000004895	Prcc	3:87858902-87885608	treated	control	OK	51.0959	30.6688	-0.736436	-3.76259	5e-05	0.000187138	yes
ENSMUSG00000004896	ENSMUSG00000004896	Rrnad1	3:87919505-87940686	treated	control	OK	17.6543	13.0233	-0.438927	-0.771329	0.13715	0.227629	no
ENSMUSG00000004897	ENSMUSG00000004897	Hdgf	3:87906320-87916132	treated	control	OK	317.208	602.421	0.925345	2.3826	0.0001	0.000361487	yes
ENSMUSG00000004929	ENSMUSG00000004929	Thop1	10:81070034-81082559	treated	control	OK	24.7703	65.7581	1.40856	4.3693	5e-05	0.000187138	yes
ENSMUSG00000004931	ENSMUSG00000004931	Apba3	10:81268171-81291267	treated	control	OK	24.3597	18.5631	-0.392064	-1.54075	0.00715	0.0177093	yes
ENSMUSG00000004933	ENSMUSG00000004933	Matk	10:81252934-81263365	treated	control	OK	1.17262	0.643016	-0.866815	-1.60824	0.00205	0.00578911	yes
ENSMUSG00000004934	ENSMUSG00000004934	Pias4	10:81153265-81167923	treated	control	OK	27.3304	20.5546	-0.411049	-0.706032	0.0537	0.103832	no
ENSMUSG00000004936	ENSMUSG00000004936	Map2k1	9:64185769-64253631	treated	control	OK	69.2354	74.4869	0.105477	0.396897	0.48095	0.598883	no
ENSMUSG00000004937	ENSMUSG00000004937	Sgta	10:81044074-81060178	treated	control	OK	79.4776	59.157	-0.425999	-2.20583	0.00025	0.000847186	yes
ENSMUSG00000004945	ENSMUSG00000004945	Tmem242	17:5388762-5440259	treated	control	OK	46.5582	46.7171	0.00491718	0.022509	0.96985	0.978034	no
ENSMUSG00000004947	ENSMUSG00000004947	Dtx2	5:135994799-136032872	treated	control	OK	19.9168	11.6401	-0.774884	-2.49873	5e-05	0.000187138	yes
ENSMUSG00000004952	ENSMUSG00000004952	Rasa4	5:136083915-136111860	treated	control	OK	2.55462	2.23487	-0.192914	-0.332375	0.51475	0.6317	no
ENSMUSG00000004980	ENSMUSG00000004980	Hnrnpa2b1	6:51460931-51469894	treated	control	OK	669.877	1105.4	0.7226	2.53743	5e-05	0.000187138	yes
ENSMUSG00000004994	ENSMUSG00000004994	Ccdc130	8:84257794-84270380	treated	control	OK	11.8889	15.737	0.404546	0.853713	0.12975	0.217119	no
ENSMUSG00000004996	ENSMUSG00000004996	Mri1	8:84249905-84257326	treated	control	OK	26.9472	55.3456	1.03833	3.69358	5e-05	0.000187138	yes
ENSMUSG00000005034	ENSMUSG00000005034	Prkacb	3:146729573-146812990	treated	control	OK	74.682	66.1437	-0.175157	-0.484263	0.38085	0.501437	no
ENSMUSG00000005043	ENSMUSG00000005043	Sgsh	11:119307767-119355536	treated	control	OK	5.72235	1.72272	-1.73192	-2.08372	0.00015	0.00052773	yes
ENSMUSG00000005045	ENSMUSG00000005045	Chd5	4:152338650-152390194	treated	control	OK	2.30202	3.37663	0.55268	0.701042	0.0528	0.102395	no
ENSMUSG00000005054	ENSMUSG00000005054	Cstb	10:78425669-78427619	treated	control	OK	74.4651	50.1371	-0.570685	-2.66545	5e-05	0.000187138	yes
ENSMUSG00000005057	ENSMUSG00000005057	Sh2b2	5:136218146-136246556	treated	control	OK	3.99713	5.05557	0.338909	0.305824	0.5299	0.645261	no
ENSMUSG00000005069	ENSMUSG00000005069	Pex5	6:124396815-124415067	treated	control	OK	33.52	20.638	-0.699717	-2.75988	5e-05	0.000187138	yes
ENSMUSG00000005078	ENSMUSG00000005078	Jkamp	12:72085588-72185029	treated	control	OK	28.2186	16.5101	-0.773299	-2.08891	0.0003	0.000999532	yes
ENSMUSG00000005087	ENSMUSG00000005087	Cd44	2:102811140-102901665	treated	control	OK	28.5423	27.2879	-0.064841	-0.293934	0.6049	0.709068	no
ENSMUSG00000005102	ENSMUSG00000005102	Eif2ak4	2:118388617-118475234	treated	control	OK	6.29728	8.80384	0.483404	1.96806	0.00015	0.00052773	yes
ENSMUSG00000005103	ENSMUSG00000005103	Wdr1	5:38526812-38563221	treated	control	OK	198.885	163.852	-0.279538	-0.617692	0.22915	0.33845	no
ENSMUSG00000005107	ENSMUSG00000005107	Slc2a9	5:38349272-38503143	treated	control	OK	12.7552	6.51422	-0.969416	-2.51702	5e-05	0.000187138	yes
ENSMUSG00000005125	ENSMUSG00000005125	Ndrg1	15:66929320-67013039	treated	control	OK	86.3908	8.8359	-3.28943	-7.31905	5e-05	0.000187138	yes
ENSMUSG00000005142	ENSMUSG00000005142	Man2b1	8:85083269-85098282	treated	control	OK	53.0528	32.7594	-0.695523	-2.67067	5e-05	0.000187138	yes
ENSMUSG00000005150	ENSMUSG00000005150	Wdr83	8:85071756-85082339	treated	control	OK	41.0874	48.4414	0.237547	0.467436	0.4083	0.528424	no
ENSMUSG00000005161	ENSMUSG00000005161	Prdx2	8:84956609-84976542	treated	control	OK	171.162	140.102	-0.288886	-0.988856	0.0846	0.153476	no
ENSMUSG00000005198	ENSMUSG00000005198	Polr2a	11:69733996-69758637	treated	control	OK	94.6521	68.8059	-0.460101	-2.15483	0.0001	0.000361487	yes
ENSMUSG00000005204	ENSMUSG00000005204	Senp3	11:69673114-69682084	treated	control	OK	100.635	165.966	0.721766	0.726139	0.085	0.154023	no
ENSMUSG00000005225	ENSMUSG00000005225	Plekha8	6:54577603-54645839	treated	control	OK	7.24466	9.37139	0.371344	1.39599	0.0149	0.0343152	yes
ENSMUSG00000005233	ENSMUSG00000005233	Spc25	2:69193894-69206194	treated	control	OK	82.145	49.6126	-0.727466	-2.88651	5e-05	0.000187138	yes
ENSMUSG00000005237	ENSMUSG00000005237	Dnah2	11:69420808-69549110	treated	control	OK	0.323586	0.0023722	-7.09178	-0.119109	0.22435	0.333089	no
ENSMUSG00000005262	ENSMUSG00000005262	Ufd1l	16:18780446-18835261	treated	control	OK	32.6408	38.1773	0.226037	0.444434	0.37645	0.497065	no
ENSMUSG00000005299	ENSMUSG00000005299	Letm1	5:33739672-33782817	treated	control	OK	41.4615	53.2912	0.362125	1.04537	0.07175	0.133379	no
ENSMUSG00000005312	ENSMUSG00000005312	Ubqln1	13:58176155-58215653	treated	control	OK	84.1563	64.0701	-0.393422	-2.01298	0.0003	0.000999532	yes
ENSMUSG00000005354	ENSMUSG00000005354	Txn2	15:77915046-77929006	treated	control	OK	76.8865	116.491	0.599412	1.81652	0.00205	0.00578911	yes
ENSMUSG00000005362	ENSMUSG00000005362	Crbn	6:106769119-106800077	treated	control	OK	19.137	21.0266	0.135847	0.390845	0.5005	0.618163	no
ENSMUSG00000005370	ENSMUSG00000005370	Msh6	17:87975049-88065291	treated	control	OK	25.2293	38.7885	0.620526	2.61673	5e-05	0.000187138	yes
ENSMUSG00000005371	ENSMUSG00000005371	Fbxo11	17:87975049-88065291	treated	control	OK	21.2062	16.6142	-0.352069	-0.89222	0.1127	0.194449	no
ENSMUSG00000005374	ENSMUSG00000005374	Tbl2	5:135149656-135165760	treated	control	OK	23.4093	21.3714	-0.131401	-0.39232	0.4875	0.605834	no
ENSMUSG00000005378	ENSMUSG00000005378	Wbscr22	5:135052956-135065862	treated	control	OK	234.978	227.315	-0.0478323	-0.114816	0.8349	0.884983	no
ENSMUSG00000005410	ENSMUSG00000005410	Mcm5	8:75109527-75128439	treated	control	OK	100.315	146.505	0.546411	2.71824	5e-05	0.000187138	yes
ENSMUSG00000005413	ENSMUSG00000005413	Hmox1	8:75093590-75100596	treated	control	OK	58.4599	43.0584	-0.441154	-2.01954	0.0004	0.00130794	yes
ENSMUSG00000005417	ENSMUSG00000005417	Mprip	11:59661304-59780860	treated	control	OK	62.1749	66.365	0.0940899	0.300026	0.56975	0.679464	no
ENSMUSG00000005442	ENSMUSG00000005442	Cic	7:25267703-25294159	treated	control	OK	65.4082	66.6459	0.0270449	0.0244307	0.9401	0.959028	no
ENSMUSG00000005447	ENSMUSG00000005447	Pafah1b3	7:25295048-25297986	treated	control	OK	0.455783	0	-inf	-nan	5e-05	0.000187138	yes
ENSMUSG00000005465	ENSMUSG00000005465	Il27ra	8:84021470-84042589	treated	control	OK	2.06636	5.57373	1.43156	4.8861	5e-05	0.000187138	yes
ENSMUSG00000005469	ENSMUSG00000005469	Prkaca	8:83972992-83996443	treated	control	OK	106.241	69.301	-0.616398	-3.1183	5e-05	0.000187138	yes
ENSMUSG00000005470	ENSMUSG00000005470	Asf1b	8:83955506-83970197	treated	control	OK	88.8558	113.22	0.349597	1.04709	0.067	0.12594	no
ENSMUSG00000005481	ENSMUSG00000005481	Ddx39	8:83715176-83741326	treated	control	OK	103.14	169.207	0.714185	3.63885	5e-05	0.000187138	yes
ENSMUSG00000005483	ENSMUSG00000005483	Dnajb1	8:83608174-83611902	treated	control	OK	51.9814	36.4329	-0.512754	-2.63973	5e-05	0.000187138	yes
ENSMUSG00000005501	ENSMUSG00000005501	Usp40	1:87853286-88008551	treated	control	OK	18.8663	10.6898	-0.819584	-1.31689	0.00705	0.0174782	yes
ENSMUSG00000005505	ENSMUSG00000005505	Kbtbd4	2:90894633-90918258	treated	control	OK	79.6542	28.2284	-1.4966	-1.84408	0.0054	0.0138345	yes
ENSMUSG00000005506	ENSMUSG00000005506	Celf1	2:90940381-91019497	treated	control	OK	51.1344	85.6933	0.744888	1.36135	0.01785	0.0401753	yes
ENSMUSG00000005510	ENSMUSG00000005510	Ndufs3	2:90894633-90918258	treated	control	OK	93.1774	96.5227	0.0508874	0.143407	0.799	0.861155	no
ENSMUSG00000005514	ENSMUSG00000005514	Por	5:135653809-135735326	treated	control	OK	70.9712	127.662	0.847023	3.18791	5e-05	0.000187138	yes
ENSMUSG00000005533	ENSMUSG00000005533	Igf1r	7:67952826-68233668	treated	control	OK	17.2762	10.0603	-0.780108	-1.38887	0.02	0.0443638	yes
ENSMUSG00000005534	ENSMUSG00000005534	Insr	8:3122060-3279617	treated	control	OK	7.93348	8.33526	0.071273	0.136072	0.79945	0.861344	no
ENSMUSG00000005566	ENSMUSG00000005566	Trim28	7:12999113-13031035	treated	control	OK	399.747	718.246	0.84539	2.58849	5e-05	0.000187138	yes
ENSMUSG00000005575	ENSMUSG00000005575	Ube2m	7:13035119-13038275	treated	control	OK	181.224	296.369	0.709618	3.07397	5e-05	0.000187138	yes
ENSMUSG00000005609	ENSMUSG00000005609	Ctr9	7:111028950-111056377	treated	control	OK	59.1191	41.6399	-0.505658	-2.25267	5e-05	0.000187138	yes
ENSMUSG00000005610	ENSMUSG00000005610	Eif4g2	7:111067749-111083030	treated	control	OK	317.045	1088.1	1.77905	3.7488	5e-05	0.000187138	yes
ENSMUSG00000005611	ENSMUSG00000005611	Mrvi1	7:110868265-110982461	treated	control	OK	23.7337	15.2566	-0.637506	-1.22497	0.03335	0.0690006	no
ENSMUSG00000005615	ENSMUSG00000005615	Pcyt1a	16:32430920-32475070	treated	control	OK	40.426	18.358	-1.13888	-4.19633	5e-05	0.000187138	yes
ENSMUSG00000005621	ENSMUSG00000005621	Zfp592	7:80993680-81045164	treated	control	OK	18.4244	21.9679	0.253775	0.500484	0.3833	0.503815	no
ENSMUSG00000005625	ENSMUSG00000005625	Psmd4	3:95032693-95042614	treated	control	OK	187.782	185.299	-0.0192033	-0.0661098	0.9087	0.937379	no
ENSMUSG00000005628	ENSMUSG00000005628	Tmod4	3:95124475-95129209	treated	control	OK	1.30447	3.20182	1.29543	1.53444	0.01135	0.0268625	yes
ENSMUSG00000005656	ENSMUSG00000005656	Snx6	12:54746348-54795703	treated	control	OK	62.1253	71.4697	0.20215	1.04466	0.06575	0.123962	no
ENSMUSG00000005667	ENSMUSG00000005667	Mthfd2	6:83305690-83325908	treated	control	OK	43.148	95.5673	1.14723	4.08178	5e-05	0.000187138	yes
ENSMUSG00000005674	ENSMUSG00000005674	Tomm40l	1:171213969-171222514	treated	control	OK	20.8058	43.3436	1.05883	2.93555	5e-05	0.000187138	yes
ENSMUSG00000005681	ENSMUSG00000005681	Apoa2	1:171225053-171226379	treated	control	OK	0.523103	0.337316	-0.632995	-0.373245	0.2562	0.366743	no
ENSMUSG00000005682	ENSMUSG00000005682	Pan2	10:128303334-128321358	treated	control	OK	12.7625	6.6469	-0.941163	-4.60454	5e-05	0.000187138	yes
ENSMUSG00000005683	ENSMUSG00000005683	Cs	10:128337831-128362479	treated	control	OK	126.39	147.081	0.218727	1.09663	0.0545	0.10521	no
ENSMUSG00000005686	ENSMUSG00000005686	Ampd3	7:110766676-110844457	treated	control	OK	22.2261	14.7706	-0.589525	-1.16963	0.02685	0.0572702	no
ENSMUSG00000005687	ENSMUSG00000005687	Bcas2	3:103171654-103179166	treated	control	OK	80.2754	102.476	0.35225	1.63199	0.00415	0.0109381	yes
ENSMUSG00000005698	ENSMUSG00000005698	Ctcf	8:105566323-105682922	treated	control	OK	43.6986	72.7726	0.735807	1.56234	0.00465	0.0121132	yes
ENSMUSG00000005699	ENSMUSG00000005699	Pard6a	8:105701153-105703493	treated	control	OK	8.46972	7.77173	-0.124078	-0.487172	0.3981	0.518394	no
ENSMUSG00000005705	ENSMUSG00000005705	Agrp	8:105566323-105682922	treated	control	OK	0.579906	0.350514	-0.726349	-0.0994801	0.55935	0.670329	no
ENSMUSG00000005718	ENSMUSG00000005718	Tfap4	16:4544660-4559720	treated	control	OK	4.46083	12.6876	1.50804	6.40175	5e-05	0.000187138	yes
ENSMUSG00000005732	ENSMUSG00000005732	Ranbp1	16:18239783-18289249	treated	control	OK	132.531	296.095	1.15973	4.06221	5e-05	0.000187138	yes
ENSMUSG00000005774	ENSMUSG00000005774	Rfx5	3:94954074-94962048	treated	control	OK	11.4342	15.3182	0.421891	0.90562	0.09965	0.17563	no
ENSMUSG00000005779	ENSMUSG00000005779	Psmb4	3:94884092-94886961	treated	control	OK	752.638	725.473	-0.0530333	-0.181626	0.75245	0.825996	no
ENSMUSG00000005804	ENSMUSG00000005804	Bloc1s6	2:122738502-122749475	treated	control	OK	26.0281	35.6195	0.452598	1.25368	0.02525	0.0543387	no
ENSMUSG00000005813	ENSMUSG00000005813	Metap1	3:138458955-138489515	treated	control	OK	66.7425	52.1829	-0.355028	-1.60424	0.00535	0.0137109	yes
ENSMUSG00000005823	ENSMUSG00000005823	Gpr108	17:57234913-57247641	treated	control	OK	11.3819	14.8275	0.381531	1.78751	0.0014	0.00408392	yes
ENSMUSG00000005824	ENSMUSG00000005824	Tnfsf14	17:57189491-57194189	treated	control	OK	7.02668	33.3361	2.24617	10.1583	5e-05	0.000187138	yes
ENSMUSG00000005846	ENSMUSG00000005846	Rsl1d1	16:11192969-11203331	treated	control	OK	122.899	199.966	0.702284	3.26903	5e-05	0.000187138	yes
ENSMUSG00000005871	ENSMUSG00000005871	Apc	18:34207774-34322189	treated	control	OK	14.76	11.6383	-0.342805	-0.522882	0.33215	0.450648	no
ENSMUSG00000005873	ENSMUSG00000005873	Reep5	18:34344888-34373415	treated	control	OK	59.0376	38.2998	-0.624298	-3.22408	5e-05	0.000187138	yes
ENSMUSG00000005881	ENSMUSG00000005881	Ergic3	2:156008044-156018279	treated	control	OK	149.211	111.853	-0.415751	-1.6841	0.00415	0.0109381	yes
ENSMUSG00000005882	ENSMUSG00000005882	Uqcc1	2:155846893-155930310	treated	control	OK	21.2801	59.2466	1.47722	2.33047	5e-05	0.000187138	yes
ENSMUSG00000005886	ENSMUSG00000005886	Ncoa2	1:13139104-13374083	treated	control	OK	50.2697	118.665	1.23913	3.00031	5e-05	0.000187138	yes
ENSMUSG00000005892	ENSMUSG00000005892	Trh	6:92242060-92244650	treated	control	OK	0.333228	0.578416	0.795601	1.34708	0.02135	0.046946	yes
ENSMUSG00000005893	ENSMUSG00000005893	Nr2c2	6:92091389-92184033	treated	control	OK	21.8981	10.0757	-1.11993	-2.81557	5e-05	0.000187138	yes
ENSMUSG00000005897	ENSMUSG00000005897	Nr2c1	10:94148022-94197211	treated	control	OK	9.60316	4.76613	-1.01069	-4.15158	5e-05	0.000187138	yes
ENSMUSG00000005899	ENSMUSG00000005899	Smpd4	16:17619353-17644828	treated	control	OK	120.504	48.5583	-1.31129	-3.29419	5e-05	0.000187138	yes
ENSMUSG00000005907	ENSMUSG00000005907	Pex1	5:3571565-3680325	treated	control	OK	33.642	26.8218	-0.326854	-0.490801	0.4267	0.546053	no
ENSMUSG00000005917	ENSMUSG00000005917	Otx1	11:21994763-22002897	treated	control	OK	1.99043	1.37949	-0.528942	-1.27704	0.0252	0.054246	no
ENSMUSG00000005936	ENSMUSG00000005936	Kctd20	17:28951949-28969549	treated	control	OK	32.1764	46.252	0.523511	1.91063	0.001	0.00300903	yes
ENSMUSG00000005947	ENSMUSG00000005947	Itgae	11:73090582-73147446	treated	control	OK	1.56601	0.486568	-1.68638	-1.70815	0.0057	0.0144845	yes
ENSMUSG00000005949	ENSMUSG00000005949	Ctns	11:73183595-73199042	treated	control	OK	11.1931	4.58895	-1.28638	-4.02379	5e-05	0.000187138	yes
ENSMUSG00000005951	ENSMUSG00000005951	Shpk	11:73199459-73224511	treated	control	OK	7.35729	3.31753	-1.14907	-4.84468	5e-05	0.000187138	yes
ENSMUSG00000005968	ENSMUSG00000005968	Tuft1	3:94612756-94658872	treated	control	OK	11.0401	4.74792	-1.21739	-4.52906	5e-05	0.000187138	yes
ENSMUSG00000005973	ENSMUSG00000005973	Rcn1	2:105386290-105399319	treated	control	OK	24.5649	37.0184	0.591643	2.99873	5e-05	0.000187138	yes
ENSMUSG00000005980	ENSMUSG00000005980	Dnase1	16:4032838-4077827	treated	control	OK	1.97588	4.17145	1.07805	0.483108	0.1155	0.198253	no
ENSMUSG00000005981	ENSMUSG00000005981	Trap1	16:4032838-4077827	treated	control	OK	98.8663	138.573	0.487095	1.3932	0.0135	0.0313724	yes
ENSMUSG00000005982	ENSMUSG00000005982	Naa60	16:3847267-3941147	treated	control	OK	34.7143	61.0919	0.815453	1.48383	0.01205	0.0283436	yes
ENSMUSG00000005983	ENSMUSG00000005983	1700037C18Rik	16:3847267-3941147	treated	control	OK	7.31545	11.5471	0.658506	0.877269	0.07755	0.142737	no
ENSMUSG00000005986	ENSMUSG00000005986	Ankrd13d	19:4270179-4283137	treated	control	OK	3.66735	0.792972	-2.2094	-3.34815	5e-05	0.000187138	yes
ENSMUSG00000006005	ENSMUSG00000006005	Tpr	1:150361304-150466165	treated	control	OK	88.2157	113.984	0.369724	0.385696	0.32615	0.444172	no
ENSMUSG00000006010	ENSMUSG00000006010	BC003331	1:150361304-150466165	treated	control	OK	14.7017	32.9141	1.16273	1.22097	0.02225	0.0486925	yes
ENSMUSG00000006014	ENSMUSG00000006014	Prg4	1:150361304-150466165	treated	control	OK	0.918933	1.09646	0.254828	0.0915294	0.9103	0.938473	no
ENSMUSG00000006019	ENSMUSG00000006019	Dhx34	7:16197146-16222037	treated	control	OK	2.91217	7.1613	1.29813	4.61598	5e-05	0.000187138	yes
ENSMUSG00000006021	ENSMUSG00000006021	Kptn	7:16119894-16127516	treated	control	OK	7.85744	15.0248	0.935211	3.29267	5e-05	0.000187138	yes
ENSMUSG00000006024	ENSMUSG00000006024	Napa	7:16098457-16117975	treated	control	OK	221.703	197.103	-0.16968	-0.629624	0.2752	0.388611	no
ENSMUSG00000006050	ENSMUSG00000006050	Sra1	18:36666680-36683861	treated	control	OK	54.9458	77.9248	0.504074	0.99567	0.08145	0.148796	no
ENSMUSG00000006056	ENSMUSG00000006056	Calcoco2	11:96099325-96111964	treated	control	OK	1.33445	1.78538	0.419988	1.00084	0.08255	0.150437	no
ENSMUSG00000006057	ENSMUSG00000006057	Atp5g1	11:96068851-96075670	treated	control	OK	276.836	309.331	0.160118	0.790943	0.17065	0.270524	no
ENSMUSG00000006058	ENSMUSG00000006058	Snf8	11:96034884-96047430	treated	control	OK	152.696	119.321	-0.355816	-1.80564	0.00135	0.0039491	yes
ENSMUSG00000006095	ENSMUSG00000006095	Tbcb	7:30224130-30233390	treated	control	OK	54.9068	71.9712	0.390435	1.11832	0.0496	0.097213	no
ENSMUSG00000006127	ENSMUSG00000006127	Inpp5k	11:75630987-75648871	treated	control	OK	49.8378	27.0551	-0.881339	-2.74417	5e-05	0.000187138	yes
ENSMUSG00000006134	ENSMUSG00000006134	Crkl	16:17451986-17486255	treated	control	OK	17.0754	27.6636	0.69607	3.57301	5e-05	0.000187138	yes
ENSMUSG00000006169	ENSMUSG00000006169	Clint1	11:45852050-45910625	treated	control	OK	148.529	229.532	0.627951	3.00677	5e-05	0.000187138	yes
ENSMUSG00000006179	ENSMUSG00000006179	Prss16	13:22002175-22009742	treated	control	OK	1.23471	0.53025	-1.21943	-1.67349	0.0065	0.0162458	yes
ENSMUSG00000006191	ENSMUSG00000006191	Cdkal1	13:29191745-29855674	treated	control	OK	8.73424	10.1393	0.215202	0.497551	0.37215	0.492509	no
ENSMUSG00000006215	ENSMUSG00000006215	Zbtb17	4:141444653-141538597	treated	control	OK	18.3554	15.5461	-0.239658	-0.342527	0.49295	0.611007	no
ENSMUSG00000006219	ENSMUSG00000006219	Fblim1	4:141576061-141606096	treated	control	OK	13.9266	22.6752	0.703279	1.48311	0.00755	0.0186	yes
ENSMUSG00000006235	ENSMUSG00000006235	Epor	9:21958898-21963576	treated	control	OK	6.99745	5.19368	-0.430074	-1.72854	0.00385	0.0102266	yes
ENSMUSG00000006241	ENSMUSG00000006241	Ccdc159	9:21921009-21935872	treated	control	OK	4.16228	1.36385	-1.60968	-1.73175	0.00465	0.0121132	yes
ENSMUSG00000006262	ENSMUSG00000006262	Mob1b	5:88720854-88764220	treated	control	OK	25.3033	28.8885	0.191167	0.657876	0.25045	0.361087	no
ENSMUSG00000006273	ENSMUSG00000006273	Atp6v1b2	8:69037710-69113711	treated	control	OK	62.2366	50.6496	-0.29721	-1.46724	0.0091	0.0220678	yes
ENSMUSG00000006276	ENSMUSG00000006276	Eps15l1	8:72341000-72421474	treated	control	OK	17.0276	18.7502	0.139029	0.699781	0.2169	0.324831	no
ENSMUSG00000006281	ENSMUSG00000006281	Tep1	14:50824061-50879003	treated	control	OK	2.17693	4.07064	0.902963	4.09049	5e-05	0.000187138	yes
ENSMUSG00000006288	ENSMUSG00000006288	Ttc5	14:50765414-50785518	treated	control	OK	23.4447	21.32	-0.137054	-0.673262	0.24225	0.352773	no
ENSMUSG00000006289	ENSMUSG00000006289	Osgep	14:50906477-50924893	treated	control	OK	69.4289	84.0138	0.275091	1.20103	0.03495	0.0718835	no
ENSMUSG00000006299	ENSMUSG00000006299	Aamp	1:74279839-74284738	treated	control	OK	130.881	96.076	-0.446004	-1.72279	0.0021	0.00591856	yes
ENSMUSG00000006301	ENSMUSG00000006301	Tmbim1	1:74284929-74353694	treated	control	OK	7.1341	3.38273	-1.07654	-1.38017	0.01815	0.040751	yes
ENSMUSG00000006304	ENSMUSG00000006304	Arpc2	1:74236083-74268209	treated	control	OK	327.267	375.871	0.19977	0.986581	0.0877	0.158092	no
ENSMUSG00000006307	ENSMUSG00000006307	Kmt2b	7:30568857-30588726	treated	control	OK	31.9103	21.4719	-0.571572	-1.27506	0.0201	0.0445604	yes
ENSMUSG00000006310	ENSMUSG00000006310	Zbtb32	7:30589680-30598909	treated	control	OK	3.11051	0.61531	-2.33777	-3.86591	5e-05	0.000187138	yes
ENSMUSG00000006313	ENSMUSG00000006313	Upk1a	7:30603091-30612847	treated	control	OK	0.542173	0.422048	-0.361347	-0.653981	0.25595	0.366452	no
ENSMUSG00000006315	ENSMUSG00000006315	Tmem147	7:30727700-30729540	treated	control	OK	51.2802	93.8036	0.871241	4.23621	5e-05	0.000187138	yes
ENSMUSG00000006333	ENSMUSG00000006333	Rps9	7:3703992-3706897	treated	control	OK	2779.65	3025.13	0.122094	0.476799	0.41185	0.531764	no
ENSMUSG00000006335	ENSMUSG00000006335	Tfpt	7:3617372-3629929	treated	control	OK	84.8986	42.4529	-0.999879	-1.938	0.0013	0.00381496	yes
ENSMUSG00000006342	ENSMUSG00000006342	Susd2	10:75636618-75644008	treated	control	OK	0.396847	0.175606	-1.17624	-2.18244	0.0003	0.000999532	yes
ENSMUSG00000006344	ENSMUSG00000006344	Ggt5	10:75589339-75617200	treated	control	OK	2.49939	1.66651	-0.584746	-0.87583	0.1078	0.187441	no
ENSMUSG00000006345	ENSMUSG00000006345	Ggt1	10:75561603-75586200	treated	control	OK	11.4932	2.54964	-2.17241	-4.91292	5e-05	0.000187138	yes
ENSMUSG00000006356	ENSMUSG00000006356	Crip2	12:113140235-113145506	treated	control	OK	2.77981	1.48464	-0.904872	-1.65122	0.00365	0.00973997	yes
ENSMUSG00000006362	ENSMUSG00000006362	Cbfa2t3	8:119910359-124345724	treated	control	OK	29.8507	95.1204	1.67199	0.339689	0.03585	0.0734643	no
ENSMUSG00000006373	ENSMUSG00000006373	Pgrmc1	X:36598205-36606079	treated	control	OK	77.2575	53.8596	-0.520471	-2.68581	5e-05	0.000187138	yes
ENSMUSG00000006378	ENSMUSG00000006378	Gcat	15:79030873-79043558	treated	control	OK	3.5593	9.26755	1.38059	4.95704	5e-05	0.000187138	yes
ENSMUSG00000006386	ENSMUSG00000006386	Tek	4:94739288-94874976	treated	control	OK	1.5603	0.0051935	-8.2309	-0.364273	0.0933	0.166348	no
ENSMUSG00000006389	ENSMUSG00000006389	Mpl	4:118442414-118457513	treated	control	OK	58.4087	106.242	0.863102	4.27492	5e-05	0.000187138	yes
ENSMUSG00000006390	ENSMUSG00000006390	Elovl1	4:118428092-118437352	treated	control	OK	62.9514	78.2008	0.312944	0.672455	0.2181	0.326192	no
ENSMUSG00000006392	ENSMUSG00000006392	Med8	4:118409336-118415782	treated	control	OK	52.4198	87.3611	0.736879	2.7989	5e-05	0.000187138	yes
ENSMUSG00000006395	ENSMUSG00000006395	Hyi	4:118359989-118409273	treated	control	OK	12.5348	17.5456	0.485164	0.929141	0.1194	0.203542	no
ENSMUSG00000006398	ENSMUSG00000006398	Cdc20	4:118428092-118437352	treated	control	OK	202.48	184.254	-0.136087	-0.522248	0.357	0.477301	no
ENSMUSG00000006403	ENSMUSG00000006403	Adamts4	1:171234852-171260637	treated	control	OK	1.22372	0.188394	-2.69945	-1.12432	0.1064	0.185501	no
ENSMUSG00000006411	ENSMUSG00000006411	Nectin4	1:171370098-171388598	treated	control	OK	1.20903	0.159923	-2.9184	-5.94688	5e-05	0.000187138	yes
ENSMUSG00000006412	ENSMUSG00000006412	Pfdn2	1:171345669-171360798	treated	control	OK	132.374	133.447	0.0116406	0.0502204	0.9296	0.951852	no
ENSMUSG00000006418	ENSMUSG00000006418	Rnf114	2:167481132-167516173	treated	control	OK	95.9528	62.4236	-0.620233	-2.05271	0.00085	0.00258551	yes
ENSMUSG00000006423	ENSMUSG00000006423	C330007P06Rik	X:36823736-36884222	treated	control	OK	25.4961	12.5126	-1.02689	-3.594	5e-05	0.000187138	yes
ENSMUSG00000006442	ENSMUSG00000006442	Srm	4:148591502-148594993	treated	control	OK	76.3225	336.159	2.13896	9.03291	5e-05	0.000187138	yes
ENSMUSG00000006445	ENSMUSG00000006445	Epha2	4:141301239-141329384	treated	control	OK	0.354644	0.276528	-0.358943	-0.331534	0.48135	0.59919	no
ENSMUSG00000006456	ENSMUSG00000006456	Rbm14	19:4711207-4811634	treated	control	OK	45.8097	73.8299	0.688554	1.38783	0.0276	0.0586144	no
ENSMUSG00000006457	ENSMUSG00000006457	Actn3	19:4861222-4877909	treated	control	OK	6.08698	0.487314	-3.6428	-6.4248	5e-05	0.000187138	yes
ENSMUSG00000006463	ENSMUSG00000006463	Zdhhc24	19:4878667-4885397	treated	control	OK	7.4244	12.2015	0.716711	2.37655	5e-05	0.000187138	yes
ENSMUSG00000006464	ENSMUSG00000006464	Bbs1	19:4886897-4906627	treated	control	OK	0.416199	0.904031	1.1191	3.5083	5e-05	0.000187138	yes
ENSMUSG00000006471	ENSMUSG00000006471	Ndor1	2:25244820-25256292	treated	control	OK	42.0712	25.961	-0.696484	-1.94908	0.0005	0.0016018	yes
ENSMUSG00000006476	ENSMUSG00000006476	Nsmf	2:25054354-25062881	treated	control	OK	12.9593	21.7812	0.749092	2.12314	0.0002	0.000688025	yes
ENSMUSG00000006494	ENSMUSG00000006494	Pdk1	2:71873223-71903858	treated	control	OK	20.897	32.41	0.633144	1.332	0.01955	0.043458	yes
ENSMUSG00000006498	ENSMUSG00000006498	Ptbp1	10:79851380-79883174	treated	control	OK	522.731	713.458	0.448759	1.08163	0.0594	0.113563	no
ENSMUSG00000006517	ENSMUSG00000006517	Mvd	8:119910359-124345724	treated	control	OK	30.1067	30.1272	0.000982595	0.000272947	0.9977	0.998146	no
ENSMUSG00000006519	ENSMUSG00000006519	Cyba	8:119910359-124345724	treated	control	OK	109.518	106.201	-0.0443694	-0.0138929	0.97525	0.981696	no
ENSMUSG00000006526	ENSMUSG00000006526	Tmem110	14:30825589-30876986	treated	control	OK	10.0358	11.6654	0.217082	0.595814	0.2978	0.413549	no
ENSMUSG00000006527	ENSMUSG00000006527	Sfmbt1	14:30714848-30822713	treated	control	OK	13.4433	5.48082	-1.29442	-5.5324	5e-05	0.000187138	yes
ENSMUSG00000006529	ENSMUSG00000006529	Itih1	14:30929179-30943289	treated	control	OK	0.191188	0.301975	0.659436	0.733996	0.0945	0.168029	no
ENSMUSG00000006567	ENSMUSG00000006567	Atp7b	8:21992784-22060305	treated	control	OK	0.694361	0.129812	-2.41927	-5.66142	5e-05	0.000187138	yes
ENSMUSG00000006575	ENSMUSG00000006575	Rundc3a	11:102393402-102402555	treated	control	OK	1.88295	1.74898	-0.106483	-0.246802	0.61585	0.717819	no
ENSMUSG00000006585	ENSMUSG00000006585	Cdt1	8:119910359-124345724	treated	control	OK	28.7163	53.5093	0.897922	0.321403	0.73675	0.815043	no
ENSMUSG00000006587	ENSMUSG00000006587	Snai3	8:119910359-124345724	treated	control	OK	0.51135	0.0696605	-2.8759	-0.045586	0.06755	0.126837	no
ENSMUSG00000006589	ENSMUSG00000006589	Aprt	8:119910359-124345724	treated	control	OK	189.31	235.867	0.31722	0.15297	0.56965	0.679448	no
ENSMUSG00000006599	ENSMUSG00000006599	Gtf2h1	7:46796102-46823800	treated	control	OK	85.8785	89.7126	0.0630138	0.250486	0.6609	0.755265	no
ENSMUSG00000006611	ENSMUSG00000006611	Hfe	13:23702033-23710854	treated	control	OK	8.7079	2.77226	-1.65126	-4.51558	5e-05	0.000187138	yes
ENSMUSG00000006638	ENSMUSG00000006638	Abhd1	5:30950065-30960361	treated	control	OK	2.24998	4.51149	1.00369	0.572963	0.2966	0.412249	no
ENSMUSG00000006641	ENSMUSG00000006641	Slc5a6	5:31036035-31054623	treated	control	OK	47.0304	11.4714	-2.03555	-5.26986	5e-05	0.000187138	yes
ENSMUSG00000006649	ENSMUSG00000006649	Nphs1	7:30458314-30487223	treated	control	OK	0.248319	0.365672	0.558358	0.791019	0.10005	0.176236	no
ENSMUSG00000006673	ENSMUSG00000006673	Qrich1	9:108516805-108560163	treated	control	OK	45.4299	61.7944	0.443835	1.45422	0.00915	0.0221753	yes
ENSMUSG00000006675	ENSMUSG00000006675	P4htm	9:108578861-108597667	treated	control	OK	1.20726	0.189363	-2.67251	-1.88583	0.01355	0.0314653	yes
ENSMUSG00000006676	ENSMUSG00000006676	Usp19	9:108490601-108502337	treated	control	OK	176.497	79.3696	-1.15299	-2.72428	5e-05	0.000187138	yes
ENSMUSG00000006678	ENSMUSG00000006678	Pola1	X:93304766-93632155	treated	control	OK	14.5067	21.1095	0.541173	2.33181	5e-05	0.000187138	yes
ENSMUSG00000006699	ENSMUSG00000006699	Cdc42	4:137319695-137357720	treated	control	OK	104.786	157.952	0.592041	3.00615	5e-05	0.000187138	yes
ENSMUSG00000006705	ENSMUSG00000006705	Pknox1	17:31564748-31607684	treated	control	OK	16.6507	13.8673	-0.263896	-1.02284	0.0389	0.0790317	no
ENSMUSG00000006715	ENSMUSG00000006715	Gmnn	13:24751844-24761923	treated	control	OK	79.4332	98.5609	0.311273	1.15805	0.04175	0.0840044	no
ENSMUSG00000006717	ENSMUSG00000006717	Acot13	13:24817947-24831517	treated	control	OK	39.7623	45.324	0.188872	0.870127	0.12605	0.212289	no
ENSMUSG00000006720	ENSMUSG00000006720	Zfp184	13:21940373-21960779	treated	control	OK	2.38032	1.87363	-0.345325	-0.523765	0.3182	0.435733	no
ENSMUSG00000006724	ENSMUSG00000006724	Cyp27b1	10:127048249-127053006	treated	control	OK	3.26712	0.463248	-2.81816	-3.94311	5e-05	0.000187138	yes
ENSMUSG00000006728	ENSMUSG00000006728	Cdk4	10:127063533-127070261	treated	control	OK	676.397	1076.88	0.670918	2.69637	5e-05	0.000187138	yes
ENSMUSG00000006731	ENSMUSG00000006731	B4galnt1	10:127165155-127172340	treated	control	OK	28.9313	22.2331	-0.379924	-1.92195	0.00055	0.00174484	yes
ENSMUSG00000006732	ENSMUSG00000006732	Mettl1	10:127031003-127046365	treated	control	OK	11.861	19.1414	0.690478	1.90343	0.00205	0.00578911	yes
ENSMUSG00000006736	ENSMUSG00000006736	Tspan31	10:127063533-127070261	treated	control	OK	67.1034	73.889	0.138974	0.28083	0.6186	0.720113	no
ENSMUSG00000006740	ENSMUSG00000006740	Kif5b	18:6201001-6242174	treated	control	OK	38.1209	79.3802	1.0582	4.06319	5e-05	0.000187138	yes
ENSMUSG00000006763	ENSMUSG00000006763	Saal1	7:46686107-46710680	treated	control	OK	8.65809	21.7705	1.33025	5.80655	5e-05	0.000187138	yes
ENSMUSG00000006764	ENSMUSG00000006764	Tph2	10:115078640-115185022	treated	control	OK	2.0946	3.49737	0.739592	2.50278	5e-05	0.000187138	yes
ENSMUSG00000006782	ENSMUSG00000006782	Cnp	11:100574903-100704271	treated	control	OK	39.3513	24.0782	-0.708685	-0.983135	0.0188	0.0420536	yes
ENSMUSG00000006800	ENSMUSG00000006800	Sulf2	2:165992635-166155663	treated	control	OK	0.687701	0.0778115	-3.14373	-0.767334	0.0105	0.0250974	yes
ENSMUSG00000006818	ENSMUSG00000006818	Sod2	17:13007838-13018119	treated	control	OK	36.5678	36.8185	0.00985365	0.0509609	0.9296	0.951852	no
ENSMUSG00000006850	ENSMUSG00000006850	Tmco6	18:36735067-36744557	treated	control	OK	7.15638	8.18498	0.193748	0.336075	0.56245	0.673117	no
ENSMUSG00000006906	ENSMUSG00000006906	Stambp	6:83543210-83588123	treated	control	OK	24.4045	11.3042	-1.11029	-4.56013	5e-05	0.000187138	yes
ENSMUSG00000006920	ENSMUSG00000006920	Ezh1	11:101191114-101226463	treated	control	OK	10.6343	9.15103	-0.21672	-0.689907	0.21295	0.319895	no
ENSMUSG00000006932	ENSMUSG00000006932	Ctnnb1	9:120924454-121277197	treated	control	OK	203.726	325.243	0.674884	1.85576	0.0014	0.00408392	yes
ENSMUSG00000006941	ENSMUSG00000006941	Eif1b	9:120492605-120495327	treated	control	OK	67.8526	116.939	0.785278	3.99066	5e-05	0.000187138	yes
ENSMUSG00000006998	ENSMUSG00000006998	Psmd2	16:20651651-20663414	treated	control	OK	124.054	165.582	0.416582	1.9901	0.00025	0.000847186	yes
ENSMUSG00000007021	ENSMUSG00000007021	Syngr3	17:24685091-24689955	treated	control	OK	0.733854	0.0889021	-3.0452	-2.03768	5e-05	0.000187138	yes
ENSMUSG00000007029	ENSMUSG00000007029	Vars	17:35000986-35016322	treated	control	OK	271.026	429.307	0.663577	1.54567	0.00965	0.0232754	yes
ENSMUSG00000007030	ENSMUSG00000007030	Vwa7	17:35016578-35028016	treated	control	OK	1.68776	1.5933	-0.083092	-0.265951	0.64765	0.743973	no
ENSMUSG00000007033	ENSMUSG00000007033	Hspa1l	17:34972702-34981788	treated	control	OK	0.725668	0.217264	-1.73986	-2.423	0.00015	0.00052773	yes
ENSMUSG00000007034	ENSMUSG00000007034	Slc44a4	17:34914465-34930436	treated	control	OK	0.558355	0.466613	-0.258957	-0.576676	0.3058	0.42215	no
ENSMUSG00000007035	ENSMUSG00000007035	Msh5	17:35028604-35046745	treated	control	OK	5.93328	3.76049	-0.657909	-0.777406	0.1583	0.255763	no
ENSMUSG00000007036	ENSMUSG00000007036	Abhd16a	17:35089262-35102987	treated	control	OK	34.4436	90.2208	1.38922	4.39735	5e-05	0.000187138	yes
ENSMUSG00000007038	ENSMUSG00000007038	Neu1	17:34931252-34935953	treated	control	OK	21.4104	15.8133	-0.437171	-1.03179	0.06865	0.128624	no
ENSMUSG00000007039	ENSMUSG00000007039	Ddah2	17:35059034-35062095	treated	control	OK	3.37931	3.4624	0.0350467	0.0558957	0.9205	0.944944	no
ENSMUSG00000007041	ENSMUSG00000007041	Clic1	17:35049965-35058749	treated	control	OK	202.891	274.383	0.435487	2.14689	0.0003	0.000999532	yes
ENSMUSG00000007050	ENSMUSG00000007050	Lsm2	17:34981861-34985891	treated	control	OK	145.944	210.78	0.530323	2.18129	5e-05	0.000187138	yes
ENSMUSG00000007080	ENSMUSG00000007080	Pole	5:110286305-110337474	treated	control	OK	7.74548	16.8017	1.11718	2.71406	5e-05	0.000187138	yes
ENSMUSG00000007216	ENSMUSG00000007216	Zfp775	6:48589444-48623227	treated	control	OK	2.04271	1.78551	-0.19415	-0.158445	0.8048	0.865025	no
ENSMUSG00000007338	ENSMUSG00000007338	Mrpl49	19:6046575-6057751	treated	control	OK	49.7618	42.8416	-0.216024	-0.662313	0.2469	0.357616	no
ENSMUSG00000007411	ENSMUSG00000007411	Mark3	12:111574509-111656227	treated	control	OK	36.0287	27.1556	-0.4079	-2.10051	0.0004	0.00130794	yes
ENSMUSG00000007415	ENSMUSG00000007415	Gatad1	5:3571565-3680325	treated	control	OK	114.842	91.5009	-0.327794	-1.07051	0.06075	0.115748	no
ENSMUSG00000007458	ENSMUSG00000007458	M6pr	6:122308719-122317680	treated	control	OK	158.341	111.162	-0.510367	-2.58123	5e-05	0.000187138	yes
ENSMUSG00000007476	ENSMUSG00000007476	Lrrc8a	2:30236794-30344266	treated	control	OK	4.19932	2.94219	-0.513267	-0.637566	0.2722	0.385139	no
ENSMUSG00000007480	ENSMUSG00000007480	Mc5r	18:68337602-68339711	treated	control	OK	1.35873	5.11248	1.91176	5.33209	5e-05	0.000187138	yes
ENSMUSG00000007564	ENSMUSG00000007564	Ppp2r1a	17:20945310-20965916	treated	control	OK	141.129	173.505	0.297969	0.989686	0.08355	0.151923	no
ENSMUSG00000007570	ENSMUSG00000007570	Fance	17:28313529-28326568	treated	control	OK	17.2956	48.2642	1.48055	4.67486	5e-05	0.000187138	yes
ENSMUSG00000007589	ENSMUSG00000007589	Tinf2	14:55679082-55681817	treated	control	OK	18.0441	16.4009	-0.137754	-0.650676	0.25815	0.368994	no
ENSMUSG00000007591	ENSMUSG00000007591	Tssk4	14:55650181-55652539	treated	control	OK	0.71613	0.448947	-0.673676	-1.28034	0.02095	0.0461702	yes
ENSMUSG00000007603	ENSMUSG00000007603	Dus3l	17:56764750-56770092	treated	control	OK	12.1146	19.4458	0.682716	3.2919	5e-05	0.000187138	yes
ENSMUSG00000007610	ENSMUSG00000007610	Gtpbp3	8:71488102-71511769	treated	control	OK	26.545	27.0026	0.0246602	0.0952928	0.86735	0.908727	no
ENSMUSG00000007613	ENSMUSG00000007613	Tgfbr1	4:47353221-47414931	treated	control	OK	10.21	6.24485	-0.709241	-2.99312	5e-05	0.000187138	yes
ENSMUSG00000007617	ENSMUSG00000007617	Homer1	13:93303756-93404129	treated	control	OK	33.2547	35.3087	0.0864663	0.29618	0.60385	0.708209	no
ENSMUSG00000007646	ENSMUSG00000007646	Rad51c	11:87376644-87404954	treated	control	OK	3.35183	4.25868	0.345458	1.06867	0.06195	0.117691	no
ENSMUSG00000007656	ENSMUSG00000007656	Arpp19	9:75037613-75060313	treated	control	OK	244.461	229.085	-0.0937227	-0.219473	0.6989	0.785047	no
ENSMUSG00000007659	ENSMUSG00000007659	Bcl2l1	2:152780667-152831728	treated	control	OK	197.338	131.071	-0.590319	-2.32991	5e-05	0.000187138	yes
ENSMUSG00000007670	ENSMUSG00000007670	Khsrp	17:57011468-57031507	treated	control	OK	86.0637	83.4131	-0.0451295	-0.227622	0.68905	0.777105	no
ENSMUSG00000007682	ENSMUSG00000007682	Dio2	12:90724553-90750693	treated	control	OK	0.643599	0.028096	-4.51773	-5.43335	5e-05	0.000187138	yes
ENSMUSG00000007721	ENSMUSG00000007721	Ccdc124	8:70868226-70873490	treated	control	OK	43.7434	84.0544	0.942256	4.65353	5e-05	0.000187138	yes
ENSMUSG00000007739	ENSMUSG00000007739	Cct4	11:22990518-23003780	treated	control	OK	134.333	374.253	1.47821	5.76614	5e-05	0.000187138	yes
ENSMUSG00000007777	ENSMUSG00000007777	0610009B22Rik	11:51685385-51688874	treated	control	OK	15.2514	21.5287	0.497323	2.04944	0.0002	0.000688025	yes
ENSMUSG00000007812	ENSMUSG00000007812	Zfp655	5:145231714-145247302	treated	control	OK	22.477	16.2604	-0.467083	-1.4017	0.0144	0.0332566	yes
ENSMUSG00000007815	ENSMUSG00000007815	Rhoa	9:108302957-108338273	treated	control	OK	152.544	197.652	0.373735	1.19754	0.0379	0.0772708	no
ENSMUSG00000007817	ENSMUSG00000007817	Zmiz1	14:25455736-25666743	treated	control	OK	24.1577	13.9758	-0.789556	-1.56658	0.00065	0.00202879	yes
ENSMUSG00000007827	ENSMUSG00000007827	Ankrd26	6:118501307-118562226	treated	control	OK	5.98882	5.78224	-0.0506428	-0.0934686	0.85835	0.902325	no
ENSMUSG00000007833	ENSMUSG00000007833	Aldh16a1	7:45140683-45160065	treated	control	OK	50.3695	88.5135	0.813346	0.934185	0.0267	0.0569891	no
ENSMUSG00000007836	ENSMUSG00000007836	Hnrnpa0	13:58125878-58128556	treated	control	OK	99.629	206.21	1.04948	5.19012	5e-05	0.000187138	yes
ENSMUSG00000007837	ENSMUSG00000007837	Prrg2	7:45053583-45078210	treated	control	OK	15.1005	5.9439	-1.34511	-1.57009	0.0073	0.0180466	yes
ENSMUSG00000007850	ENSMUSG00000007850	Hnrnph1	11:50376989-50386528	treated	control	OK	1341.48	1826.23	0.44505	0.480017	0.3937	0.514119	no
ENSMUSG00000007880	ENSMUSG00000007880	Arid1a	4:133679007-133756769	treated	control	OK	53.0403	45.8346	-0.21065	-0.690057	0.12285	0.208109	no
ENSMUSG00000007888	ENSMUSG00000007888	Crlf1	8:70493157-70504081	treated	control	OK	6.10617	1.01756	-2.58516	-3.21702	5e-05	0.000187138	yes
ENSMUSG00000007891	ENSMUSG00000007891	Ctsd	7:142325836-142388038	treated	control	OK	120.565	62.8212	-0.940494	-4.55198	5e-05	0.000187138	yes
ENSMUSG00000007892	ENSMUSG00000007892	Rplp1	9:61913283-61914538	treated	control	OK	3989.27	4163.63	0.0617157	0.267951	0.63865	0.736282	no
ENSMUSG00000007950	ENSMUSG00000007950	Abhd8	8:71456699-71463657	treated	control	OK	36.8547	12.2695	-1.58678	-7.65233	5e-05	0.000187138	yes
ENSMUSG00000007987	ENSMUSG00000007987	Ift22	5:136908149-136915404	treated	control	OK	28.7228	25.4843	-0.172586	-0.658103	0.2563	0.366785	no
ENSMUSG00000008028	ENSMUSG00000008028	1700008O03Rik	7:44310252-44400187	treated	control	OK	2.03367	0.921852	-1.14148	-0.952235	0.0727	0.135033	no
ENSMUSG00000008035	ENSMUSG00000008035	Mid1ip1	X:10707175-10719690	treated	control	OK	23.5339	21.7224	-0.115554	-0.283359	0.6162	0.71812	no
ENSMUSG00000008036	ENSMUSG00000008036	Ap2s1	7:16738409-16749294	treated	control	OK	455.16	395.928	-0.201138	-0.810745	0.15785	0.255247	no
ENSMUSG00000008129	ENSMUSG00000008129	4930432K21Rik	8:84148024-84172590	treated	control	OK	0.554356	0.163516	-1.76138	-1.59989	0.02535	0.0545239	no
ENSMUSG00000008140	ENSMUSG00000008140	Emc10	7:44489936-44496529	treated	control	OK	62.1292	87.5859	0.495427	2.17467	0.00025	0.000847186	yes
ENSMUSG00000008153	ENSMUSG00000008153	Clstn3	6:124430758-124464794	treated	control	OK	102.089	108.53	0.0882709	0.321724	0.57645	0.685262	no
ENSMUSG00000008167	ENSMUSG00000008167	Fbxw9	8:85036914-85067124	treated	control	OK	43.6837	12.8556	-1.7647	-1.84621	0.00135	0.0039491	yes
ENSMUSG00000008200	ENSMUSG00000008200	Fnbp4	2:90745369-90781021	treated	control	OK	34.7332	45.9996	0.405304	1.12199	0.0502	0.098131	no
ENSMUSG00000008206	ENSMUSG00000008206	Cers4	8:4493025-4538187	treated	control	OK	28.1589	16.4339	-0.776911	-1.78924	0.00395	0.0104514	yes
ENSMUSG00000008226	ENSMUSG00000008226	Scrn3	2:73271924-73337818	treated	control	OK	11.5697	11.6218	0.00648311	0.0106585	0.9847	0.988538	no
ENSMUSG00000008301	ENSMUSG00000008301	Phax	18:56509686-56587712	treated	control	OK	46.8391	45.9645	-0.0271938	-0.10669	0.8507	0.896382	no
ENSMUSG00000008305	ENSMUSG00000008305	Tle1	4:72117141-72200919	treated	control	OK	36.7876	31.592	-0.21966	-0.783406	0.166	0.264734	no
ENSMUSG00000008307	ENSMUSG00000008307	1700109H08Rik	5:3571565-3680325	treated	control	OK	1.28434	3.65551	1.50905	0.352745	0.11575	0.19853	no
ENSMUSG00000008318	ENSMUSG00000008318	Relt	7:100845846-100863446	treated	control	OK	15.4052	19.8025	0.36227	0.79843	0.1636	0.262028	no
ENSMUSG00000008333	ENSMUSG00000008333	Snrpb2	2:143063038-143072853	treated	control	OK	85.0157	110.283	0.375411	1.4872	0.00945	0.0228422	yes
ENSMUSG00000008348	ENSMUSG00000008348	Ubc	5:125385964-125390554	treated	control	OK	42.2043	39.4895	-0.0959218	-0.487623	0.38555	0.506178	no
ENSMUSG00000008373	ENSMUSG00000008373	Prpf31	7:3629984-3644887	treated	control	OK	78.4061	122.32	0.641624	2.85739	5e-05	0.000187138	yes
ENSMUSG00000008384	ENSMUSG00000008384	Sertad1	7:27486909-27490316	treated	control	OK	17.2859	12.3369	-0.486619	-1.87299	0.00125	0.00368065	yes
ENSMUSG00000008393	ENSMUSG00000008393	Carhsp1	16:8658586-8672153	treated	control	OK	40.3973	1.80376	-4.48518	-18.1511	5e-05	0.000187138	yes
ENSMUSG00000008398	ENSMUSG00000008398	Elk3	10:93247413-93311135	treated	control	OK	30.6446	20.6833	-0.567162	-2.45152	5e-05	0.000187138	yes
ENSMUSG00000008429	ENSMUSG00000008429	Herpud2	9:25108129-25151781	treated	control	OK	14.4914	11.9657	-0.276296	-1.34488	0.0205	0.0452996	yes
ENSMUSG00000008435	ENSMUSG00000008435	Rdh13	7:4424769-4445649	treated	control	OK	35.8499	37.0673	0.0481808	0.129857	0.8212	0.875499	no
ENSMUSG00000008450	ENSMUSG00000008450	Nutf2	8:105860633-105880402	treated	control	OK	12.6796	28.8912	1.18813	5.72608	5e-05	0.000187138	yes
ENSMUSG00000008475	ENSMUSG00000008475	Arpc5	1:152766541-152775597	treated	control	OK	105.288	110.672	0.0719559	0.367554	0.52145	0.637649	no
ENSMUSG00000008482	ENSMUSG00000008482	Rnf151	17:24715838-24718057	treated	control	OK	0.722036	0.65146	-0.148395	-0.283923	0.6209	0.721985	no
ENSMUSG00000008489	ENSMUSG00000008489	Elavl2	4:91250762-91400785	treated	control	OK	0.486614	0.0817001	-2.57437	-0.850489	5e-05	0.000187138	yes
ENSMUSG00000008496	ENSMUSG00000008496	Pou2f2	7:25087343-25179726	treated	control	OK	0.723026	3.82235	2.40234	4.67928	5e-05	0.000187138	yes
ENSMUSG00000008601	ENSMUSG00000008601	Rab25	3:88542028-88548300	treated	control	OK	6.06116	0.871855	-2.79743	-2.46188	0.0003	0.000999532	yes
ENSMUSG00000008604	ENSMUSG00000008604	Ubqln4	3:88553757-88569725	treated	control	OK	85.0863	55.7208	-0.61071	-1.41025	0.0144	0.0332566	yes
ENSMUSG00000008668	ENSMUSG00000008668	Rps18	17:33951998-33966984	treated	control	OK	1412.54	1613.4	0.191811	0.816862	0.15235	0.248096	no
ENSMUSG00000008682	ENSMUSG00000008682	Rpl10	X:74270811-74273135	treated	control	OK	1225.3	1456.59	0.249465	1.17825	0.04	0.0809514	no
ENSMUSG00000008683	ENSMUSG00000008683	Rps15a	7:118104371-118116188	treated	control	OK	2002.45	2468.17	0.301681	0.965756	0.0899	0.161334	no
ENSMUSG00000008690	ENSMUSG00000008690	Ncaph2	15:89355718-89377039	treated	control	OK	158.559	163.469	0.0439998	0.129408	0.8211	0.875499	no
ENSMUSG00000008730	ENSMUSG00000008730	Hipk1	3:103739365-103791563	treated	control	OK	46.6611	26.377	-0.822941	-1.82162	0.0019	0.00540058	yes
ENSMUSG00000008763	ENSMUSG00000008763	Man1a2	3:100562207-100685503	treated	control	OK	107.059	72.5291	-0.561776	-1.14207	0.04625	0.0916106	no
ENSMUSG00000008822	ENSMUSG00000008822	Acyp1	12:85272397-85288438	treated	control	OK	6.31885	10.1332	0.681351	2.13791	0.0004	0.00130794	yes
ENSMUSG00000008855	ENSMUSG00000008855	Hdac5	11:102194431-102230166	treated	control	OK	38.1007	13.3124	-1.51705	-4.85304	5e-05	0.000187138	yes
ENSMUSG00000008859	ENSMUSG00000008859	Rala	13:17880574-17944239	treated	control	OK	20.3424	13.4374	-0.598232	-2.96206	5e-05	0.000187138	yes
ENSMUSG00000008892	ENSMUSG00000008892	Vdac3	8:22577074-22593813	treated	control	OK	52.5746	108.864	1.05009	4.44693	5e-05	0.000187138	yes
ENSMUSG00000008958	ENSMUSG00000008958	Vps72	3:95111021-95123051	treated	control	OK	15.0335	83.7164	2.47733	6.57003	5e-05	0.000187138	yes
ENSMUSG00000008976	ENSMUSG00000008976	Gabpa	16:84827865-84863779	treated	control	OK	39.2674	26.9098	-0.545199	-0.648911	0.1314	0.219645	no
ENSMUSG00000009013	ENSMUSG00000009013	Dynll1	5:115297109-115300999	treated	control	OK	745.426	487.848	-0.611633	-2.96737	5e-05	0.000187138	yes
ENSMUSG00000009030	ENSMUSG00000009030	Pdcl	2:37350073-37359332	treated	control	OK	72.7528	27.7906	-1.38841	-4.84538	5e-05	0.000187138	yes
ENSMUSG00000009035	ENSMUSG00000009035	Tmem184b	15:79360683-79403303	treated	control	OK	45.0901	37.3297	-0.272488	-1.39609	0.01385	0.0321143	yes
ENSMUSG00000009073	ENSMUSG00000009073	Nf2	11:4765844-4849536	treated	control	OK	51.1909	48.1918	-0.0870996	-0.263793	0.58215	0.690256	no
ENSMUSG00000009075	ENSMUSG00000009075	Cabp7	11:4704677-4746778	treated	control	OK	1.99398	2.08741	0.0660623	0.140939	0.8075	0.866855	no
ENSMUSG00000009076	ENSMUSG00000009076	Zmat5	11:4704677-4746778	treated	control	OK	26.825	25.6441	-0.0649512	-0.227223	0.6925	0.780153	no
ENSMUSG00000009079	ENSMUSG00000009079	Ewsr1	11:5069688-5106093	treated	control	OK	221.366	569.38	1.36296	1.62639	0.0014	0.00408392	yes
ENSMUSG00000009090	ENSMUSG00000009090	Ap1b1	11:4986823-5042791	treated	control	OK	117.344	58.6144	-1.00142	-1.99519	0.0004	0.00130794	yes
ENSMUSG00000009097	ENSMUSG00000009097	Tbx1	16:18581712-18586969	treated	control	OK	2.61563	0.793023	-1.72172	-4.71996	5e-05	0.000187138	yes
ENSMUSG00000009108	ENSMUSG00000009108	Gnat2	3:108092788-108101432	treated	control	OK	0.719485	1.26989	0.819673	1.20382	0.02065	0.0455668	yes
ENSMUSG00000009112	ENSMUSG00000009112	Bcl2l13	6:120836211-120916853	treated	control	OK	49.9347	42.6517	-0.22744	-0.256772	0.6305	0.72995	no
ENSMUSG00000009145	ENSMUSG00000009145	Dqx1	6:83057843-83067318	treated	control	OK	1.47515	1.43153	-0.0432992	-0.118807	0.8318	0.882653	no
ENSMUSG00000009207	ENSMUSG00000009207	Lnp	2:74520290-74584544	treated	control	OK	14.545	17.5151	0.268078	1.02706	0.0655	0.12355	no
ENSMUSG00000009281	ENSMUSG00000009281	Rarres2	6:48554795-48572789	treated	control	OK	1.17944	3.43012	1.54016	2.15781	0.0002	0.000688025	yes
ENSMUSG00000009291	ENSMUSG00000009291	Pttg1ip	10:77581719-77598732	treated	control	OK	95.2327	96.063	0.0125245	0.0351923	0.95095	0.965943	no
ENSMUSG00000009292	ENSMUSG00000009292	Trpm2	10:77907721-77970563	treated	control	OK	0.483001	0.443076	-0.124473	-0.151359	0.74965	0.82402	no
ENSMUSG00000009293	ENSMUSG00000009293	Ube2g2	10:77606096-77645993	treated	control	OK	93.7575	61.2483	-0.614265	-0.915252	0.0883	0.159009	no
ENSMUSG00000009350	ENSMUSG00000009350	Mpo	11:87793580-87804413	treated	control	OK	0.632804	0.047627	-3.73191	-1.16994	0.0002	0.000688025	yes
ENSMUSG00000009406	ENSMUSG00000009406	Elk1	X:20933394-20986737	treated	control	OK	9.34409	7.43955	-0.328838	-1.22042	0.03445	0.0709763	no
ENSMUSG00000009418	ENSMUSG00000009418	Nav1	1:135434579-135688105	treated	control	OK	11.841	18.1699	0.617767	1.30367	0.01875	0.0419537	yes
ENSMUSG00000009470	ENSMUSG00000009470	Tnpo1	13:98839018-98926384	treated	control	OK	41.1319	57.4275	0.481485	1.73954	0.00085	0.00258551	yes
ENSMUSG00000009535	ENSMUSG00000009535	Rnmt	18:68300354-68324852	treated	control	OK	44.1671	39.0461	-0.177796	-0.661227	0.24045	0.350641	no
ENSMUSG00000009549	ENSMUSG00000009549	Srp14	2:118475849-118479711	treated	control	OK	145.03	154.216	0.0886039	0.458593	0.427	0.546348	no
ENSMUSG00000009555	ENSMUSG00000009555	Cdk9	2:32705783-32713076	treated	control	OK	160.051	94.7948	-0.755651	-2.602	5e-05	0.000187138	yes
ENSMUSG00000009563	ENSMUSG00000009563	Tor2a	2:32757025-32775633	treated	control	OK	38.5417	32.5746	-0.242673	-0.636612	0.23815	0.348163	no
ENSMUSG00000009566	ENSMUSG00000009566	Fpgs	2:32646594-32704145	treated	control	OK	18.418	37.4211	1.02274	3.49765	5e-05	0.000187138	yes
ENSMUSG00000009569	ENSMUSG00000009569	Mkl2	16:13256480-13468755	treated	control	OK	6.9702	7.14639	0.0360132	0.10155	0.82005	0.87475	no
ENSMUSG00000009575	ENSMUSG00000009575	Cbx5	15:103191543-103239816	treated	control	OK	31.0699	61.9257	0.995021	3.27163	5e-05	0.000187138	yes
ENSMUSG00000009585	ENSMUSG00000009585	Apobec3	15:79891658-79971119	treated	control	OK	57.069	95.0959	0.736677	3.12107	5e-05	0.000187138	yes
ENSMUSG00000009621	ENSMUSG00000009621	Vav2	2:27262103-27427033	treated	control	OK	6.37381	5.04914	-0.336118	-0.337425	0.3801	0.500744	no
ENSMUSG00000009630	ENSMUSG00000009630	Ppp2cb	8:33599624-33619441	treated	control	OK	46.5261	36.4329	-0.352799	-1.77564	0.00145	0.00421407	yes
ENSMUSG00000009640	ENSMUSG00000009640	Dmap1	4:117674680-117682273	treated	control	OK	44.8139	25.5963	-0.808012	-3.83482	5e-05	0.000187138	yes
ENSMUSG00000009647	ENSMUSG00000009647	Mcu	10:59446983-59616692	treated	control	OK	18.4947	19.6295	0.0859104	0.402773	0.46375	0.582142	no
ENSMUSG00000009654	ENSMUSG00000009654	Oit3	10:59422957-59441778	treated	control	OK	2.94784	3.71457	0.333536	0.489723	0.3599	0.480317	no
ENSMUSG00000009681	ENSMUSG00000009681	Bcr	10:75060895-75184923	treated	control	OK	17.3562	15.0987	-0.201028	-1.03883	0.06695	0.125891	no
ENSMUSG00000009687	ENSMUSG00000009687	Fxyd5	7:31032721-31042481	treated	control	OK	117.755	138.4	0.23305	0.928031	0.10465	0.182857	no
ENSMUSG00000009731	ENSMUSG00000009731	Kcnd1	X:7822288-7838280	treated	control	OK	1.23488	0.101961	-3.59829	-4.12856	5e-05	0.000187138	yes
ENSMUSG00000009733	ENSMUSG00000009733	Tfcp2	15:100502798-100552008	treated	control	OK	4.16681	6.56483	0.655814	2.87752	5e-05	0.000187138	yes
ENSMUSG00000009739	ENSMUSG00000009739	Pou6f1	15:100575317-100599984	treated	control	OK	0.464802	0.0901472	-2.36626	-1.26582	5e-05	0.000187138	yes
ENSMUSG00000009741	ENSMUSG00000009741	Ubp1	9:113930933-114046191	treated	control	OK	38.2947	26.9689	-0.505848	-2.36841	5e-05	0.000187138	yes
ENSMUSG00000009828	ENSMUSG00000009828	Ick	9:78109191-78172107	treated	control	OK	13.7373	11.0172	-0.318335	-1.28641	0.02195	0.048083	yes
ENSMUSG00000009863	ENSMUSG00000009863	Sdhb	4:140961202-140979193	treated	control	OK	128.153	153.331	0.258779	1.34076	0.01925	0.0429008	yes
ENSMUSG00000009876	ENSMUSG00000009876	Cox4i2	2:152754172-152765037	treated	control	OK	0.489234	0.0838123	-2.54529	-1.54292	0.1086	0.188601	no
ENSMUSG00000009894	ENSMUSG00000009894	Snap47	11:59407133-59458567	treated	control	OK	35.407	93.2222	1.39664	4.52683	5e-05	0.000187138	yes
ENSMUSG00000009905	ENSMUSG00000009905	Kdsr	1:106720458-106759727	treated	control	OK	16.7539	12.7587	-0.393019	-1.01125	0.0754	0.139419	no
ENSMUSG00000009907	ENSMUSG00000009907	Vps4b	1:106764070-106796728	treated	control	OK	81.364	68.8088	-0.241798	-0.736255	0.1973	0.301978	no
ENSMUSG00000009927	ENSMUSG00000009927	Rps25	9:44407713-44418003	treated	control	OK	637.011	741.505	0.219138	1.07341	0.0596	0.113876	no
ENSMUSG00000009995	ENSMUSG00000009995	Taz	X:74273216-74290151	treated	control	OK	17.3783	39.7356	1.19314	2.76845	0.0004	0.00130794	yes
ENSMUSG00000010025	ENSMUSG00000010025	Aldh3a2	11:61223416-61267464	treated	control	OK	30.8314	21.9845	-0.487911	-1.59281	0.00445	0.0116309	yes
ENSMUSG00000010044	ENSMUSG00000010044	Zmynd10	9:107547297-107551319	treated	control	OK	2.37843	0.301841	-2.97815	-2.49067	0.0001	0.000361487	yes
ENSMUSG00000010045	ENSMUSG00000010045	Tmem115	9:107533944-107538673	treated	control	OK	35.3551	28.7073	-0.300504	-1.52705	0.0074	0.018262	yes
ENSMUSG00000010047	ENSMUSG00000010047	Hyal2	9:107551554-107572779	treated	control	OK	18.2873	23.7355	0.376204	0.587238	0.28865	0.403672	no
ENSMUSG00000010048	ENSMUSG00000010048	Ifrd2	9:107587641-107593385	treated	control	OK	37.6312	166.429	2.14491	6.95433	5e-05	0.000187138	yes
ENSMUSG00000010051	ENSMUSG00000010051	Hyal1	9:107575819-107587425	treated	control	OK	0.340204	0.278257	-0.289984	-0.153855	0.8022	0.863178	no
ENSMUSG00000010054	ENSMUSG00000010054	Tusc2	9:107551554-107572779	treated	control	OK	32.0877	26.5769	-0.271851	-0.469678	0.39745	0.517763	no
ENSMUSG00000010057	ENSMUSG00000010057	Nprl2	9:107542225-107545706	treated	control	OK	20.0672	16.4549	-0.286322	-0.986619	0.08345	0.151777	no
ENSMUSG00000010066	ENSMUSG00000010066	Cacna2d2	9:107399611-107529343	treated	control	OK	2.85185	0.862259	-1.7257	-1.76028	0.00125	0.00368065	yes
ENSMUSG00000010067	ENSMUSG00000010067	Rassf1	9:107551554-107572779	treated	control	OK	16.3839	11.2384	-0.54384	-0.837261	0.12305	0.20829	no
ENSMUSG00000010095	ENSMUSG00000010095	Slc3a2	19:8706881-8723369	treated	control	OK	378.259	404.32	0.0961235	0.214441	0.70395	0.789019	no
ENSMUSG00000010097	ENSMUSG00000010097	Nxf1	19:8757072-8772475	treated	control	OK	419.498	306.297	-0.453731	-0.943858	0.08745	0.157732	no
ENSMUSG00000010110	ENSMUSG00000010110	Stx5a	19:8741412-8756069	treated	control	OK	82.7106	34.7091	-1.25276	-4.88467	5e-05	0.000187138	yes
ENSMUSG00000010142	ENSMUSG00000010142	Tnfrsf13b	11:61126754-61149372	treated	control	OK	60.2245	28.0638	-1.10164	-3.98546	5e-05	0.000187138	yes
ENSMUSG00000010154	ENSMUSG00000010154	Spire2	8:119910359-124345724	treated	control	OK	1.49934	3.36002	1.16415	0.102149	0.36565	0.48559	no
ENSMUSG00000010205	ENSMUSG00000010205	Raver1	9:21074167-21128393	treated	control	OK	45.9402	87.6808	0.932504	4.17201	5e-05	0.000187138	yes
ENSMUSG00000010277	ENSMUSG00000010277	2610507B11Rik	11:78261751-78290623	treated	control	OK	63.5941	95.8288	0.591566	1.46457	0.00895	0.0217276	yes
ENSMUSG00000010290	ENSMUSG00000010290	AI597479	1:43098709-43115947	treated	control	OK	5.66626	12.0904	1.09339	5.14768	5e-05	0.000187138	yes
ENSMUSG00000010342	ENSMUSG00000010342	Tex14	11:87405064-87555823	treated	control	OK	0.870743	0.513661	-0.761431	-0.611458	0.21155	0.318311	no
ENSMUSG00000010358	ENSMUSG00000010358	Ifi35	11:101448406-101458698	treated	control	OK	52.422	86.6943	0.725765	3.27445	5e-05	0.000187138	yes
ENSMUSG00000010362	ENSMUSG00000010362	Rdm1	11:101627194-101636100	treated	control	OK	53.2728	8.1907	-2.70134	-8.52891	5e-05	0.000187138	yes
ENSMUSG00000010376	ENSMUSG00000010376	Nedd8	14:55662264-55671906	treated	control	OK	313.881	286.033	-0.134035	-0.690351	0.2286	0.337861	no
ENSMUSG00000010392	ENSMUSG00000010392	Gosr1	11:76726601-76763579	treated	control	OK	27.106	23.2845	-0.219245	-0.458029	0.41625	0.536231	no
ENSMUSG00000010406	ENSMUSG00000010406	Mrpl52	14:54426908-54429756	treated	control	OK	204.417	273.042	0.417606	2.05772	0.00035	0.00115311	yes
ENSMUSG00000010453	ENSMUSG00000010453	Kansl3	1:36335729-36369181	treated	control	OK	26.2438	18.9006	-0.47354	-1.02283	0.0037	0.00986499	yes
ENSMUSG00000010492	ENSMUSG00000010492	Uckl1os	2:181569148-181655660	treated	control	OK	2.53783	1.19126	-1.09111	-0.233888	0.2668	0.379143	no
ENSMUSG00000010517	ENSMUSG00000010517	Faf1	4:109676587-109963960	treated	control	OK	25.3111	33.2177	0.392181	0.46418	0.0811	0.148295	no
ENSMUSG00000010538	ENSMUSG00000010538	Tsacc	3:88242873-88296999	treated	control	OK	4.09405	4.93579	0.269752	0.64418	0.25255	0.363112	no
ENSMUSG00000010554	ENSMUSG00000010554	Mettl16	11:74770829-74828525	treated	control	OK	17.5637	46.2125	1.39569	4.34221	5e-05	0.000187138	yes
ENSMUSG00000010607	ENSMUSG00000010607	Pigyl	9:22156845-22158358	treated	control	OK	41.7755	34.6603	-0.269374	-1.21356	0.03455	0.0711543	no
ENSMUSG00000010608	ENSMUSG00000010608	Rbm25	12:83631235-83683123	treated	control	OK	56.3832	95.1567	0.75504	2.11082	0.00015	0.00052773	yes
ENSMUSG00000010609	ENSMUSG00000010609	Psen2	1:180227003-180274963	treated	control	OK	21.8108	32.8327	0.590088	1.8901	5e-05	0.000187138	yes
ENSMUSG00000010651	ENSMUSG00000010651	Acaa1b	9:119102477-119157093	treated	control	OK	0.521605	0.555566	0.0910019	0.174787	0.7441	0.819819	no
ENSMUSG00000010663	ENSMUSG00000010663	Fads1	19:10182887-10196870	treated	control	OK	60.0315	93.9018	0.645435	3.29389	5e-05	0.000187138	yes
ENSMUSG00000010721	ENSMUSG00000010721	Lmbr1	5:29229801-29378390	treated	control	OK	3.32414	6.68775	1.00854	2.47568	5e-05	0.000187138	yes
ENSMUSG00000010751	ENSMUSG00000010751	Tnfrsf22	7:143607658-143685872	treated	control	OK	0.412023	0.2534	-0.701306	-0.827095	0.0944	0.167889	no
ENSMUSG00000010755	ENSMUSG00000010755	Cars	7:143557229-143600090	treated	control	OK	45.4274	71.7868	0.660155	1.6828	0.0031	0.00841866	yes
ENSMUSG00000010830	ENSMUSG00000010830	Kdelr3	15:79516407-79546741	treated	control	OK	2.10076	0.591	-1.82968	-0.626128	0.16785	0.267113	no
ENSMUSG00000010911	ENSMUSG00000010911	Apip	2:103073674-103092644	treated	control	OK	23.3967	26.5279	0.181206	0.585591	0.2892	0.404188	no
ENSMUSG00000010914	ENSMUSG00000010914	Pdhx	2:103021074-103073513	treated	control	OK	60.2535	34.7138	-0.795536	-2.96455	5e-05	0.000187138	yes
ENSMUSG00000010936	ENSMUSG00000010936	Vac14	8:110618637-110720396	treated	control	OK	62.4303	39.7739	-0.650423	-3.36191	5e-05	0.000187138	yes
ENSMUSG00000011096	ENSMUSG00000011096	Akt1s1	7:44812255-44855421	treated	control	OK	62.5575	45.0158	-0.474753	-0.397982	0.36305	0.483161	no
ENSMUSG00000011114	ENSMUSG00000011114	Tbrg1	9:37649181-37657312	treated	control	OK	106.994	166.219	0.635549	3.23406	5e-05	0.000187138	yes
ENSMUSG00000011148	ENSMUSG00000011148	Adssl1	12:112620044-112641354	treated	control	OK	11.2951	8.01622	-0.494704	-2.17127	5e-05	0.000187138	yes
ENSMUSG00000011158	ENSMUSG00000011158	Brf1	12:112959861-113001926	treated	control	OK	23.8328	19.6761	-0.276509	-1.34456	0.02055	0.0453845	yes
ENSMUSG00000011171	ENSMUSG00000011171	Vipr2	12:116077725-116146261	treated	control	OK	1.75402	2.10252	0.261457	0.31733	0.531	0.646148	no
ENSMUSG00000011179	ENSMUSG00000011179	Odc1	12:17544872-17551502	treated	control	OK	130.223	154.323	0.244976	1.23245	0.03035	0.0636687	no
ENSMUSG00000011254	ENSMUSG00000011254	Thg1l	11:45946842-45955494	treated	control	OK	30.5085	30.0734	-0.0207231	-0.0603623	0.91665	0.942651	no
ENSMUSG00000011257	ENSMUSG00000011257	Pabpc4	4:123262350-123298925	treated	control	OK	91.6707	108.424	0.242157	0.889912	0.11575	0.19853	no
ENSMUSG00000011263	ENSMUSG00000011263	Exoc3l2	7:19463330-19496762	treated	control	OK	0.403058	0.32708	-0.301346	-0.566478	0.3268	0.444777	no
ENSMUSG00000011267	ENSMUSG00000011267	Zfp296	7:19564945-19580656	treated	control	OK	24.5361	8.47427	-1.53375	-3.45818	5e-05	0.000187138	yes
ENSMUSG00000011306	ENSMUSG00000011306	Sugp1	8:70042812-70071953	treated	control	OK	21.1548	21.0405	-0.00781528	-0.0389489	0.9458	0.962898	no
ENSMUSG00000011382	ENSMUSG00000011382	Dhdh	7:45461696-45526268	treated	control	OK	0.347248	0.131893	-1.3966	-0.185029	0.3039	0.42012	no
ENSMUSG00000011427	ENSMUSG00000011427	Zfp790	7:29816113-29831005	treated	control	OK	6.09652	6.33305	0.0549138	0.164567	0.7364	0.814776	no
ENSMUSG00000011632	ENSMUSG00000011632	Pinlyp	7:24541657-24546118	treated	control	OK	0.658904	0.0472168	-3.8027	-2.29403	0.00265	0.00728762	yes
ENSMUSG00000011658	ENSMUSG00000011658	Fuz	7:44894304-44929496	treated	control	OK	10.1635	14.2581	0.488381	0.330268	0.4665	0.584609	no
ENSMUSG00000011751	ENSMUSG00000011751	Sptbn4	7:27342132-27447686	treated	control	OK	0.316889	0.107999	-1.55296	-0.651217	0.11465	0.197097	no
ENSMUSG00000011752	ENSMUSG00000011752	Pgam1	19:41911870-41918664	treated	control	OK	151.322	183.717	0.279862	1.4219	0.01315	0.0306683	yes
ENSMUSG00000011832	ENSMUSG00000011832	Evi5l	8:4162521-4217459	treated	control	OK	22.8904	10.7308	-1.09298	-3.43026	5e-05	0.000187138	yes
ENSMUSG00000011837	ENSMUSG00000011837	Snapc2	8:4253079-4256220	treated	control	OK	38.3437	23.7333	-0.692076	-1.80334	0.0041	0.0108173	yes
ENSMUSG00000011877	ENSMUSG00000011877	Git1	11:77493561-77507786	treated	control	OK	60.3843	36.009	-0.745816	-3.32087	5e-05	0.000187138	yes
ENSMUSG00000011884	ENSMUSG00000011884	Gltp	5:114669397-114690984	treated	control	OK	144.263	82.526	-0.805783	-3.77493	5e-05	0.000187138	yes
ENSMUSG00000011958	ENSMUSG00000011958	Bnip2	9:69988399-70008317	treated	control	OK	91.9005	94.2832	0.0369283	0.15619	0.7875	0.852517	no
ENSMUSG00000011960	ENSMUSG00000011960	Ccnt1	15:98538688-98570923	treated	control	OK	23.9915	23.9967	0.00031183	0.000699033	0.999	0.999191	no
ENSMUSG00000012076	ENSMUSG00000012076	Brms1l	12:55836365-55869735	treated	control	OK	11.1443	10.42	-0.096948	-0.456827	0.4282	0.547436	no
ENSMUSG00000012114	ENSMUSG00000012114	Med15	16:17651220-17722930	treated	control	OK	25.3629	29.1825	0.202384	1.04053	0.06855	0.128452	no
ENSMUSG00000012117	ENSMUSG00000012117	Dhdds	4:133969027-134000918	treated	control	OK	14.3474	35.8846	1.32257	4.0475	5e-05	0.000187138	yes
ENSMUSG00000012123	ENSMUSG00000012123	Aim1l	4:134065911-134095082	treated	control	OK	0.530555	0.975451	0.878566	0.941946	0.05065	0.0988872	no
ENSMUSG00000012126	ENSMUSG00000012126	Ubxn11	4:134102569-134128789	treated	control	OK	40.1232	68.8971	0.780005	1.61889	0.00585	0.0148008	yes
ENSMUSG00000012187	ENSMUSG00000012187	Mogat1	1:78497025-78538173	treated	control	OK	0.396688	0	-inf	-nan	0.002	0.00565709	yes
ENSMUSG00000012296	ENSMUSG00000012296	Tjap1	17:46257850-46283026	treated	control	OK	27.8232	17.03	-0.708209	-3.48242	5e-05	0.000187138	yes
ENSMUSG00000012405	ENSMUSG00000012405	Rpl15	14:18267822-18331859	treated	control	OK	280.812	370.851	0.401235	1.48923	0.0093	0.022504	yes
ENSMUSG00000012422	ENSMUSG00000012422	Tmem167	13:89655311-90143907	treated	control	OK	16.0819	30.8023	0.937602	2.82197	5e-05	0.000187138	yes
ENSMUSG00000012429	ENSMUSG00000012429	Mplkip	13:17695412-17699105	treated	control	OK	3.20691	5.47838	0.772566	3.13112	5e-05	0.000187138	yes
ENSMUSG00000012443	ENSMUSG00000012443	Kif11	19:37376402-37421859	treated	control	OK	87.8802	35.5234	-1.30677	-6.586	5e-05	0.000187138	yes
ENSMUSG00000012483	ENSMUSG00000012483	Rpa3	6:8255935-8259173	treated	control	OK	74.8782	73.0525	-0.0356106	-0.174582	0.7569	0.82896	no
ENSMUSG00000012519	ENSMUSG00000012519	Mlkl	8:111311796-111338177	treated	control	OK	53.7898	66.432	0.304546	1.1791	0.04045	0.0817037	no
ENSMUSG00000012535	ENSMUSG00000012535	Tnpo3	6:29526624-29609887	treated	control	OK	79.159	66.0373	-0.261473	-0.976992	0.05635	0.108407	no
ENSMUSG00000012609	ENSMUSG00000012609	Ttll5	12:85824658-86079041	treated	control	OK	21.5337	15.9189	-0.435854	-1.24162	0.0303	0.0635809	no
ENSMUSG00000012640	ENSMUSG00000012640	Zfp715	7:43296196-43313294	treated	control	OK	10.6655	7.39221	-0.528877	-1.12316	0.0527	0.102265	no
ENSMUSG00000012777	ENSMUSG00000012777	Acpt	7:44246721-44262720	treated	control	OK	0.770067	1.72194	1.16098	0.906007	0.10295	0.18037	no
ENSMUSG00000012848	ENSMUSG00000012848	Rps5	7:12922289-12926686	treated	control	OK	1704.76	1990.83	0.223807	0.999951	0.0813	0.148574	no
ENSMUSG00000012889	ENSMUSG00000012889	Podnl1	8:84125988-84132527	treated	control	OK	0.55424	1.21066	1.12721	2.82121	5e-05	0.000187138	yes
ENSMUSG00000013033	ENSMUSG00000013033	Adgrl1	8:83900104-83955205	treated	control	OK	34.7538	18.1308	-0.93873	-1.54429	0.00835	0.0203752	yes
ENSMUSG00000013076	ENSMUSG00000013076	Amotl1	9:14541965-14615483	treated	control	OK	6.51048	6.41042	-0.0223451	-0.0387603	0.93475	0.955353	no
ENSMUSG00000013089	ENSMUSG00000013089	Etv5	16:22381308-22439719	treated	control	OK	122.224	42.2894	-1.53116	-3.16784	5e-05	0.000187138	yes
ENSMUSG00000013091	ENSMUSG00000013091	Tmem190	7:4782936-4784341	treated	control	OK	1.56586	3.76282	1.26486	2.14019	0.00055	0.00174484	yes
ENSMUSG00000013150	ENSMUSG00000013150	Gfod2	8:105713853-105758664	treated	control	OK	17.7966	9.25747	-0.942909	-2.44371	5e-05	0.000187138	yes
ENSMUSG00000013155	ENSMUSG00000013155	Enkd1	8:105703654-105707933	treated	control	OK	13.2067	11.948	-0.144507	-0.617139	0.28355	0.398318	no
ENSMUSG00000013158	ENSMUSG00000013158	4933405L10Rik	8:105708290-105710244	treated	control	OK	0.375244	0.137656	-1.44676	-1.67473	0.0111	0.0263465	yes
ENSMUSG00000013160	ENSMUSG00000013160	Atp6v0d1	8:105524464-105566047	treated	control	OK	101.491	64.2943	-0.658583	-3.37047	5e-05	0.000187138	yes
ENSMUSG00000013236	ENSMUSG00000013236	Ptprs	17:56412430-56476483	treated	control	OK	6.57303	9.41337	0.518152	2.53229	5e-05	0.000187138	yes
ENSMUSG00000013275	ENSMUSG00000013275	Slc41a1	1:131827492-131848865	treated	control	OK	23.8414	9.77954	-1.28563	-2.99627	5e-05	0.000187138	yes
ENSMUSG00000013338	ENSMUSG00000013338	Fer1l4	2:156019138-156052947	treated	control	OK	0.320684	0.0367612	-3.1249	-0.748156	0.27065	0.383362	no
ENSMUSG00000013418	ENSMUSG00000013418	B4galnt2	11:95865942-95914891	treated	control	OK	0.312127	0.779821	1.32101	2.12401	0.00445	0.0116309	yes
ENSMUSG00000013419	ENSMUSG00000013419	Zfp651	9:121760032-121771742	treated	control	OK	0.330253	0.0575252	-2.5213	-4.63435	5e-05	0.000187138	yes
ENSMUSG00000013465	ENSMUSG00000013465	Nelfb	2:25199711-25211489	treated	control	OK	146.549	93.207	-0.652875	-1.80306	0.0017	0.00487547	yes
ENSMUSG00000013495	ENSMUSG00000013495	Tmem175	5:108629769-108684557	treated	control	OK	8.7749	17.3665	0.984854	2.48151	5e-05	0.000187138	yes
ENSMUSG00000013539	ENSMUSG00000013539	Tango2	16:18300824-18348103	treated	control	OK	16.4872	16.843	0.0308046	0.107345	0.84845	0.895043	no
ENSMUSG00000013562	ENSMUSG00000013562	4833413E03Rik	17:31557125-31559113	treated	control	OK	1.7487	2.63305	0.590453	1.35485	0.02065	0.0455668	yes
ENSMUSG00000013593	ENSMUSG00000013593	Ndufs2	1:171234852-171260637	treated	control	OK	181.79	252.422	0.473565	1.80013	0.00215	0.00603991	yes
ENSMUSG00000013622	ENSMUSG00000013622	Atraid	5:31036035-31054623	treated	control	OK	30.6043	36.4397	0.251778	0.485971	0.407	0.527308	no
ENSMUSG00000013629	ENSMUSG00000013629	Cad	5:31054779-31078479	treated	control	OK	50.95	134.796	1.40362	2.53725	5e-05	0.000187138	yes
ENSMUSG00000013646	ENSMUSG00000013646	Sh3bp5l	11:58330723-58347728	treated	control	OK	43.0522	23.6524	-0.864098	-1.49246	0.01335	0.0310746	yes
ENSMUSG00000013662	ENSMUSG00000013662	Atad1	19:32672562-32712298	treated	control	OK	23.88	32.2303	0.432617	2.21079	0.0002	0.000688025	yes
ENSMUSG00000013663	ENSMUSG00000013663	Pten	19:32757496-32826160	treated	control	OK	17.3423	20.6319	0.25058	0.726277	0.19935	0.304164	no
ENSMUSG00000013701	ENSMUSG00000013701	Timm23	14:32180161-32201898	treated	control	OK	96.3022	166.718	0.791767	3.8223	5e-05	0.000187138	yes
ENSMUSG00000013707	ENSMUSG00000013707	Tnfaip8l2	3:95139520-95142360	treated	control	OK	14.0427	7.77953	-0.852063	-3.40172	5e-05	0.000187138	yes
ENSMUSG00000013736	ENSMUSG00000013736	Trnt1	6:106769119-106800077	treated	control	OK	55.0746	63.2055	0.198662	0.510788	0.37075	0.491054	no
ENSMUSG00000013787	ENSMUSG00000013787	Ehmt2	17:34898468-34914052	treated	control	OK	73.7806	85.9806	0.220769	0.714762	0.1944	0.29859	no
ENSMUSG00000013822	ENSMUSG00000013822	Elof1	9:22112988-22117148	treated	control	OK	40.6199	76.5517	0.914248	4.45825	5e-05	0.000187138	yes
ENSMUSG00000013833	ENSMUSG00000013833	Med16	10:79894707-79908923	treated	control	OK	21.0417	27.9416	0.409165	1.13679	0.04735	0.0935173	no
ENSMUSG00000013846	ENSMUSG00000013846	St3gal1	15:67102874-67113992	treated	control	OK	12.5163	35.6888	1.51167	7.73184	5e-05	0.000187138	yes
ENSMUSG00000013858	ENSMUSG00000013858	Tmem259	10:79970714-79984330	treated	control	OK	55.1227	52.9274	-0.0586314	-0.286679	0.60995	0.712959	no
ENSMUSG00000013878	ENSMUSG00000013878	Rnf170	8:26119367-26164151	treated	control	OK	3.49517	5.63625	0.689371	1.272	0.02645	0.0565326	no
ENSMUSG00000013921	ENSMUSG00000013921	Clip3	7:30291727-30308367	treated	control	OK	1.85246	0	-inf	-nan	5e-05	0.000187138	yes
ENSMUSG00000013928	ENSMUSG00000013928	Thap8	7:30240137-30290237	treated	control	OK	3.03173	0.836861	-1.85708	-1.55694	0.0074	0.018262	yes
ENSMUSG00000013973	ENSMUSG00000013973	Dedd	1:171329144-171345646	treated	control	OK	30.7568	19.1958	-0.680116	-1.12386	0.0304	0.0637565	no
ENSMUSG00000013997	ENSMUSG00000013997	Nit1	1:171329144-171345646	treated	control	OK	38.1771	25.6315	-0.574792	-2.20299	0.0001	0.000361487	yes
ENSMUSG00000014039	ENSMUSG00000014039	Prdm15	16:97791466-97851850	treated	control	OK	4.74836	10.2677	1.11261	1.70999	0.00305	0.00829439	yes
ENSMUSG00000014074	ENSMUSG00000014074	Rnf168	16:32277458-32301434	treated	control	OK	15.5206	17.7523	0.193815	0.778624	0.1757	0.276569	no
ENSMUSG00000014075	ENSMUSG00000014075	Tctex1d2	16:32419701-32429099	treated	control	OK	9.26243	12.7402	0.459924	1.69965	0.00325	0.00879247	yes
ENSMUSG00000014077	ENSMUSG00000014077	Chp1	2:119547696-119587027	treated	control	OK	94.0256	65.6748	-0.517713	-2.34211	5e-05	0.000187138	yes
ENSMUSG00000014177	ENSMUSG00000014177	Tvp23b	11:62879454-62916780	treated	control	OK	17.5463	17.6002	0.00442538	0.018868	0.97405	0.980929	no
ENSMUSG00000014195	ENSMUSG00000014195	Dnajc7	11:100574903-100704271	treated	control	OK	130.722	257.777	0.979621	2.29492	5e-05	0.000187138	yes
ENSMUSG00000014226	ENSMUSG00000014226	Cacybp	1:160202366-160212875	treated	control	OK	80.411	200.385	1.31731	4.45135	5e-05	0.000187138	yes
ENSMUSG00000014232	ENSMUSG00000014232	Cluap1	16:3847267-3941147	treated	control	OK	5.92294	16.6411	1.49036	2.0961	0.00035	0.00115311	yes
ENSMUSG00000014243	ENSMUSG00000014243	Zswim7	11:62267223-62281375	treated	control	OK	18.2024	41.3757	1.18466	5.06842	5e-05	0.000187138	yes
ENSMUSG00000014245	ENSMUSG00000014245	Pigl	11:62281472-62514417	treated	control	OK	12.0361	13.8219	0.199589	0.19989	0.66995	0.762374	no
ENSMUSG00000014294	ENSMUSG00000014294	Ndufa2	18:36735067-36744557	treated	control	OK	202.853	233.544	0.203258	0.9716	0.0895	0.1608	no
ENSMUSG00000014301	ENSMUSG00000014301	Pam16	16:4594712-4624988	treated	control	OK	31.2312	35.8901	0.200598	0.721339	0.2037	0.309534	no
ENSMUSG00000014303	ENSMUSG00000014303	Glis2	16:4594712-4624988	treated	control	OK	2.5965	0.730907	-1.82881	-1.38737	0.04045	0.0817037	no
ENSMUSG00000014313	ENSMUSG00000014313	Cox6c	15:35371545-35938246	treated	control	OK	453.679	411.957	-0.139177	-0.550975	0.3334	0.451845	no
ENSMUSG00000014349	ENSMUSG00000014349	Ube2z	11:96047431-96065388	treated	control	OK	62.61	35.1879	-0.831313	-4.27342	5e-05	0.000187138	yes
ENSMUSG00000014351	ENSMUSG00000014351	Gip	11:96024544-96030831	treated	control	OK	5.35668	2.58592	-1.05066	-2.62124	5e-05	0.000187138	yes
ENSMUSG00000014353	ENSMUSG00000014353	Tmem87b	2:128818117-128854261	treated	control	OK	5.72248	5.56297	-0.0407871	-0.0918935	0.86825	0.909365	no
ENSMUSG00000014355	ENSMUSG00000014355	Anapc1	2:128610103-128687391	treated	control	OK	74.3943	125.726	0.757023	1.56153	0.00515	0.0132525	yes
ENSMUSG00000014402	ENSMUSG00000014402	Tsg101	7:46888948-46919969	treated	control	OK	47.1503	51.6678	0.131999	0.557561	0.3302	0.448595	no
ENSMUSG00000014418	ENSMUSG00000014418	Hps5	7:46760465-46796064	treated	control	OK	22.2889	16.2853	-0.452755	-1.05421	0.068	0.127513	no
ENSMUSG00000014426	ENSMUSG00000014426	Map3k4	17:12227620-12318660	treated	control	OK	16.3749	13.9345	-0.232827	-1.19485	0.03465	0.0713321	no
ENSMUSG00000014444	ENSMUSG00000014444	Piezo1	8:119910359-124345724	treated	control	OK	33.3947	25.552	-0.386183	-0.0743851	0.5468	0.659632	no
ENSMUSG00000014470	ENSMUSG00000014470	Rnf166	8:119910359-124345724	treated	control	OK	51.8084	24.8084	-1.06236	-0.184663	0.2698	0.382434	no
ENSMUSG00000014496	ENSMUSG00000014496	Ankrd28	14:31700014-31830415	treated	control	OK	13.4663	30.1768	1.16408	5.97408	5e-05	0.000187138	yes
ENSMUSG00000014498	ENSMUSG00000014498	Ankrd52	10:128377114-128411492	treated	control	OK	17.3697	41.666	1.2623	2.78104	5e-05	0.000187138	yes
ENSMUSG00000014503	ENSMUSG00000014503	Pkd2l2	18:34409422-34506823	treated	control	OK	1.06029	1.10288	0.0568214	0.0638278	0.91135	0.938969	no
ENSMUSG00000014504	ENSMUSG00000014504	Srp19	18:34330846-34336599	treated	control	OK	103.163	115.202	0.159233	0.772174	0.18315	0.285512	no
ENSMUSG00000014547	ENSMUSG00000014547	Wdfy2	14:62836907-62956886	treated	control	OK	14.4569	5.71835	-1.33808	-5.75249	5e-05	0.000187138	yes
ENSMUSG00000014550	ENSMUSG00000014550	Rbsn	6:92186711-92214925	treated	control	OK	12.2995	17.8618	0.538273	0.940043	0.0992	0.174955	no
ENSMUSG00000014551	ENSMUSG00000014551	Mrps25	6:92091389-92184033	treated	control	OK	84.3204	100.686	0.255916	0.625611	0.2774	0.391083	no
ENSMUSG00000014554	ENSMUSG00000014554	Dguok	6:83480216-83506969	treated	control	OK	6.43524	17.3743	1.43289	3.87209	5e-05	0.000187138	yes
ENSMUSG00000014592	ENSMUSG00000014592	Camta1	4:150914561-151861876	treated	control	OK	15.5297	16.8308	0.116073	0.0867724	0.8699	0.910189	no
ENSMUSG00000014599	ENSMUSG00000014599	Csf1	3:107741047-107760469	treated	control	OK	3.55169	1.32005	-1.42792	-2.8598	5e-05	0.000187138	yes
ENSMUSG00000014601	ENSMUSG00000014601	Strip1	3:107612531-107633090	treated	control	OK	43.7951	26.9527	-0.70034	-2.84778	5e-05	0.000187138	yes
ENSMUSG00000014606	ENSMUSG00000014606	Slc25a11	11:70644195-70651421	treated	control	OK	41.3454	155.665	1.91264	5.6609	5e-05	0.000187138	yes
ENSMUSG00000014633	ENSMUSG00000014633	Cmc2	8:116888684-116921455	treated	control	OK	56.6473	90.9325	0.682789	2.69113	5e-05	0.000187138	yes
ENSMUSG00000014668	ENSMUSG00000014668	Chfr	5:110135841-110176504	treated	control	OK	38.8975	51.7005	0.410502	1.36699	0.01535	0.0351859	yes
ENSMUSG00000014686	ENSMUSG00000014686	Ceacam16	7:19852002-19861299	treated	control	OK	6.18967	4.34286	-0.511215	-1.18713	0.03395	0.0700568	no
ENSMUSG00000014748	ENSMUSG00000014748	Tex261	6:83768884-83775813	treated	control	OK	58.7628	78.8406	0.424037	1.06217	0.0611	0.116344	no
ENSMUSG00000014763	ENSMUSG00000014763	Fam120b	17:15396245-15433580	treated	control	OK	1.70342	6.0866	1.8372	7.67529	5e-05	0.000187138	yes
ENSMUSG00000014767	ENSMUSG00000014767	Tbp	17:15499887-15528379	treated	control	OK	62.4403	45.9403	-0.442715	-1.34742	0.0202	0.0447441	yes
ENSMUSG00000014769	ENSMUSG00000014769	Psmb1	17:15475720-15498276	treated	control	OK	189.181	255.635	0.434313	2.23709	5e-05	0.000187138	yes
ENSMUSG00000014771	ENSMUSG00000014771	Pdcd2	17:15499887-15528379	treated	control	OK	57.079	55.1933	-0.0484654	-0.102851	0.8605	0.9041	no
ENSMUSG00000014778	ENSMUSG00000014778	Fhod1	8:105326353-105347953	treated	control	OK	17.2822	8.97086	-0.945965	-2.66441	5e-05	0.000187138	yes
ENSMUSG00000014782	ENSMUSG00000014782	Plekhg4	8:105373273-105413502	treated	control	OK	2.10694	0.163952	-3.6838	-3.07283	5e-05	0.000187138	yes
ENSMUSG00000014786	ENSMUSG00000014786	Slc9a5	8:105348257-105369881	treated	control	OK	4.92453	1.08369	-2.18403	-8.73689	5e-05	0.000187138	yes
ENSMUSG00000014791	ENSMUSG00000014791	Elmo3	8:105305600-105310623	treated	control	OK	0.397168	0.602425	0.601033	1.47162	0.013	0.0303501	yes
ENSMUSG00000014837	ENSMUSG00000014837	4931428F04Rik	8:105276446-105289528	treated	control	OK	1.68485	2.48479	0.560505	2.05162	0.00055	0.00174484	yes
ENSMUSG00000014846	ENSMUSG00000014846	Tppp3	8:105467492-105471526	treated	control	OK	0.429398	0.279782	-0.618014	-0.803967	0.1326	0.22125	no
ENSMUSG00000014850	ENSMUSG00000014850	Msh3	13:92211871-92389053	treated	control	OK	11.9662	11.7082	-0.0314366	-0.0567308	0.9065	0.936159	no
ENSMUSG00000014856	ENSMUSG00000014856	Tmem208	8:105326353-105347953	treated	control	OK	34.9554	53.4321	0.612192	1.608	0.0097	0.0233744	yes
ENSMUSG00000014859	ENSMUSG00000014859	E2f4	8:105297662-105305369	treated	control	OK	53.9668	134.605	1.31859	6.7798	5e-05	0.000187138	yes
ENSMUSG00000014867	ENSMUSG00000014867	Surf4	2:26913380-26933928	treated	control	OK	169.921	172.458	0.0213755	0.0494212	0.92495	0.947897	no
ENSMUSG00000014873	ENSMUSG00000014873	Surf2	2:26913380-26933928	treated	control	OK	25.1157	40.4861	0.688836	0.833556	0.14605	0.239681	no
ENSMUSG00000014905	ENSMUSG00000014905	Dnajb9	12:44205896-44210068	treated	control	OK	7.82836	6.08711	-0.362953	-1.50105	0.00945	0.0228422	yes
ENSMUSG00000014907	ENSMUSG00000014907	Naf1	8:66860216-66890564	treated	control	OK	9.54236	27.3318	1.51816	7.46711	5e-05	0.000187138	yes
ENSMUSG00000014956	ENSMUSG00000014956	Ppp1cb	5:32458842-32687057	treated	control	OK	187.153	196.137	0.0676408	0.198064	0.7236	0.804823	no
ENSMUSG00000014959	ENSMUSG00000014959	Gorasp2	2:70661247-70825728	treated	control	OK	72.8244	106.253	0.545016	1.24188	0.03775	0.0770051	no
ENSMUSG00000014980	ENSMUSG00000014980	Tsen15	1:152370734-152386688	treated	control	OK	26.3176	27.0426	0.0392078	0.109398	0.84275	0.891004	no
ENSMUSG00000015002	ENSMUSG00000015002	Efr3a	15:65787033-65873816	treated	control	OK	47.8623	38.1199	-0.328344	-1.0279	0.05015	0.0980455	no
ENSMUSG00000015013	ENSMUSG00000015013	Trappc2l	8:119910359-124345724	treated	control	OK	31.3148	39.1409	0.321833	0.0492953	0.81565	0.872017	no
ENSMUSG00000015016	ENSMUSG00000015016	Acsf3	8:119910359-124345724	treated	control	OK	4.35919	6.15026	0.496587	0.0652944	0.7133	0.796251	no
ENSMUSG00000015023	ENSMUSG00000015023	Ddx19a	8:110974995-110997800	treated	control	OK	23.477	34.2628	0.545395	2.08392	0.0002	0.000688025	yes
ENSMUSG00000015027	ENSMUSG00000015027	Galns	8:119910359-124345724	treated	control	OK	16.6483	8.45061	-0.97825	-0.199857	0.56045	0.671339	no
ENSMUSG00000015053	ENSMUSG00000015053	Gata2	6:88193890-88207032	treated	control	OK	246.461	444.242	0.849984	2.18566	0.0001	0.000361487	yes
ENSMUSG00000015083	ENSMUSG00000015083	C8g	2:25498650-25505471	treated	control	OK	2.46601	1.55471	-0.665535	-0.512916	0.2902	0.40526	no
ENSMUSG00000015087	ENSMUSG00000015087	Rabl6	2:25583017-25631761	treated	control	OK	31.0227	58.3562	0.911563	2.109	0.0006	0.0018874	yes
ENSMUSG00000015092	ENSMUSG00000015092	Edf1	2:25557846-25562082	treated	control	OK	231.687	243.725	0.0730755	0.325347	0.57145	0.68118	no
ENSMUSG00000015093	ENSMUSG00000015093	Clic3	2:25455140-25461094	treated	control	OK	1.56996	1.15091	-0.447952	-0.328476	0.55475	0.666859	no
ENSMUSG00000015094	ENSMUSG00000015094	Npdc1	2:25395873-25409494	treated	control	OK	0.346195	0	-inf	-nan	5e-05	0.000187138	yes
ENSMUSG00000015095	ENSMUSG00000015095	Fbxw5	2:25498650-25505471	treated	control	OK	17.2836	46.245	1.41989	3.83728	5e-05	0.000187138	yes
ENSMUSG00000015112	ENSMUSG00000015112	Slc25a13	6:6041217-6217173	treated	control	OK	24.186	26.3793	0.125237	0.457674	0.4124	0.532278	no
ENSMUSG00000015120	ENSMUSG00000015120	Ube2i	17:25261915-25274622	treated	control	OK	194.661	202.589	0.0575931	0.237731	0.6737	0.765473	no
ENSMUSG00000015126	ENSMUSG00000015126	Tsr3	17:25240169-25256364	treated	control	OK	34.3922	23.743	-0.53458	-2.47962	5e-05	0.000187138	yes
ENSMUSG00000015127	ENSMUSG00000015127	Unkl	17:25188396-25240124	treated	control	OK	10.1479	13.4528	0.40672	0.778075	0.16475	0.263196	no
ENSMUSG00000015133	ENSMUSG00000015133	Lrrk1	7:66226911-66388350	treated	control	OK	34.1876	28.4948	-0.262771	-0.566625	0.31055	0.427526	no
ENSMUSG00000015134	ENSMUSG00000015134	Aldh1a3	7:66390889-66427517	treated	control	OK	0.4054	0.483727	0.254847	0.344624	0.4849	0.603082	no
ENSMUSG00000015143	ENSMUSG00000015143	Actn1	12:80167541-80260371	treated	control	OK	35.5815	39.6295	0.155451	0.787668	0.16905	0.268504	no
ENSMUSG00000015149	ENSMUSG00000015149	Sirt2	7:28756173-28788661	treated	control	OK	37.0486	32.0911	-0.207248	-0.647423	0.23815	0.348163	no
ENSMUSG00000015165	ENSMUSG00000015165	Hnrnpl	7:28808540-28822266	treated	control	OK	245.805	368.445	0.583935	2.04099	0.00015	0.00052773	yes
ENSMUSG00000015176	ENSMUSG00000015176	Nolc1	19:46075862-46085528	treated	control	OK	78.3293	155.932	0.993293	4.93956	5e-05	0.000187138	yes
ENSMUSG00000015189	ENSMUSG00000015189	Casd1	6:4600838-4643355	treated	control	OK	21.2239	20.208	-0.0707571	-0.151647	0.7969	0.859543	no
ENSMUSG00000015202	ENSMUSG00000015202	Cnksr3	10:7119062-7212237	treated	control	OK	12.3937	8.52376	-0.540048	-2.61658	5e-05	0.000187138	yes
ENSMUSG00000015214	ENSMUSG00000015214	Mtmr1	X:71364759-71419196	treated	control	OK	20.9028	21.3353	0.0295463	0.0754615	0.8826	0.918932	no
ENSMUSG00000015217	ENSMUSG00000015217	Hmgb3	X:71555917-71560676	treated	control	OK	49.4021	73.7579	0.578224	2.78831	5e-05	0.000187138	yes
ENSMUSG00000015243	ENSMUSG00000015243	Abca1	4:53030786-53159895	treated	control	OK	8.24185	1.30076	-2.66362	-7.60631	5e-05	0.000187138	yes
ENSMUSG00000015247	ENSMUSG00000015247	Nipsnap3b	4:53011879-53022060	treated	control	OK	23.5608	27.8118	0.239309	0.940496	0.10185	0.178743	no
ENSMUSG00000015289	ENSMUSG00000015289	Lage3	X:74351275-74353618	treated	control	OK	37.0146	51.6701	0.481236	2.23967	5e-05	0.000187138	yes
ENSMUSG00000015290	ENSMUSG00000015290	Ubl4a	X:74365717-74373349	treated	control	OK	40.2021	63.0738	0.649772	1.71592	0.0033	0.0089108	yes
ENSMUSG00000015291	ENSMUSG00000015291	Gdi1	X:74304997-74311862	treated	control	OK	8.49311	43.464	2.35546	6.03071	5e-05	0.000187138	yes
ENSMUSG00000015312	ENSMUSG00000015312	Gadd45b	10:80930090-80932204	treated	control	OK	17.5419	8.619	-1.02521	-4.27085	5e-05	0.000187138	yes
ENSMUSG00000015316	ENSMUSG00000015316	Slamf1	1:171767126-171801184	treated	control	OK	11.4312	24.8339	1.11933	5.49997	5e-05	0.000187138	yes
ENSMUSG00000015335	ENSMUSG00000015335	Zdhhc12	2:30077683-30093648	treated	control	OK	14.1916	17.7768	0.324952	0.871018	0.12545	0.211574	no
ENSMUSG00000015341	ENSMUSG00000015341	Golga7	8:23241345-23258909	treated	control	OK	56.8471	44.8687	-0.341378	-1.6713	0.00365	0.00973997	yes
ENSMUSG00000015342	ENSMUSG00000015342	Xk	X:9272755-9313250	treated	control	OK	15.2299	19.788	0.37772	1.94557	0.0005	0.0016018	yes
ENSMUSG00000015355	ENSMUSG00000015355	Cd48	1:171682008-171705258	treated	control	OK	29.4563	76.2447	1.37206	6.67907	5e-05	0.000187138	yes
ENSMUSG00000015357	ENSMUSG00000015357	Clpx	9:65294259-65330658	treated	control	OK	46.4067	26.1302	-0.828615	-2.83192	5e-05	0.000187138	yes
ENSMUSG00000015363	ENSMUSG00000015363	Trabd	15:89059733-89087077	treated	control	OK	50.0831	36.4506	-0.45838	-1.98078	0.0005	0.0016018	yes
ENSMUSG00000015377	ENSMUSG00000015377	Dennd6b	15:89182216-89196474	treated	control	OK	0.98827	1.55367	0.652699	2.31209	0.0001	0.000361487	yes
ENSMUSG00000015401	ENSMUSG00000015401	Tmem27	X:164088829-164118860	treated	control	OK	4.62655	0.808685	-2.51629	-3.28249	5e-05	0.000187138	yes
ENSMUSG00000015437	ENSMUSG00000015437	Gzmb	14:56258855-56262260	treated	control	OK	19.2229	64.3295	1.74265	8.41742	5e-05	0.000187138	yes
ENSMUSG00000015451	ENSMUSG00000015451	C4a	17:34809091-34823464	treated	control	OK	0.504333	0.697481	0.467778	0.446464	0.41725	0.537121	no
ENSMUSG00000015452	ENSMUSG00000015452	Ager	17:34597861-34600936	treated	control	OK	2.70535	0.621756	-2.12139	-4.61463	5e-05	0.000187138	yes
ENSMUSG00000015461	ENSMUSG00000015461	Atf6b	17:34647145-34655074	treated	control	OK	50.5706	74.7438	0.563656	1.41978	0.01385	0.0321143	yes
ENSMUSG00000015467	ENSMUSG00000015467	Egfl8	17:34604261-34628510	treated	control	OK	0.524275	0.31292	-0.744531	-0.2383	0.564	0.674353	no
ENSMUSG00000015468	ENSMUSG00000015468	Notch4	17:34564267-34588503	treated	control	OK	1.03795	0.41216	-1.33246	-0.899176	0.0237	0.0513418	no
ENSMUSG00000015478	ENSMUSG00000015478	Rnf5	17:34601090-34603690	treated	control	OK	20.9331	28.3054	0.435293	1.70623	0.0026	0.00717659	yes
ENSMUSG00000015488	ENSMUSG00000015488	Cacfd1	2:27009925-27021089	treated	control	OK	6.82337	18.5175	1.44033	3.2794	5e-05	0.000187138	yes
ENSMUSG00000015501	ENSMUSG00000015501	Hivep2	10:13966074-14154446	treated	control	OK	5.05743	1.35703	-1.89795	-6.45892	5e-05	0.000187138	yes
ENSMUSG00000015522	ENSMUSG00000015522	Arnt	3:95434387-95497240	treated	control	OK	29.9061	26.8097	-0.157683	-0.415688	0.4616	0.580001	no
ENSMUSG00000015533	ENSMUSG00000015533	Itga2	13:114835915-114932041	treated	control	OK	1.75376	0.588443	-1.57548	-5.15185	5e-05	0.000187138	yes
ENSMUSG00000015536	ENSMUSG00000015536	Mocs2	13:114818235-114832275	treated	control	OK	71.6944	46.3488	-0.629329	-2.39474	5e-05	0.000187138	yes
ENSMUSG00000015542	ENSMUSG00000015542	Nat9	11:115182831-115247023	treated	control	OK	30.8323	23.7577	-0.376049	-0.863304	0.1338	0.223014	no
ENSMUSG00000015568	ENSMUSG00000015568	Lpl	8:68880490-68907448	treated	control	OK	0.405267	0.280101	-0.532925	-0.971912	0.06745	0.126694	no
ENSMUSG00000015575	ENSMUSG00000015575	Atp6v0e	17:26676395-26699644	treated	control	OK	166.408	120.292	-0.468183	-2.40066	5e-05	0.000187138	yes
ENSMUSG00000015597	ENSMUSG00000015597	Zfp318	17:46383730-46420920	treated	control	OK	9.83337	10.5458	0.100904	0.194439	0.7253	0.806253	no
ENSMUSG00000015599	ENSMUSG00000015599	Ttbk1	17:46442447-46831413	treated	control	OK	0.773311	1.08414	0.487426	0.165588	0.82325	0.876968	no
ENSMUSG00000015605	ENSMUSG00000015605	Srf	17:46442447-46831413	treated	control	OK	45.7557	26.4402	-0.791222	-1.26226	0.0315	0.0657114	no
ENSMUSG00000015647	ENSMUSG00000015647	Lama5	2:180176372-180225859	treated	control	OK	5.47162	1.85471	-1.56077	-1.35484	0.035	0.0719769	no
ENSMUSG00000015656	ENSMUSG00000015656	Hspa8	9:40800983-40805200	treated	control	OK	260.102	1188.93	2.19252	7.69956	5e-05	0.000187138	yes
ENSMUSG00000015659	ENSMUSG00000015659	Serac1	17:5941279-6079741	treated	control	OK	4.52269	3.61549	-0.322992	-0.57043	0.2901	0.405229	no
ENSMUSG00000015668	ENSMUSG00000015668	Pdzd11	X:100622882-100727214	treated	control	OK	28.4375	55.1032	0.954341	2.44237	5e-05	0.000187138	yes
ENSMUSG00000015671	ENSMUSG00000015671	Psma2	13:14613241-14625671	treated	control	OK	183.901	285.138	0.632734	3.26143	5e-05	0.000187138	yes
ENSMUSG00000015672	ENSMUSG00000015672	Mrpl32	13:14610300-14613037	treated	control	OK	44.8198	59.6349	0.412022	1.97614	0.0005	0.0016018	yes
ENSMUSG00000015697	ENSMUSG00000015697	Setdb1	3:95253673-95357572	treated	control	OK	61.0477	24.8197	-1.29845	-3.27441	5e-05	0.000187138	yes
ENSMUSG00000015702	ENSMUSG00000015702	Anxa9	3:95253673-95357572	treated	control	OK	2.96743	5.32472	0.843492	0.379438	0.63415	0.732821	no
ENSMUSG00000015709	ENSMUSG00000015709	Arnt2	7:84246277-84410176	treated	control	OK	2.36883	2.10593	-0.169718	-0.172513	0.6887	0.776878	no
ENSMUSG00000015711	ENSMUSG00000015711	Prune	3:95253673-95357572	treated	control	OK	27.2844	17.917	-0.606745	-0.966057	0.0919	0.164376	no
ENSMUSG00000015714	ENSMUSG00000015714	Cers2	3:95253673-95357572	treated	control	OK	81.0466	118.263	0.545174	1.16482	0.0278	0.0589752	no
ENSMUSG00000015733	ENSMUSG00000015733	Capza2	6:17636233-17666972	treated	control	OK	118.76	217.87	0.875412	2.56861	5e-05	0.000187138	yes
ENSMUSG00000015745	ENSMUSG00000015745	Plekho1	3:95988428-95996001	treated	control	OK	60.0213	16.3395	-1.87711	-7.28274	5e-05	0.000187138	yes
ENSMUSG00000015747	ENSMUSG00000015747	Vps45	3:95999831-96058466	treated	control	OK	35.8162	22.4071	-0.676654	-0.833045	0.1447	0.23789	no
ENSMUSG00000015748	ENSMUSG00000015748	Prpf3	3:95830123-95855885	treated	control	OK	42.106	57.4045	0.447138	1.41883	0.0119	0.0280624	yes
ENSMUSG00000015749	ENSMUSG00000015749	Anp32e	3:95929245-95947390	treated	control	OK	478.286	395.167	-0.275412	-0.901052	0.11325	0.195183	no
ENSMUSG00000015750	ENSMUSG00000015750	Aph1a	3:95893968-95904691	treated	control	OK	105.894	110.765	0.0648795	0.125064	0.8312	0.882249	no
ENSMUSG00000015755	ENSMUSG00000015755	Tab2	10:7905652-7956230	treated	control	OK	52.2053	124.119	1.24946	5.36485	5e-05	0.000187138	yes
ENSMUSG00000015757	ENSMUSG00000015757	Ppil4	10:7792890-7823135	treated	control	OK	20.647	27.9771	0.438311	2.14299	0.00015	0.00052773	yes
ENSMUSG00000015759	ENSMUSG00000015759	Cnih1	14:46775581-46788411	treated	control	OK	43.3622	56.8676	0.391171	1.98394	0.00055	0.00174484	yes
ENSMUSG00000015766	ENSMUSG00000015766	Eps8	6:137477244-137654876	treated	control	OK	5.78935	1.16112	-2.31788	-2.26547	0.00015	0.00052773	yes
ENSMUSG00000015776	ENSMUSG00000015776	Med22	2:26905261-26910677	treated	control	OK	41.5802	41.5449	-0.00122497	-0.00481115	0.9931	0.99418	no
ENSMUSG00000015790	ENSMUSG00000015790	Surf1	2:26913380-26933928	treated	control	OK	80.4192	46.4893	-0.79064	-0.964998	0.0825	0.150363	no
ENSMUSG00000015804	ENSMUSG00000015804	Med28	5:45520228-45529276	treated	control	OK	100.702	122	0.276793	1.34664	0.0184	0.0412649	yes
ENSMUSG00000015806	ENSMUSG00000015806	Qdpr	5:45434020-45450236	treated	control	OK	83.4147	93.7102	0.167905	0.662255	0.2509	0.361403	no
ENSMUSG00000015812	ENSMUSG00000015812	Gnrh1	14:67745228-67749435	treated	control	OK	1.81646	0.518812	-1.80784	-2.67687	0.0017	0.00487547	yes
ENSMUSG00000015829	ENSMUSG00000015829	Tnr	1:159523768-159931729	treated	control	OK	0.727955	1.097	0.591641	0.995575	0.06665	0.125432	no
ENSMUSG00000015837	ENSMUSG00000015837	Sqstm1	11:50174443-50210827	treated	control	OK	232.049	153.176	-0.599237	-2.3697	5e-05	0.000187138	yes
ENSMUSG00000015839	ENSMUSG00000015839	Nfe2l2	2:75675512-75704641	treated	control	OK	28.4463	37.2679	0.389695	1.98274	0.0005	0.0016018	yes
ENSMUSG00000015850	ENSMUSG00000015850	Adamtsl4	3:95676200-95687917	treated	control	OK	2.11697	0.241847	-3.12984	-2.37016	0.10755	0.187089	no
ENSMUSG00000015869	ENSMUSG00000015869	Prpsap1	11:116466318-116494202	treated	control	OK	84.1838	84.8409	0.0112166	0.0445827	0.93705	0.956954	no
ENSMUSG00000015880	ENSMUSG00000015880	Ncapg	5:45669918-45857615	treated	control	OK	31.1849	39.0137	0.323135	1.46555	0.01015	0.0243165	yes
ENSMUSG00000015882	ENSMUSG00000015882	Lcorl	5:45669918-45857615	treated	control	OK	6.70614	7.11233	0.0848399	0.0896015	0.78265	0.848675	no
ENSMUSG00000015889	ENSMUSG00000015889	Lta4h	10:93453395-93484896	treated	control	OK	100.088	100.55	0.00664745	0.0342598	0.95065	0.965814	no
ENSMUSG00000015890	ENSMUSG00000015890	Amdhd1	10:93523337-93540033	treated	control	OK	0.661337	0.582413	-0.183342	-0.458399	0.4285	0.547596	no
ENSMUSG00000015932	ENSMUSG00000015932	Dstn	2:143915319-143943324	treated	control	OK	119.976	67.4767	-0.830288	-4.28333	5e-05	0.000187138	yes
ENSMUSG00000015937	ENSMUSG00000015937	H2afy	13:56073618-56136361	treated	control	OK	296.027	259.365	-0.190744	-0.792781	0.1648	0.263196	no
ENSMUSG00000015942	ENSMUSG00000015942	Gtf2ird2	5:134184018-134229625	treated	control	OK	16.0112	8.52677	-0.909006	-2.22046	5e-05	0.000187138	yes
ENSMUSG00000015943	ENSMUSG00000015943	Bola1	3:96196587-96220308	treated	control	OK	6.78483	36.2981	2.41951	8.90101	5e-05	0.000187138	yes
ENSMUSG00000015944	ENSMUSG00000015944	Gatsl2	5:134099710-134144343	treated	control	OK	2.96332	2.26395	-0.38837	-0.938204	0.0344	0.0708827	no
ENSMUSG00000015947	ENSMUSG00000015947	Fcgr1	3:96282908-96293969	treated	control	OK	3.08757	3.77928	0.291638	0.544154	0.34585	0.464655	no
ENSMUSG00000015950	ENSMUSG00000015950	Ncf1	5:134184018-134229625	treated	control	OK	2.43581	4.89447	1.00675	1.52868	0.0143	0.0330403	yes
ENSMUSG00000015961	ENSMUSG00000015961	Adss	1:177762961-177796511	treated	control	OK	35.2204	53.8638	0.612905	3.15193	5e-05	0.000187138	yes
ENSMUSG00000015971	ENSMUSG00000015971	Actr8	14:29978336-29993221	treated	control	OK	4.82274	13.3893	1.47315	6.3384	5e-05	0.000187138	yes
ENSMUSG00000015980	ENSMUSG00000015980	Lrrc27	7:139103637-139242979	treated	control	OK	2.35574	0.40754	-2.53117	-2.0728	0.00015	0.00052773	yes
ENSMUSG00000015994	ENSMUSG00000015994	Fnta	8:25998721-26015650	treated	control	OK	64.9242	84.4721	0.379718	1.64735	0.0048	0.0124501	yes
ENSMUSG00000016018	ENSMUSG00000016018	Skiv2l2	13:112800893-112927380	treated	control	OK	20.3024	35.1717	0.792763	4.06048	5e-05	0.000187138	yes
ENSMUSG00000016087	ENSMUSG00000016087	Fli1	9:32422203-32542861	treated	control	OK	43.3886	41.1248	-0.0773073	-0.314807	0.57695	0.6857	no
ENSMUSG00000016181	ENSMUSG00000016181	Diexf	1:193091103-193130272	treated	control	OK	46.8325	36.5867	-0.356189	-0.93179	0.10195	0.178878	no
ENSMUSG00000016194	ENSMUSG00000016194	Hsd11b1	1:193203037-193343878	treated	control	OK	0.260662	0.330711	0.34339	0.195796	0.66385	0.757745	no
ENSMUSG00000016206	ENSMUSG00000016206	H2-M3	17:37270219-37274484	treated	control	OK	11.8587	15.7677	0.411028	1.80043	0.0018	0.00514812	yes
ENSMUSG00000016252	ENSMUSG00000016252	Atp5e	2:174461071-174464105	treated	control	OK	800.7	792.084	-0.0156092	-0.0801434	0.88805	0.922888	no
ENSMUSG00000016253	ENSMUSG00000016253	Nelfcd	2:174415803-174439039	treated	control	OK	52.2137	68.561	0.392959	1.20484	0.03165	0.0659891	no
ENSMUSG00000016255	ENSMUSG00000016255	Tubb1	2:174450694-174457882	treated	control	OK	0.520104	0.197676	-1.39566	-2.03125	0.00255	0.0070535	yes
ENSMUSG00000016256	ENSMUSG00000016256	Ctsz	2:174415803-174439039	treated	control	OK	75.4591	107.685	0.513051	1.82389	0.00125	0.00368065	yes
ENSMUSG00000016257	ENSMUSG00000016257	Slmo2	2:174465066-174473081	treated	control	OK	72.3093	219.294	1.60062	6.12601	5e-05	0.000187138	yes
ENSMUSG00000016308	ENSMUSG00000016308	Ube2a	X:36823736-36884222	treated	control	OK	119.501	61.571	-0.956698	-2.9825	5e-05	0.000187138	yes
ENSMUSG00000016319	ENSMUSG00000016319	Slc25a5	X:36795650-36798807	treated	control	OK	475.89	725.164	0.607681	2.89643	5e-05	0.000187138	yes
ENSMUSG00000016344	ENSMUSG00000016344	Ppdpf	2:181187246-181188771	treated	control	OK	60.7385	73.7574	0.280177	1.26475	0.029	0.061214	no
ENSMUSG00000016356	ENSMUSG00000016356	Col20a1	2:180983923-181017540	treated	control	OK	3.43648	0.134495	-4.67531	-3.24974	5e-05	0.000187138	yes
ENSMUSG00000016409	ENSMUSG00000016409	Nkap	X:37126794-37168842	treated	control	OK	27.236	16.3175	-0.739096	-1.89085	0.00085	0.00258551	yes
ENSMUSG00000016427	ENSMUSG00000016427	Ndufa1	X:37187587-37191163	treated	control	OK	228.208	171.345	-0.413447	-2.05523	0.0005	0.0016018	yes
ENSMUSG00000016477	ENSMUSG00000016477	E2f3	13:29906574-29985668	treated	control	OK	26.1045	24.2636	-0.105505	-0.097867	0.6762	0.767144	no
ENSMUSG00000016481	ENSMUSG00000016481	Cr1l	1:195097381-195131586	treated	control	OK	82.8579	70.7928	-0.227036	-0.84203	0.13885	0.229914	no
ENSMUSG00000016487	ENSMUSG00000016487	Ppfibp1	6:146888486-147032025	treated	control	OK	44.2898	48.4956	0.13088	0.340472	0.543	0.656413	no
ENSMUSG00000016493	ENSMUSG00000016493	Cd46	1:194938818-195092249	treated	control	OK	0.475201	0.818241	0.783987	1.12887	0.04505	0.0897218	no
ENSMUSG00000016495	ENSMUSG00000016495	Plgrkt	19:29348598-29367390	treated	control	OK	36.0999	30.782	-0.229908	-0.88595	0.12175	0.206625	no
ENSMUSG00000016496	ENSMUSG00000016496	Cd274	19:29367454-29388095	treated	control	OK	8.22411	14.7613	0.843893	3.95816	5e-05	0.000187138	yes
ENSMUSG00000016498	ENSMUSG00000016498	Pdcd1lg2	19:29410918-29471157	treated	control	OK	7.21583	3.28901	-1.13351	-4.23214	5e-05	0.000187138	yes
ENSMUSG00000016503	ENSMUSG00000016503	Gtf3a	5:146948656-146963800	treated	control	OK	18.6113	47.348	1.34712	3.92404	5e-05	0.000187138	yes
ENSMUSG00000016510	ENSMUSG00000016510	Mtif3	5:146948656-146963800	treated	control	OK	43.0158	30.9682	-0.474078	-1.20857	0.02705	0.0576027	no
ENSMUSG00000016520	ENSMUSG00000016520	Lnx2	5:147016654-147076586	treated	control	OK	32.1547	11.4685	-1.48735	-4.49804	5e-05	0.000187138	yes
ENSMUSG00000016526	ENSMUSG00000016526	Dyrk3	1:131127454-131138340	treated	control	OK	20.1023	5.2636	-1.93324	-4.97104	5e-05	0.000187138	yes
ENSMUSG00000016528	ENSMUSG00000016528	Mapkapk2	1:131053699-131097826	treated	control	OK	126.284	64.7985	-0.962639	-4.01801	5e-05	0.000187138	yes
ENSMUSG00000016534	ENSMUSG00000016534	Lamp2	X:38401356-38456454	treated	control	OK	52.6383	42.8276	-0.297571	-1.40297	0.0143	0.0330403	yes
ENSMUSG00000016541	ENSMUSG00000016541	Atxn10	15:85336380-85463836	treated	control	OK	86.3322	98.8137	0.194813	1.00131	0.0843	0.153056	no
ENSMUSG00000016552	ENSMUSG00000016552	Foxred2	15:77940521-77956722	treated	control	OK	0.677576	0.546495	-0.310174	-0.819074	0.1495	0.244395	no
ENSMUSG00000016554	ENSMUSG00000016554	Eif3d	15:77958997-77970824	treated	control	OK	76.7005	167.654	1.12818	5.0679	5e-05	0.000187138	yes
ENSMUSG00000016559	ENSMUSG00000016559	H3f3b	11:116021911-116027962	treated	control	OK	1511.11	660.8	-1.19332	-4.37096	5e-05	0.000187138	yes
ENSMUSG00000016619	ENSMUSG00000016619	Nup50	15:84923427-84942955	treated	control	OK	40.8797	59.0911	0.531555	2.72326	5e-05	0.000187138	yes
ENSMUSG00000016624	ENSMUSG00000016624	Phf21b	15:84785380-84856049	treated	control	OK	7.38258	5.5932	-0.40045	-0.459681	0.41735	0.537206	no
ENSMUSG00000016637	ENSMUSG00000016637	Ift27	15:78159464-78174108	treated	control	OK	51.4506	19.1618	-1.42496	-6.61661	5e-05	0.000187138	yes
ENSMUSG00000016664	ENSMUSG00000016664	Pacsin2	15:83375606-83464606	treated	control	OK	48.8126	43.6166	-0.162374	-0.821078	0.15175	0.247273	no
ENSMUSG00000016756	ENSMUSG00000016756	Cmah	13:24327419-24477285	treated	control	OK	0.965466	2.71879	1.49367	5.7516	5e-05	0.000187138	yes
ENSMUSG00000016757	ENSMUSG00000016757	Ttll12	15:83575118-83595157	treated	control	OK	19.2894	40.812	1.08118	5.44214	5e-05	0.000187138	yes
ENSMUSG00000016831	ENSMUSG00000016831	Tox4	14:52258810-52305128	treated	control	OK	50.247	29.5468	-0.766035	-1.80624	0.0011	0.0032722	yes
ENSMUSG00000016833	ENSMUSG00000016833	Mrps18c	5:100798626-100804471	treated	control	OK	172.093	168.21	-0.0329239	-0.131885	0.81065	0.868748	no
ENSMUSG00000016921	ENSMUSG00000016921	Srsf6	2:162931527-162937121	treated	control	OK	58.3925	220.423	1.91642	8.81873	5e-05	0.000187138	yes
ENSMUSG00000016933	ENSMUSG00000016933	Plcg1	2:160731299-160906002	treated	control	OK	25.4559	9.87724	-1.36582	-3.41657	5e-05	0.000187138	yes
ENSMUSG00000016940	ENSMUSG00000016940	Kctd2	11:115420127-115431274	treated	control	OK	13.2086	11.4235	-0.20947	-0.767603	0.17615	0.277166	no
ENSMUSG00000016942	ENSMUSG00000016942	Tmprss6	15:78439667-78468634	treated	control	OK	0.451144	0.163925	-1.46055	-2.91169	5e-05	0.000187138	yes
ENSMUSG00000016946	ENSMUSG00000016946	Kctd5	17:24047733-24073485	treated	control	OK	38.5554	29.9434	-0.364693	-1.85354	0.00125	0.00368065	yes
ENSMUSG00000016984	ENSMUSG00000016984	Etaa1	11:17938755-17953875	treated	control	OK	6.85564	8.05395	0.232406	1.11618	0.05275	0.102336	no
ENSMUSG00000017002	ENSMUSG00000017002	Slpi	2:164354069-164389095	treated	control	OK	0.329506	0.0354025	-3.21838	-0.833331	0.2529	0.363448	no
ENSMUSG00000017009	ENSMUSG00000017009	Sdc4	2:164424246-164443887	treated	control	OK	0.51847	0.53961	0.0576551	0.0847447	0.8751	0.913615	no
ENSMUSG00000017119	ENSMUSG00000017119	Nbr1	11:101552148-101581951	treated	control	OK	811.591	305.22	-1.4109	-0.19415	0.42915	0.548337	no
ENSMUSG00000017132	ENSMUSG00000017132	Cyth1	11:118132018-118248592	treated	control	OK	21.6731	6.46554	-1.74507	-3.77749	5e-05	0.000187138	yes
ENSMUSG00000017146	ENSMUSG00000017146	Brca1	11:101488763-101551955	treated	control	OK	12.6814	16.0075	0.336041	0.54647	0.27695	0.390589	no
ENSMUSG00000017167	ENSMUSG00000017167	Cntnap1	11:101162678-101190724	treated	control	OK	0.636099	0.232011	-1.45506	-1.0893	0.077	0.141959	no
ENSMUSG00000017176	ENSMUSG00000017176	Nt5c3b	11:100415696-100441808	treated	control	OK	50.1366	63.8962	0.349866	1.08062	0.0574	0.110143	no
ENSMUSG00000017188	ENSMUSG00000017188	Coa3	11:101277967-101302286	treated	control	OK	53.7569	120.954	1.16994	1.34313	0.0208	0.0458719	yes
ENSMUSG00000017204	ENSMUSG00000017204	Gsdma	11:98664350-98677708	treated	control	OK	1.12155	0.0640326	-4.13054	-5.77891	5e-05	0.000187138	yes
ENSMUSG00000017210	ENSMUSG00000017210	Med24	11:98704590-98729435	treated	control	OK	73.1175	58.1466	-0.330522	-0.741661	0.187	0.290098	no
ENSMUSG00000017221	ENSMUSG00000017221	Psmd3	11:98682553-98695979	treated	control	OK	133.59	185.329	0.472283	2.0901	0.00055	0.00174484	yes
ENSMUSG00000017264	ENSMUSG00000017264	Exosc10	4:148558428-148582401	treated	control	OK	35.1062	70.8602	1.01325	3.8112	5e-05	0.000187138	yes
ENSMUSG00000017286	ENSMUSG00000017286	Glod4	11:76046225-76250619	treated	control	OK	141.077	118.003	-0.257661	-0.337175	0.5496	0.66204	no
ENSMUSG00000017288	ENSMUSG00000017288	Vps53	11:76046225-76250619	treated	control	OK	73.5279	60.1003	-0.290921	-0.49778	0.3322	0.450648	no
ENSMUSG00000017291	ENSMUSG00000017291	Taok1	11:77508098-77607815	treated	control	OK	6.03992	5.70234	-0.0829748	-0.381834	0.50515	0.622531	no
ENSMUSG00000017299	ENSMUSG00000017299	Dnttip1	2:164745982-164769666	treated	control	OK	49.8943	28.1196	-0.827298	-3.00693	5e-05	0.000187138	yes
ENSMUSG00000017300	ENSMUSG00000017300	Tnnc2	2:164769897-164779967	treated	control	OK	3.18968	0.148535	-4.42454	-0.698699	0.0326	0.0676724	no
ENSMUSG00000017307	ENSMUSG00000017307	Acot8	2:164785822-164804882	treated	control	OK	40.8798	24.7293	-0.725168	-2.27545	0.00015	0.00052773	yes
ENSMUSG00000017376	ENSMUSG00000017376	Nlk	11:78567167-78697373	treated	control	OK	14.5571	14.6201	0.0062378	0.0203374	0.9715	0.97913	no
ENSMUSG00000017386	ENSMUSG00000017386	Traf4	11:78158498-78165589	treated	control	OK	25.3299	19.091	-0.407948	-1.93051	0.00095	0.00286851	yes
ENSMUSG00000017390	ENSMUSG00000017390	Aldoc	11:78322967-78327781	treated	control	OK	1.03988	0.481069	-1.1121	-1.21782	0.0318	0.0662578	no
ENSMUSG00000017404	ENSMUSG00000017404	Rpl19	11:98001507-98030492	treated	control	OK	782.512	916.422	0.227901	1.10424	0.0535	0.103548	no
ENSMUSG00000017405	ENSMUSG00000017405	Nek8	11:78166105-78176675	treated	control	OK	8.16496	2.41074	-1.75997	-3.74657	5e-05	0.000187138	yes
ENSMUSG00000017412	ENSMUSG00000017412	Cacnb4	2:52425011-52676831	treated	control	OK	0.481038	0.00952059	-5.65896	-0.212418	0.0516	0.100491	no
ENSMUSG00000017417	ENSMUSG00000017417	Plxdc1	11:97923237-97986444	treated	control	OK	0.489428	0.0370662	-3.72292	-1.63048	0.0003	0.000999532	yes
ENSMUSG00000017418	ENSMUSG00000017418	Arl5b	2:14995130-15082456	treated	control	OK	11.8934	4.83618	-1.29822	-2.18191	0.0001	0.000361487	yes
ENSMUSG00000017421	ENSMUSG00000017421	Zfp207	11:80383278-80405733	treated	control	OK	166.403	186.426	0.163922	0.751343	0.1893	0.292594	no
ENSMUSG00000017428	ENSMUSG00000017428	Psmd11	11:80428614-80473248	treated	control	OK	111.096	143.814	0.372393	1.39221	0.01575	0.0359659	yes
ENSMUSG00000017446	ENSMUSG00000017446	C1qtnf1	11:118428202-118454995	treated	control	OK	1.08558	0.490619	-1.14579	-1.04777	0.08955	0.160853	no
ENSMUSG00000017478	ENSMUSG00000017478	Zc3h18	8:119910359-124345724	treated	control	OK	82.4822	76.2086	-0.114129	-0.034271	0.87535	0.913815	no
ENSMUSG00000017485	ENSMUSG00000017485	Top2b	14:16365178-16430787	treated	control	OK	74.6396	72.8939	-0.0341448	-0.092846	0.86555	0.907396	no
ENSMUSG00000017493	ENSMUSG00000017493	Igfbp4	11:99041243-99054392	treated	control	OK	311.925	316.578	0.0213642	0.0671595	0.91135	0.938969	no
ENSMUSG00000017499	ENSMUSG00000017499	Cdc6	11:98907800-98923940	treated	control	OK	23.938	27.4561	0.197826	0.966896	0.0903	0.161922	no
ENSMUSG00000017548	ENSMUSG00000017548	Suz12	11:79993105-80034123	treated	control	OK	65.9516	136.256	1.04684	2.88293	5e-05	0.000187138	yes
ENSMUSG00000017550	ENSMUSG00000017550	Atad5	11:80089399-80135794	treated	control	OK	14.6312	11.3258	-0.369446	-1.70536	0.00105	0.00314077	yes
ENSMUSG00000017561	ENSMUSG00000017561	Crlf3	11:80046492-80080991	treated	control	OK	43.4157	67.5826	0.638437	2.14294	0.00025	0.000847186	yes
ENSMUSG00000017607	ENSMUSG00000017607	Tns4	11:99065677-99089306	treated	control	OK	0.149054	0.317243	1.08975	0.775028	0.0653	0.123232	no
ENSMUSG00000017615	ENSMUSG00000017615	Tnfaip1	11:78522849-78536332	treated	control	OK	9.05566	7.38931	-0.29338	-1.39467	0.0158	0.0360432	yes
ENSMUSG00000017631	ENSMUSG00000017631	Abr	11:76416733-76622314	treated	control	OK	5.84409	1.38568	-2.07638	-5.63688	5e-05	0.000187138	yes
ENSMUSG00000017664	ENSMUSG00000017664	Slc35c2	2:165276553-165287869	treated	control	OK	74.1281	68.7521	-0.108618	-0.447788	0.425	0.544323	no
ENSMUSG00000017670	ENSMUSG00000017670	Elmo2	2:165288030-165326479	treated	control	OK	42.0867	23.101	-0.865409	-2.64903	5e-05	0.000187138	yes
ENSMUSG00000017677	ENSMUSG00000017677	Wsb1	11:79239371-79254671	treated	control	OK	37.5544	44.8354	0.255654	1.07195	0.06325	0.119811	no
ENSMUSG00000017679	ENSMUSG00000017679	Ttpal	2:163602313-163619013	treated	control	OK	39.3063	27.154	-0.533595	-1.23901	0.02915	0.0614891	no
ENSMUSG00000017686	ENSMUSG00000017686	Rhot1	11:80209018-80267907	treated	control	OK	17.1868	25.9532	0.594614	2.8995	5e-05	0.000187138	yes
ENSMUSG00000017697	ENSMUSG00000017697	Ada	2:163726583-163750239	treated	control	OK	77.9092	20.1362	-1.952	-9.69544	5e-05	0.000187138	yes
ENSMUSG00000017707	ENSMUSG00000017707	Serinc3	2:163623271-163645801	treated	control	OK	234.833	352.576	0.5863	1.71726	0.00335	0.00903023	yes
ENSMUSG00000017713	ENSMUSG00000017713	Tha1	11:117867951-117887416	treated	control	OK	3.82465	7.26798	0.926228	3.26178	5e-05	0.000187138	yes
ENSMUSG00000017715	ENSMUSG00000017715	Pgs1	11:117986291-118129219	treated	control	OK	22.813	28.8813	0.340281	1.55982	0.00605	0.0152428	yes
ENSMUSG00000017716	ENSMUSG00000017716	Birc5	11:117849250-117855743	treated	control	OK	91.2669	150.344	0.720106	3.53602	5e-05	0.000187138	yes
ENSMUSG00000017718	ENSMUSG00000017718	Afmid	11:117809667-117839908	treated	control	OK	6.81644	2.78295	-1.2924	-0.519347	0.1498	0.244783	no
ENSMUSG00000017721	ENSMUSG00000017721	Pigt	2:164497519-164508301	treated	control	OK	88.1297	76.6965	-0.200469	-0.99424	0.0873	0.157498	no
ENSMUSG00000017724	ENSMUSG00000017724	Etv4	11:101769741-101785371	treated	control	OK	0.215203	0.311668	0.534308	0.343925	0.2331	0.342797	no
ENSMUSG00000017734	ENSMUSG00000017734	Dbndd2	2:164456963-164493319	treated	control	OK	0.503864	0.151775	-1.7311	-0.552835	0.18095	0.282956	no
ENSMUSG00000017737	ENSMUSG00000017737	Mmp9	2:164940779-164955850	treated	control	OK	6.62934	1.47608	-2.16709	-4.26937	5e-05	0.000187138	yes
ENSMUSG00000017740	ENSMUSG00000017740	Slc12a5	2:164960801-164999731	treated	control	OK	0.774708	0.549078	-0.496643	-0.514163	0.2848	0.39968	no
ENSMUSG00000017747	ENSMUSG00000017747	Ghdc	11:100766031-100770957	treated	control	OK	5.31262	3.93729	-0.432222	-0.853875	0.123	0.20825	no
ENSMUSG00000017754	ENSMUSG00000017754	Pltp	2:164830731-164857711	treated	control	OK	0.514818	0.225358	-1.19184	-0.42533	0.3914	0.511969	no
ENSMUSG00000017756	ENSMUSG00000017756	Slc12a7	13:73763696-73816743	treated	control	OK	5.10391	1.19538	-2.09413	-8.47753	5e-05	0.000187138	yes
ENSMUSG00000017760	ENSMUSG00000017760	Ctsa	2:164830731-164857711	treated	control	OK	109.307	70.3016	-0.636759	-2.02476	0.00025	0.000847186	yes
ENSMUSG00000017764	ENSMUSG00000017764	Zswim1	2:164822685-164828537	treated	control	OK	10.7587	12.8174	0.2526	0.877127	0.1255	0.211613	no
ENSMUSG00000017765	ENSMUSG00000017765	Slc12a4	8:105934332-105966115	treated	control	OK	5.93409	2.81495	-1.07592	-1.02255	0.0438	0.0875329	no
ENSMUSG00000017767	ENSMUSG00000017767	Spata25	2:164822685-164828537	treated	control	OK	8.06616	10.4687	0.376133	0.531187	0.3569	0.477208	no
ENSMUSG00000017774	ENSMUSG00000017774	Myo1c	11:75650503-75673910	treated	control	OK	53.8189	54.71	0.0236914	0.0815264	0.8734	0.912327	no
ENSMUSG00000017776	ENSMUSG00000017776	Crk	11:75679258-75706908	treated	control	OK	34.1414	33.2101	-0.0399015	-0.163797	0.77225	0.840775	no
ENSMUSG00000017778	ENSMUSG00000017778	Cox7c	13:86044815-86046904	treated	control	OK	355.293	408.6	0.201678	0.8965	0.11945	0.203605	no
ENSMUSG00000017781	ENSMUSG00000017781	Pitpna	11:75588096-75628804	treated	control	OK	108.909	111.043	0.0280016	0.134288	0.8153	0.871821	no
ENSMUSG00000017801	ENSMUSG00000017801	Mlx	11:101087276-101095436	treated	control	OK	40.7698	54.8395	0.427714	1.18471	0.0381	0.0776078	no
ENSMUSG00000017802	ENSMUSG00000017802	Fam134c	11:101096321-101119893	treated	control	OK	36.1993	20.8668	-0.79475	-3.93883	5e-05	0.000187138	yes
ENSMUSG00000017830	ENSMUSG00000017830	Dhx58	11:100574903-100704271	treated	control	OK	18.9688	49.1509	1.37359	1.35348	0.0427	0.0856187	no
ENSMUSG00000017831	ENSMUSG00000017831	Rab5a	17:53479233-53539451	treated	control	OK	24.8899	21.1105	-0.237597	-1.18044	0.04085	0.0824478	no
ENSMUSG00000017832	ENSMUSG00000017832	Hspb9	11:100713849-100714575	treated	control	OK	2.90195	1.97753	-0.553326	-1.27854	0.0287	0.0606625	no
ENSMUSG00000017837	ENSMUSG00000017837	Nkiras2	11:100574903-100704271	treated	control	OK	23.8685	20.4675	-0.221772	-0.362047	0.49425	0.611988	no
ENSMUSG00000017843	ENSMUSG00000017843	Ppp2r5c	12:110485738-110583061	treated	control	OK	49.0784	36.2805	-0.435894	-2.25485	0.0002	0.000688025	yes
ENSMUSG00000017858	ENSMUSG00000017858	Ift52	2:163017353-163046141	treated	control	OK	26.2174	33.2913	0.344617	0.961214	0.0854	0.154641	no
ENSMUSG00000017861	ENSMUSG00000017861	Mybl2	2:163054686-163084688	treated	control	OK	59.7944	62.4564	0.0628384	0.203158	0.7296	0.809483	no
ENSMUSG00000017897	ENSMUSG00000017897	Eya2	2:165595031-165771727	treated	control	OK	0.74669	0.204642	-1.86741	-1.22749	0.01845	0.0413652	yes
ENSMUSG00000017929	ENSMUSG00000017929	B4galt5	2:167298443-167349183	treated	control	OK	47.5048	37.1152	-0.356063	-0.685543	0.25125	0.361741	no
ENSMUSG00000017999	ENSMUSG00000017999	Ddx27	2:167015192-167034947	treated	control	OK	48.9975	62.5766	0.352915	1.44478	0.00395	0.0104514	yes
ENSMUSG00000018001	ENSMUSG00000018001	Cyth3	5:143622446-143710250	treated	control	OK	10.2755	4.37313	-1.23247	-2.32914	5e-05	0.000187138	yes
ENSMUSG00000018008	ENSMUSG00000018008	Cyth4	15:78597046-78622019	treated	control	OK	23.3739	24.1668	0.048127	0.243794	0.66785	0.76098	no
ENSMUSG00000018012	ENSMUSG00000018012	Rac3	11:120721469-120723969	treated	control	OK	11.1371	5.72278	-0.960588	-2.87051	5e-05	0.000187138	yes
ENSMUSG00000018040	ENSMUSG00000018040	Rrp7a	15:83089505-83122801	treated	control	OK	137.218	114.256	-0.264198	-0.695905	0.22835	0.337651	no
ENSMUSG00000018042	ENSMUSG00000018042	Cyb5r3	15:83153493-83172592	treated	control	OK	169.488	84.8188	-0.998726	-3.29612	5e-05	0.000187138	yes
ENSMUSG00000018068	ENSMUSG00000018068	Ints2	11:86201369-86357602	treated	control	OK	20.0667	30.3056	0.594783	0.505435	0.08325	0.151483	no
ENSMUSG00000018076	ENSMUSG00000018076	Med13l	5:118560678-118765438	treated	control	OK	18.5336	9.85698	-0.910924	-2.16523	0.00155	0.00447892	yes
ENSMUSG00000018102	ENSMUSG00000018102	Hist1h2bc	13:23684198-23692488	treated	control	OK	12.9571	2.79991	-2.21029	-6.54939	5e-05	0.000187138	yes
ENSMUSG00000018143	ENSMUSG00000018143	Mafk	5:139791512-139826885	treated	control	OK	24.5607	18.2319	-0.429887	-1.45138	0.0132	0.0307712	yes
ENSMUSG00000018160	ENSMUSG00000018160	Med1	11:98152153-98193293	treated	control	OK	35.9439	41.4993	0.20734	0.487976	0.3789	0.4995	no
ENSMUSG00000018166	ENSMUSG00000018166	Erbb3	10:128567522-128589652	treated	control	OK	4.24307	0.369441	-3.52169	-12.1462	5e-05	0.000187138	yes
ENSMUSG00000018167	ENSMUSG00000018167	Stard3	11:98358367-98381112	treated	control	OK	31.6098	25.191	-0.327465	-1.32658	0.0225	0.049164	yes
ENSMUSG00000018169	ENSMUSG00000018169	Mfng	15:78755881-78773475	treated	control	OK	17.4288	32.7333	0.909283	3.78606	5e-05	0.000187138	yes
ENSMUSG00000018171	ENSMUSG00000018171	Vmp1	11:86583864-86683836	treated	control	OK	73.426	86.2311	0.231917	0.74362	0.19095	0.294591	no
ENSMUSG00000018189	ENSMUSG00000018189	Uchl5	1:143777271-143807466	treated	control	OK	88.3691	135.013	0.611479	2.75242	5e-05	0.000187138	yes
ENSMUSG00000018196	ENSMUSG00000018196	Glrx2	1:143716337-143749676	treated	control	OK	62.4997	76.8637	0.298452	1.05938	0.0655	0.12355	no
ENSMUSG00000018199	ENSMUSG00000018199	Trove2	1:143750789-143777068	treated	control	OK	6.31774	3.13897	-1.00912	-4.83916	5e-05	0.000187138	yes
ENSMUSG00000018209	ENSMUSG00000018209	Stk4	2:164053539-164155524	treated	control	OK	61.3064	30.5648	-1.00416	-3.04555	5e-05	0.000187138	yes
ENSMUSG00000018238	ENSMUSG00000018238	Gdf9	11:53431022-53437904	treated	control	OK	1.4867	0.41356	-1.84594	-1.60621	0.0164	0.0372654	yes
ENSMUSG00000018239	ENSMUSG00000018239	Zcchc10	11:53324678-53333301	treated	control	OK	36.3992	27.4158	-0.408899	-1.49358	0.00965	0.0232754	yes
ENSMUSG00000018286	ENSMUSG00000018286	Psmb6	11:70525366-70527858	treated	control	OK	249.682	268.65	0.105635	0.544116	0.33355	0.45197	no
ENSMUSG00000018287	ENSMUSG00000018287	Spag7	11:70663770-70669416	treated	control	OK	64.8214	97.0037	0.581568	2.35736	5e-05	0.000187138	yes
ENSMUSG00000018293	ENSMUSG00000018293	Pfn1	11:70651849-70654644	treated	control	OK	1505.9	2568.81	0.77047	3.26371	5e-05	0.000187138	yes
ENSMUSG00000018322	ENSMUSG00000018322	Tomm34	2:164053539-164155524	treated	control	OK	41.2003	24.041	-0.777158	-1.86685	0.0013	0.00381496	yes
ENSMUSG00000018326	ENSMUSG00000018326	Ywhab	2:163994959-164018588	treated	control	OK	111.433	143.887	0.368767	1.69979	0.0036	0.00962623	yes
ENSMUSG00000018334	ENSMUSG00000018334	Ksr1	11:79013439-79146407	treated	control	OK	20.0761	38.9364	0.955638	2.49409	5e-05	0.000187138	yes
ENSMUSG00000018340	ENSMUSG00000018340	Anxa6	11:54979107-55033445	treated	control	OK	33.4504	38.7748	0.213095	1.0851	0.0562	0.108158	no
ENSMUSG00000018341	ENSMUSG00000018341	Il12rb2	6:67179798-67376188	treated	control	OK	5.94229	10.0138	0.752896	0.524971	0.45985	0.578312	no
ENSMUSG00000018347	ENSMUSG00000018347	Zkscan6	11:65807174-65829239	treated	control	OK	4.59417	9.83807	1.09857	4.70484	5e-05	0.000187138	yes
ENSMUSG00000018362	ENSMUSG00000018362	Kpna2	11:106988628-106999541	treated	control	OK	74.0465	141.731	0.936647	3.51234	5e-05	0.000187138	yes
ENSMUSG00000018363	ENSMUSG00000018363	Smurf2	11:106820065-106920761	treated	control	OK	18.8467	8.6319	-1.12656	-4.68825	5e-05	0.000187138	yes
ENSMUSG00000018372	ENSMUSG00000018372	Cep95	11:106789251-106819930	treated	control	OK	5.64374	7.34793	0.380686	1.09149	0.041	0.0827186	no
ENSMUSG00000018377	ENSMUSG00000018377	Vezf1	11:88068278-88084729	treated	control	OK	29.5031	19.3068	-0.611762	-3.15194	5e-05	0.000187138	yes
ENSMUSG00000018378	ENSMUSG00000018378	Cuedc1	11:88098057-88194140	treated	control	OK	40.9607	16.9005	-1.27718	-2.60722	5e-05	0.000187138	yes
ENSMUSG00000018379	ENSMUSG00000018379	Srsf1	11:88011990-88053755	treated	control	OK	136.749	452.308	1.72578	6.32864	5e-05	0.000187138	yes
ENSMUSG00000018381	ENSMUSG00000018381	Abi3	11:95700105-95845734	treated	control	OK	2.49534	3.58765	0.523804	0.391314	0.2961	0.411773	no
ENSMUSG00000018395	ENSMUSG00000018395	Kif3a	11:53567378-53601967	treated	control	OK	4.97986	8.95306	0.846275	2.53685	5e-05	0.000187138	yes
ENSMUSG00000018398	ENSMUSG00000018398	Sept8	11:53519256-53549565	treated	control	OK	88.2861	57.4557	-0.619737	-2.29254	0.00015	0.00052773	yes
ENSMUSG00000018401	ENSMUSG00000018401	Mtmr4	11:87592161-87616302	treated	control	OK	8.02643	10.9093	0.442726	1.01148	0.0505	0.0986682	no
ENSMUSG00000018405	ENSMUSG00000018405	Mrm1	11:84813060-84819515	treated	control	OK	42.5906	19.312	-1.14104	-0.857881	0.13875	0.229773	no
ENSMUSG00000018412	ENSMUSG00000018412	Kansl1	11:104333228-104468861	treated	control	OK	38.3527	22.3264	-0.78058	-2.37241	5e-05	0.000187138	yes
ENSMUSG00000018415	ENSMUSG00000018415	Gid4	11:60400625-60450927	treated	control	OK	9.35769	12.6169	0.431132	1.43775	0.01305	0.0304578	yes
ENSMUSG00000018425	ENSMUSG00000018425	Dhx40	11:86768845-86807746	treated	control	OK	4.94834	15.2916	1.62773	4.77179	5e-05	0.000187138	yes
ENSMUSG00000018427	ENSMUSG00000018427	Ypel2	11:86936424-86993707	treated	control	OK	1.76978	0.267803	-2.72433	-7.88515	5e-05	0.000187138	yes
ENSMUSG00000018428	ENSMUSG00000018428	Akap1	11:88830791-88881395	treated	control	OK	27.3426	35.7347	0.386174	1.86411	0.00065	0.00202879	yes
ENSMUSG00000018433	ENSMUSG00000018433	Nol11	11:107157407-107189381	treated	control	OK	69.9006	52.4892	-0.413285	-1.15001	0.04405	0.0879652	no
ENSMUSG00000018442	ENSMUSG00000018442	Derl2	11:71007163-71027371	treated	control	OK	26.4357	25.0422	-0.0781252	-0.167826	0.76725	0.836845	no
ENSMUSG00000018446	ENSMUSG00000018446	C1qbp	11:70977835-70983026	treated	control	OK	141.07	340.119	1.26963	6.01315	5e-05	0.000187138	yes
ENSMUSG00000018449	ENSMUSG00000018449	Rpain	11:70970212-70977833	treated	control	OK	85.0662	33.1132	-1.36118	-3.62863	5e-05	0.000187138	yes
ENSMUSG00000018470	ENSMUSG00000018470	Kcnab3	11:69326257-69333042	treated	control	OK	4.98725	3.82109	-0.384261	-1.12276	0.05285	0.10248	no
ENSMUSG00000018474	ENSMUSG00000018474	Chd3	11:69343272-69369408	treated	control	OK	83.7944	72.7656	-0.203597	-0.422315	0.42105	0.540635	no
ENSMUSG00000018476	ENSMUSG00000018476	Kdm6b	11:69398507-69413675	treated	control	OK	7.62553	5.31079	-0.521911	-1.66603	0.00585	0.0148008	yes
ENSMUSG00000018479	ENSMUSG00000018479	1700125H20Rik	11:85170403-85181145	treated	control	OK	0.81517	0.388074	-1.07077	-1.31467	0.02305	0.0501279	no
ENSMUSG00000018481	ENSMUSG00000018481	Appbp2	11:85187261-85238304	treated	control	OK	15.1885	18.7849	0.306592	1.56319	0.0063	0.015804	yes
ENSMUSG00000018500	ENSMUSG00000018500	Adora2b	11:62248983-62266453	treated	control	OK	2.83866	9.95757	1.81058	6.96061	5e-05	0.000187138	yes
ENSMUSG00000018501	ENSMUSG00000018501	Ncor1	11:62281472-62514417	treated	control	OK	154.118	161.358	0.066224	0.176409	0.75685	0.82896	no
ENSMUSG00000018507	ENSMUSG00000018507	Trpv2	11:62574485-62600515	treated	control	OK	59.0472	23.3737	-1.33698	-3.84739	5e-05	0.000187138	yes
ENSMUSG00000018509	ENSMUSG00000018509	Cenpv	11:62524945-62539261	treated	control	OK	1.4239	0.0342036	-5.37955	-0.772504	0.2274	0.336691	no
ENSMUSG00000018537	ENSMUSG00000018537	Pcgf2	11:97688822-97700497	treated	control	OK	38.1871	25.5865	-0.577704	-2.25595	5e-05	0.000187138	yes
ENSMUSG00000018541	ENSMUSG00000018541	Cwc25	11:97745480-97766556	treated	control	OK	18.9784	12.0919	-0.650318	-3.15232	5e-05	0.000187138	yes
ENSMUSG00000018543	ENSMUSG00000018543	1700001P01Rik	11:97771480-97775918	treated	control	OK	0.33541	0.172479	-0.959508	-0.862381	0.1895	0.292758	no
ENSMUSG00000018547	ENSMUSG00000018547	Pip4k2b	11:97715156-97744704	treated	control	OK	37.3604	29.6858	-0.331738	-1.00337	0.0787	0.144565	no
ENSMUSG00000018548	ENSMUSG00000018548	Trim37	11:87127076-87220683	treated	control	OK	18.5168	46.1298	1.31687	4.07773	5e-05	0.000187138	yes
ENSMUSG00000018554	ENSMUSG00000018554	Ybx2	11:69935795-69941605	treated	control	OK	0.714027	0.129582	-2.46211	-1.58192	0.12125	0.205955	no
ENSMUSG00000018559	ENSMUSG00000018559	Ctdnep1	11:69968221-69990601	treated	control	OK	134.676	163.008	0.275448	0.866486	0.1305	0.218257	no
ENSMUSG00000018565	ENSMUSG00000018565	Elp5	11:69968221-69990601	treated	control	OK	134.832	94.1167	-0.518645	-1.44915	0.0123	0.0288579	yes
ENSMUSG00000018567	ENSMUSG00000018567	Gabarap	11:69991142-69994951	treated	control	OK	181.988	152.852	-0.251703	-1.22601	0.03235	0.0672248	no
ENSMUSG00000018569	ENSMUSG00000018569	Cldn7	11:69964778-69967885	treated	control	OK	0.543609	0.0218613	-4.63612	-0.63214	0.236	0.345859	no
ENSMUSG00000018570	ENSMUSG00000018570	2810408A11Rik	11:69897351-69900987	treated	control	OK	0.714157	0.187155	-1.93201	-1.32557	0.00195	0.00553065	yes
ENSMUSG00000018572	ENSMUSG00000018572	Phf23	11:69995776-70000009	treated	control	OK	83.197	50.2772	-0.726628	-3.08356	5e-05	0.000187138	yes
ENSMUSG00000018574	ENSMUSG00000018574	Acadvl	11:70000594-70015411	treated	control	OK	52.3237	58.7961	0.168255	0.68172	0.2211	0.329545	no
ENSMUSG00000018581	ENSMUSG00000018581	Dnah11	12:117804288-118199043	treated	control	OK	1.39597	2.75641	0.981523	2.12211	0.00015	0.00052773	yes
ENSMUSG00000018583	ENSMUSG00000018583	G3bp1	11:55469684-55504838	treated	control	OK	55.3481	109.288	0.981532	2.65973	5e-05	0.000187138	yes
ENSMUSG00000018585	ENSMUSG00000018585	Atox1	11:55446640-55461239	treated	control	OK	260.44	230.384	-0.176913	-0.858876	0.1336	0.222728	no
ENSMUSG00000018599	ENSMUSG00000018599	Mief2	11:60728397-60732951	treated	control	OK	7.56811	8.59506	0.183575	0.290646	0.6043	0.70863	no
ENSMUSG00000018648	ENSMUSG00000018648	Dusp14	11:84048040-84069261	treated	control	OK	14.7937	11.0308	-0.42345	-1.74268	0.00265	0.00728762	yes
ENSMUSG00000018651	ENSMUSG00000018651	Tada2a	11:84078919-84129600	treated	control	OK	17.5569	26.4112	0.589115	1.40665	0.015	0.0345048	yes
ENSMUSG00000018654	ENSMUSG00000018654	Ikzf1	11:11642202-11772926	treated	control	OK	0.461333	0.815164	0.821283	0.83877	0.07335	0.136095	no
ENSMUSG00000018659	ENSMUSG00000018659	Pnpo	11:96907425-96982959	treated	control	OK	25.5098	32.551	0.351649	1.02575	0.07175	0.133379	no
ENSMUSG00000018661	ENSMUSG00000018661	Cog1	11:113244852-113684155	treated	control	OK	21.2483	17.3726	-0.290536	-0.718385	0.1829	0.285207	no
ENSMUSG00000018666	ENSMUSG00000018666	Cbx1	11:96789126-96808640	treated	control	OK	27.6745	72.4841	1.38911	6.41461	5e-05	0.000187138	yes
ENSMUSG00000018669	ENSMUSG00000018669	Cdk5rap3	11:96907425-96982959	treated	control	OK	32.5272	49.2898	0.599639	1.31892	0.02315	0.0502895	no
ENSMUSG00000018672	ENSMUSG00000018672	Copz2	11:96849869-96861203	treated	control	OK	0.667321	0.124882	-2.41782	-1.13617	0.0011	0.0032722	yes
ENSMUSG00000018677	ENSMUSG00000018677	Slc25a39	11:102402984-102407946	treated	control	OK	248.336	255.301	0.0399063	0.17494	0.75785	0.829713	no
ENSMUSG00000018678	ENSMUSG00000018678	Sp2	11:96907425-96982959	treated	control	OK	8.52981	9.87427	0.211161	0.401034	0.47655	0.594444	no
ENSMUSG00000018697	ENSMUSG00000018697	Aatf	11:84422854-84513522	treated	control	OK	17.5322	42.9599	1.29299	6.34502	5e-05	0.000187138	yes
ENSMUSG00000018707	ENSMUSG00000018707	Dync1h1	12:110601451-110666945	treated	control	OK	40.93	46.0921	0.17136	0.215437	0.69475	0.781675	no
ENSMUSG00000018733	ENSMUSG00000018733	Pex12	11:83294641-83405035	treated	control	OK	28.3662	28.6004	0.0118669	0.00858396	0.9835	0.987854	no
ENSMUSG00000018736	ENSMUSG00000018736	Ndel1	11:68821433-68871858	treated	control	OK	31.2343	21.9607	-0.508209	-1.72989	0.00255	0.0070535	yes
ENSMUSG00000018740	ENSMUSG00000018740	Slc25a35	11:68968130-68975185	treated	control	OK	1.06279	0.726957	-0.547917	-0.841756	0.12595	0.212212	no
ENSMUSG00000018750	ENSMUSG00000018750	Zbtb4	11:69765911-69784023	treated	control	OK	4.41066	4.35243	-0.0191725	-0.0338345	0.95155	0.966113	no
ENSMUSG00000018761	ENSMUSG00000018761	Mpdu1	11:69655313-69662642	treated	control	OK	58.0074	62.5569	0.10893	0.415807	0.4678	0.585816	no
ENSMUSG00000018765	ENSMUSG00000018765	Fxr2	11:69632989-69653297	treated	control	OK	61.6285	49.8938	-0.304736	-0.686867	0.2095	0.316199	no
ENSMUSG00000018770	ENSMUSG00000018770	Atp5g3	2:73908446-73911326	treated	control	OK	671.683	875.214	0.381854	1.89402	0.0007	0.00217143	yes
ENSMUSG00000018774	ENSMUSG00000018774	Cd68	11:69664212-69666153	treated	control	OK	2.28545	2.52424	0.143375	0.344088	0.54505	0.658078	no
ENSMUSG00000018776	ENSMUSG00000018776	Slc35g3	11:69759889-69761968	treated	control	OK	5.80106	3.81093	-0.606172	-2.25809	0.0003	0.000999532	yes
ENSMUSG00000018796	ENSMUSG00000018796	Acsl1	8:46471036-46536051	treated	control	OK	67.7143	15.5791	-2.11985	-5.36468	5e-05	0.000187138	yes
ENSMUSG00000018809	ENSMUSG00000018809	Smyd4	11:75348432-75405705	treated	control	OK	4.88835	7.46637	0.611059	1.47709	0.00785	0.0192814	yes
ENSMUSG00000018819	ENSMUSG00000018819	Lsp1	7:142460808-142516009	treated	control	OK	7.74548	6.47369	-0.258767	-0.484673	0.3901	0.510695	no
ENSMUSG00000018820	ENSMUSG00000018820	Zfyve27	19:42163950-42194590	treated	control	OK	22.8218	16.7785	-0.443803	-1.28352	0.0254	0.054594	no
ENSMUSG00000018821	ENSMUSG00000018821	Avpi1	19:42123272-42129059	treated	control	OK	20.0436	16.924	-0.24407	-1.04429	0.0688	0.12889	no
ENSMUSG00000018841	ENSMUSG00000018841	Rad51d	11:82876433-82890614	treated	control	OK	29.8207	15.3472	-0.958337	-4.14248	5e-05	0.000187138	yes
ENSMUSG00000018845	ENSMUSG00000018845	Unc45b	11:82910549-82962941	treated	control	OK	5.06503	0.33449	-3.92053	-0.92778	0.00815	0.0199245	yes
ENSMUSG00000018846	ENSMUSG00000018846	Pank3	11:35769483-35791285	treated	control	OK	7.81936	12.0838	0.627955	3.20251	5e-05	0.000187138	yes
ENSMUSG00000018848	ENSMUSG00000018848	Rars	11:35808380-35834506	treated	control	OK	97.4073	120.11	0.302251	1.52153	0.0064	0.0160164	yes
ENSMUSG00000018858	ENSMUSG00000018858	Ict1	11:115403751-115412674	treated	control	OK	68.7729	80.1885	0.221556	0.780964	0.17595	0.276907	no
ENSMUSG00000018861	ENSMUSG00000018861	Fdxr	11:115268023-115277050	treated	control	OK	16.5301	18.3718	0.152394	0.616595	0.27505	0.388469	no
ENSMUSG00000018882	ENSMUSG00000018882	Mrpl45	11:97315715-97329920	treated	control	OK	66.9258	38.9399	-0.781314	-2.74363	5e-05	0.000187138	yes
ENSMUSG00000018899	ENSMUSG00000018899	Irf1	11:53770013-53778374	treated	control	OK	41.9865	43.3815	0.0471516	0.163229	0.7706	0.8395	no
ENSMUSG00000018900	ENSMUSG00000018900	Slc22a5	11:53864541-53891660	treated	control	OK	8.36419	5.87801	-0.508898	-1.24883	0.0388	0.0788592	no
ENSMUSG00000018909	ENSMUSG00000018909	Arrb1	7:99535465-99606771	treated	control	OK	15.2506	27.6899	0.860499	1.42793	0.0134	0.0311771	yes
ENSMUSG00000018916	ENSMUSG00000018916	Csf2	11:54247270-54254495	treated	control	OK	0.300402	0.0354675	-3.08233	-1.78268	0.14235	0.234667	no
ENSMUSG00000018921	ENSMUSG00000018921	Pelp1	11:70392882-70410031	treated	control	OK	56.855	41.8297	-0.442761	-2.06821	0.00015	0.00052773	yes
ENSMUSG00000018923	ENSMUSG00000018923	Med11	11:70451918-70453727	treated	control	OK	23.7172	25.3264	0.094711	0.376666	0.51405	0.631065	no
ENSMUSG00000018927	ENSMUSG00000018927	Ccl6	11:83582055-83623693	treated	control	OK	0.302752	0.200362	-0.595531	-0.422309	0.4096	0.529537	no
ENSMUSG00000018931	ENSMUSG00000018931	Natd1	11:60902245-60914750	treated	control	OK	18.2472	5.72043	-1.67348	-2.48171	5e-05	0.000187138	yes
ENSMUSG00000018932	ENSMUSG00000018932	Map2k3	11:60932032-60952811	treated	control	OK	145.913	127.152	-0.198549	-0.835419	0.13755	0.228196	no
ENSMUSG00000018965	ENSMUSG00000018965	Ywhah	5:33018815-33027966	treated	control	OK	47.8644	170.112	1.82946	8.49002	5e-05	0.000187138	yes
ENSMUSG00000018974	ENSMUSG00000018974	Sart3	5:113742445-113772510	treated	control	OK	74.8102	48.5165	-0.624759	-1.94483	0.00085	0.00258551	yes
ENSMUSG00000018983	ENSMUSG00000018983	E2f2	4:136172393-136196057	treated	control	OK	22.2612	4.32174	-2.36485	-4.62567	5e-05	0.000187138	yes
ENSMUSG00000018986	ENSMUSG00000018986	Slfn3	11:83191329-83215154	treated	control	OK	32.5198	24.3716	-0.416114	-2.05735	0.00035	0.00115311	yes
ENSMUSG00000018995	ENSMUSG00000018995	Nars2	7:96171245-97064758	treated	control	OK	18.3447	24.1994	0.399609	1.28439	0.0237	0.0513418	no
ENSMUSG00000018999	ENSMUSG00000018999	Slc35b4	6:34151928-34177111	treated	control	OK	15.2173	35.0721	1.20462	4.73092	5e-05	0.000187138	yes
ENSMUSG00000019039	ENSMUSG00000019039	Dalrd3	9:108569885-108578739	treated	control	OK	41.3694	37.2856	-0.149947	-0.159703	0.74985	0.824124	no
ENSMUSG00000019054	ENSMUSG00000019054	Fis1	5:136953274-136966234	treated	control	OK	105.561	91.9544	-0.199092	-0.985446	0.09	0.161458	no
ENSMUSG00000019055	ENSMUSG00000019055	Plod1	4:147909752-147936767	treated	control	OK	26.5104	26.1112	-0.0218893	-0.0456745	0.93425	0.954989	no
ENSMUSG00000019066	ENSMUSG00000019066	Rab3d	9:21907490-21918192	treated	control	OK	28.9234	27.7714	-0.0586384	-0.145364	0.8033	0.864065	no
ENSMUSG00000019080	ENSMUSG00000019080	Mfsd3	15:76701541-76710559	treated	control	OK	2.0295	2.66409	0.392515	0.534573	0.3443	0.463328	no
ENSMUSG00000019082	ENSMUSG00000019082	Slc25a22	7:141429743-141437892	treated	control	OK	26.4116	94.9557	1.84608	2.03415	5e-05	0.000187138	yes
ENSMUSG00000019087	ENSMUSG00000019087	Atp6ap1	X:74297096-74304721	treated	control	OK	77.6494	74.3742	-0.0621722	-0.172473	0.7617	0.83276	no
ENSMUSG00000019088	ENSMUSG00000019088	Dnase1l1	X:74273216-74290151	treated	control	OK	14.6997	7.20874	-1.02797	-1.89228	0.00365	0.00973997	yes
ENSMUSG00000019102	ENSMUSG00000019102	Aldh3a1	11:61207536-61218421	treated	control	OK	1.92306	0.621815	-1.62885	-3.17211	5e-05	0.000187138	yes
ENSMUSG00000019122	ENSMUSG00000019122	Ccl9	11:83572918-83578636	treated	control	OK	0.749823	0.728845	-0.0409376	-0.0373758	0.946	0.962976	no
ENSMUSG00000019132	ENSMUSG00000019132	BC005537	13:24801656-24814013	treated	control	OK	61.0071	141.109	1.20976	3.69829	5e-05	0.000187138	yes
ENSMUSG00000019139	ENSMUSG00000019139	Isyna1	8:70594372-70597290	treated	control	OK	91.3731	100.851	0.142378	0.245671	0.65595	0.750863	no
ENSMUSG00000019143	ENSMUSG00000019143	Hars2	18:36766529-36792562	treated	control	OK	38.6971	32.7077	-0.242595	-0.385652	0.4583	0.576826	no
ENSMUSG00000019158	ENSMUSG00000019158	Tmem160	7:16452778-16455494	treated	control	OK	84.6734	71.6881	-0.240176	-1.17998	0.04045	0.0817037	no
ENSMUSG00000019173	ENSMUSG00000019173	Rab5c	11:100715008-100738215	treated	control	OK	157.401	185.561	0.237446	0.790057	0.16485	0.263249	no
ENSMUSG00000019178	ENSMUSG00000019178	Styxl1	5:135747219-135778385	treated	control	OK	0.711034	0.129288	-2.45933	-1.53233	0.08215	0.149865	no
ENSMUSG00000019179	ENSMUSG00000019179	Mdh2	5:135778479-135790398	treated	control	OK	638.646	794.017	0.314153	1.31741	0.0199	0.0441671	yes
ENSMUSG00000019188	ENSMUSG00000019188	H13	2:152669460-152708670	treated	control	OK	34.491	50.7194	0.556317	2.56773	5e-05	0.000187138	yes
ENSMUSG00000019189	ENSMUSG00000019189	Rnf145	11:44518963-44565520	treated	control	OK	14.4453	22.2647	0.624162	1.82335	0.0028	0.0076611	yes
ENSMUSG00000019210	ENSMUSG00000019210	Atp6v1e1	6:120773577-120822793	treated	control	OK	175.075	107.036	-0.709879	-2.16216	0.00025	0.000847186	yes
ENSMUSG00000019214	ENSMUSG00000019214	Chtf18	17:25717170-25727419	treated	control	OK	22.8329	25.0765	0.135218	0.319585	0.57535	0.684318	no
ENSMUSG00000019230	ENSMUSG00000019230	Lhx9	1:138825185-138848577	treated	control	OK	0.956535	0.546129	-0.808577	-1.45878	0.0073	0.0180465	yes
ENSMUSG00000019254	ENSMUSG00000019254	Ppp1r12c	7:4481519-4501680	treated	control	OK	122.98	78.4551	-0.648483	-1.9848	0.0006	0.0018874	yes
ENSMUSG00000019261	ENSMUSG00000019261	Map1s	8:70905973-70917526	treated	control	OK	22.3221	25.9748	0.218641	1.11759	0.05015	0.0980455	no
ENSMUSG00000019278	ENSMUSG00000019278	Dpep1	8:119910359-124345724	treated	control	OK	0.61957	0.164152	-1.91623	-0.0545207	0.1607	0.258653	no
ENSMUSG00000019295	ENSMUSG00000019295	Tmem129	5:33634951-33678995	treated	control	OK	26.6619	17.6705	-0.593434	-0.7821	0.1578	0.255192	no
ENSMUSG00000019297	ENSMUSG00000019297	Nop9	14:55745692-55758458	treated	control	OK	44.0378	38.0018	-0.212673	-1.06129	0.06355	0.120292	no
ENSMUSG00000019301	ENSMUSG00000019301	Hsd17b1	11:101078410-101080527	treated	control	OK	0.366363	0.130458	-1.48969	-1.82784	0.0075	0.0184913	yes
ENSMUSG00000019302	ENSMUSG00000019302	Atp6v0a1	11:101009451-101063719	treated	control	OK	54.8608	37.6312	-0.543844	-1.11138	0.0497	0.0973603	no
ENSMUSG00000019303	ENSMUSG00000019303	Psmc3ip	11:101087276-101095436	treated	control	OK	29.9991	30.8666	0.0411271	0.127572	0.8222	0.876207	no
ENSMUSG00000019312	ENSMUSG00000019312	Grb7	11:98446393-98455373	treated	control	OK	9.13377	9.661	0.0809611	0.239111	0.6756	0.766963	no
ENSMUSG00000019320	ENSMUSG00000019320	Noxo1	17:24696233-24707660	treated	control	OK	1.52744	0.388419	-1.97543	-0.851768	0.04725	0.0933551	no
ENSMUSG00000019326	ENSMUSG00000019326	Aoc3	11:101330604-101347939	treated	control	OK	3.83227	0.0649997	-5.88162	-7.27171	5e-05	0.000187138	yes
ENSMUSG00000019338	ENSMUSG00000019338	Zfp687	3:94974730-95015448	treated	control	OK	27.6985	20.2069	-0.454958	-0.798076	0.12835	0.215329	no
ENSMUSG00000019362	ENSMUSG00000019362	D8Ertd738e	8:84246237-84249719	treated	control	OK	123.164	128.548	0.0617159	0.310397	0.58015	0.688249	no
ENSMUSG00000019370	ENSMUSG00000019370	Calm3	7:16915378-16924114	treated	control	OK	270.821	330.062	0.285396	0.900531	0.11365	0.195722	no
ENSMUSG00000019373	ENSMUSG00000019373	Cops3	11:59810079-59880968	treated	control	OK	64.8133	107.235	0.726416	2.61619	5e-05	0.000187138	yes
ENSMUSG00000019428	ENSMUSG00000019428	Fkbp8	8:70508262-70535328	treated	control	OK	225.426	255.159	0.17874	0.440261	0.43385	0.552314	no
ENSMUSG00000019432	ENSMUSG00000019432	Ddx39b	17:35241745-35253707	treated	control	OK	170.964	292.373	0.774116	3.56665	5e-05	0.000187138	yes
ENSMUSG00000019433	ENSMUSG00000019433	Gipc1	8:83652677-83664788	treated	control	OK	64.9784	77.6073	0.256233	1.32263	0.0207	0.0456707	yes
ENSMUSG00000019437	ENSMUSG00000019437	Tlcd1	11:78176710-78183584	treated	control	OK	11.7878	7.58739	-0.635625	-0.304613	0.4346	0.553224	no
ENSMUSG00000019461	ENSMUSG00000019461	Plscr3	11:69846375-69858730	treated	control	OK	25.5448	33.8369	0.405569	1.76294	0.00215	0.00603991	yes
ENSMUSG00000019464	ENSMUSG00000019464	Ptger1	8:83666832-83699179	treated	control	OK	17.8037	14.0664	-0.339923	-0.94718	0.0976	0.172561	no
ENSMUSG00000019470	ENSMUSG00000019470	Xab2	8:3587292-3621316	treated	control	OK	76.7107	35.9673	-1.09274	-4.93683	5e-05	0.000187138	yes
ENSMUSG00000019471	ENSMUSG00000019471	Cdc37	9:21138540-21149906	treated	control	OK	142.607	146.956	0.0433377	0.218595	0.69725	0.783699	no
ENSMUSG00000019478	ENSMUSG00000019478	Rab4a	8:119910359-124345724	treated	control	OK	14.716	22.1568	0.590364	0.111706	0.6642	0.757979	no
ENSMUSG00000019487	ENSMUSG00000019487	Trip10	17:57249450-57263697	treated	control	OK	19.3915	12.948	-0.582703	-2.82453	5e-05	0.000187138	yes
ENSMUSG00000019494	ENSMUSG00000019494	Cops6	5:138161070-138187451	treated	control	OK	146.843	143.036	-0.0378991	-0.0825158	0.8862	0.921455	no
ENSMUSG00000019505	ENSMUSG00000019505	Ubb	11:62551170-62553213	treated	control	OK	107.004	116.926	0.127933	0.659362	0.24635	0.357116	no
ENSMUSG00000019518	ENSMUSG00000019518	Ap4m1	5:138161070-138187451	treated	control	OK	24.1004	14.6367	-0.719474	-0.523346	0.1938	0.297931	no
ENSMUSG00000019528	ENSMUSG00000019528	Gyg	3:20122083-20155317	treated	control	OK	53.1539	33.2128	-0.678438	-3.43955	5e-05	0.000187138	yes
ENSMUSG00000019539	ENSMUSG00000019539	Rcn3	7:45082912-45103851	treated	control	OK	19.7079	7.3576	-1.42147	-4.27485	5e-05	0.000187138	yes
ENSMUSG00000019564	ENSMUSG00000019564	Arid3a	10:79927042-79955018	treated	control	OK	11.9455	4.46878	-1.41852	-5.01973	5e-05	0.000187138	yes
ENSMUSG00000019578	ENSMUSG00000019578	Ubxn6	17:56040415-56075028	treated	control	OK	32.2295	28.6719	-0.168745	-0.412831	0.45505	0.573889	no
ENSMUSG00000019579	ENSMUSG00000019579	Mydgf	17:56175743-56183920	treated	control	OK	70.4705	85.8948	0.285553	1.03235	0.0674	0.126616	no
ENSMUSG00000019659	ENSMUSG00000019659	Ccdc12	9:110656502-110711606	treated	control	OK	97.2209	127.842	0.39502	1.74416	0.00315	0.00854112	yes
ENSMUSG00000019689	ENSMUSG00000019689	1110001J03Rik	6:38533501-38539449	treated	control	OK	84.8303	91.7891	0.113744	0.53293	0.3484	0.46756	no
ENSMUSG00000019699	ENSMUSG00000019699	Akt3	1:176814659-177258203	treated	control	OK	24.0649	19.8727	-0.276141	-0.56695	0.11065	0.191673	no
ENSMUSG00000019710	ENSMUSG00000019710	Mrpl24	3:87919505-87940686	treated	control	OK	56.2229	77.7262	0.467242	0.785875	0.1768	0.27791	no
ENSMUSG00000019715	ENSMUSG00000019715	Gle1	2:29935425-29960371	treated	control	OK	35.1391	43.7778	0.317122	0.73118	0.2069	0.313423	no
ENSMUSG00000019731	ENSMUSG00000019731	Slc35e1	8:72480640-72492614	treated	control	OK	57.6671	23.2479	-1.31065	-4.52649	5e-05	0.000187138	yes
ENSMUSG00000019732	ENSMUSG00000019732	Calr3	8:72424175-72443870	treated	control	OK	1.01679	1.6607	0.707762	1.86148	0.002	0.00565709	yes
ENSMUSG00000019734	ENSMUSG00000019734	Tmc4	7:3645267-3677553	treated	control	OK	4.16372	1.94732	-1.09638	-0.610596	0.18555	0.288392	no
ENSMUSG00000019737	ENSMUSG00000019737	Syne4	7:30314806-30319046	treated	control	OK	22.9181	24.6569	0.105498	0.239093	0.6689	0.761732	no
ENSMUSG00000019738	ENSMUSG00000019738	Polr2i	7:30224130-30233390	treated	control	OK	35.303	69.9618	0.986777	2.1796	0.0005	0.0016018	yes
ENSMUSG00000019761	ENSMUSG00000019761	Krt10	11:99385253-99389364	treated	control	OK	7.57602	7.50718	-0.0131708	-0.0318566	0.9556	0.968216	no
ENSMUSG00000019763	ENSMUSG00000019763	Rmnd1	10:4401914-4432388	treated	control	OK	22.0072	34.5021	0.64871	2.0226	0.0003	0.000999532	yes
ENSMUSG00000019768	ENSMUSG00000019768	Esr1	10:4611592-5005614	treated	control	OK	1.47465	0.812257	-0.860363	-1.70519	0.0038	0.0101041	yes
ENSMUSG00000019773	ENSMUSG00000019773	Fbxo5	10:5799159-5805600	treated	control	OK	42.5652	44.5696	0.066387	0.185471	0.74665	0.82205	no
ENSMUSG00000019774	ENSMUSG00000019774	Mtrf1l	10:5811886-5823910	treated	control	OK	44.1664	14.5687	-1.60008	-4.60202	5e-05	0.000187138	yes
ENSMUSG00000019777	ENSMUSG00000019777	Hdac2	10:36974543-37001889	treated	control	OK	54.718	88.8218	0.698898	3.49847	5e-05	0.000187138	yes
ENSMUSG00000019782	ENSMUSG00000019782	Rwdd1	10:33996554-34019624	treated	control	OK	34.6398	61.6825	0.83243	3.63663	5e-05	0.000187138	yes
ENSMUSG00000019790	ENSMUSG00000019790	Stxbp5	10:9755546-9901079	treated	control	OK	74.869	101.203	0.434809	0.601079	0.28785	0.403091	no
ENSMUSG00000019791	ENSMUSG00000019791	Hint3	10:30608140-30618479	treated	control	OK	6.42378	9.74818	0.601712	1.76912	0.00225	0.0062971	yes
ENSMUSG00000019792	ENSMUSG00000019792	Trmt11	10:30534224-30600749	treated	control	OK	4.17466	14.9185	1.83737	7.96425	5e-05	0.000187138	yes
ENSMUSG00000019794	ENSMUSG00000019794	Katna1	10:7725999-7763150	treated	control	OK	55.7799	41.1818	-0.437739	-1.50855	0.00685	0.017039	yes
ENSMUSG00000019795	ENSMUSG00000019795	Pcmt1	10:7629372-7681136	treated	control	OK	85.971	64.3004	-0.419021	-1.4215	0.0135	0.0313724	yes
ENSMUSG00000019797	ENSMUSG00000019797	1700021F05Rik	10:43525120-43540994	treated	control	OK	19.6268	32.5372	0.729268	2.78498	5e-05	0.000187138	yes
ENSMUSG00000019802	ENSMUSG00000019802	Sec63	10:42761495-42832514	treated	control	OK	30.7782	42.0108	0.448853	1.25051	0.0283	0.0599222	no
ENSMUSG00000019804	ENSMUSG00000019804	Snx3	10:42502029-42535381	treated	control	OK	203.969	222.477	0.125308	0.632112	0.27215	0.385103	no
ENSMUSG00000019808	ENSMUSG00000019808	Adat2	10:13523841-13563376	treated	control	OK	5.67468	10.8219	0.931338	2.24051	0.0004	0.00130794	yes
ENSMUSG00000019809	ENSMUSG00000019809	Pex3	10:13523841-13563376	treated	control	OK	22.7412	21.9846	-0.0488123	-0.12758	0.82465	0.878041	no
ENSMUSG00000019810	ENSMUSG00000019810	Fuca2	10:13499539-13519035	treated	control	OK	56.1302	65.3805	0.220084	0.561384	0.30175	0.417701	no
ENSMUSG00000019813	ENSMUSG00000019813	Cep57l1	10:41718839-41809871	treated	control	OK	10.8415	15.537	0.51914	1.87578	0.00185	0.00526994	yes
ENSMUSG00000019814	ENSMUSG00000019814	Ltv1	10:13178639-13193137	treated	control	OK	36.5677	61.125	0.741192	3.79282	5e-05	0.000187138	yes
ENSMUSG00000019818	ENSMUSG00000019818	Cd164	10:41519413-41531048	treated	control	OK	146.875	97.9645	-0.584261	-2.13464	0.00015	0.00052773	yes
ENSMUSG00000019820	ENSMUSG00000019820	Utrn	10:12382187-12861735	treated	control	OK	2.54909	0.907459	-1.49008	-6.58109	5e-05	0.000187138	yes
ENSMUSG00000019822	ENSMUSG00000019822	Smpd2	10:41476313-41490369	treated	control	OK	2.03894	1.71702	-0.247913	-0.302987	0.4717	0.589521	no
ENSMUSG00000019823	ENSMUSG00000019823	Mical1	10:41476313-41490369	treated	control	OK	18.0608	13.939	-0.373729	-0.981499	0.0773	0.142378	no
ENSMUSG00000019826	ENSMUSG00000019826	Zbtb24	10:41450395-41465571	treated	control	OK	10.7576	7.09835	-0.599801	-2.78298	5e-05	0.000187138	yes
ENSMUSG00000019832	ENSMUSG00000019832	Rab32	10:10545010-10558233	treated	control	OK	14.1666	5.88761	-1.26674	-5.58277	5e-05	0.000187138	yes
ENSMUSG00000019837	ENSMUSG00000019837	Gtf3c6	10:40249202-40257665	treated	control	OK	31.8194	43.4583	0.449726	2.16704	0.0002	0.000688025	yes
ENSMUSG00000019841	ENSMUSG00000019841	Rev3l	10:39732117-39875211	treated	control	OK	10.1145	11.1358	0.138781	0.320232	0.55735	0.668905	no
ENSMUSG00000019842	ENSMUSG00000019842	Traf3ip2	10:39368854-39732007	treated	control	OK	8.89818	3.82408	-1.2184	-0.990308	0.0024	0.00667396	yes
ENSMUSG00000019843	ENSMUSG00000019843	Fyn	10:39368854-39732007	treated	control	OK	50.5998	46.91	-0.109235	-0.245488	0.65395	0.749176	no
ENSMUSG00000019845	ENSMUSG00000019845	Tube1	10:39134022-39163794	treated	control	OK	6.19445	7.16183	0.209353	0.932472	0.10485	0.183145	no
ENSMUSG00000019849	ENSMUSG00000019849	Prep	10:45067205-45158997	treated	control	OK	72.0972	145.643	1.01442	5.14692	5e-05	0.000187138	yes
ENSMUSG00000019850	ENSMUSG00000019850	Tnfaip3	10:19000909-19015657	treated	control	OK	2.5557	1.39755	-0.870817	-1.69772	0.0032	0.00866618	yes
ENSMUSG00000019854	ENSMUSG00000019854	Reps1	10:18055860-18125155	treated	control	OK	52.5929	44.0583	-0.255456	-1.01464	0.07135	0.132793	no
ENSMUSG00000019857	ENSMUSG00000019857	Asf1a	10:53536328-53630439	treated	control	OK	46.1502	28.4413	-0.698349	-3.09923	5e-05	0.000187138	yes
ENSMUSG00000019861	ENSMUSG00000019861	Gopc	10:52337023-52382124	treated	control	OK	14.7869	16.5905	0.166032	0.840573	0.13635	0.226613	no
ENSMUSG00000019863	ENSMUSG00000019863	Qrsl1	10:43874187-43901745	treated	control	OK	25.2036	41.2639	0.71125	3.41019	5e-05	0.000187138	yes
ENSMUSG00000019864	ENSMUSG00000019864	Rtn4ip1	10:43901806-43947862	treated	control	OK	20.4867	33.2542	0.698848	3.5439	5e-05	0.000187138	yes
ENSMUSG00000019865	ENSMUSG00000019865	Nmbr	10:14705590-14770850	treated	control	OK	1.22125	0.144016	-3.08405	-1.48109	0.00035	0.00115311	yes
ENSMUSG00000019866	ENSMUSG00000019866	Aim1	10:43950306-44148853	treated	control	OK	0.652878	0.495767	-0.397152	-1.31897	0.02145	0.0471527	yes
ENSMUSG00000019868	ENSMUSG00000019868	Vta1	10:14654754-14705560	treated	control	OK	14.0028	46.927	1.7447	6.66942	5e-05	0.000187138	yes
ENSMUSG00000019873	ENSMUSG00000019873	Reep3	10:67009188-67256326	treated	control	OK	17.7217	8.02894	-1.14223	-3.72414	5e-05	0.000187138	yes
ENSMUSG00000019876	ENSMUSG00000019876	Pkib	10:57631980-57741112	treated	control	OK	0.47952	0.638227	0.41248	0.607074	0.1279	0.214804	no
ENSMUSG00000019877	ENSMUSG00000019877	Serinc1	10:57515773-57532530	treated	control	OK	62.884	61.7487	-0.0262825	-0.0960512	0.86355	0.905837	no
ENSMUSG00000019878	ENSMUSG00000019878	Hsf2	10:57486384-57513133	treated	control	OK	9.78231	12.3479	0.336014	1.59215	0.0067	0.016711	yes
ENSMUSG00000019883	ENSMUSG00000019883	Echdc1	10:29313165-29362442	treated	control	OK	50.1379	44.874	-0.16002	-0.35394	0.5322	0.647055	no
ENSMUSG00000019897	ENSMUSG00000019897	Ccdc59	10:105763188-105847833	treated	control	OK	35.2815	40.1856	0.187766	0.557371	0.3295	0.447877	no
ENSMUSG00000019907	ENSMUSG00000019907	Ppp1r12a	10:108162399-108277575	treated	control	OK	27.7	27.2596	-0.0231176	-0.119345	0.8348	0.884937	no
ENSMUSG00000019916	ENSMUSG00000019916	P4ha1	10:59323295-59373304	treated	control	OK	32.0557	15.1474	-1.08151	-5.35563	5e-05	0.000187138	yes
ENSMUSG00000019920	ENSMUSG00000019920	Lims1	10:58323465-58424691	treated	control	OK	21.4379	26.7451	0.319112	0.851572	0.13205	0.22052	no
ENSMUSG00000019923	ENSMUSG00000019923	Zwint	10:72654844-72674964	treated	control	OK	104.706	167.258	0.675727	2.99347	5e-05	0.000187138	yes
ENSMUSG00000019927	ENSMUSG00000019927	Ube2d1	10:71254979-71285262	treated	control	OK	32.9995	21.3662	-0.627114	-2.56176	5e-05	0.000187138	yes
ENSMUSG00000019935	ENSMUSG00000019935	Slc17a8	10:89574019-89621253	treated	control	OK	0.74367	0.0621468	-3.58091	-4.34478	5e-05	0.000187138	yes
ENSMUSG00000019942	ENSMUSG00000019942	Cdk1	10:69336634-69352938	treated	control	OK	89.2689	260.237	1.5436	5.64863	5e-05	0.000187138	yes
ENSMUSG00000019943	ENSMUSG00000019943	Atp2b1	10:98915151-99026143	treated	control	OK	14.9624	9.21597	-0.699134	-3.58963	5e-05	0.000187138	yes
ENSMUSG00000019947	ENSMUSG00000019947	Arid5b	10:68095592-68278726	treated	control	OK	3.73308	0.43842	-3.08998	-10.1869	5e-05	0.000187138	yes
ENSMUSG00000019948	ENSMUSG00000019948	Actr6	10:89711972-89732295	treated	control	OK	26.179	12.1144	-1.11169	-5.23381	5e-05	0.000187138	yes
ENSMUSG00000019951	ENSMUSG00000019951	Uhrf1bp1l	10:89744990-89819869	treated	control	OK	23.0649	16.4714	-0.485733	-2.51545	5e-05	0.000187138	yes
ENSMUSG00000019952	ENSMUSG00000019952	Poc1b	10:99107035-99198074	treated	control	OK	14.987	7.4051	-1.01712	-1.82055	0.00115	0.00340863	yes
ENSMUSG00000019960	ENSMUSG00000019960	Dusp6	10:99263230-99267488	treated	control	OK	50.3018	40.3002	-0.319824	-1.6553	0.0034	0.00914612	yes
ENSMUSG00000019961	ENSMUSG00000019961	Tmpo	10:91147570-91171582	treated	control	OK	103.312	121.628	0.235462	1.12333	0.0477	0.094078	no
ENSMUSG00000019969	ENSMUSG00000019969	Psen1	12:83688202-83735199	treated	control	OK	50.5537	38.3831	-0.397346	-1.90204	0.00085	0.00258551	yes
ENSMUSG00000019971	ENSMUSG00000019971	Cep290	10:100488288-100589259	treated	control	OK	1.67343	2.97366	0.829427	2.90522	5e-05	0.000187138	yes
ENSMUSG00000019975	ENSMUSG00000019975	Ikbip	10:91082939-91102607	treated	control	OK	50.187	14.9622	-1.746	-5.25243	5e-05	0.000187138	yes
ENSMUSG00000019977	ENSMUSG00000019977	Hbs1l	10:21295978-21368889	treated	control	OK	58.4662	38.4823	-0.603406	-3.12437	5e-05	0.000187138	yes
ENSMUSG00000019978	ENSMUSG00000019978	Epb41l2	10:25359797-25523519	treated	control	OK	29.718	17.9698	-0.725758	-3.71663	5e-05	0.000187138	yes
ENSMUSG00000019979	ENSMUSG00000019979	Apaf1	10:90989310-91082770	treated	control	OK	35.5652	37.6203	0.0810472	0.201738	0.6999	0.785888	no
ENSMUSG00000019982	ENSMUSG00000019982	Myb	10:21124935-21160905	treated	control	OK	47.8597	49.7317	0.0553565	0.272147	0.63865	0.736282	no
ENSMUSG00000019984	ENSMUSG00000019984	Med23	10:24869985-24913681	treated	control	OK	26.4397	21.0927	-0.325962	-0.745385	0.1867	0.289776	no
ENSMUSG00000019986	ENSMUSG00000019986	Ahi1	10:20952546-21080428	treated	control	OK	6.55159	10.609	0.695374	3.41725	5e-05	0.000187138	yes
ENSMUSG00000019988	ENSMUSG00000019988	Nedd1	10:92684745-92722420	treated	control	OK	10.6097	23.3588	1.13858	5.71572	5e-05	0.000187138	yes
ENSMUSG00000019992	ENSMUSG00000019992	Mtfr2	10:20347818-20361669	treated	control	OK	27.9899	13.4397	-1.0584	-5.19653	5e-05	0.000187138	yes
ENSMUSG00000019996	ENSMUSG00000019996	Map7	10:20148470-20281589	treated	control	OK	8.79493	6.89326	-0.351485	-1.68431	0.00315	0.00854112	yes
ENSMUSG00000019998	ENSMUSG00000019998	Stx7	10:24149316-24188959	treated	control	OK	20.9158	22.6457	0.114646	0.575943	0.305	0.42138	no
ENSMUSG00000020003	ENSMUSG00000020003	Pex7	10:19859928-19907689	treated	control	OK	8.57523	31.7509	1.88855	5.6611	5e-05	0.000187138	yes
ENSMUSG00000020009	ENSMUSG00000020009	Ifngr1	10:19591948-19610229	treated	control	OK	16.0446	9.06721	-0.823357	-2.04812	0.00055	0.00174484	yes
ENSMUSG00000020014	ENSMUSG00000020014	Cfap54	10:92775618-93081618	treated	control	OK	11.0104	4.03104	-1.44964	-2.45868	5e-05	0.000187138	yes
ENSMUSG00000020015	ENSMUSG00000020015	Cdk17	10:93160875-93241342	treated	control	OK	27.1204	31.305	0.207015	1.07168	0.061	0.116182	no
ENSMUSG00000020018	ENSMUSG00000020018	Snrpf	10:93540631-93605245	treated	control	OK	88.2616	117.978	0.418663	1.73214	0.00235	0.00655238	yes
ENSMUSG00000020019	ENSMUSG00000020019	Ntn4	10:93640680-93747207	treated	control	OK	6.63682	1.57365	-2.07637	-6.77627	5e-05	0.000187138	yes
ENSMUSG00000020021	ENSMUSG00000020021	Fgd6	10:94036000-94145339	treated	control	OK	14.1894	1.21805	-3.54217	-2.88083	5e-05	0.000187138	yes
ENSMUSG00000020022	ENSMUSG00000020022	Ndufa12	10:94198954-94221443	treated	control	OK	95.4744	122.524	0.359883	1.76526	0.00145	0.00421407	yes
ENSMUSG00000020024	ENSMUSG00000020024	Cep83	10:94688789-94790336	treated	control	OK	13.8176	32.8937	1.2513	6.30317	5e-05	0.000187138	yes
ENSMUSG00000020027	ENSMUSG00000020027	Socs2	10:95385361-95417180	treated	control	OK	33.0588	23.1157	-0.51616	-1.62221	0.0037	0.00986499	yes
ENSMUSG00000020029	ENSMUSG00000020029	Nudt4	10:95547006-95564167	treated	control	OK	67.2504	46.3001	-0.538529	-2.77586	5e-05	0.000187138	yes
ENSMUSG00000020034	ENSMUSG00000020034	Tcp11l2	10:84576625-84614359	treated	control	OK	54.0192	2.61387	-4.36922	-18.3774	5e-05	0.000187138	yes
ENSMUSG00000020038	ENSMUSG00000020038	Cry1	10:85131701-85185054	treated	control	OK	61.5501	34.3186	-0.842771	-4.3575	5e-05	0.000187138	yes
ENSMUSG00000020048	ENSMUSG00000020048	Hsp90b1	10:86685600-86705509	treated	control	OK	229.761	642.795	1.48423	2.22437	0.00015	0.00052773	yes
ENSMUSG00000020056	ENSMUSG00000020056	Ccdc53	10:88201092-88246158	treated	control	OK	17.7135	32.6049	0.880241	3.65963	5e-05	0.000187138	yes
ENSMUSG00000020059	ENSMUSG00000020059	Sycp3	10:88452744-88504073	treated	control	OK	0.365153	0.696636	0.931903	0.678392	0.21035	0.317023	no
ENSMUSG00000020062	ENSMUSG00000020062	Slc5a8	10:88885991-88929505	treated	control	OK	0.454678	0.0121955	-5.22042	-4.5093	0.00185	0.00526994	yes
ENSMUSG00000020063	ENSMUSG00000020063	Sirt1	10:63319004-63381704	treated	control	OK	28.7031	15.5979	-0.879861	-3.65284	5e-05	0.000187138	yes
ENSMUSG00000020064	ENSMUSG00000020064	Herc4	10:63243067-63317881	treated	control	OK	4.60451	19.3334	2.06998	9.74318	5e-05	0.000187138	yes
ENSMUSG00000020069	ENSMUSG00000020069	Hnrnph3	10:62980222-63024217	treated	control	OK	18.1611	28.8759	0.669014	2.22913	0.0003	0.000999532	yes
ENSMUSG00000020070	ENSMUSG00000020070	Rufy2	10:62980222-63024217	treated	control	OK	7.27963	6.76699	-0.105352	-0.107904	0.794	0.857414	no
ENSMUSG00000020072	ENSMUSG00000020072	Pbld2	10:63061581-63077962	treated	control	OK	3.48236	0.283438	-4.59875	-5.86412	5e-05	0.000187138	yes
ENSMUSG00000020074	ENSMUSG00000020074	Ccar1	10:62743927-62792368	treated	control	OK	39.6912	39.368	-0.0117972	-0.0609121	0.91525	0.941716	no
ENSMUSG00000020075	ENSMUSG00000020075	Ddx21	10:62580247-62602298	treated	control	OK	56.8104	149.745	1.39828	6.86735	5e-05	0.000187138	yes
ENSMUSG00000020076	ENSMUSG00000020076	Ddx50	10:62616022-62651218	treated	control	OK	27.8874	33.8771	0.280697	1.43514	0.01185	0.0279529	yes
ENSMUSG00000020077	ENSMUSG00000020077	Srgn	10:62493832-62527451	treated	control	OK	257.935	131.788	-0.968787	-4.51517	5e-05	0.000187138	yes
ENSMUSG00000020078	ENSMUSG00000020078	Vps26a	10:62454842-62486805	treated	control	OK	36.2293	24.0704	-0.589898	-3.03368	5e-05	0.000187138	yes
ENSMUSG00000020079	ENSMUSG00000020079	Supv3l1	10:62429208-62451322	treated	control	OK	74.7002	102.797	0.460614	0.225732	0.59385	0.700205	no
ENSMUSG00000020080	ENSMUSG00000020080	Hkdc1	10:62383136-62422491	treated	control	OK	1.60128	0.606892	-1.39972	-1.87304	0.0003	0.000999532	yes
ENSMUSG00000020085	ENSMUSG00000020085	Aifm2	10:61715262-61784147	treated	control	OK	4.73405	5.57975	0.237124	0.595352	0.26835	0.380896	no
ENSMUSG00000020087	ENSMUSG00000020087	Tysnd1	10:61695513-61702773	treated	control	OK	43.8966	29.141	-0.591057	-3.02148	5e-05	0.000187138	yes
ENSMUSG00000020088	ENSMUSG00000020088	Sar1a	10:61680309-61693295	treated	control	OK	103.878	77.068	-0.43068	-2.20935	5e-05	0.000187138	yes
ENSMUSG00000020089	ENSMUSG00000020089	Ppa1	10:61648551-61674168	treated	control	OK	130.147	186.344	0.517829	2.55751	5e-05	0.000187138	yes
ENSMUSG00000020091	ENSMUSG00000020091	Eif4ebp2	10:61432496-61452669	treated	control	OK	117.101	98.5846	-0.248318	-1.27569	0.02715	0.0577842	no
ENSMUSG00000020097	ENSMUSG00000020097	Sgpl1	10:61098641-61147703	treated	control	OK	35.6859	7.91643	-2.17243	-6.91193	5e-05	0.000187138	yes
ENSMUSG00000020100	ENSMUSG00000020100	Slc29a3	10:60712071-60752794	treated	control	OK	2.29698	2.0186	-0.186384	-0.33343	0.54375	0.657117	no
ENSMUSG00000020107	ENSMUSG00000020107	Anapc16	10:59987408-60099990	treated	control	OK	56.3217	75.8346	0.429164	1.2965	0.0256	0.0549183	no
ENSMUSG00000020108	ENSMUSG00000020108	Ddit4	10:59949674-59951770	treated	control	OK	28.2539	19.3865	-0.543395	-2.62776	5e-05	0.000187138	yes
ENSMUSG00000020109	ENSMUSG00000020109	Dnajb12	10:59879555-59899302	treated	control	OK	15.5226	20.3689	0.392	1.71899	0.0036	0.00962623	yes
ENSMUSG00000020111	ENSMUSG00000020111	Micu1	10:59702476-59864132	treated	control	OK	21.3607	27.8256	0.381452	1.16533	0.04235	0.0849823	no
ENSMUSG00000020114	ENSMUSG00000020114	Cand1	10:119199254-119240055	treated	control	OK	144.989	142.972	-0.0202069	-0.0487921	0.93115	0.952816	no
ENSMUSG00000020115	ENSMUSG00000020115	Tbk1	10:121546454-121586794	treated	control	OK	21.0319	23.2936	0.147354	0.748808	0.1925	0.296369	no
ENSMUSG00000020116	ENSMUSG00000020116	Pno1	11:17159262-17233796	treated	control	OK	51.1878	58.7121	0.197857	0.462325	0.40735	0.527543	no
ENSMUSG00000020120	ENSMUSG00000020120	Plek	11:16971205-17079371	treated	control	OK	22.1505	17.0237	-0.379795	-1.5366	0.00255	0.0070535	yes
ENSMUSG00000020124	ENSMUSG00000020124	Usp15	10:123113243-123196971	treated	control	OK	60.7106	46.1545	-0.395475	-2.03739	0.0003	0.000999532	yes
ENSMUSG00000020128	ENSMUSG00000020128	Vps54	11:21239280-21321136	treated	control	OK	27.1583	15.2727	-0.830439	-1.88696	0.00125	0.00368065	yes
ENSMUSG00000020130	ENSMUSG00000020130	Tbc1d15	10:115197876-115251493	treated	control	OK	55.5246	21.7469	-1.35232	-6.95243	5e-05	0.000187138	yes
ENSMUSG00000020131	ENSMUSG00000020131	Pcsk4	10:80321282-80329498	treated	control	OK	11.4823	10.4325	-0.138321	-0.562776	0.3242	0.441978	no
ENSMUSG00000020132	ENSMUSG00000020132	Rab21	10:115289862-115315591	treated	control	OK	74.1042	60.1053	-0.302064	-1.56484	0.0071	0.0175966	yes
ENSMUSG00000020133	ENSMUSG00000020133	2310011J03Rik	10:80295976-80320537	treated	control	OK	47.3503	44.8869	-0.0770786	-0.390318	0.4959	0.613497	no
ENSMUSG00000020134	ENSMUSG00000020134	Peli1	11:21091290-21150323	treated	control	OK	26.2437	15.0263	-0.804484	-3.76464	5e-05	0.000187138	yes
ENSMUSG00000020137	ENSMUSG00000020137	Thap2	10:115369965-115384435	treated	control	OK	8.81148	6.97439	-0.337317	-1.582	0.0055	0.0140378	yes
ENSMUSG00000020142	ENSMUSG00000020142	Slc1a4	11:20302179-20332713	treated	control	OK	19.8379	21.8894	0.141973	0.726913	0.20715	0.313711	no
ENSMUSG00000020143	ENSMUSG00000020143	Dock2	11:34226814-34783892	treated	control	OK	32.7594	48.8624	0.576817	1.01218	0.0734	0.136171	no
ENSMUSG00000020149	ENSMUSG00000020149	Rab1a	11:20201431-20226856	treated	control	OK	90.2793	105.928	0.230617	1.03884	0.0696	0.130077	no
ENSMUSG00000020150	ENSMUSG00000020150	Gamt	10:80258150-80261012	treated	control	OK	2.85837	4.73617	0.728529	2.10746	0.0003	0.000999532	yes
ENSMUSG00000020152	ENSMUSG00000020152	Actr2	11:20062303-20112913	treated	control	OK	94.2254	132.077	0.487197	2.41954	5e-05	0.000187138	yes
ENSMUSG00000020153	ENSMUSG00000020153	Ndufs7	10:80249120-80256794	treated	control	OK	123.836	155.927	0.332441	1.68644	0.00375	0.00998469	yes
ENSMUSG00000020156	ENSMUSG00000020156	Mum1	10:80226433-80243903	treated	control	OK	18.6542	31.038	0.734532	2.49702	0.00015	0.00052773	yes
ENSMUSG00000020160	ENSMUSG00000020160	Meis1	11:18879816-19018985	treated	control	OK	0.837806	0.116735	-2.84338	-3.17604	5e-05	0.000187138	yes
ENSMUSG00000020163	ENSMUSG00000020163	Uqcr11	10:80402996-80406830	treated	control	OK	355.526	373.379	0.0706835	0.363143	0.52515	0.641222	no
ENSMUSG00000020166	ENSMUSG00000020166	Cnot2	10:116485160-116583515	treated	control	OK	70.667	58.2511	-0.278752	-0.966808	0.0838	0.152307	no
ENSMUSG00000020167	ENSMUSG00000020167	Tcf3	10:80409513-80433647	treated	control	OK	45.6685	72.8922	0.674565	3.1927	5e-05	0.000187138	yes
ENSMUSG00000020170	ENSMUSG00000020170	Frs2	10:117070128-117148474	treated	control	OK	6.19402	4.59887	-0.429597	-2.06219	0.00045	0.00145652	yes
ENSMUSG00000020171	ENSMUSG00000020171	Yeats4	10:117215141-117224507	treated	control	OK	9.9104	36.5269	1.88194	8.52802	5e-05	0.000187138	yes
ENSMUSG00000020176	ENSMUSG00000020176	Grb10	11:11930507-12038683	treated	control	OK	0.413193	0	-inf	-nan	5e-05	0.000187138	yes
ENSMUSG00000020178	ENSMUSG00000020178	Adora2a	10:75316942-75334788	treated	control	OK	15.6378	9.34276	-0.743121	-3.53734	5e-05	0.000187138	yes
ENSMUSG00000020180	ENSMUSG00000020180	Snrpd3	10:75351110-75537373	treated	control	OK	159.959	169.292	0.0818122	0.284913	0.6109	0.71359	no
ENSMUSG00000020182	ENSMUSG00000020182	Ddc	11:11814100-11898144	treated	control	OK	17.6531	1.11267	-3.98782	-9.19584	5e-05	0.000187138	yes
ENSMUSG00000020184	ENSMUSG00000020184	Mdm2	10:117688887-117710758	treated	control	OK	107.736	35.6046	-1.59736	-5.56422	5e-05	0.000187138	yes
ENSMUSG00000020185	ENSMUSG00000020185	E2f7	10:110745438-110896550	treated	control	OK	53.7376	18.298	-1.55425	-4.54378	5e-05	0.000187138	yes
ENSMUSG00000020186	ENSMUSG00000020186	Csrp2	10:110920176-110939599	treated	control	OK	0.554552	0.0707773	-2.96997	-2.74537	0.0571	0.109634	no
ENSMUSG00000020189	ENSMUSG00000020189	Osbpl8	10:111164801-111297247	treated	control	OK	20.9715	13.2964	-0.657398	-3.40567	5e-05	0.000187138	yes
ENSMUSG00000020190	ENSMUSG00000020190	Mknk2	10:80665326-80678112	treated	control	OK	72.9486	95.3865	0.386904	1.06047	0.05215	0.101373	no
ENSMUSG00000020191	ENSMUSG00000020191	4930415F15Rik	11:11279625-11515192	treated	control	OK	2.81921	5.94641	1.07673	1.44025	0.0146	0.0336837	yes
ENSMUSG00000020193	ENSMUSG00000020193	Zpbp	11:11279625-11515192	treated	control	OK	0.26703	0.384469	0.525864	0.846011	0.1488	0.243429	no
ENSMUSG00000020196	ENSMUSG00000020196	Cabin1	10:75646109-75764357	treated	control	OK	22.8211	18.2366	-0.323532	-1.67063	0.0034	0.00914612	yes
ENSMUSG00000020198	ENSMUSG00000020198	Ap3d1	10:80706977-80742211	treated	control	OK	8.05177	27.3769	1.76558	8.85815	5e-05	0.000187138	yes
ENSMUSG00000020205	ENSMUSG00000020205	Phlda1	10:111506285-111508645	treated	control	OK	10.492	3.50685	-1.58104	-3.26411	5e-05	0.000187138	yes
ENSMUSG00000020211	ENSMUSG00000020211	Sf3a2	10:80796099-80804924	treated	control	OK	60.7529	112.963	0.89482	3.00545	5e-05	0.000187138	yes
ENSMUSG00000020212	ENSMUSG00000020212	Mdm1	10:118141786-118168997	treated	control	OK	27.3609	7.05292	-1.95582	-9.39099	5e-05	0.000187138	yes
ENSMUSG00000020216	ENSMUSG00000020216	Jsrp1	10:80808495-80813498	treated	control	OK	0.327293	0.154885	-1.07938	-0.533671	0.1464	0.240105	no
ENSMUSG00000020219	ENSMUSG00000020219	Timm13	10:80899449-80900969	treated	control	OK	50.3359	89.7853	0.83489	4.24464	5e-05	0.000187138	yes
ENSMUSG00000020220	ENSMUSG00000020220	Vps13d	4:144972621-145195005	treated	control	OK	14.7014	11.9434	-0.299731	-0.477197	0.3803	0.500881	no
ENSMUSG00000020224	ENSMUSG00000020224	Llph	10:120227069-120232071	treated	control	OK	78.7224	52.7697	-0.577064	-2.85769	5e-05	0.000187138	yes
ENSMUSG00000020225	ENSMUSG00000020225	Tmbim4	10:120141647-120224917	treated	control	OK	82.8208	95.5306	0.20597	0.586981	0.299	0.414848	no
ENSMUSG00000020227	ENSMUSG00000020227	Irak3	10:120141647-120224917	treated	control	OK	16.8257	4.7427	-1.82688	-4.7367	5e-05	0.000187138	yes
ENSMUSG00000020228	ENSMUSG00000020228	Helb	10:119429366-120112987	treated	control	OK	20.0884	14.3033	-0.490014	-2.29536	5e-05	0.000187138	yes
ENSMUSG00000020230	ENSMUSG00000020230	Prmt2	10:76207221-76237865	treated	control	OK	8.28515	10.0401	0.277179	1.17768	0.03795	0.0773425	no
ENSMUSG00000020231	ENSMUSG00000020231	Dip2a	10:76253852-76345291	treated	control	OK	9.47647	11.2957	0.253353	0.653046	0.2475	0.358186	no
ENSMUSG00000020232	ENSMUSG00000020232	Hmg20b	10:81346047-81350480	treated	control	OK	66.9116	36.4357	-0.876901	-3.03929	5e-05	0.000187138	yes
ENSMUSG00000020234	ENSMUSG00000020234	4930404N11Rik	10:81357490-81378516	treated	control	OK	22.7795	20.0941	-0.180963	-0.224531	0.68355	0.772571	no
ENSMUSG00000020235	ENSMUSG00000020235	Fzr1	10:81357490-81378516	treated	control	OK	82.0041	65.3644	-0.32719	-1.31251	0.021	0.0462479	yes
ENSMUSG00000020238	ENSMUSG00000020238	Ncln	10:81486248-81496392	treated	control	OK	42.252	126.728	1.58465	5.02021	5e-05	0.000187138	yes
ENSMUSG00000020246	ENSMUSG00000020246	Hcfc2	10:82696159-82742428	treated	control	OK	43.4492	25.3313	-0.778409	-2.12094	0.00025	0.000847186	yes
ENSMUSG00000020248	ENSMUSG00000020248	Nfyb	10:82748700-82764144	treated	control	OK	55.707	30.3444	-0.876428	-2.6401	5e-05	0.000187138	yes
ENSMUSG00000020250	ENSMUSG00000020250	Txnrd1	10:82859205-82897724	treated	control	OK	141.855	104.189	-0.445204	-2.2103	5e-05	0.000187138	yes
ENSMUSG00000020251	ENSMUSG00000020251	Glt8d2	10:82629827-82690650	treated	control	OK	1.79294	0.432014	-2.05318	-1.02069	0.02	0.0443638	yes
ENSMUSG00000020253	ENSMUSG00000020253	Ppm1m	9:106194171-106199746	treated	control	OK	25.3811	27.2162	0.100712	0.33002	0.5564	0.668073	no
ENSMUSG00000020255	ENSMUSG00000020255	D10Wsu102e	10:83360220-83534140	treated	control	OK	2.17974	2.24085	0.0398864	0.203253	0.7259	0.806578	no
ENSMUSG00000020257	ENSMUSG00000020257	Wdr82	9:106170927-106191136	treated	control	OK	58.1097	82.675	0.508672	1.63616	0.00415	0.0109381	yes
ENSMUSG00000020258	ENSMUSG00000020258	Glyctk	9:106148686-106160201	treated	control	OK	4.18249	1.93733	-1.11029	-1.1217	0.0378	0.077097	no
ENSMUSG00000020260	ENSMUSG00000020260	Pofut2	10:77259299-77269586	treated	control	OK	27.0454	21.726	-0.315959	-1.58423	0.0052	0.013368	yes
ENSMUSG00000020261	ENSMUSG00000020261	Slc36a1	11:55204349-55236330	treated	control	OK	5.4084	6.15162	0.185763	0.647684	0.23275	0.342378	no
ENSMUSG00000020263	ENSMUSG00000020263	Appl2	10:83600032-83648738	treated	control	OK	23.9747	20.2017	-0.247036	-0.574124	0.3232	0.440807	no
ENSMUSG00000020264	ENSMUSG00000020264	Slc36a2	11:55158469-55185077	treated	control	OK	2.63719	2.19256	-0.266382	-0.903024	0.11495	0.197526	no
ENSMUSG00000020265	ENSMUSG00000020265	Sumo3	10:77606096-77645993	treated	control	OK	229.693	375.13	0.707683	2.1598	0.0003	0.000999532	yes
ENSMUSG00000020267	ENSMUSG00000020267	Hint1	11:54866382-54870501	treated	control	OK	406.988	497.856	0.290741	1.49488	0.0097	0.0233744	yes
ENSMUSG00000020268	ENSMUSG00000020268	Lyrm7	11:54826865-54860916	treated	control	OK	1.70851	1.38414	-0.303752	-0.18911	0.6682	0.761268	no
ENSMUSG00000020271	ENSMUSG00000020271	Fbxw11	11:32642723-32746816	treated	control	OK	57.9638	54.4898	-0.0891675	-0.139354	0.79715	0.859748	no
ENSMUSG00000020272	ENSMUSG00000020272	Stk10	11:32533304-32624587	treated	control	OK	8.58622	10.9359	0.348971	1.22467	0.04105	0.0828088	no
ENSMUSG00000020273	ENSMUSG00000020273	Papolg	11:23862645-23895488	treated	control	OK	9.28794	8.76663	-0.0833359	-0.347056	0.5497	0.662059	no
ENSMUSG00000020275	ENSMUSG00000020275	Rel	11:23736846-23770970	treated	control	OK	2.36485	1.66584	-0.505498	-2.18102	0.0002	0.000688025	yes
ENSMUSG00000020277	ENSMUSG00000020277	Pfkl	10:77986946-78010083	treated	control	OK	86.6403	91.2164	0.0742546	0.233	0.67365	0.765471	no
ENSMUSG00000020280	ENSMUSG00000020280	Pus10	11:23646478-23732876	treated	control	OK	41.3704	43.8419	0.0837112	0.22447	0.6959	0.782631	no
ENSMUSG00000020282	ENSMUSG00000020282	Rhbdf1	11:32209584-32222300	treated	control	OK	1.30224	0.28122	-2.21123	-2.06096	0.00105	0.00314077	yes
ENSMUSG00000020283	ENSMUSG00000020283	Pex13	11:23646478-23732876	treated	control	OK	50.122	32.8846	-0.608031	-0.827874	0.1592	0.256687	no
ENSMUSG00000020284	ENSMUSG00000020284	1810043G02Rik	10:77978523-77986905	treated	control	OK	9.58719	3.84841	-1.31684	-1.8342	0.00445	0.0116309	yes
ENSMUSG00000020287	ENSMUSG00000020287	Mpg	11:32225627-32267707	treated	control	OK	14.8222	17.2228	0.216554	0.717879	0.21155	0.318311	no
ENSMUSG00000020288	ENSMUSG00000020288	Ahsa2	11:23306894-23499661	treated	control	OK	97.3799	71.5096	-0.445488	-0.922215	0.11015	0.190912	no
ENSMUSG00000020289	ENSMUSG00000020289	Nprl3	11:32225627-32267707	treated	control	OK	10.8868	31.608	1.53771	3.2319	5e-05	0.000187138	yes
ENSMUSG00000020290	ENSMUSG00000020290	Xpo1	11:23256040-23298249	treated	control	OK	82.4145	90.7546	0.139073	0.535061	0.28155	0.396006	no
ENSMUSG00000020300	ENSMUSG00000020300	Cpeb4	11:31872210-31935634	treated	control	OK	17.0141	9.37608	-0.859677	-3.53698	5e-05	0.000187138	yes
ENSMUSG00000020305	ENSMUSG00000020305	Asb3	11:30885357-31102704	treated	control	OK	14.6046	12.181	-0.261789	-0.830116	0.14615	0.239795	no
ENSMUSG00000020307	ENSMUSG00000020307	Cdc34	10:79682194-79688394	treated	control	OK	78.7298	95.6427	0.280745	1.433	0.01385	0.0321143	yes
ENSMUSG00000020308	ENSMUSG00000020308	Tpgs1	10:79669409-79676126	treated	control	OK	29.4956	31.023	0.0728406	0.345255	0.5554	0.667537	no
ENSMUSG00000020309	ENSMUSG00000020309	Chac2	11:30885357-31102704	treated	control	OK	5.83765	11.0478	0.920293	1.65059	0.005	0.0129068	yes
ENSMUSG00000020311	ENSMUSG00000020311	Erlec1	11:30885357-31102704	treated	control	OK	13.9366	22.6681	0.70178	1.25572	0.03505	0.0720513	no
ENSMUSG00000020315	ENSMUSG00000020315	Sptbn1	11:30099394-30280491	treated	control	OK	29.1514	30.3195	0.0566811	0.284315	0.61505	0.717047	no
ENSMUSG00000020319	ENSMUSG00000020319	Wdpcp	11:21556786-21898989	treated	control	OK	4.29299	4.81091	0.164329	0.085564	0.8336	0.884024	no
ENSMUSG00000020321	ENSMUSG00000020321	Mdh1	11:21556786-21898989	treated	control	OK	246.386	262.168	0.0895705	0.334828	0.559	0.670064	no
ENSMUSG00000020323	ENSMUSG00000020323	Prss57	10:79777271-79790961	treated	control	OK	0.371145	0.754753	1.02402	1.24948	0.02115	0.046552	yes
ENSMUSG00000020326	ENSMUSG00000020326	Ccng1	11:40748551-40755311	treated	control	OK	126.763	67.8772	-0.901141	-3.91566	5e-05	0.000187138	yes
ENSMUSG00000020328	ENSMUSG00000020328	Nudcd2	11:40733666-40740046	treated	control	OK	183.636	176.012	-0.0611779	-0.260224	0.6504	0.746256	no
ENSMUSG00000020329	ENSMUSG00000020329	Polrmt	10:79736122-79746581	treated	control	OK	42.2548	26.0289	-0.698999	-1.60217	0.0049	0.012678	yes
ENSMUSG00000020330	ENSMUSG00000020330	Hmmr	11:40701394-40733422	treated	control	OK	41.0917	30.1744	-0.445522	-2.1039	5e-05	0.000187138	yes
ENSMUSG00000020340	ENSMUSG00000020340	Cyfip2	11:46193849-46312859	treated	control	OK	26.7851	13.6448	-0.973082	-4.138	5e-05	0.000187138	yes
ENSMUSG00000020346	ENSMUSG00000020346	Mgat1	11:49244190-49263030	treated	control	OK	82.0341	36.629	-1.16324	-2.98323	5e-05	0.000187138	yes
ENSMUSG00000020349	ENSMUSG00000020349	Ppp2ca	11:51949881-52286179	treated	control	OK	37.8575	52.4363	0.469985	0.834932	0.05015	0.0980455	no
ENSMUSG00000020358	ENSMUSG00000020358	Hnrnpab	11:51584756-51606847	treated	control	OK	433.675	704.206	0.699383	3.08659	5e-05	0.000187138	yes
ENSMUSG00000020359	ENSMUSG00000020359	Phykpl	11:51584756-51606847	treated	control	OK	11.0967	18.0436	0.70135	0.441607	0.45395	0.572917	no
ENSMUSG00000020361	ENSMUSG00000020361	Hspa4	11:53259813-53300457	treated	control	OK	84.2079	217.346	1.36797	3.65379	5e-05	0.000187138	yes
ENSMUSG00000020362	ENSMUSG00000020362	Cnot6	11:49671502-49712723	treated	control	OK	68.6407	63.674	-0.108361	-0.488803	0.3881	0.508758	no
ENSMUSG00000020363	ENSMUSG00000020363	Gfpt2	11:49794177-49838613	treated	control	OK	1.33236	0.127312	-3.38755	-6.43428	5e-05	0.000187138	yes
ENSMUSG00000020366	ENSMUSG00000020366	Mapk9	11:49846750-49886421	treated	control	OK	26.9551	25.2264	-0.0956269	-0.375803	0.50825	0.625268	no
ENSMUSG00000020368	ENSMUSG00000020368	Canx	11:50293960-50325673	treated	control	OK	160.206	344.42	1.10425	3.45524	5e-05	0.000187138	yes
ENSMUSG00000020372	ENSMUSG00000020372	Rack1	11:48800331-48817353	treated	control	OK	2955.64	3692.73	0.321216	1.14159	0.0467	0.0923967	no
ENSMUSG00000020375	ENSMUSG00000020375	Rufy1	11:50389285-50431125	treated	control	OK	27.1153	17.1433	-0.661462	-1.76678	0.00225	0.0062971	yes
ENSMUSG00000020376	ENSMUSG00000020376	Rnf130	11:50025345-50104758	treated	control	OK	57.9272	62.3288	0.105658	0.466812	0.4205	0.540239	no
ENSMUSG00000020377	ENSMUSG00000020377	Ltc4s	11:50236468-50292311	treated	control	OK	0.326356	1.09702	1.74907	0.513388	0.2068	0.313302	no
ENSMUSG00000020380	ENSMUSG00000020380	Rad50	11:53649518-53707319	treated	control	OK	26.2306	24.3622	-0.106607	-0.280716	0.5774	0.686183	no
ENSMUSG00000020381	ENSMUSG00000020381	3010026O09Rik	11:50174443-50210827	treated	control	OK	9.59566	7.51778	-0.352077	-0.238262	0.66255	0.756592	no
ENSMUSG00000020383	ENSMUSG00000020383	Il13	11:53631323-53634702	treated	control	OK	0.575202	1.09264	0.925675	1.80191	0.0028	0.0076611	yes
ENSMUSG00000020385	ENSMUSG00000020385	Clk4	11:51253650-51281766	treated	control	OK	21.0002	30.6295	0.544518	1.84932	0.0016	0.00461234	yes
ENSMUSG00000020386	ENSMUSG00000020386	Sar1b	11:51763686-51791925	treated	control	OK	41.4733	51.9913	0.326085	1.31501	0.02565	0.0549954	no
ENSMUSG00000020387	ENSMUSG00000020387	Jade2	11:51813454-51857653	treated	control	OK	26.6842	10.7497	-1.31168	-6.68913	5e-05	0.000187138	yes
ENSMUSG00000020389	ENSMUSG00000020389	Cdkl3	11:51949881-52286179	treated	control	OK	4.35149	4.76272	0.130278	0.0394629	0.81865	0.873673	no
ENSMUSG00000020390	ENSMUSG00000020390	Ube2b	11:51949881-52286179	treated	control	OK	98.138	60.5637	-0.696359	-0.734234	0.18625	0.289307	no
ENSMUSG00000020392	ENSMUSG00000020392	Cdkn2aipnl	11:51949881-52286179	treated	control	OK	49.6879	76.2606	0.618042	1.10286	0.0477	0.094078	no
ENSMUSG00000020393	ENSMUSG00000020393	Kremen1	11:5191551-5261558	treated	control	OK	10.385	2.82203	-1.87969	-8.59361	5e-05	0.000187138	yes
ENSMUSG00000020397	ENSMUSG00000020397	Med7	11:46436924-46447248	treated	control	OK	40.0271	24.7643	-0.692715	-1.47083	0.01535	0.0351859	yes
ENSMUSG00000020399	ENSMUSG00000020399	Havcr2	11:46454934-46481255	treated	control	OK	5.81253	6.45775	0.151866	0.650326	0.25185	0.362471	no
ENSMUSG00000020400	ENSMUSG00000020400	Tnip1	11:54910784-54962917	treated	control	OK	44.8745	33.7544	-0.410821	-1.12924	0.05605	0.107923	no
ENSMUSG00000020402	ENSMUSG00000020402	Vdac1	11:52360859-52389397	treated	control	OK	130.378	225.837	0.792584	3.33721	5e-05	0.000187138	yes
ENSMUSG00000020407	ENSMUSG00000020407	Upp1	11:9118102-9136170	treated	control	OK	97.6549	9.62603	-3.34268	-11.9876	5e-05	0.000187138	yes
ENSMUSG00000020409	ENSMUSG00000020409	Slu7	11:43433743-43447981	treated	control	OK	43.0539	39.5161	-0.123701	-0.353668	0.5282	0.644142	no
ENSMUSG00000020412	ENSMUSG00000020412	Ascc2	11:4637746-4685699	treated	control	OK	21.7675	27.4228	0.3332	1.62268	0.005	0.0129068	yes
ENSMUSG00000020413	ENSMUSG00000020413	Hus1	11:8993136-9011191	treated	control	OK	17.1311	22.9627	0.422676	0.948524	0.09285	0.165754	no
ENSMUSG00000020415	ENSMUSG00000020415	Pttg1	11:43420249-43426251	treated	control	OK	222.818	151.272	-0.558726	-2.78263	5e-05	0.000187138	yes
ENSMUSG00000020419	ENSMUSG00000020419	Hormad2	11:4345813-4441105	treated	control	OK	0.407295	0.179377	-1.18308	-0.761122	0.0844	0.153202	no
ENSMUSG00000020420	ENSMUSG00000020420	Zfp607	7:27857526-27880825	treated	control	OK	2.28695	2.5398	0.151289	0.555351	0.3369	0.455642	no
ENSMUSG00000020423	ENSMUSG00000020423	Btg2	1:134075169-134079120	treated	control	OK	10.9334	1.11922	-3.28816	-11.8602	5e-05	0.000187138	yes
ENSMUSG00000020424	ENSMUSG00000020424	Gatsl3	11:4218224-4222409	treated	control	OK	0.386864	0.0686949	-2.49355	-2.68355	0.0032	0.00866618	yes
ENSMUSG00000020430	ENSMUSG00000020430	Pes1	11:3937540-3980004	treated	control	OK	115.205	97.8611	-0.235391	-0.953123	0.09365	0.166915	no
ENSMUSG00000020432	ENSMUSG00000020432	Tcn2	11:3917191-3932159	treated	control	OK	42.2108	9.22894	-2.19338	-10.2835	5e-05	0.000187138	yes
ENSMUSG00000020435	ENSMUSG00000020435	Osbp2	11:3703730-3863903	treated	control	OK	0.0626634	0.331517	2.40339	0.919109	0.12005	0.20436	no
ENSMUSG00000020437	ENSMUSG00000020437	Myo1g	11:6506547-6520965	treated	control	OK	19.1181	19.7303	0.0454684	0.118736	0.84135	0.889877	no
ENSMUSG00000020440	ENSMUSG00000020440	Arf5	6:28416090-28438622	treated	control	OK	114.22	75.1431	-0.604097	-2.62109	5e-05	0.000187138	yes
ENSMUSG00000020441	ENSMUSG00000020441	2310033P09Rik	11:59208245-59210738	treated	control	OK	13.8121	17.0423	0.303189	1.33898	0.0199	0.0441671	yes
ENSMUSG00000020444	ENSMUSG00000020444	Guk1	11:59183874-59192212	treated	control	OK	51.7157	73.7348	0.511745	2.05404	0.0001	0.000361487	yes
ENSMUSG00000020448	ENSMUSG00000020448	Rnf185	11:3415981-3452363	treated	control	OK	18.0548	11.4481	-0.657271	-2.91603	5e-05	0.000187138	yes
ENSMUSG00000020451	ENSMUSG00000020451	Limk2	11:3344255-3409189	treated	control	OK	46.2216	39.4718	-0.227745	-0.542716	0.3343	0.452868	no
ENSMUSG00000020453	ENSMUSG00000020453	Patz1	11:3288873-3342971	treated	control	OK	30.6094	24.0902	-0.34553	-1.19131	0.02395	0.0518189	no
ENSMUSG00000020454	ENSMUSG00000020454	Eif4enif1	11:3131849-3266415	treated	control	OK	69.6362	85.1868	0.290792	0.351979	0.52985	0.645261	no
ENSMUSG00000020455	ENSMUSG00000020455	Trim11	11:58978092-58991458	treated	control	OK	22.0389	10.1333	-1.12095	-4.97679	5e-05	0.000187138	yes
ENSMUSG00000020456	ENSMUSG00000020456	Ogdh	11:6291632-6356642	treated	control	OK	79.5974	104.232	0.389009	1.59898	0.0028	0.0076611	yes
ENSMUSG00000020457	ENSMUSG00000020457	Drg1	11:3131849-3266415	treated	control	OK	82.2566	243.906	1.56812	3.30888	5e-05	0.000187138	yes
ENSMUSG00000020458	ENSMUSG00000020458	Rtn4	11:29692946-30026033	treated	control	OK	136.829	99.8821	-0.454077	-1.80354	0.00235	0.00655238	yes
ENSMUSG00000020459	ENSMUSG00000020459	Mtif2	11:29526407-29545279	treated	control	OK	32.9028	27.5602	-0.255626	-0.983235	0.09055	0.162277	no
ENSMUSG00000020460	ENSMUSG00000020460	Rps27a	11:29545845-29578367	treated	control	OK	859.303	1057.73	0.299736	1.45372	0.0119	0.0280624	yes
ENSMUSG00000020461	ENSMUSG00000020461	Clhc1	11:29545845-29578367	treated	control	OK	0.636868	0.105173	-2.59822	-0.343453	0.13775	0.228455	no
ENSMUSG00000020462	ENSMUSG00000020462	Cfap36	11:29221531-29247409	treated	control	OK	30.5862	21.1785	-0.530281	-2.1867	0.0002	0.000688025	yes
ENSMUSG00000020463	ENSMUSG00000020463	Smek2	11:29170908-29220797	treated	control	OK	107.185	79.9573	-0.422798	-1.17021	0.03965	0.0803469	no
ENSMUSG00000020464	ENSMUSG00000020464	Pnpt1	11:29130743-29161828	treated	control	OK	98.9676	99.6967	0.0105898	0.0378737	0.944	0.961816	no
ENSMUSG00000020471	ENSMUSG00000020471	Pold2	11:5872179-5878292	treated	control	OK	72.743	122.403	0.750759	1.9495	0.0008	0.00245296	yes
ENSMUSG00000020472	ENSMUSG00000020472	Zkscan17	11:59485519-59526751	treated	control	OK	21.8178	22.156	0.0221942	0.0696396	0.891	0.925156	no
ENSMUSG00000020474	ENSMUSG00000020474	Polm	11:5827859-5838016	treated	control	OK	5.8274	10.5009	0.849583	2.43203	5e-05	0.000187138	yes
ENSMUSG00000020475	ENSMUSG00000020475	Pgam2	11:5801639-5803733	treated	control	OK	7.80713	2.64968	-1.55898	-4.65653	5e-05	0.000187138	yes
ENSMUSG00000020476	ENSMUSG00000020476	Dbnl	11:5788487-5800962	treated	control	OK	49.4828	99.56	1.00864	5.11002	5e-05	0.000187138	yes
ENSMUSG00000020477	ENSMUSG00000020477	Mrps24	11:5703982-5784710	treated	control	OK	86.0366	115.64	0.42662	1.23785	0.03365	0.0695111	no
ENSMUSG00000020481	ENSMUSG00000020481	Ankrd36	11:5569683-5689337	treated	control	OK	3.56996	0.915014	-1.96404	-3.4857	5e-05	0.000187138	yes
ENSMUSG00000020482	ENSMUSG00000020482	Ccdc117	11:5528886-5542187	treated	control	OK	39.6133	16.0875	-1.30004	-6.62888	5e-05	0.000187138	yes
ENSMUSG00000020483	ENSMUSG00000020483	Dynll2	11:87979524-87987533	treated	control	OK	52.9265	150.287	1.50566	6.08673	5e-05	0.000187138	yes
ENSMUSG00000020484	ENSMUSG00000020484	Xbp1	11:5520658-5525893	treated	control	OK	65.6403	110.801	0.755318	3.5864	5e-05	0.000187138	yes
ENSMUSG00000020485	ENSMUSG00000020485	Supt4a	11:87737551-87743623	treated	control	OK	212.308	89.0876	-1.25286	-6.37115	5e-05	0.000187138	yes
ENSMUSG00000020491	ENSMUSG00000020491	2810021J22Rik	11:58867215-58883288	treated	control	OK	1.06705	1.92281	0.849583	1.29132	0.01885	0.0421594	yes
ENSMUSG00000020492	ENSMUSG00000020492	Ska2	11:87109233-87126958	treated	control	OK	32.9263	20.7562	-0.665702	-2.06926	0.0003	0.000999532	yes
ENSMUSG00000020493	ENSMUSG00000020493	Prr11	11:87089152-87108708	treated	control	OK	14.3465	15.7725	0.136704	0.688972	0.22055	0.329039	no
ENSMUSG00000020495	ENSMUSG00000020495	Smg8	11:87077731-87086774	treated	control	OK	36.7039	16.4888	-1.15445	-5.65426	5e-05	0.000187138	yes
ENSMUSG00000020496	ENSMUSG00000020496	Rnf187	11:58932287-58938916	treated	control	OK	108.121	167.87	0.634698	3.23992	5e-05	0.000187138	yes
ENSMUSG00000020513	ENSMUSG00000020513	Tubd1	11:86544990-86567360	treated	control	OK	14.0572	13.8293	-0.0235808	-0.0940619	0.8731	0.912196	no
ENSMUSG00000020514	ENSMUSG00000020514	Mrpl22	11:58171660-58179565	treated	control	OK	99.9327	79.8707	-0.323291	-1.57205	0.00615	0.0154674	yes
ENSMUSG00000020515	ENSMUSG00000020515	Cnot8	11:58104152-58118594	treated	control	OK	63.1204	69.3262	0.135293	0.203162	0.71005	0.793529	no
ENSMUSG00000020516	ENSMUSG00000020516	Rps6kb1	11:86484656-86544805	treated	control	OK	22.9986	49.1732	1.09632	2.63182	5e-05	0.000187138	yes
ENSMUSG00000020519	ENSMUSG00000020519	Sap30l	11:57801636-57810217	treated	control	OK	52.5145	21.8441	-1.26547	-6.04036	5e-05	0.000187138	yes
ENSMUSG00000020520	ENSMUSG00000020520	Galnt10	11:57623697-57787514	treated	control	OK	12.5356	10.6889	-0.229915	-1.09553	0.0579	0.110953	no
ENSMUSG00000020521	ENSMUSG00000020521	Rnft1	11:86484656-86544805	treated	control	OK	10.9013	22.2018	1.02618	1.6784	0.00355	0.00950552	yes
ENSMUSG00000020522	ENSMUSG00000020522	Mfap3	11:57518663-57533815	treated	control	OK	37.901	16.2654	-1.22043	-4.01377	5e-05	0.000187138	yes
ENSMUSG00000020523	ENSMUSG00000020523	Fam114a2	11:57482992-57518617	treated	control	OK	51.7604	26.5734	-0.961864	-4.74247	5e-05	0.000187138	yes
ENSMUSG00000020525	ENSMUSG00000020525	Ppm1d	11:85311243-85347066	treated	control	OK	26.5292	10.333	-1.36031	-6.37402	5e-05	0.000187138	yes
ENSMUSG00000020526	ENSMUSG00000020526	Znhit3	11:84876314-84916366	treated	control	OK	59.3385	33.4179	-0.828347	-2.23269	0.00035	0.00115311	yes
ENSMUSG00000020527	ENSMUSG00000020527	Myo19	11:84876314-84916366	treated	control	OK	15.7833	16.2141	0.0388535	0.0991173	0.8283	0.880371	no
ENSMUSG00000020528	ENSMUSG00000020528	Prpsap2	11:61729649-61762088	treated	control	OK	17.2002	24.4532	0.507596	1.9578	0.0011	0.0032722	yes
ENSMUSG00000020530	ENSMUSG00000020530	Ggnbp2	11:84832360-84870817	treated	control	OK	52.8127	75.5807	0.517133	1.23123	0.03465	0.0713321	no
ENSMUSG00000020532	ENSMUSG00000020532	Acaca	11:84129671-84401651	treated	control	OK	15.2028	34.8951	1.19869	2.26802	5e-05	0.000187138	yes
ENSMUSG00000020534	ENSMUSG00000020534	Shmt1	11:60777523-60811718	treated	control	OK	37.3578	81.7693	1.13015	1.71603	0.0033	0.0089108	yes
ENSMUSG00000020536	ENSMUSG00000020536	Llgl1	11:60699722-60727263	treated	control	OK	21.9326	24.221	0.14318	0.371811	0.49415	0.611961	no
ENSMUSG00000020537	ENSMUSG00000020537	Drg2	11:60454590-60468754	treated	control	OK	81.4357	66.0763	-0.301529	-1.28118	0.02375	0.0514359	no
ENSMUSG00000020538	ENSMUSG00000020538	Srebf1	11:60105012-60222581	treated	control	OK	88.2491	122.006	0.4673	0.99602	0.08445	0.153275	no
ENSMUSG00000020541	ENSMUSG00000020541	Tom1l1	11:90638172-90688366	treated	control	OK	26.6757	39.9866	0.583989	1.98702	0.00055	0.00174484	yes
ENSMUSG00000020544	ENSMUSG00000020544	Cox11	11:90638172-90688366	treated	control	OK	6.99157	8.51851	0.284985	0.479005	0.40485	0.525262	no
ENSMUSG00000020546	ENSMUSG00000020546	Stxbp4	11:90476491-90638084	treated	control	OK	7.30037	4.11537	-0.826946	-2.7106	5e-05	0.000187138	yes
ENSMUSG00000020547	ENSMUSG00000020547	Bzw2	12:36091845-36156825	treated	control	OK	110.077	157.541	0.517207	2.64898	5e-05	0.000187138	yes
ENSMUSG00000020549	ENSMUSG00000020549	Elac2	11:64979037-65162961	treated	control	OK	35.219	48.5183	0.462175	1.53608	0.00745	0.0183739	yes
ENSMUSG00000020553	ENSMUSG00000020553	Pctp	11:89982664-90002894	treated	control	OK	7.56097	9.02986	0.256134	1.17314	0.03985	0.0806895	no
ENSMUSG00000020561	ENSMUSG00000020561	Twistnb	12:33429623-33439380	treated	control	OK	26.559	26.1317	-0.0233968	-0.118156	0.83745	0.887085	no
ENSMUSG00000020564	ENSMUSG00000020564	Atxn7l1	12:33147692-33394760	treated	control	OK	29.6752	22.3829	-0.406857	-1.31269	0.01685	0.0381771	yes
ENSMUSG00000020570	ENSMUSG00000020570	Sypl	12:32953890-32979050	treated	control	OK	45.471	78.112	0.780598	3.09083	5e-05	0.000187138	yes
ENSMUSG00000020571	ENSMUSG00000020571	Pdia6	12:17266544-17329359	treated	control	OK	93.6689	166.113	0.826519	4.04209	5e-05	0.000187138	yes
ENSMUSG00000020572	ENSMUSG00000020572	Nampt	12:32820334-32853369	treated	control	OK	34.7253	38.6267	0.15361	0.771412	0.1785	0.280048	no
ENSMUSG00000020573	ENSMUSG00000020573	Pik3cg	12:32173472-32208659	treated	control	OK	59.5887	27.4676	-1.11731	-3.58164	5e-05	0.000187138	yes
ENSMUSG00000020576	ENSMUSG00000020576	Nbas	12:13269126-13583810	treated	control	OK	10.259	10.3116	0.00736826	0.0375142	0.94905	0.964764	no
ENSMUSG00000020577	ENSMUSG00000020577	Tspan13	12:36014556-36042500	treated	control	OK	0.39473	0.064839	-2.60593	-1.4057	0.2634	0.375231	no
ENSMUSG00000020580	ENSMUSG00000020580	Rock2	12:16894977-16988274	treated	control	OK	9.73929	16.8596	0.79168	4.07655	5e-05	0.000187138	yes
ENSMUSG00000020585	ENSMUSG00000020585	Laptm4a	12:8921663-8938742	treated	control	OK	57.1919	58.2502	0.026452	0.136457	0.81605	0.872319	no
ENSMUSG00000020590	ENSMUSG00000020590	Snx13	12:35047188-35147469	treated	control	OK	4.81105	4.18194	-0.20218	-0.949724	0.09615	0.170401	no
ENSMUSG00000020592	ENSMUSG00000020592	Sdc1	12:8771322-8793715	treated	control	OK	0.293113	0.0231707	-3.66108	-0.540445	0.2567	0.367224	no
ENSMUSG00000020593	ENSMUSG00000020593	Lpin1	12:16535668-16589770	treated	control	OK	11.9993	2.82933	-2.08442	-9.74411	5e-05	0.000187138	yes
ENSMUSG00000020594	ENSMUSG00000020594	Pum2	12:8674133-8752581	treated	control	OK	59.4689	102.313	0.782776	2.26769	0.0001	0.000361487	yes
ENSMUSG00000020599	ENSMUSG00000020599	Rgs9	11:109225354-109298129	treated	control	OK	0.742417	0.128868	-2.52633	-2.76607	0.0001	0.000361487	yes
ENSMUSG00000020604	ENSMUSG00000020604	Arsg	11:109425945-109573330	treated	control	OK	3.47016	1.30539	-1.41052	-1.11385	0.0123	0.0288579	yes
ENSMUSG00000020605	ENSMUSG00000020605	Hs1bp3	12:8313432-8343824	treated	control	OK	14.8269	10.927	-0.440325	-2.15333	0.00015	0.00052773	yes
ENSMUSG00000020608	ENSMUSG00000020608	Smc6	12:11265885-11319785	treated	control	OK	20.0737	33.248	0.727957	3.76098	5e-05	0.000187138	yes
ENSMUSG00000020610	ENSMUSG00000020610	Amz2	11:109425945-109573330	treated	control	OK	14.8191	21.1257	0.511544	0.928173	0.0536	0.103677	no
ENSMUSG00000020611	ENSMUSG00000020611	Gna13	11:109346838-109401369	treated	control	OK	36.1364	36.6482	0.0202905	0.0699428	0.90325	0.934281	no
ENSMUSG00000020612	ENSMUSG00000020612	Prkar1a	11:109649404-109669656	treated	control	OK	268.407	247.915	-0.114573	-0.202974	0.7054	0.789967	no
ENSMUSG00000020614	ENSMUSG00000020614	Fam20a	11:109669748-109722279	treated	control	OK	9.60568	2.42538	-1.98567	-6.44007	5e-05	0.000187138	yes
ENSMUSG00000020621	ENSMUSG00000020621	Rdh14	12:10390779-10395562	treated	control	OK	5.32707	9.18331	0.785673	3.09599	5e-05	0.000187138	yes
ENSMUSG00000020628	ENSMUSG00000020628	Trappc12	12:28690628-28750453	treated	control	OK	12.6246	17.6197	0.480949	2.38601	5e-05	0.000187138	yes
ENSMUSG00000020629	ENSMUSG00000020629	Adi1	12:28675230-28682175	treated	control	OK	25.6351	41.674	0.701026	2.86748	5e-05	0.000187138	yes
ENSMUSG00000020630	ENSMUSG00000020630	Rnaseh1	12:28649601-28659591	treated	control	OK	11.413	16.9076	0.566993	2.52574	5e-05	0.000187138	yes
ENSMUSG00000020634	ENSMUSG00000020634	Ubxn2a	12:4879031-4907705	treated	control	OK	15.565	33.0751	1.08744	4.69962	5e-05	0.000187138	yes
ENSMUSG00000020635	ENSMUSG00000020635	Fkbp1b	12:4833174-4841595	treated	control	OK	7.69355	5.50197	-0.483701	-1.69998	0.003	0.00816551	yes
ENSMUSG00000020640	ENSMUSG00000020640	Itsn2	12:4593007-4738383	treated	control	OK	14.4943	14.7545	0.0256732	0.132254	0.81885	0.873827	no
ENSMUSG00000020641	ENSMUSG00000020641	Rsad2	12:26442752-26456452	treated	control	OK	10.3319	74.2065	2.84443	6.57596	5e-05	0.000187138	yes
ENSMUSG00000020644	ENSMUSG00000020644	Id2	12:25093800-25096092	treated	control	OK	13.5691	2.39288	-2.50351	-8.6976	5e-05	0.000187138	yes
ENSMUSG00000020647	ENSMUSG00000020647	Ncoa1	12:4247362-4477182	treated	control	OK	23.6065	7.69423	-1.61734	-8.25717	5e-05	0.000187138	yes
ENSMUSG00000020648	ENSMUSG00000020648	Dus4l	12:31640054-31654826	treated	control	OK	4.38367	12.6803	1.53237	6.26824	5e-05	0.000187138	yes
ENSMUSG00000020649	ENSMUSG00000020649	Rrm2	12:24708240-24714146	treated	control	OK	166.416	134.013	-0.312417	-1.34596	0.01795	0.0403482	yes
ENSMUSG00000020650	ENSMUSG00000020650	Bcap29	12:31595353-31634658	treated	control	OK	13.6478	61.1968	2.16478	10.5113	5e-05	0.000187138	yes
ENSMUSG00000020652	ENSMUSG00000020652	Cenpo	12:4133102-4240123	treated	control	OK	10.3267	21.0771	1.0293	2.88271	5e-05	0.000187138	yes
ENSMUSG00000020653	ENSMUSG00000020653	Klf11	12:24651370-24662774	treated	control	OK	4.47798	2.07673	-1.10853	-2.28917	5e-05	0.000187138	yes
ENSMUSG00000020654	ENSMUSG00000020654	Adcy3	12:4133102-4240123	treated	control	OK	0.606261	0.373343	-0.699437	-0.316671	0.45415	0.573031	no
ENSMUSG00000020657	ENSMUSG00000020657	Dnajc27	12:4082573-4110612	treated	control	OK	2.44419	7.48434	1.61452	6.76471	5e-05	0.000187138	yes
ENSMUSG00000020658	ENSMUSG00000020658	Efr3b	12:3962553-4038915	treated	control	OK	0.531862	0.0972466	-2.45133	-5.55629	5e-05	0.000187138	yes
ENSMUSG00000020659	ENSMUSG00000020659	Cbll1	12:31484828-31499616	treated	control	OK	22.1111	19.8255	-0.157413	-0.479445	0.4036	0.524118	no
ENSMUSG00000020660	ENSMUSG00000020660	Pomc	12:3954950-3960618	treated	control	OK	0.220619	0.728555	1.72348	2.25459	0.00185	0.00526994	yes
ENSMUSG00000020661	ENSMUSG00000020661	Dnmt3a	12:3806006-3914443	treated	control	OK	31.3125	26.5305	-0.239084	-0.529695	0.3454	0.464369	no
ENSMUSG00000020664	ENSMUSG00000020664	Dld	12:31331563-31351437	treated	control	OK	44.5445	86.5764	0.958728	4.94854	5e-05	0.000187138	yes
ENSMUSG00000020668	ENSMUSG00000020668	Kif3c	12:3365131-3506852	treated	control	OK	2.13493	2.9605	0.47165	0.933039	0.1017	0.17856	no
ENSMUSG00000020669	ENSMUSG00000020669	Sh3yl1	12:30911667-30960162	treated	control	OK	7.22161	1.61997	-2.15635	-7.18914	5e-05	0.000187138	yes
ENSMUSG00000020671	ENSMUSG00000020671	Rab10	12:3235503-3309969	treated	control	OK	67.8509	64.049	-0.0831922	-0.424966	0.4663	0.584452	no
ENSMUSG00000020677	ENSMUSG00000020677	Ddx52	11:83942061-83963088	treated	control	OK	20.9213	32.1989	0.622042	2.7162	5e-05	0.000187138	yes
ENSMUSG00000020680	ENSMUSG00000020680	Taf15	11:83473085-83506743	treated	control	OK	75.1987	111.046	0.562378	2.55752	5e-05	0.000187138	yes
ENSMUSG00000020682	ENSMUSG00000020682	Mmp28	11:83437676-83463071	treated	control	OK	0.331004	0.0422762	-2.96893	-1.3766	5e-05	0.000187138	yes
ENSMUSG00000020687	ENSMUSG00000020687	Cdc27	11:104502744-104550620	treated	control	OK	39.8157	33.1624	-0.26379	-0.798988	0.1373	0.227853	no
ENSMUSG00000020689	ENSMUSG00000020689	Itgb3	11:104607999-104670476	treated	control	OK	56.2299	246.051	2.12955	9.7722	5e-05	0.000187138	yes
ENSMUSG00000020690	ENSMUSG00000020690	Efcab3	11:105063591-105117537	treated	control	OK	0.799383	0.0581736	-3.78045	-1.85876	0.01205	0.0283436	yes
ENSMUSG00000020691	ENSMUSG00000020691	Mettl2	11:105126424-105140394	treated	control	OK	25.0055	21.3289	-0.22943	-1.03292	0.0692	0.129484	no
ENSMUSG00000020692	ENSMUSG00000020692	Nle1	11:82892123-82908411	treated	control	OK	50.9065	76.1275	0.580566	2.27603	0.0001	0.000361487	yes
ENSMUSG00000020694	ENSMUSG00000020694	Tlk2	11:105177725-105283959	treated	control	OK	45.4571	38.485	-0.240211	-0.61386	0.2772	0.390871	no
ENSMUSG00000020696	ENSMUSG00000020696	Rffl	11:82781107-82871210	treated	control	OK	30.0398	17.4975	-0.779725	-2.05198	0.00035	0.00115311	yes
ENSMUSG00000020697	ENSMUSG00000020697	Lig3	11:82781107-82871210	treated	control	OK	27.5802	39.4366	0.515901	1.15109	0.0477	0.094078	no
ENSMUSG00000020698	ENSMUSG00000020698	Cct6b	11:82719249-82764321	treated	control	OK	0.624958	0.0938372	-2.73553	-3.21459	0.0001	0.000361487	yes
ENSMUSG00000020700	ENSMUSG00000020700	Map3k3	11:106084612-106155446	treated	control	OK	25.0601	18.3826	-0.447053	-1.92008	0.0004	0.00130794	yes
ENSMUSG00000020705	ENSMUSG00000020705	Ddx42	11:106216925-106249139	treated	control	OK	21.2813	41.7064	0.970684	4.42622	5e-05	0.000187138	yes
ENSMUSG00000020706	ENSMUSG00000020706	Ftsj3	11:106249141-106256079	treated	control	OK	127.84	90.0596	-0.505386	-1.85044	0.0015	0.00434808	yes
ENSMUSG00000020707	ENSMUSG00000020707	Rnf135	11:80183850-80199757	treated	control	OK	15.3251	13.0742	-0.229175	-0.737492	0.1497	0.244671	no
ENSMUSG00000020708	ENSMUSG00000020708	Psmc5	11:106256153-106263120	treated	control	OK	153.761	151.122	-0.0249776	-0.128689	0.82025	0.874844	no
ENSMUSG00000020712	ENSMUSG00000020712	Tcam1	11:106276671-106288745	treated	control	OK	0.562395	0.230322	-1.28793	-2.80673	5e-05	0.000187138	yes
ENSMUSG00000020715	ENSMUSG00000020715	Ern1	11:106394649-106487852	treated	control	OK	9.87385	6.37024	-0.632266	-2.82236	5e-05	0.000187138	yes
ENSMUSG00000020716	ENSMUSG00000020716	Nf1	11:79339692-79581612	treated	control	OK	11.3435	9.44541	-0.264183	-0.641946	0.17275	0.273079	no
ENSMUSG00000020717	ENSMUSG00000020717	Pecam1	11:106654216-106750628	treated	control	OK	58.0547	56.253	-0.0454823	-0.202913	0.72165	0.802937	no
ENSMUSG00000020718	ENSMUSG00000020718	Polg2	11:106751225-106779537	treated	control	OK	6.71763	4.11254	-0.707923	-1.47904	0.00935	0.0226215	yes
ENSMUSG00000020719	ENSMUSG00000020719	Ddx5	11:106780354-106789185	treated	control	OK	287.203	399.604	0.476503	1.30365	0.02615	0.0559678	no
ENSMUSG00000020720	ENSMUSG00000020720	Psmd12	11:107479483-107504362	treated	control	OK	78.2822	127.192	0.700256	3.53933	5e-05	0.000187138	yes
ENSMUSG00000020721	ENSMUSG00000020721	Helz	11:107531756-107693826	treated	control	OK	46.9017	18.6435	-1.33097	-2.94126	5e-05	0.000187138	yes
ENSMUSG00000020732	ENSMUSG00000020732	Rab37	11:115091430-115162236	treated	control	OK	10.1467	17.4178	0.779549	3.05374	5e-05	0.000187138	yes
ENSMUSG00000020733	ENSMUSG00000020733	Slc9a3r1	11:115163340-115181181	treated	control	OK	128.82	63.6517	-1.01708	-5.23836	5e-05	0.000187138	yes
ENSMUSG00000020736	ENSMUSG00000020736	Nt5c	11:115475666-115491862	treated	control	OK	90.2582	106.34	0.23656	0.615232	0.2688	0.381328	no
ENSMUSG00000020737	ENSMUSG00000020737	Hn1	11:115497352-115514387	treated	control	OK	315.711	194.543	-0.698515	-3.14061	5e-05	0.000187138	yes
ENSMUSG00000020738	ENSMUSG00000020738	Sumo2	11:115523101-115536276	treated	control	OK	140.941	322.737	1.19526	6.10609	5e-05	0.000187138	yes
ENSMUSG00000020739	ENSMUSG00000020739	Nup85	11:115564433-115583985	treated	control	OK	114.386	165.284	0.531039	2.15869	0.0003	0.000999532	yes
ENSMUSG00000020740	ENSMUSG00000020740	Gga3	11:115584254-115612969	treated	control	OK	35.3903	49.8271	0.493578	0.34234	0.41945	0.539244	no
ENSMUSG00000020741	ENSMUSG00000020741	Cluh	11:74649494-74670847	treated	control	OK	69.0884	71.0639	0.0406728	0.1305	0.7696	0.838823	no
ENSMUSG00000020743	ENSMUSG00000020743	Mif4gd	11:115584254-115612969	treated	control	OK	51.636	32.6156	-0.662815	-1.00001	0.0457	0.090758	no
ENSMUSG00000020744	ENSMUSG00000020744	Slc25a19	11:115614177-115628295	treated	control	OK	44.7206	32.1171	-0.477597	-1.57902	0.00575	0.014595	yes
ENSMUSG00000020745	ENSMUSG00000020745	Pafah1b1	11:74673948-74724670	treated	control	OK	55.0463	77.2923	0.48968	1.09942	0.0511	0.0996787	no
ENSMUSG00000020747	ENSMUSG00000020747	Tmem94	11:115765432-115813639	treated	control	OK	26.6298	21.6921	-0.29587	-0.541353	0.3333	0.451748	no
ENSMUSG00000020752	ENSMUSG00000020752	Recql5	11:115858405-115966725	treated	control	OK	23.6892	16.3911	-0.531316	-0.607106	0.20065	0.305819	no
ENSMUSG00000020755	ENSMUSG00000020755	Sap30bp	11:115858405-115966725	treated	control	OK	67.8715	46.7764	-0.537025	-0.946197	0.1042	0.182152	no
ENSMUSG00000020758	ENSMUSG00000020758	Itgb4	11:115974708-116008412	treated	control	OK	30.3364	33.1068	0.12608	0.293042	0.6053	0.709378	no
ENSMUSG00000020766	ENSMUSG00000020766	Galk1	11:116008456-116012719	treated	control	OK	49.0104	111.392	1.18449	6.05041	5e-05	0.000187138	yes
ENSMUSG00000020770	ENSMUSG00000020770	Unk	11:116030321-116061214	treated	control	OK	13.1363	20.3753	0.633263	1.80835	0.0022	0.00617151	yes
ENSMUSG00000020773	ENSMUSG00000020773	Trim47	11:116105751-116131128	treated	control	OK	0.897238	1.17387	0.387706	0.233487	0.73085	0.810454	no
ENSMUSG00000020775	ENSMUSG00000020775	Mrpl38	11:116131816-116138868	treated	control	OK	75.3947	76.3081	0.0173728	0.0443007	0.9331	0.95425	no
ENSMUSG00000020776	ENSMUSG00000020776	Fbf1	11:116142284-116168166	treated	control	OK	12.847	18.9741	0.562605	1.62433	0.00425	0.0111678	yes
ENSMUSG00000020777	ENSMUSG00000020777	Acox1	11:116171887-116215318	treated	control	OK	74.1	54.1383	-0.452825	-1.79012	0.00125	0.00368065	yes
ENSMUSG00000020778	ENSMUSG00000020778	Ten1	11:116171887-116215318	treated	control	OK	23.995	37.4133	0.640816	0.720217	0.2178	0.325899	no
ENSMUSG00000020780	ENSMUSG00000020780	Srp68	11:116245165-116274217	treated	control	OK	58.75	79.7198	0.440349	2.26851	0.0001	0.000361487	yes
ENSMUSG00000020781	ENSMUSG00000020781	Tsen54	11:115814723-115823094	treated	control	OK	30.8589	21.1387	-0.545803	-1.90134	0.0006	0.0018874	yes
ENSMUSG00000020782	ENSMUSG00000020782	Llgl2	11:115824048-115855780	treated	control	OK	0.91588	0.0639457	-3.84024	-0.884395	0.0401	0.0811328	no
ENSMUSG00000020783	ENSMUSG00000020783	Ncbp3	11:73047782-73089317	treated	control	OK	10.154	7.7706	-0.385945	-1.95449	0.00055	0.00174484	yes
ENSMUSG00000020785	ENSMUSG00000020785	Camkk1	11:73019007-73042073	treated	control	OK	11.1017	4.97134	-1.15908	-4.32318	5e-05	0.000187138	yes
ENSMUSG00000020787	ENSMUSG00000020787	P2rx1	11:72999102-73015200	treated	control	OK	13.076	5.36428	-1.28546	-4.49897	5e-05	0.000187138	yes
ENSMUSG00000020788	ENSMUSG00000020788	Atp2a3	11:72961168-72993044	treated	control	OK	62.2403	51.4296	-0.27525	-1.07339	0.03165	0.0659891	no
ENSMUSG00000020790	ENSMUSG00000020790	Ankfy1	11:72690005-72772146	treated	control	OK	8.54983	30.6737	1.84303	8.59158	5e-05	0.000187138	yes
ENSMUSG00000020792	ENSMUSG00000020792	Exoc7	11:116288000-116309510	treated	control	OK	60.049	50.6661	-0.245119	-0.69093	0.22035	0.328866	no
ENSMUSG00000020793	ENSMUSG00000020793	Galr2	11:116280938-116283938	treated	control	OK	4.6376	0.637891	-2.862	-7.6777	5e-05	0.000187138	yes
ENSMUSG00000020794	ENSMUSG00000020794	Ube2g1	11:72607282-72686481	treated	control	OK	39.1411	20.3186	-0.945885	-4.13482	5e-05	0.000187138	yes
ENSMUSG00000020798	ENSMUSG00000020798	Spns3	11:72494918-72550506	treated	control	OK	16.4715	48.122	1.54672	7.39877	5e-05	0.000187138	yes
ENSMUSG00000020801	ENSMUSG00000020801	Med31	11:72211723-72218450	treated	control	OK	9.26346	6.70808	-0.465651	-1.71912	0.0034	0.00914612	yes
ENSMUSG00000020802	ENSMUSG00000020802	Ube2o	11:116537739-116581447	treated	control	OK	55.8246	35.3119	-0.660745	-1.33601	0.0192	0.0428259	yes
ENSMUSG00000020803	ENSMUSG00000020803	Txndc17	11:72207546-72210015	treated	control	OK	69.9883	68.3655	-0.0338446	-0.170431	0.7699	0.838975	no
ENSMUSG00000020806	ENSMUSG00000020806	Rhbdf2	11:116598164-116627019	treated	control	OK	17.7781	7.45584	-1.25366	-6.00532	5e-05	0.000187138	yes
ENSMUSG00000020807	ENSMUSG00000020807	4933427D14Rik	11:72153928-72207459	treated	control	OK	11.7027	5.01745	-1.22182	-2.51785	5e-05	0.000187138	yes
ENSMUSG00000020808	ENSMUSG00000020808	Fam64a	11:72042031-72047370	treated	control	OK	98.5931	55.4025	-0.831536	-3.77544	5e-05	0.000187138	yes
ENSMUSG00000020812	ENSMUSG00000020812	1810032O08Rik	11:116671659-116694868	treated	control	OK	13.0482	17.7353	0.442766	1.39729	0.0152	0.0348931	yes
ENSMUSG00000020817	ENSMUSG00000020817	Rabep1	11:70844777-70969973	treated	control	OK	18.5383	27.7916	0.584137	1.586	0.00535	0.0137109	yes
ENSMUSG00000020818	ENSMUSG00000020818	Mfsd11	11:116837431-116875635	treated	control	OK	41.5309	39.0706	-0.088102	-0.0966109	0.80685	0.866217	no
ENSMUSG00000020821	ENSMUSG00000020821	Kif1c	11:70700547-70731964	treated	control	OK	19.2551	11.0163	-0.805607	-3.93009	5e-05	0.000187138	yes
ENSMUSG00000020823	ENSMUSG00000020823	Sec14l1	11:117115167-117159268	treated	control	OK	40.7218	21.156	-0.944734	-3.45885	5e-05	0.000187138	yes
ENSMUSG00000020826	ENSMUSG00000020826	Nos2	11:78920786-78960254	treated	control	OK	0.617646	1.88227	1.60762	2.61477	5e-05	0.000187138	yes
ENSMUSG00000020827	ENSMUSG00000020827	Mink1	11:70562880-70614483	treated	control	OK	36.3706	45.6433	0.327632	0.897613	0.1143	0.196603	no
ENSMUSG00000020828	ENSMUSG00000020828	Pld2	11:70540022-70558110	treated	control	OK	0.680396	0.0563494	-3.5939	-0.988397	0.08015	0.146849	no
ENSMUSG00000020829	ENSMUSG00000020829	Slc46a1	11:78465696-78472059	treated	control	OK	1.97276	1.13232	-0.800928	-1.5444	0.0118	0.0278476	yes
ENSMUSG00000020831	ENSMUSG00000020831	0610010K14Rik	11:70235205-70239842	treated	control	OK	56.6563	85.7821	0.59844	1.6731	0.0055	0.0140378	yes
ENSMUSG00000020832	ENSMUSG00000020832	Eral1	11:78073375-78080383	treated	control	OK	32.098	23.6256	-0.442131	-1.93398	0.0016	0.00461234	yes
ENSMUSG00000020834	ENSMUSG00000020834	Dhrs13	11:77982753-78037866	treated	control	OK	9.11217	18.1795	0.996444	1.58113	0.00305	0.00829439	yes
ENSMUSG00000020836	ENSMUSG00000020836	Coro6	11:77462410-77470484	treated	control	OK	0.531346	0.134489	-1.98217	-1.18303	0.00045	0.00145652	yes
ENSMUSG00000020839	ENSMUSG00000020839	Tmigd1	11:76902158-76916587	treated	control	OK	0.547759	0.0818694	-2.74214	-1.41254	0.004	0.0105712	yes
ENSMUSG00000020840	ENSMUSG00000020840	Blmh	11:76924808-76987379	treated	control	OK	127.093	103.394	-0.297732	-1.23532	0.02935	0.0618277	no
ENSMUSG00000020841	ENSMUSG00000020841	Cpd	11:76778423-76847018	treated	control	OK	34.7733	58.4323	0.748784	1.98188	5e-05	0.000187138	yes
ENSMUSG00000020843	ENSMUSG00000020843	Timm22	11:76406951-76416292	treated	control	OK	112.652	103.309	-0.124905	-0.399463	0.48055	0.598432	no
ENSMUSG00000020844	ENSMUSG00000020844	Nxn	11:76257197-76399140	treated	control	OK	23.4166	28.4444	0.280613	1.39975	0.01405	0.0325202	yes
ENSMUSG00000020847	ENSMUSG00000020847	Rph3al	11:75830998-75938429	treated	control	OK	0.312234	0.0673583	-2.2127	-1.11527	0.2713	0.384143	no
ENSMUSG00000020849	ENSMUSG00000020849	Ywhae	11:75732868-75765845	treated	control	OK	477.45	734.672	0.621751	2.22722	5e-05	0.000187138	yes
ENSMUSG00000020850	ENSMUSG00000020850	Prpf8	11:75486815-75509449	treated	control	OK	110.148	89.5445	-0.298769	-1.04953	0.0299	0.0628763	no
ENSMUSG00000020857	ENSMUSG00000020857	Nme2	11:93949813-93968521	treated	control	OK	162.533	151.527	-0.101158	-0.214055	0.7077	0.791863	no
ENSMUSG00000020859	ENSMUSG00000020859	Spag9	11:93996090-94126085	treated	control	OK	23.8745	15.6965	-0.605026	-1.80657	0.00195	0.00553065	yes
ENSMUSG00000020863	ENSMUSG00000020863	Luc7l3	11:94287889-94321988	treated	control	OK	85.7929	87.5705	0.0295871	0.0885837	0.8743	0.913084	no
ENSMUSG00000020864	ENSMUSG00000020864	Ankrd40	11:94328000-94341841	treated	control	OK	29.8464	37.819	0.341552	1.29197	0.02475	0.0533874	no
ENSMUSG00000020865	ENSMUSG00000020865	Abcc3	11:94343294-94392997	treated	control	OK	0.249293	0.376948	0.596526	0.509695	0.3175	0.435117	no
ENSMUSG00000020868	ENSMUSG00000020868	Xylt2	11:94663850-94677515	treated	control	OK	11.5858	7.08442	-0.709637	-1.49555	0.0129	0.0301346	yes
ENSMUSG00000020869	ENSMUSG00000020869	Lrrc59	11:94629766-94660089	treated	control	OK	109.962	148.051	0.429087	1.74785	0.0029	0.00791534	yes
ENSMUSG00000020873	ENSMUSG00000020873	Slc35b1	11:95384691-95391776	treated	control	OK	30.5527	54.7023	0.840303	3.89535	5e-05	0.000187138	yes
ENSMUSG00000020876	ENSMUSG00000020876	Snx11	11:96766801-96777559	treated	control	OK	24.6833	17.981	-0.457061	-1.74826	0.0024	0.00667396	yes
ENSMUSG00000020877	ENSMUSG00000020877	Scrn2	11:97029937-97033958	treated	control	OK	10.8864	14.0603	0.369106	1.46685	0.01105	0.0262517	yes
ENSMUSG00000020878	ENSMUSG00000020878	Lrrc46	11:97034601-97041407	treated	control	OK	2.00332	0.42248	-2.24544	-4.55777	5e-05	0.000187138	yes
ENSMUSG00000020882	ENSMUSG00000020882	Cacnb1	11:98001507-98030492	treated	control	OK	2.93968	1.13966	-1.36705	-0.490109	0.09725	0.172039	no
ENSMUSG00000020883	ENSMUSG00000020883	Fbxl20	11:98082555-98150403	treated	control	OK	39.5808	9.76327	-2.01937	-3.72574	5e-05	0.000187138	yes
ENSMUSG00000020884	ENSMUSG00000020884	Asgr1	11:70054084-70057894	treated	control	OK	0.341465	0	-inf	-nan	5e-05	0.000187138	yes
ENSMUSG00000020886	ENSMUSG00000020886	Dlg4	11:70017084-70045532	treated	control	OK	5.55765	13.9404	1.32672	2.45048	5e-05	0.000187138	yes
ENSMUSG00000020888	ENSMUSG00000020888	Dvl2	11:70000594-70015411	treated	control	OK	13.3174	16.6815	0.324939	0.725408	0.1871	0.290167	no
ENSMUSG00000020889	ENSMUSG00000020889	Nr1d1	11:98740637-98775333	treated	control	OK	3.98487	2.39902	-0.732087	-1.41283	0.01275	0.029802	yes
ENSMUSG00000020892	ENSMUSG00000020892	Aloxe3	11:69125895-69149115	treated	control	OK	0.70748	0.0407911	-4.11636	-1.04139	0.00075	0.00231552	yes
ENSMUSG00000020893	ENSMUSG00000020893	Per1	11:69095216-69109960	treated	control	OK	13.6177	7.31636	-0.896281	-1.98579	0.0007	0.00217143	yes
ENSMUSG00000020894	ENSMUSG00000020894	Vamp2	11:69088489-69092384	treated	control	OK	7.30461	14.7009	1.00903	3.23117	5e-05	0.000187138	yes
ENSMUSG00000020895	ENSMUSG00000020895	Tmem107	11:69070805-69073293	treated	control	OK	23.959	13.843	-0.791417	-2.04504	0.00055	0.00174484	yes
ENSMUSG00000020897	ENSMUSG00000020897	Aurkb	11:69045646-69051664	treated	control	OK	102.988	86.8273	-0.24625	-0.87188	0.1284	0.215366	no
ENSMUSG00000020898	ENSMUSG00000020898	Ctc1	11:69015910-69036473	treated	control	OK	29.7746	26.6411	-0.160428	-0.365271	0.53155	0.646515	no
ENSMUSG00000020899	ENSMUSG00000020899	Pfas	11:68985696-69008460	treated	control	OK	20.2511	54.459	1.42717	2.34899	0.0001	0.000361487	yes
ENSMUSG00000020901	ENSMUSG00000020901	Pik3r5	11:68432120-68497849	treated	control	OK	4.59599	0.491438	-3.22529	-8.68757	5e-05	0.000187138	yes
ENSMUSG00000020902	ENSMUSG00000020902	Ntn1	11:68209363-68400823	treated	control	OK	2.5581	4.05725	0.665432	1.96335	0.0008	0.00245296	yes
ENSMUSG00000020903	ENSMUSG00000020903	Stx8	11:67966192-68207148	treated	control	OK	58.6921	49.8412	-0.235827	-0.891986	0.1196	0.203772	no
ENSMUSG00000020910	ENSMUSG00000020910	Adprm	11:67037904-67052594	treated	control	OK	13.9562	15.3817	0.140312	0.38277	0.4951	0.612653	no
ENSMUSG00000020914	ENSMUSG00000020914	Top2a	11:98992942-99024189	treated	control	OK	84.0047	237.361	1.49854	4.22603	5e-05	0.000187138	yes
ENSMUSG00000020917	ENSMUSG00000020917	Acly	11:100476352-100528000	treated	control	OK	131.548	105.249	-0.321794	-1.26245	0.0162	0.0368591	yes
ENSMUSG00000020918	ENSMUSG00000020918	Kat2a	11:100704745-100712465	treated	control	OK	42.2116	81.0547	0.941258	4.82503	5e-05	0.000187138	yes
ENSMUSG00000020919	ENSMUSG00000020919	Stat5b	11:100780730-100850724	treated	control	OK	15.1572	13.5698	-0.159602	-0.53778	0.3365	0.455179	no
ENSMUSG00000020921	ENSMUSG00000020921	Tmem101	11:102152545-102156404	treated	control	OK	26.5639	18.3645	-0.532547	-1.27155	0.02835	0.0600037	no
ENSMUSG00000020922	ENSMUSG00000020922	Lsm12	11:102162496-102185296	treated	control	OK	23.6848	36.3769	0.619059	2.93313	5e-05	0.000187138	yes
ENSMUSG00000020923	ENSMUSG00000020923	Ubtf	11:102304559-102319742	treated	control	OK	139.629	133.758	-0.0619721	-0.280621	0.6069	0.710614	no
ENSMUSG00000020925	ENSMUSG00000020925	Ccdc43	11:102684685-102697782	treated	control	OK	48.433	45.8057	-0.0804633	-0.224173	0.6928	0.780266	no
ENSMUSG00000020929	ENSMUSG00000020929	Eftud2	11:102838472-103101658	treated	control	OK	135.947	197.185	0.536504	0.977641	0.09535	0.16929	no
ENSMUSG00000020930	ENSMUSG00000020930	Ccdc103	11:102838472-103101658	treated	control	OK	0.393176	0.0999097	-1.97648	-0.168979	0.1456	0.239018	no
ENSMUSG00000020932	ENSMUSG00000020932	Gfap	11:102838472-103101658	treated	control	OK	2.69844	0.327071	-3.04445	-0.296666	0.0467	0.0923967	no
ENSMUSG00000020935	ENSMUSG00000020935	Dcakd	11:102838472-103101658	treated	control	OK	44.8034	36.5512	-0.293687	-0.414982	0.4497	0.568533	no
ENSMUSG00000020936	ENSMUSG00000020936	Nmt1	11:102838472-103101658	treated	control	OK	61.252	80.6604	0.397105	0.549194	0.3177	0.435239	no
ENSMUSG00000020937	ENSMUSG00000020937	Plcd3	11:102838472-103101658	treated	control	OK	0.776102	0.0707871	-3.45469	-0.202871	0.04125	0.0831372	no
ENSMUSG00000020941	ENSMUSG00000020941	Map3k14	11:103219761-103267745	treated	control	OK	1.1801	1.36281	0.20767	0.525673	0.3206	0.437871	no
ENSMUSG00000020946	ENSMUSG00000020946	Gosr2	11:103676848-103722832	treated	control	OK	41.0936	84.558	1.04103	4.21665	5e-05	0.000187138	yes
ENSMUSG00000020948	ENSMUSG00000020948	Klhl28	12:64942439-64965536	treated	control	OK	7.75351	2.95877	-1.38985	-5.7933	5e-05	0.000187138	yes
ENSMUSG00000020949	ENSMUSG00000020949	Fkbp3	12:65036332-65073944	treated	control	OK	145.794	152.059	0.060701	0.26786	0.63535	0.733774	no
ENSMUSG00000020952	ENSMUSG00000020952	Scfd1	12:51377579-51450096	treated	control	OK	21.0278	37.0832	0.818469	4.11117	5e-05	0.000187138	yes
[truncated: 46,519 more rows]

## Sheet: Table legends
Table 1: All RNA Seq data. All genes identified following RNA Seq analysis of the lysates of cells treated with DMSO or DJ34 (see supplementary methods for details).
Table 2: Up-regulated genes. All genes from Table 1 that were significantly up-regulated by DJ34 treatment.
Table 3: Down-regulated genes. All genes from Table 1 that were significantly down-regulated by DJ34 treatment.

## Sheet: Table 1
Test_id	Gene	DMSO_Mean	DJ34_Mean	DMSO_Mean (log2)	DJ34_Mean (log2)	DMSO vs DJ34 Fold-Change (Log 2)	p_value	q_value	significant
ENSMUSG00000104962	Trgj1	150575	67905.5	17.2001	16.0512	1.14888	5e-05	0.000187138	yes
ENSMUSG00000098973	Mir6236	25642.6	35140.2	14.6463	15.1008	-0.45458	5e-05	0.000187138	yes
ENSMUSG00000098343	Mir6240	18841.1	23273.2	14.2016	14.5064	-0.304786	0.00585	0.0148008	yes
ENSMUSG00000105830	Trgj2	34842.7	21014.9	15.0886	14.3591	0.729444	0.0003	0.000999532	yes
ENSMUSG00000064349	mt-Tc	5880.7	16777	12.5218	14.0342	-1.51242	5e-05	0.000187138	yes
ENSMUSG00000064347	mt-Ta	4467.96	10052.8	12.1254	13.2953	-1.16991	5e-05	0.000187138	yes
ENSMUSG00000064340	mt-Tl1	4789.29	7545.21	12.2256	12.8813	-0.655749	0.00095	0.00286851	yes
ENSMUSG00000064348	mt-Tn	2574.72	5817.53	11.3302	12.5062	-1.17599	5e-05	0.000187138	yes
ENSMUSG00000064350	mt-Ty	1560.51	5525.19	10.6078	12.4318	-1.82401	5e-05	0.000187138	yes
ENSMUSG00000059070	Rpl18	3570.13	2656.79	11.8018	11.3755	0.426292	0.00795	0.0194964	yes
ENSMUSG00000023944	Hsp90ab1	3551.46	2296.47	11.7942	11.1652	0.628994	0.0139	0.0322064	yes
ENSMUSG00000057841	Rpl32	2900.11	2285.39	11.5019	11.1582	0.343667	0.0062	0.0155756	yes
ENSMUSG00000050708	Ftl1	3727.46	1934.61	11.864	10.9178	0.94615	5e-05	0.000187138	yes
ENSMUSG00000029580	Actb	4273.37	1705.48	12.0612	10.736	1.3252	5e-05	0.000187138	yes
ENSMUSG00000003429	Rps11	2070.79	1681.63	11.016	10.7156	0.300321	0.01655	0.0375626	yes
ENSMUSG00000061787	Rps17	1975.33	1557.6	10.9479	10.6051	0.342769	0.0059	0.0149057	yes
ENSMUSG00000016559	H3f3b	660.9	1511.21	9.36829	10.5615	-1.1932	5e-05	0.000187138	yes
ENSMUSG00000018293	Pfn1	2568.91	1506	11.3269	10.5565	0.770435	5e-05	0.000187138	yes
ENSMUSG00000105814	Mir703	2309.62	1453.76	11.1734	10.5056	0.667866	5e-05	0.000187138	yes
ENSMUSG00000078812	Eif5a	2083.53	1421.81	11.0248	10.4735	0.551301	0.00015	0.00052773	yes
ENSMUSG00000025492	Ifitm3	2004.21	1251.05	10.9688	10.2889	0.679894	5e-05	0.000187138	yes
ENSMUSG00000057113	Npm1	2222.19	1120.29	11.1178	10.1297	0.98811	5e-05	0.000187138	yes
ENSMUSG00000026728	Vim	705.372	1075.29	9.46224	10.0705	-0.60827	0.00015	0.00052773	yes
ENSMUSG00000062006	Rpl34	1305.6	1047.07	10.3505	10.0321	0.318355	0.0055	0.0140378	yes
ENSMUSG00000037894	H2afz	1387.82	1007.47	10.4386	9.97652	0.462084	0.0009	0.00273017	yes
ENSMUSG00000047675	Rps8	1256.95	962.025	10.2957	9.90993	0.385781	0.00815	0.0199245	yes
ENSMUSG00000043716	Rpl7	1134.82	908.338	10.1482	9.82709	0.321162	0.0106	0.0252978	yes
ENSMUSG00000064351	mt-Co1	647.502	899.812	9.33874	9.81348	-0.474739	0.0007	0.00217143	yes
ENSMUSG00000025491	Ifitm1	1272.12	890.616	10.313	9.79866	0.514359	5e-05	0.000187138	yes
ENSMUSG00000025428	Atp5a1	1332.62	888.795	10.38	9.79571	0.584343	0.00035	0.00115311	yes
ENSMUSG00000064341	mt-Nd1	605.696	876.712	9.24245	9.77596	-0.533509	5e-05	0.000187138	yes
ENSMUSG00000047215	Rpl9	1087.22	874.566	10.0864	9.77242	0.314005	0.008	0.0196068	yes
ENSMUSG00000041453	Rpl21	1130.05	869.558	10.1422	9.76414	0.378032	0.00505	0.0130252	yes
ENSMUSG00000026238	Ptma	1308.4	867.029	10.3536	9.75994	0.593652	5e-05	0.000187138	yes
ENSMUSG00000020460	Rps27a	1057.83	859.403	10.0469	9.74719	0.299701	0.0119	0.0280624	yes
ENSMUSG00000059291	Rpl11	1065.47	849.595	10.0573	9.73063	0.326643	0.0189	0.0422471	yes
ENSMUSG00000029430	Ran	2300.87	840.777	11.168	9.71558	1.45238	5e-05	0.000187138	yes
ENSMUSG00000041697	Cox6a1	608.647	797.105	9.24946	9.63863	-0.389164	0.0005	0.0016018	yes
ENSMUSG00000095180	Rhox5	924.808	768.856	9.85301	9.58657	0.26644	0.0198	0.0439825	yes
ENSMUSG00000090862	Rps13	919.65	761.974	9.84494	9.5736	0.271343	0.0175	0.0394898	yes
ENSMUSG00000028495	Rps6	985.643	747.501	9.94492	9.54593	0.39899	0.00105	0.00314077	yes
ENSMUSG00000009013	Dynll1	487.948	745.526	8.93058	9.54211	-0.611531	5e-05	0.000187138	yes
ENSMUSG00000062647	Rpl7a	1089.1	744.812	10.0889	9.54073	0.548188	5e-05	0.000187138	yes
ENSMUSG00000026547	Tagln2	968.316	732.143	9.91933	9.51598	0.403352	0.0197	0.0437728	yes
ENSMUSG00000021546	Hnrnpk	1002.85	701.262	9.96989	9.45381	0.51608	0.0003	0.000999532	yes
ENSMUSG00000006728	Cdk4	1076.98	676.497	10.0728	9.40194	0.670836	5e-05	0.000187138	yes
ENSMUSG00000018770	Atp5g3	875.314	671.783	9.77366	9.39185	0.381805	0.0007	0.00217143	yes
ENSMUSG00000036371	Serbp1	1660.64	670.218	10.6975	9.38849	1.30904	5e-05	0.000187138	yes
ENSMUSG00000004980	Hnrnpa2b1	1105.5	669.977	10.1105	9.38797	0.722516	5e-05	0.000187138	yes
ENSMUSG00000063316	Rpl27	859.48	654.762	9.74732	9.35483	0.392493	0.001	0.00300903	yes
ENSMUSG00000021270	Hsp90aa1	1474.03	646.511	10.5256	9.33653	1.18902	0.00015	0.00052773	yes
ENSMUSG00000019179	Mdh2	794.117	638.746	9.63321	9.3191	0.314109	0.0199	0.0441671	yes
ENSMUSG00000022283	Pabpc1	801.527	564.02	9.64661	9.1396	0.507005	0.00555	0.0141562	yes
ENSMUSG00000027712	Anxa5	354.749	555.39	8.47065	9.11736	-0.646703	5e-05	0.000187138	yes
ENSMUSG00000037805	Rpl10a	703.092	553.501	9.45757	9.11244	0.345128	0.0059	0.0149057	yes
ENSMUSG00000025613	Cct8	757.314	551.872	9.56475	9.10819	0.456558	0.00445	0.0116309	yes
ENSMUSG00000062328	Rpl17	711.44	544.036	9.4746	9.08756	0.38704	0.0006	0.0018874	yes
ENSMUSG00000026385	Dbi	382.791	542.985	8.58041	9.08477	-0.504355	5e-05	0.000187138	yes
ENSMUSG00000098274	Rpl24	681.748	539.695	9.41309	9.076	0.337094	0.02055	0.0453845	yes
ENSMUSG00000021290	2010107E04Rik	437.188	537.383	8.77211	9.06981	-0.297697	0.00635	0.0159192	yes
ENSMUSG00000001525	Tubb5	669.537	519.583	9.38702	9.02121	0.36581	0.0124	0.0290664	yes
ENSMUSG00000068039	Tcp1	809.577	512.749	9.66102	9.00211	0.658916	0.00185	0.00526994	yes
ENSMUSG00000024387	Csnk2b	330.875	504.064	8.37014	8.97746	-0.607321	5e-05	0.000187138	yes
ENSMUSG00000062825	Actg1	1701.74	502.187	10.7328	8.97208	1.76071	5e-05	0.000187138	yes
ENSMUSG00000028081	Rps3a1	619.74	484.83	9.27552	8.92134	0.354184	0.00235	0.00655238	yes
ENSMUSG00000109324	Prmt1	719.538	483.009	9.49093	8.91591	0.575021	5e-05	0.000187138	yes
ENSMUSG00000031765	Mt1	938.069	478.661	9.87355	8.90286	0.97069	5e-05	0.000187138	yes
ENSMUSG00000020849	Ywhae	734.772	477.55	9.52115	8.89951	0.621645	5e-05	0.000187138	yes
ENSMUSG00000016319	Slc25a5	725.264	475.99	9.50236	8.89479	0.607575	5e-05	0.000187138	yes
ENSMUSG00000049517	Rps23	563.447	465.775	9.13814	8.86349	0.274647	0.0139	0.0322064	yes
ENSMUSG00000058558	Rpl5	629.799	464.821	9.29875	8.86053	0.438216	0.0006	0.0018874	yes
ENSMUSG00000021660	Btf3	617.914	458.792	9.27126	8.8417	0.429566	0.0011	0.0032722	yes
ENSMUSG00000004610	Etfb	543.359	442.703	9.08576	8.7902	0.295567	0.021	0.0462479	yes
ENSMUSG00000054717	Hmgb2	632.421	435.983	9.30474	8.76813	0.536613	0.00435	0.0114019	yes
ENSMUSG00000020358	Hnrnpab	704.306	433.775	9.46006	8.7608	0.699255	5e-05	0.000187138	yes
ENSMUSG00000029465	Arpc3	338.273	421.525	8.40204	8.71947	-0.31743	0.0048	0.0124501	yes
ENSMUSG00000020267	Hint1	497.956	407.088	8.95987	8.6692	0.290678	0.0097	0.0233744	yes
ENSMUSG00000005566	Trim28	718.346	399.847	9.48854	8.6433	0.845231	5e-05	0.000187138	yes
ENSMUSG00000030007	Cct7	783.721	397.887	9.6142	8.63621	0.977981	0.00265	0.00728762	yes
ENSMUSG00000031167	Rbm3	585.955	396.948	9.19465	8.63281	0.56184	5e-05	0.000187138	yes
ENSMUSG00000064370	mt-Cytb	576.867	382.437	9.17209	8.57908	0.593017	5e-05	0.000187138	yes
ENSMUSG00000003814	Calr	847.345	374.883	9.72681	8.5503	1.17651	5e-05	0.000187138	yes
ENSMUSG00000026701	Prdx6	498.742	368.372	8.96215	8.52502	0.43713	0.00075	0.00231552	yes
ENSMUSG00000022216	Psme1	529.595	367.391	9.04875	8.52117	0.527573	5e-05	0.000187138	yes
ENSMUSG00000026219	Trip12	226.829	363.341	7.82546	8.50518	-0.679719	0.0055	0.0140378	yes
ENSMUSG00000041740	Rnf10	209.652	358.231	7.71185	8.48475	-0.772894	0.0051	0.0131368	yes
ENSMUSG00000027404	Snrpb	451.443	358.066	8.8184	8.48408	0.334318	0.01395	0.0323127	yes
ENSMUSG00000046718	Bst2	558.706	356.903	9.12595	8.47939	0.646557	5e-05	0.000187138	yes
ENSMUSG00000023004	Tuba1b	612.378	356.474	9.25828	8.47765	0.780626	5e-05	0.000187138	yes
ENSMUSG00000061904	Slc25a3	546.071	355.119	9.09294	8.47216	0.620786	5e-05	0.000187138	yes
ENSMUSG00000107233	Gm42959	142.352	351.371	7.15332	8.45685	-1.30353	5e-05	0.000187138	yes
ENSMUSG00000029780	Nt5c3	231.444	350.461	7.85452	8.45311	-0.598591	0.0001	0.000361487	yes
ENSMUSG00000026162	Nhej1	2.82644	343.065	1.49899	8.42234	-6.92335	5e-05	0.000187138	yes
ENSMUSG00000028964	Park7	424.409	334.043	8.72931	8.38389	0.345421	0.00435	0.0114019	yes
ENSMUSG00000004264	Phb2	588.573	331.201	9.20108	8.37156	0.829514	0.0001	0.000361487	yes
ENSMUSG00000025364	Pa2g4	527.438	330.969	9.04286	8.37055	0.672305	5e-05	0.000187138	yes
ENSMUSG00000027248	Pdia3	465.266	329.313	8.86191	8.36332	0.498596	0.0026	0.00717659	yes
ENSMUSG00000025132	Arhgdia	518.644	324.963	9.0186	8.34413	0.674469	5e-05	0.000187138	yes
ENSMUSG00000055762	Eef1d	435.656	323.768	8.76705	8.33882	0.428229	0.0001	0.000361487	yes
ENSMUSG00000029455	Aldh2	237.984	321.026	7.89472	8.32655	-0.431826	0.0011	0.0032722	yes
ENSMUSG00000004897	Hdgf	602.521	317.308	9.23487	8.30974	0.925128	0.0001	0.000361487	yes
ENSMUSG00000005610	Eif4g2	1088.2	317.145	10.0877	8.309	1.77873	5e-05	0.000187138	yes
ENSMUSG00000020737	Hn1	194.643	315.811	7.60469	8.30292	-0.698231	5e-05	0.000187138	yes
ENSMUSG00000024844	Banf1	376.458	313.131	8.55635	8.29062	0.265723	0.0166	0.0376652	yes
ENSMUSG00000037266	Rsrp1	242.064	311.984	7.91924	8.28533	-0.366084	0.0118	0.0278476	yes
ENSMUSG00000028478	Clta	201.468	310.871	7.65441	8.28017	-0.625765	5e-05	0.000187138	yes
ENSMUSG00000037152	Ndufc1	377.777	309.654	8.56139	8.27451	0.286878	0.0159	0.036245	yes
ENSMUSG00000064345	mt-Nd2	236.802	305.089	7.88754	8.25309	-0.365549	0.00165	0.00474337	yes
ENSMUSG00000071644	Eef1g	446.756	304.653	8.80334	8.25102	0.55232	5e-05	0.000187138	yes
ENSMUSG00000029447	Cct6a	656.823	301.572	9.35936	8.23636	1.123	5e-05	0.000187138	yes
ENSMUSG00000059751	Rps3a3	379.704	297.815	8.56873	8.21827	0.350459	0.00335	0.00903023	yes
ENSMUSG00000070493	Chchd2	205.699	296.811	7.68439	8.2134	-0.52901	5e-05	0.000187138	yes
ENSMUSG00000026234	Ncl	865.666	296.309	9.75767	8.21096	1.54671	5e-05	0.000187138	yes
ENSMUSG00000049751	Rpl36al	415.203	290.87	8.69767	8.18423	0.513442	5e-05	0.000187138	yes
ENSMUSG00000024735	Prpf19	498.297	288.496	8.96086	8.17241	0.788455	0.01605	0.0365496	yes
ENSMUSG00000061315	Naca	463.361	287.702	8.85599	8.16843	0.687561	5e-05	0.000187138	yes
ENSMUSG00000039910	Cited2	190.042	286.245	7.57017	8.16111	-0.590932	5e-05	0.000187138	yes
ENSMUSG00000024953	Prdx5	181.572	282.386	7.5044	8.14152	-0.637127	0.0003	0.000999532	yes
ENSMUSG00000039630	Hnrnpu	741.842	282.32	9.53497	8.14119	1.39378	0.0001	0.000361487	yes
ENSMUSG00000012405	Rpl15	370.951	280.912	8.53508	8.13397	0.40111	0.0093	0.022504	yes
ENSMUSG00000023067	Cdkn1a	136.891	276.053	7.09688	8.1088	-1.01192	5e-05	0.000187138	yes
ENSMUSG00000059796	Eif4a1	681.35	275.286	9.41225	8.10479	1.30746	5e-05	0.000187138	yes
ENSMUSG00000029147	Ppm1g	373.501	275.015	8.54497	8.10337	0.441602	0.00215	0.00603991	yes
ENSMUSG00000001416	Cct3	490.302	274.171	8.93753	8.09893	0.838595	5e-05	0.000187138	yes
ENSMUSG00000064371	mt-Tt	0.1	273.021	-3.32193	8.09287	-11.4148	0.0011	0.0032722	yes
ENSMUSG00000063889	Crem	110.993	272.651	6.79432	8.09091	-1.29659	5e-05	0.000187138	yes
ENSMUSG00000007029	Vars	429.407	271.126	8.7462	8.08282	0.663382	0.00965	0.0232754	yes
ENSMUSG00000002031	Ift46	84.9004	269.1	6.4077	8.072	-1.6643	5e-05	0.000187138	yes
ENSMUSG00000027447	Cst3	150.528	265.436	7.23389	8.05222	-0.818332	5e-05	0.000187138	yes
ENSMUSG00000015656	Hspa8	1189.03	260.202	10.2156	8.02349	2.19208	5e-05	0.000187138	yes
ENSMUSG00000020077	Srgn	131.888	258.035	7.04317	8.01142	-0.968253	5e-05	0.000187138	yes
ENSMUSG00000079477	Rab7	360.387	257.446	8.4934	8.00813	0.485277	0.0053	0.0135983	yes
ENSMUSG00000110350	RP23-218K15.7	511.779	257.051	8.99938	8.00591	0.993466	0.0009	0.00273017	yes
ENSMUSG00000001123	Lgals9	414.48	256.219	8.69516	8.00123	0.693925	5e-05	0.000187138	yes
ENSMUSG00000046434	Hnrnpa1	495.948	256.123	8.95405	8.00069	0.953352	5e-05	0.000187138	yes
ENSMUSG00000080058	Gm11175	346.071	255.012	8.43492	7.99442	0.440503	0.0059	0.0149057	yes
ENSMUSG00000022234	Cct5	412.658	252.369	8.6888	7.97939	0.709412	5e-05	0.000187138	yes
ENSMUSG00000034024	Cct2	356.394	250.062	8.47733	7.96614	0.511187	5e-05	0.000187138	yes
ENSMUSG00000000568	Hnrnpd	740.35	248.992	9.53206	7.95996	1.57211	5e-05	0.000187138	yes
ENSMUSG00000079562	Maea	156.892	248.356	7.29363	7.95627	-0.662638	5e-05	0.000187138	yes
ENSMUSG00000015053	Gata2	444.342	246.561	8.79553	7.9458	0.849726	0.0001	0.000361487	yes
ENSMUSG00000015165	Hnrnpl	368.545	245.905	8.5257	7.94196	0.58374	0.00015	0.00052773	yes
ENSMUSG00000028124	Gclm	723.946	244.841	9.49974	7.9357	1.56404	5e-05	0.000187138	yes
ENSMUSG00000084403	Rps15a-ps8	309.693	242.4	8.27469	7.92125	0.353449	0.0019	0.00540058	yes
ENSMUSG00000028820	Sfpq	446.997	240.655	8.80412	7.91082	0.893299	5e-05	0.000187138	yes
ENSMUSG00000026864	Hspa5	715.548	239.998	9.4829	7.90688	1.57603	5e-05	0.000187138	yes
ENSMUSG00000017707	Serinc3	352.676	234.933	8.4622	7.87611	0.586094	0.00335	0.00903023	yes
ENSMUSG00000032301	Psma4	401.659	234.924	8.64983	7.87605	0.773777	0.0019	0.00540058	yes
ENSMUSG00000030751	Psma1	576.426	234.854	9.17099	7.87562	1.29537	5e-05	0.000187138	yes
ENSMUSG00000015837	Sqstm1	153.276	232.149	7.25999	7.85891	-0.598919	5e-05	0.000187138	yes
ENSMUSG00000025747	Tyms	289.616	230.133	8.178	7.84632	0.331673	0.0158	0.0360432	yes
ENSMUSG00000020048	Hsp90b1	642.895	229.861	9.32844	7.84462	1.48382	0.00015	0.00052773	yes
ENSMUSG00000020265	Sumo3	375.23	229.793	8.55163	7.84419	0.70744	0.0003	0.000999532	yes
ENSMUSG00000016427	Ndufa1	171.445	228.308	7.4216	7.83484	-0.413236	0.0005	0.0016018	yes
ENSMUSG00000027566	Psma7	345.791	226.075	8.43376	7.82066	0.613099	0.0003	0.000999532	yes
ENSMUSG00000031762	Mt2	487.599	225.642	8.92955	7.81789	1.11166	5e-05	0.000187138	yes
ENSMUSG00000026087	Mrpl30	281.975	223.991	8.13942	7.8073	0.332126	0.0069	0.0171525	yes
ENSMUSG00000024309	Pfdn6	150.763	223.677	7.23614	7.80527	-0.569135	5e-05	0.000187138	yes
ENSMUSG00000020415	Pttg1	151.372	222.918	7.24195	7.80037	-0.558415	5e-05	0.000187138	yes
ENSMUSG00000029322	Plac8	525.639	221.985	9.03793	7.79432	1.24361	5e-05	0.000187138	yes
ENSMUSG00000023175	Bsg	284.822	221.896	8.15392	7.79374	0.360177	0.0034	0.00914612	yes
ENSMUSG00000009079	Ewsr1	569.48	221.466	9.1535	7.79094	1.36256	0.0014	0.00408392	yes
ENSMUSG00000001924	Uba1	309.633	220.828	8.27442	7.78678	0.487636	0.0087	0.0211732	yes
ENSMUSG00000035530	Eif1	514.092	220.4	9.00588	7.78398	1.2219	5e-05	0.000187138	yes
ENSMUSG00000059005	Hnrnpa3	416.363	218.577	8.7017	7.772	0.9297	5e-05	0.000187138	yes
ENSMUSG00000041959	S100a10	145.315	218.489	7.18304	7.77142	-0.588377	5e-05	0.000187138	yes
ENSMUSG00000001418	Glmp	103.069	216.659	6.68747	7.75928	-1.07182	5e-05	0.000187138	yes
ENSMUSG00000060860	Ube2s	608.72	215.1	9.24963	7.74886	1.50077	0.00025	0.000847186	yes
ENSMUSG00000085156	Snhg15	56.0852	214.242	5.80955	7.7431	-1.93355	5e-05	0.000187138	yes
ENSMUSG00000020485	Supt4a	89.1876	212.408	6.47877	7.73069	-1.25192	5e-05	0.000187138	yes
ENSMUSG00000087107	AI662270	309.68	212.23	8.27463	7.72948	0.54515	0.00015	0.00052773	yes
ENSMUSG00000022037	Clu	99.3957	210.149	6.63511	7.71527	-1.08016	5e-05	0.000187138	yes
ENSMUSG00000030357	Fkbp4	320.21	210.111	8.32287	7.71501	0.607867	5e-05	0.000187138	yes
ENSMUSG00000059208	Hnrnpm	336.627	209.706	8.39501	7.71222	0.682783	5e-05	0.000187138	yes
ENSMUSG00000030062	Rpn1	451.256	208.247	8.8178	7.70215	1.11565	5e-05	0.000187138	yes
ENSMUSG00000103865	Gm37416	44.1453	208.082	5.46419	7.70101	-2.23682	5e-05	0.000187138	yes
ENSMUSG00000041355	Ssr2	262.655	207.892	8.03703	7.69969	0.337335	0.00485	0.0125673	yes
ENSMUSG00000045160	Bola3	304.617	207.35	8.25085	7.69592	0.554928	0.0181	0.0406562	yes
ENSMUSG00000030591	Psmd8	166.614	207.22	7.38037	7.69502	-0.314654	0.00575	0.014595	yes
ENSMUSG00000024949	Sf1	276.695	206.112	8.11215	7.68728	0.424868	0.0125	0.0292876	yes
ENSMUSG00000056076	Eif3b	272.02	205.022	8.08757	7.67963	0.407934	0.0094	0.0227319	yes
ENSMUSG00000038690	Atp5j2	247.218	204.968	7.94964	7.67925	0.270385	0.02195	0.048083	yes
ENSMUSG00000010406	Mrpl52	273.142	204.517	8.09351	7.67608	0.41743	0.00035	0.00115311	yes
ENSMUSG00000006932	Ctnnb1	325.343	203.826	8.34582	7.67119	0.674623	0.0014	0.00408392	yes
ENSMUSG00000048076	Arf1	364.72	203.753	8.51065	7.67068	0.839968	5e-05	0.000187138	yes
ENSMUSG00000029066	Mrpl20	275.41	203.511	8.10544	7.66896	0.436474	0.00035	0.00115311	yes
ENSMUSG00000007041	Clic1	274.483	202.991	8.10057	7.66527	0.435301	0.0003	0.000999532	yes
ENSMUSG00000002603	Tgfb1	442.717	202.904	8.79024	7.66465	1.12559	5e-05	0.000187138	yes
ENSMUSG00000052833	Sae1	334.561	202.814	8.38613	7.66401	0.722112	5e-05	0.000187138	yes
ENSMUSG00000066551	Hmgb1	391.858	200.271	8.61419	7.64581	0.968377	5e-05	0.000187138	yes
ENSMUSG00000030057	Cnbp	583.329	199.992	9.18817	7.6438	1.54437	5e-05	0.000187138	yes
ENSMUSG00000041881	Ndufa7	157.157	199.937	7.29606	7.6434	-0.347339	0.00295	0.008042	yes
ENSMUSG00000021794	Glud1	110.318	199.155	6.78552	7.63775	-0.852223	5e-05	0.000187138	yes
ENSMUSG00000076749	Tcrg-C1	339.73	198.75	8.40824	7.63481	0.773434	5e-05	0.000187138	yes
ENSMUSG00000037058	Paip2	92.4669	198.745	6.53087	7.63477	-1.10391	5e-05	0.000187138	yes
ENSMUSG00000034708	Grn	136.453	197.477	7.09226	7.62554	-0.533281	0.0066	0.0164774	yes
ENSMUSG00000007659	Bcl2l1	131.171	197.438	7.0353	7.62526	-0.589951	5e-05	0.000187138	yes
ENSMUSG00000026020	Nop58	566.916	197.174	9.14699	7.62333	1.52367	5e-05	0.000187138	yes
ENSMUSG00000031585	Gtf2e2	127.151	196.775	6.9904	7.6204	-0.630004	5e-05	0.000187138	yes
ENSMUSG00000040940	Arhgef1	140.144	196.399	7.13077	7.61764	-0.486878	0.0036	0.00962623	yes
ENSMUSG00000035692	Isg15	408.855	195.82	8.67545	7.61338	1.06206	5e-05	0.000187138	yes
ENSMUSG00000024966	Stip1	236.876	194.636	7.88799	7.60463	0.283353	0.01325	0.0308739	yes
ENSMUSG00000039168	Dap	124.735	194.322	6.96272	7.60231	-0.639583	0.00545	0.0139375	yes
ENSMUSG00000000563	Atp5f1	295.153	193.599	8.20532	7.59693	0.608392	0.00205	0.00578911	yes
ENSMUSG00000079426	Arpc4	242.945	192.473	7.92449	7.58851	0.335974	0.0079	0.019392	yes
ENSMUSG00000025781	Atp5c1	313.413	192.136	8.29192	7.58598	0.705937	5e-05	0.000187138	yes
ENSMUSG00000027184	Caprin1	318.993	190.888	8.31738	7.57658	0.740798	5e-05	0.000187138	yes
ENSMUSG00000021996	Esd	234.781	190.176	7.87517	7.57119	0.30398	0.02155	0.0473392	yes
ENSMUSG00000014769	Psmb1	255.735	189.281	7.99851	7.56439	0.43412	5e-05	0.000187138	yes
ENSMUSG00000041459	Tardbp	582.798	188.652	9.18685	7.55958	1.62727	5e-05	0.000187138	yes
ENSMUSG00000025980	Hspd1	509.738	188.087	8.99361	7.55526	1.43836	5e-05	0.000187138	yes
ENSMUSG00000023505	Cdca3	98.0183	186.819	6.61498	7.5455	-0.930518	5e-05	0.000187138	yes
ENSMUSG00000042198	Chchd7	152.284	186.221	7.25062	7.54087	-0.290251	0.01845	0.0413652	yes
ENSMUSG00000022354	Ndufb9	247.569	185.426	7.95169	7.5347	0.416987	0.0003	0.000999532	yes
ENSMUSG00000022403	St13	252.729	185.167	7.98145	7.53268	0.448764	0.0047	0.0122252	yes
ENSMUSG00000021771	Vdac2	339.359	184.012	8.40667	7.52366	0.883012	5e-05	0.000187138	yes
ENSMUSG00000015671	Psma2	285.238	184.001	8.15602	7.52357	0.632453	5e-05	0.000187138	yes
ENSMUSG00000062683	Atp5g2	239.318	183.18	7.90279	7.51712	0.385667	0.00145	0.00421407	yes
ENSMUSG00000056737	Capg	100.137	183.174	6.64583	7.51707	-0.87124	5e-05	0.000187138	yes
ENSMUSG00000067194	Eif1ax	283.663	182.26	8.14803	7.50985	0.63818	0.00115	0.00340863	yes
ENSMUSG00000013593	Ndufs2	252.522	181.89	7.98027	7.50692	0.473343	0.00215	0.00603991	yes
ENSMUSG00000005575	Ube2m	296.469	181.324	8.21174	7.50243	0.709311	5e-05	0.000187138	yes
ENSMUSG00000004788	Eif2b2	85.6746	180.321	6.4208	7.49442	-1.07363	5e-05	0.000187138	yes
ENSMUSG00000105263	Gm42427	75.8556	180.014	6.24518	7.49197	-1.24678	5e-05	0.000187138	yes
ENSMUSG00000027940	Tpm3	260.38	179.411	8.02447	7.48712	0.53735	0.0095	0.0229418	yes
ENSMUSG00000031422	Morf4l2	345.546	179.159	8.43273	7.4851	0.947637	5e-05	0.000187138	yes
ENSMUSG00000070003	Ssbp4	255.295	179.112	7.99602	7.48472	0.511303	0.00245	0.00680454	yes
ENSMUSG00000024038	Ndufv3	139.301	178.958	7.12206	7.48348	-0.361415	0.01275	0.029802	yes
ENSMUSG00000106334	Gm43549	87.376	178.206	6.44917	7.4774	-1.02824	5e-05	0.000187138	yes
ENSMUSG00000027510	Rbm38	101.026	177.546	6.65858	7.47205	-0.813466	5e-05	0.000187138	yes
ENSMUSG00000028851	Nudc	331.91	177.031	8.37465	7.46786	0.90679	0.0007	0.00217143	yes
ENSMUSG00000006676	Usp19	79.4696	176.597	6.31233	7.46432	-1.15199	5e-05	0.000187138	yes
ENSMUSG00000019210	Atp6v1e1	107.136	175.175	6.7433	7.45265	-0.709354	0.00025	0.000847186	yes
ENSMUSG00000038943	Prc1	88.0925	175.087	6.46095	7.45193	-0.990981	5e-05	0.000187138	yes
ENSMUSG00000030269	Mtmr14	78.8139	174.546	6.30038	7.44746	-1.14709	5e-05	0.000187138	yes
ENSMUSG00000021036	Sptlc2	107.23	174.191	6.74456	7.44453	-0.699961	5e-05	0.000187138	yes
ENSMUSG00000053332	Gas5	410.708	173.983	8.68197	7.4428	1.23917	5e-05	0.000187138	yes
ENSMUSG00000022774	Ncbp2	103.276	173.297	6.69036	7.4371	-0.746742	5e-05	0.000187138	yes
ENSMUSG00000028673	Fuca1	82.9803	173.168	6.3747	7.43603	-1.06133	5e-05	0.000187138	yes
ENSMUSG00000019432	Ddx39b	292.473	171.064	8.19216	7.41839	0.773767	5e-05	0.000187138	yes
ENSMUSG00000021024	Psma6	257.992	170.724	8.01118	7.41552	0.59566	5e-05	0.000187138	yes
ENSMUSG00000001729	Akt1	138.47	170.498	7.11343	7.41361	-0.300181	0.0177	0.0398779	yes
ENSMUSG00000037313	Tacc3	92.7032	170.068	6.53455	7.40997	-0.875421	0.0011	0.0032722	yes
ENSMUSG00000018042	Cyb5r3	84.9188	169.588	6.40801	7.40589	-0.997878	5e-05	0.000187138	yes
ENSMUSG00000028333	Anp32b	500.719	169.575	8.96786	7.40578	1.56208	5e-05	0.000187138	yes
ENSMUSG00000060073	Psma3	268.556	169.333	8.06908	7.40372	0.66536	5e-05	0.000187138	yes
ENSMUSG00000028884	Rpa2	93.6365	168.605	6.549	7.3975	-0.848504	5e-05	0.000187138	yes
ENSMUSG00000021871	Pnp	121.21	168.559	6.92136	7.39711	-0.475745	0.0002	0.000688025	yes
ENSMUSG00000105353	Gm42428	42.7395	168.231	5.4175	7.3943	-1.9768	5e-05	0.000187138	yes
ENSMUSG00000028873	Cdca8	116.089	166.607	6.85909	7.38031	-0.521218	0.0001	0.000361487	yes
ENSMUSG00000030682	Cdipt	93.5302	166.582	6.54736	7.38009	-0.832728	5e-05	0.000187138	yes
ENSMUSG00000040463	Mybbp1a	381.759	166.559	8.57652	7.37989	1.19663	0.0001	0.000361487	yes
ENSMUSG00000020649	Rrm2	134.113	166.516	7.06731	7.37952	-0.312212	0.01795	0.0403482	yes
ENSMUSG00000015575	Atp6v0e	120.392	166.508	6.9116	7.37945	-0.467852	5e-05	0.000187138	yes
ENSMUSG00000025068	Gsto1	115.723	165.045	6.85453	7.36672	-0.512184	5e-05	0.000187138	yes
ENSMUSG00000029561	Oasl2	246.989	165.027	7.9483	7.36656	0.581745	0.00025	0.000847186	yes
ENSMUSG00000003161	Sri	227.596	165.009	7.83033	7.3664	0.46393	0.0002	0.000688025	yes
ENSMUSG00000026202	Tuba4a	499.162	164.565	8.96336	7.36251	1.60085	5e-05	0.000187138	yes
ENSMUSG00000045983	Eif4g1	256.139	163.729	8.00078	7.35517	0.645617	5e-05	0.000187138	yes
ENSMUSG00000024835	Coro1b	237.164	163.342	7.88974	7.35175	0.537989	0.00365	0.00973997	yes
ENSMUSG00000028156	Eif4e	262.37	162.685	8.03546	7.34594	0.689522	5e-05	0.000187138	yes
ENSMUSG00000027078	Ube2l6	265.457	161.603	8.05233	7.33631	0.716024	5e-05	0.000187138	yes
ENSMUSG00000034192	Lsm3	122.767	161.026	6.93978	7.33115	-0.391371	0.00075	0.00231552	yes
ENSMUSG00000092386	Gm20536	43.0689	160.889	5.42857	7.32992	-1.90135	5e-05	0.000187138	yes
ENSMUSG00000028603	Scp2	116.035	160.838	6.85842	7.32946	-0.471048	0.0004	0.00130794	yes
ENSMUSG00000020368	Canx	344.52	160.306	8.42844	7.32468	1.10376	5e-05	0.000187138	yes
ENSMUSG00000009555	Cdk9	94.8948	160.151	6.56826	7.32329	-0.755032	5e-05	0.000187138	yes
ENSMUSG00000024811	Tnks2	82.4578	159.885	6.36558	7.32089	-0.955307	0.00085	0.00258551	yes
ENSMUSG00000028729	Ebna1bp2	212.195	159.364	7.72925	7.31618	0.413065	0.00145	0.00421407	yes
ENSMUSG00000043866	Taf10	240.935	159.337	7.9125	7.31594	0.596563	0.02235	0.0488703	yes
ENSMUSG00000027067	Ssrp1	214.723	158.764	7.74633	7.31074	0.435593	0.0013	0.00381496	yes
ENSMUSG00000028618	Tmem59	87.6932	158.739	6.45439	7.31051	-0.85612	5e-05	0.000187138	yes
ENSMUSG00000007458	M6pr	111.262	158.441	6.79782	7.3078	-0.509985	5e-05	0.000187138	yes
ENSMUSG00000058799	Nap1l1	238.707	158.365	7.8991	7.30711	0.591987	5e-05	0.000187138	yes
ENSMUSG00000039205	Ciz1	107.746	157.834	6.75149	7.30226	-0.550774	0.00135	0.0039491	yes
ENSMUSG00000029860	Zyx	210.649	157.079	7.7187	7.29535	0.423351	0.00685	0.017039	yes
ENSMUSG00000026021	Sumo1	112.324	156.753	6.81152	7.29235	-0.480827	5e-05	0.000187138	yes
ENSMUSG00000038722	Bud31	114.117	155.62	6.83437	7.28188	-0.447514	0.007	0.0173707	yes
ENSMUSG00000037544	Dlgap5	55.4777	154.935	5.79384	7.27552	-1.48168	5e-05	0.000187138	yes
ENSMUSG00000042747	Krtcap2	256.308	154.519	8.00173	7.27164	0.730094	5e-05	0.000187138	yes
ENSMUSG00000030647	Ndufc2	193.342	154.287	7.59501	7.26947	0.325539	0.0055	0.0140378	yes
ENSMUSG00000028792	Ak2	190.958	154.027	7.57711	7.26704	0.310072	0.0122	0.0286576	yes
ENSMUSG00000026641	Usf1	97.6129	153.213	6.609	7.25939	-0.650395	0.006	0.015129	yes
ENSMUSG00000022336	Eif3e	216.175	153.164	7.75606	7.25893	0.497122	5e-05	0.000187138	yes
ENSMUSG00000029433	Diablo	72.1233	152.932	6.17239	7.25675	-1.08435	5e-05	0.000187138	yes
ENSMUSG00000006058	Snf8	119.421	152.796	6.89991	7.25546	-0.35555	0.00135	0.0039491	yes
ENSMUSG00000029201	Ugdh	29.4426	152.186	4.87983	7.24969	-2.36986	5e-05	0.000187138	yes
ENSMUSG00000033880	Lgals3bp	315.153	152.166	8.29991	7.2495	1.05041	5e-05	0.000187138	yes
ENSMUSG00000011752	Pgam1	183.817	151.422	7.52213	7.24243	0.279695	0.01315	0.0306683	yes
ENSMUSG00000021218	Gdi2	208.181	151.007	7.70169	7.23847	0.463223	0.0004	0.00130794	yes
ENSMUSG00000001440	Kpnb1	259.192	150.025	8.01788	7.22906	0.788818	0.0007	0.00217143	yes
ENSMUSG00000000171	Sdhd	209.659	149.908	7.7119	7.22793	0.483967	0.0001	0.000361487	yes
ENSMUSG00000041736	Tspo	111.903	149.779	6.8061	7.22669	-0.420587	0.0003	0.000999532	yes
ENSMUSG00000030538	Cib1	89.7313	149.642	6.48754	7.22537	-0.737832	5e-05	0.000187138	yes
ENSMUSG00000033379	Atp6v0b	91.7775	149.484	6.52007	7.22385	-0.703779	5e-05	0.000187138	yes
ENSMUSG00000005881	Ergic3	111.953	149.311	6.80675	7.22218	-0.415427	0.00415	0.0109381	yes
ENSMUSG00000030560	Ctsc	96.1307	148.92	6.58693	7.21839	-0.631468	5e-05	0.000187138	yes
ENSMUSG00000006169	Clint1	229.632	148.629	7.84318	7.21557	0.627608	5e-05	0.000187138	yes
ENSMUSG00000031622	Sin3b	108.936	148.37	6.76734	7.21306	-0.445719	0.00035	0.00115311	yes
ENSMUSG00000024208	Uqcc2	204.925	147.974	7.67895	7.2092	0.469752	5e-05	0.000187138	yes
ENSMUSG00000002014	Ssr4	196.464	147.681	7.61812	7.20634	0.411781	0.00215	0.00603991	yes
ENSMUSG00000027496	Aurka	61.2367	147.68	5.93632	7.20633	-1.27001	5e-05	0.000187138	yes
ENSMUSG00000030867	Plk1	104.306	147.402	6.70468	7.20361	-0.498934	0.00135	0.0039491	yes
ENSMUSG00000001687	Ubl3	78.2451	147.362	6.28993	7.20322	-0.913292	5e-05	0.000187138	yes
ENSMUSG00000027306	Nusap1	51.8205	147.33	5.69545	7.20291	-1.50746	5e-05	0.000187138	yes
ENSMUSG00000027405	Nop56	619.248	147.178	9.27437	7.20142	2.07296	5e-05	0.000187138	yes
ENSMUSG00000019818	Cd164	98.0645	146.975	6.61566	7.19943	-0.583768	0.00015	0.00052773	yes
ENSMUSG00000030107	Usp18	262.651	146.775	8.037	7.19746	0.839541	5e-05	0.000187138	yes
ENSMUSG00000028788	Ptp4a2	222.579	146.666	7.79817	7.19639	0.601783	0.00085	0.00258551	yes
ENSMUSG00000013465	Nelfb	93.307	146.649	6.54391	7.19622	-0.65231	0.0017	0.00487547	yes
ENSMUSG00000007050	Lsm2	210.88	146.044	7.72028	7.19026	0.530019	5e-05	0.000187138	yes
ENSMUSG00000031696	Vps35	82.1086	145.988	6.35946	7.18971	-0.830245	0.0113	0.0267523	yes
ENSMUSG00000051695	Pcbp1	377.457	145.908	8.56017	7.18892	1.37125	5e-05	0.000187138	yes
ENSMUSG00000027472	Pdrg1	106.69	145.627	6.73728	7.18613	-0.448853	0.0032	0.00866618	yes
ENSMUSG00000062248	Cks2	191.559	145.002	7.58164	7.17993	0.401716	0.00025	0.000847186	yes
ENSMUSG00000024856	Cdk2ap2	43.6134	144.746	5.4467	7.17738	-1.73068	5e-05	0.000187138	yes
ENSMUSG00000011884	Gltp	82.626	144.363	6.36852	7.17356	-0.805033	5e-05	0.000187138	yes
ENSMUSG00000052296	Ppp6r1	236.798	144.189	7.88751	7.17182	0.715696	0.0002	0.000688025	yes
ENSMUSG00000022108	Itm2b	177.606	142.281	7.47254	7.1526	0.319937	0.0049	0.012678	yes
ENSMUSG00000020250	Txnrd1	104.289	141.955	6.70444	7.14929	-0.444847	5e-05	0.000187138	yes
ENSMUSG00000103276	Gm37917	61.2933	141.214	5.93766	7.14174	-1.20408	5e-05	0.000187138	yes
ENSMUSG00000018446	C1qbp	340.219	141.17	8.41032	7.14129	1.26903	5e-05	0.000187138	yes
ENSMUSG00000040699	Limd2	230.257	141.101	7.8471	7.14058	0.706517	5e-05	0.000187138	yes
ENSMUSG00000020738	Sumo2	322.837	141.041	8.33466	7.13997	1.19469	5e-05	0.000187138	yes
ENSMUSG00000004096	Cwc15	117.352	141.014	6.8747	7.13969	-0.264996	0.01495	0.0344101	yes
ENSMUSG00000063856	Gpx1	99.9668	140.77	6.64338	7.1372	-0.493819	5e-05	0.000187138	yes
ENSMUSG00000054766	Set	302.398	140.05	8.2403	7.1298	1.11051	5e-05	0.000187138	yes
ENSMUSG00000052456	Asna1	92.1841	139.512	6.52645	7.12425	-0.597799	5e-05	0.000187138	yes
ENSMUSG00000064337	mt-Rnr1	95.051	139.093	6.57063	7.11991	-0.549276	5e-05	0.000187138	yes
ENSMUSG00000037296	Lsm1	91.6257	139.067	6.51768	7.11964	-0.601956	0.00055	0.00174484	yes
ENSMUSG00000024456	Diaph1	310.664	138.82	8.27921	7.11707	1.16214	5e-05	0.000187138	yes
ENSMUSG00000045969	Ing1	46.7943	138.055	5.54826	7.1091	-1.56084	5e-05	0.000187138	yes
ENSMUSG00000030224	Strap	205.314	138.015	7.68169	7.10868	0.573007	0.0229	0.049871	yes
ENSMUSG00000023048	Prr13	79.5579	137.519	6.31393	7.10349	-0.789554	0.016	0.0364411	yes
ENSMUSG00000027466	Rbck1	182.287	137.263	7.51007	7.1008	0.409269	0.02205	0.0482885	yes
ENSMUSG00000054405	Dnajc8	170.163	137.192	7.41077	7.10005	0.310721	0.0135	0.0313724	yes
ENSMUSG00000031934	Panx1	59.2215	137.123	5.88805	7.09933	-1.21128	5e-05	0.000187138	yes
ENSMUSG00000030189	Ybx3	290.522	137.106	8.1825	7.09915	1.08336	5e-05	0.000187138	yes
ENSMUSG00000026750	Psmb7	214.729	137.063	7.74637	7.0987	0.647678	0.00115	0.00340863	yes
ENSMUSG00000062270	Morf4l1	207.056	137.031	7.69388	7.09836	0.595519	5e-05	0.000187138	yes
ENSMUSG00000020458	Rtn4	99.9821	136.929	6.6436	7.09728	-0.453686	0.00235	0.00655238	yes
ENSMUSG00000018379	Srsf1	452.408	136.849	8.82148	7.09644	1.72504	5e-05	0.000187138	yes
ENSMUSG00000092203	1110038B12Rik	242.114	136.772	7.91954	7.09563	0.823914	5e-05	0.000187138	yes
ENSMUSG00000041827	Oasl1	180.908	136.554	7.49911	7.09333	0.405785	0.01385	0.0321143	yes
ENSMUSG00000059552	Trp53	185.38	135.584	7.53434	7.08304	0.451299	0.00015	0.00052773	yes
ENSMUSG00000026965	Anapc2	62.7379	135.033	5.97127	7.07717	-1.1059	5e-05	0.000187138	yes
ENSMUSG00000031839	Hsbp1	105.982	134.973	6.72768	7.07653	-0.348852	0.00145	0.00421407	yes
ENSMUSG00000024181	Mrpl28	107.027	134.959	6.74183	7.07638	-0.334546	0.0188	0.0420536	yes
ENSMUSG00000018565	Elp5	94.2167	134.932	6.55791	7.07609	-0.518178	0.0123	0.0288579	yes
ENSMUSG00000003662	Ciao1	62.114	134.851	5.95685	7.07522	-1.11838	5e-05	0.000187138	yes
ENSMUSG00000043323	Fbrsl1	32.5722	134.703	5.02557	7.07364	-2.04807	5e-05	0.000187138	yes
ENSMUSG00000007739	Cct4	374.353	134.433	8.54826	7.07074	1.47751	5e-05	0.000187138	yes
ENSMUSG00000017221	Psmd3	185.429	133.69	7.53472	7.06275	0.471975	0.00055	0.00174484	yes
ENSMUSG00000021963	Sap18	95.8231	133.542	6.5823	7.06115	-0.478848	0.0026	0.00717659	yes
ENSMUSG00000026843	Fubp3	85.0545	133.508	6.41032	7.06078	-0.650467	0.0019	0.00540058	yes
ENSMUSG00000063800	Prpf38a	67.5733	133.409	6.07838	7.05971	-0.981331	5e-05	0.000187138	yes
ENSMUSG00000041126	H2afv	68.2574	133.181	6.09291	7.05724	-0.964331	5e-05	0.000187138	yes
ENSMUSG00000005732	Ranbp1	296.195	132.631	8.2104	7.05127	1.15913	5e-05	0.000187138	yes
ENSMUSG00000024338	Psmb8	279.619	132.478	8.12732	7.04961	1.07771	5e-05	0.000187138	yes
ENSMUSG00000001403	Ube2c	187.381	132.393	7.54983	7.04868	0.501148	5e-05	0.000187138	yes
ENSMUSG00000034120	Srsf2	511.473	132.098	8.99851	7.04546	1.95305	5e-05	0.000187138	yes
ENSMUSG00000020917	Acly	105.349	131.648	6.71903	7.04054	-0.321509	0.0162	0.0368591	yes
ENSMUSG00000027668	Mfn1	74.2572	131.57	6.21446	7.03969	-0.825228	0.0182	0.0408398	yes
ENSMUSG00000001666	Ddt	89.9191	131.569	6.49056	7.03968	-0.54912	0.0013	0.00381496	yes
ENSMUSG00000028010	Gar1	238.892	131.38	7.90021	7.0376	0.862613	5e-05	0.000187138	yes
ENSMUSG00000023883	Phf10	92.0117	131.132	6.52375	7.03488	-0.511131	0.0033	0.0089108	yes
ENSMUSG00000061613	U2af1	173.018	131.074	7.43478	7.03424	0.400541	0.00045	0.00145652	yes
ENSMUSG00000025374	Nabp2	81.229	131.067	6.34392	7.03416	-0.690238	0.0034	0.00914612	yes
ENSMUSG00000006299	Aamp	96.176	130.981	6.58761	7.03321	-0.445609	0.0021	0.00591856	yes
ENSMUSG00000014195	Dnajc7	257.877	130.822	8.01054	7.03146	0.979078	5e-05	0.000187138	yes
ENSMUSG00000031388	Naa10	230.326	130.594	7.84753	7.02894	0.818589	5e-05	0.000187138	yes
ENSMUSG00000020402	Vdac1	225.937	130.478	7.81978	7.02766	0.792114	5e-05	0.000187138	yes
ENSMUSG00000020089	Ppa1	186.444	130.247	7.5426	7.02511	0.517492	5e-05	0.000187138	yes
ENSMUSG00000001016	Ilf2	100.045	129.672	6.64451	7.01872	-0.374214	0.0058	0.0146933	yes
ENSMUSG00000023286	Ube2j2	99.0029	129.583	6.6294	7.01773	-0.388334	0.0121	0.0284355	yes
ENSMUSG00000033938	Ndufb7	162.413	129.535	7.34352	7.0172	0.326325	0.00425	0.0111678	yes
ENSMUSG00000020733	Slc9a3r1	63.7517	128.92	5.99439	7.01033	-1.01594	5e-05	0.000187138	yes
ENSMUSG00000002307	Daxx	89.8694	128.787	6.48976	7.00884	-0.519085	0.0011	0.0032722	yes
ENSMUSG00000041859	Mcm3	176.479	128.773	7.46335	7.00869	0.454666	0.0051	0.0131368	yes
ENSMUSG00000061887	Ssbp3	68.6583	128.506	6.10136	7.00569	-0.90433	5e-05	0.000187138	yes
ENSMUSG00000009863	Sdhb	153.431	128.253	7.26145	7.00285	0.258597	0.01925	0.0429008	yes
ENSMUSG00000031807	Pgls	198.988	128.037	7.63654	7.00042	0.636121	5e-05	0.000187138	yes
ENSMUSG00000020706	Ftsj3	90.1596	127.94	6.49441	6.99932	-0.504914	0.0015	0.00434808	yes
ENSMUSG00000055302	Mrfap1	212.604	127.859	7.73202	6.99841	0.733615	5e-05	0.000187138	yes
ENSMUSG00000039221	Rpl22l1	163.702	127.389	7.35493	6.9931	0.361831	0.00345	0.00926947	yes
ENSMUSG00000022553	Maf1	58.1094	127.277	5.8607	6.99183	-1.13113	5e-05	0.000187138	yes
ENSMUSG00000030754	Copb1	102.705	126.953	6.68236	6.98815	-0.305788	0.00795	0.0194964	yes
ENSMUSG00000062908	Acadm	58.3966	126.935	5.86781	6.98795	-1.12013	5e-05	0.000187138	yes
ENSMUSG00000030894	Tpp1	76.0999	126.887	6.24982	6.9874	-0.737578	5e-05	0.000187138	yes
ENSMUSG00000020326	Ccng1	67.9772	126.863	6.08698	6.98713	-0.900149	5e-05	0.000187138	yes
ENSMUSG00000031311	Nono	283.59	126.852	8.14766	6.987	1.16066	5e-05	0.000187138	yes
ENSMUSG00000024474	Ik	93.3503	126.773	6.54458	6.9861	-0.441521	5e-05	0.000187138	yes
ENSMUSG00000041560	Gltscr2	198.064	126.485	7.62982	6.98282	0.647	5e-05	0.000187138	yes
ENSMUSG00000016528	Mapkapk2	64.8985	126.384	6.02011	6.98167	-0.961557	5e-05	0.000187138	yes
ENSMUSG00000028271	Gtf2b	57.2895	126.261	5.8402	6.98027	-1.14007	5e-05	0.000187138	yes
ENSMUSG00000027671	Actl6a	89.1391	126.188	6.47799	6.97943	-0.501444	0.02275	0.0496548	yes
ENSMUSG00000039886	Tmem120a	66.1469	126.065	6.0476	6.97802	-0.930422	5e-05	0.000187138	yes
ENSMUSG00000054404	Slfn5	47.1912	126.023	5.56045	6.97754	-1.4171	5e-05	0.000187138	yes
ENSMUSG00000027342	Pcna	219.758	125.879	7.77977	6.97589	0.803878	5e-05	0.000187138	yes
ENSMUSG00000025609	Mkln1	159.319	125.868	7.31577	6.97577	0.340007	0.01175	0.0277547	yes
ENSMUSG00000029388	Eif2b1	79.0018	125.755	6.30381	6.97447	-0.670658	5e-05	0.000187138	yes
ENSMUSG00000031154	Otud5	54.8739	125.521	5.77805	6.97178	-1.19374	5e-05	0.000187138	yes
ENSMUSG00000025868	Higd2a	86.9135	125.275	6.44151	6.96895	-0.527446	5e-05	0.000187138	yes
ENSMUSG00000038482	Tfdp1	245.517	124.904	7.93968	6.96468	0.975003	5e-05	0.000187138	yes
ENSMUSG00000001642	Akr1b3	69.4279	124.633	6.11744	6.96154	-0.844099	5e-05	0.000187138	yes
ENSMUSG00000026269	Rnpepl1	88.6283	124.585	6.4697	6.96099	-0.491291	0.00625	0.0156937	yes
ENSMUSG00000046516	Cox17	208.497	124.541	7.70388	6.96048	0.743406	5e-05	0.000187138	yes
ENSMUSG00000032026	Rexo2	180.715	124.449	7.49757	6.95941	0.538162	5e-05	0.000187138	yes
ENSMUSG00000006998	Psmd2	165.682	124.154	7.37227	6.95599	0.416286	0.00025	0.000847186	yes
ENSMUSG00000026029	Casp8	93.8171	124.093	6.55178	6.95528	-0.403499	0.0007	0.00217143	yes
ENSMUSG00000030104	Edem1	67.6869	124.043	6.0808	6.9547	-0.873892	0.00085	0.00258551	yes
ENSMUSG00000020153	Ndufs7	156.027	123.936	7.28565	6.95345	0.3322	0.00375	0.00998469	yes
ENSMUSG00000040250	Asun	64.7779	123.751	6.01743	6.9513	-0.933867	5e-05	0.000187138	yes
ENSMUSG00000035227	Spcs2	201.594	123.7	7.65531	6.9507	0.704607	5e-05	0.000187138	yes
ENSMUSG00000030611	Mrps11	57.9978	123.684	5.85793	6.95052	-1.09259	5e-05	0.000187138	yes
ENSMUSG00000028284	Map3k7	61.6412	123.302	5.94582	6.94605	-1.00023	5e-05	0.000187138	yes
ENSMUSG00000004268	Emg1	239.428	123.171	7.90345	6.94452	0.958929	5e-05	0.000187138	yes
ENSMUSG00000028437	Ubap1	52.9224	123.168	5.72581	6.94448	-1.21868	5e-05	0.000187138	yes
ENSMUSG00000019254	Ppp1r12c	78.5551	123.08	6.29563	6.94345	-0.64782	0.0006	0.0018874	yes
ENSMUSG00000005846	Rsl1d1	200.066	122.999	7.64433	6.9425	0.701829	5e-05	0.000187138	yes
ENSMUSG00000021037	Ahsa1	199.065	122.699	7.6371	6.93898	0.698116	5e-05	0.000187138	yes
ENSMUSG00000013089	Etv5	42.3894	122.324	5.40563	6.93456	-1.52893	5e-05	0.000187138	yes
ENSMUSG00000062352	Itgb1bp1	69.0681	122.259	6.10995	6.9338	-0.823849	5e-05	0.000187138	yes
ENSMUSG00000032231	Anxa2	37.3419	122.013	5.22272	6.93089	-1.70817	5e-05	0.000187138	yes
ENSMUSG00000033088	Triobp	31.3159	121.654	4.96882	6.92664	-1.95782	5e-05	0.000187138	yes
ENSMUSG00000021595	Nsun2	238.159	121.506	7.89578	6.92488	0.970898	5e-05	0.000187138	yes
ENSMUSG00000028163	Nfkb1	632.739	121.445	9.30547	6.92416	2.38131	5e-05	0.000187138	yes
ENSMUSG00000001056	Nhp2	239.684	121.415	7.90499	6.9238	0.981187	5e-05	0.000187138	yes
ENSMUSG00000029030	Tprgl	62.9316	120.989	5.97571	6.91873	-0.943019	5e-05	0.000187138	yes
ENSMUSG00000055436	Srsf11	179.798	120.911	7.49023	6.9178	0.572431	0.0012	0.00354877	yes
ENSMUSG00000007891	Ctsd	62.9212	120.665	5.97547	6.91486	-0.939389	5e-05	0.000187138	yes
ENSMUSG00000005899	Smpd4	48.6583	120.604	5.60461	6.91413	-1.30952	5e-05	0.000187138	yes
ENSMUSG00000031827	Cotl1	74.7664	120.366	6.22432	6.91128	-0.686966	5e-05	0.000187138	yes
ENSMUSG00000037373	Ctbp1	247.739	120.365	7.95268	6.91127	1.04141	5e-05	0.000187138	yes
ENSMUSG00000078652	Psme3	200.023	120.176	7.64402	6.909	0.735017	5e-05	0.000187138	yes
ENSMUSG00000052738	Suclg1	172.711	120.126	7.43222	6.9084	0.523812	0.00105	0.00314077	yes
ENSMUSG00000015932	Dstn	67.5767	120.076	6.07845	6.9078	-0.82935	5e-05	0.000187138	yes
ENSMUSG00000027455	Nsfl1c	97.193	119.918	6.60278	6.9059	-0.303124	0.0122	0.0286576	yes
ENSMUSG00000028455	Stoml2	240.185	119.876	7.908	6.9054	1.0026	5e-05	0.000187138	yes
ENSMUSG00000016308	Ube2a	61.671	119.601	5.94652	6.90209	-0.955565	5e-05	0.000187138	yes
ENSMUSG00000032314	Etfa	178.976	119.578	7.48362	6.90181	0.581814	0.0002	0.000688025	yes
ENSMUSG00000055850	Rnf181	78.5667	119.511	6.29585	6.901	-0.605154	5e-05	0.000187138	yes
ENSMUSG00000024791	Cdca5	31.1027	119.256	4.95897	6.89792	-1.93895	5e-05	0.000187138	yes
ENSMUSG00000052459	Atp6v1a	59.9783	119.152	5.90637	6.89666	-0.990291	5e-05	0.000187138	yes
ENSMUSG00000030677	Kif22	56.852	118.914	5.82914	6.89377	-1.06464	5e-05	0.000187138	yes
ENSMUSG00000027423	Snx5	372.852	118.87	8.54246	6.89324	1.64922	5e-05	0.000187138	yes
ENSMUSG00000015733	Capza2	217.97	118.86	7.76799	6.89312	0.874866	5e-05	0.000187138	yes
ENSMUSG00000093483	AA465934	166.671	118.356	7.38086	6.88699	0.49387	0.00025	0.000847186	yes
ENSMUSG00000003346	Abhd17a	59.1344	118.231	5.88593	6.88546	-0.999539	5e-05	0.000187138	yes
ENSMUSG00000031633	Slc25a4	162.483	118.18	7.34414	6.88484	0.459303	5e-05	0.000187138	yes
ENSMUSG00000021417	Eci2	64.5086	117.923	6.01142	6.8817	-0.870282	5e-05	0.000187138	yes
ENSMUSG00000030335	Mrpl51	150.346	117.835	7.23214	6.88062	0.351518	0.0042	0.0110569	yes
ENSMUSG00000062203	Gspt1	185.848	117.831	7.53798	6.88058	0.657404	5e-05	0.000187138	yes
ENSMUSG00000025724	Sec11a	145.426	117.639	7.18414	6.87822	0.305919	0.01945	0.0432787	yes
ENSMUSG00000024571	Gm16286	185.538	117.595	7.53557	6.87768	0.657888	0.0001	0.000361487	yes
ENSMUSG00000027715	Ccna2	145.096	117.585	7.18086	6.87756	0.303304	0.02025	0.0448358	yes
ENSMUSG00000021591	Glrx	32.7928	117.583	5.03531	6.87754	-1.84223	5e-05	0.000187138	yes
ENSMUSG00000009090	Ap1b1	58.7144	117.444	5.87564	6.87583	-1.00019	0.0004	0.00130794	yes
ENSMUSG00000024454	Hdac3	172.408	117.287	7.42968	6.8739	0.555784	5e-05	0.000187138	yes
ENSMUSG00000037815	Ctnna1	73.4426	117.284	6.19855	6.87386	-0.675317	5e-05	0.000187138	yes
ENSMUSG00000032504	Pdcd6ip	91.1428	117.22	6.51006	6.87307	-0.363018	0.00685	0.017039	yes
ENSMUSG00000023307	March5	76.3806	116.817	6.25513	6.86811	-0.612972	5e-05	0.000187138	yes
ENSMUSG00000062210	Tnfaip8	221.387	116.714	7.79043	6.86683	0.923593	5e-05	0.000187138	yes
ENSMUSG00000031245	Hmgn5	78.1565	116.612	6.28829	6.86557	-0.577278	5e-05	0.000187138	yes
ENSMUSG00000061559	Wdr61	92.5656	116.157	6.5324	6.85993	-0.327528	0.0047	0.0122252	yes
ENSMUSG00000024283	Wac	153.719	115.935	7.26415	6.85717	0.406979	0.01895	0.0423286	yes
ENSMUSG00000066363	Serpina3f	21.6301	115.682	4.43497	6.85402	-2.41905	5e-05	0.000187138	yes
ENSMUSG00000066568	Lsm14a	178.972	115.617	7.48359	6.85321	0.63038	5e-05	0.000187138	yes
ENSMUSG00000002981	Clptm1	60.8594	115.501	5.92741	6.85176	-0.924353	0.00035	0.00115311	yes
ENSMUSG00000026421	Csrp1	83.7318	115.383	6.3877	6.85029	-0.462583	5e-05	0.000187138	yes
ENSMUSG00000033020	Polr2f	160.165	115.087	7.32342	6.84658	0.476834	5e-05	0.000187138	yes
ENSMUSG00000026104	Stat1	218.366	114.717	7.7706	6.84194	0.928669	5e-05	0.000187138	yes
ENSMUSG00000020739	Nup85	165.384	114.486	7.36968	6.83903	0.530648	0.0003	0.000999532	yes
ENSMUSG00000020440	Arf5	75.2431	114.32	6.23349	6.83693	-0.603447	5e-05	0.000187138	yes
ENSMUSG00000024425	Ndfip1	86.4381	114.256	6.4336	6.83613	-0.402531	0.0003	0.000999532	yes
ENSMUSG00000035478	Mbd3	175.123	114.06	7.45222	6.83365	0.618576	5e-05	0.000187138	yes
ENSMUSG00000056612	Ppp1r14b	198.132	113.912	7.63032	6.83178	0.798542	5e-05	0.000187138	yes
ENSMUSG00000027620	Rbm39	183.199	113.896	7.51727	6.83157	0.685695	5e-05	0.000187138	yes
ENSMUSG00000054942	Fam73a	34.6944	113.875	5.11663	6.83131	-1.71468	5e-05	0.000187138	yes
ENSMUSG00000074227	Spint2	72.4269	113.863	6.17845	6.83116	-0.652701	5e-05	0.000187138	yes
ENSMUSG00000022678	Nde1	54.758	113.715	5.775	6.82928	-1.05428	5e-05	0.000187138	yes
ENSMUSG00000004667	Polr2e	148.868	113.667	7.21789	6.82867	0.38922	0.00035	0.00115311	yes
ENSMUSG00000021555	Naa35	63.928	113.535	5.99838	6.82699	-0.828617	0.00185	0.00526994	yes
ENSMUSG00000031403	Dkc1	268.763	113.324	8.07019	6.82431	1.24588	5e-05	0.000187138	yes
ENSMUSG00000002741	Ykt6	62.5121	113.321	5.96606	6.82427	-0.858208	5e-05	0.000187138	yes
ENSMUSG00000028393	Alad	182.973	113.267	7.51549	6.82358	0.691903	5e-05	0.000187138	yes
ENSMUSG00000061950	Ppp4r1	44.3772	113.135	5.47175	6.8219	-1.35015	5e-05	0.000187138	yes
ENSMUSG00000029922	Mkrn1	60.555	112.936	5.92017	6.81936	-0.899187	5e-05	0.000187138	yes
ENSMUSG00000056394	Lig1	89.3243	112.86	6.48098	6.81839	-0.33741	0.00925	0.0223934	yes
ENSMUSG00000025533	Asl	75.472	112.627	6.23787	6.81541	-0.577539	0.00035	0.00115311	yes
ENSMUSG00000024965	Fermt3	197.336	112.177	7.62451	6.80963	0.814877	5e-05	0.000187138	yes
ENSMUSG00000032458	Copb2	79.5696	112.119	6.31415	6.80889	-0.494742	5e-05	0.000187138	yes
ENSMUSG00000024359	Hspa9	277.935	112.05	8.1186	6.808	1.3106	5e-05	0.000187138	yes
ENSMUSG00000068328	Aup1	225.198	111.877	7.81505	6.80577	1.00928	5e-05	0.000187138	yes
ENSMUSG00000001891	Ugp2	22.6181	111.727	4.49941	6.80383	-2.30443	5e-05	0.000187138	yes
ENSMUSG00000031575	Ash2l	156.088	111.72	7.28622	6.80374	0.482472	5e-05	0.000187138	yes
ENSMUSG00000018326	Ywhab	143.987	111.533	7.16979	6.80133	0.368468	0.0036	0.00962623	yes
ENSMUSG00000037242	Clic4	85.1611	111.45	6.41212	6.80025	-0.38813	0.0005	0.0016018	yes
ENSMUSG00000036707	Cab39	76.8528	111.25	6.26403	6.79766	-0.533636	0.0163	0.0370543	yes
ENSMUSG00000026749	Nek6	320.586	111.213	8.32457	6.79718	1.52739	5e-05	0.000187138	yes
ENSMUSG00000017428	Psmd11	143.914	111.196	7.16906	6.79696	0.372102	0.01575	0.0359659	yes
ENSMUSG00000026526	Fh1	179.185	110.729	7.48531	6.79089	0.694417	0.0001	0.000361487	yes
ENSMUSG00000035325	Sec31a	83.0851	110.661	6.37652	6.79	-0.413485	0.017	0.0384891	yes
ENSMUSG00000062867	Impdh2	154.013	110.595	7.26691	6.78914	0.477766	0.0138	0.0320268	yes
ENSMUSG00000027998	Plrg1	66.2091	110.507	6.04896	6.78799	-0.739036	5e-05	0.000187138	yes
ENSMUSG00000039183	Nubp2	76.8497	110.257	6.26397	6.78473	-0.520759	5e-05	0.000187138	yes
ENSMUSG00000020547	Bzw2	157.641	110.177	7.3005	6.78368	0.51682	5e-05	0.000187138	yes
ENSMUSG00000067367	Lyar	178.733	110.152	7.48166	6.78335	0.69831	5e-05	0.000187138	yes
ENSMUSG00000025510	Cd151	53.1282	110.073	5.73141	6.78232	-1.05091	5e-05	0.000187138	yes
ENSMUSG00000020869	Lrrc59	148.151	110.062	7.21092	6.78217	0.428752	0.0029	0.00791534	yes
ENSMUSG00000029752	Asns	190.619	109.75	7.57455	6.77808	0.796471	5e-05	0.000187138	yes
ENSMUSG00000028619	Tceanc2	39.2984	109.745	5.2964	6.77801	-1.48161	0.0006	0.0018874	yes
ENSMUSG00000101698	Gm29562	46.1851	109.61	5.52936	6.77624	-1.24688	5e-05	0.000187138	yes
ENSMUSG00000028717	Tal1	134.179	109.502	7.06802	6.77481	0.293202	0.014	0.0324141	yes
ENSMUSG00000017760	Ctsa	70.4016	109.407	6.13754	6.77356	-0.636025	0.00025	0.000847186	yes
ENSMUSG00000021361	Tmem14c	134.997	109.355	7.07678	6.77288	0.303908	0.0058	0.0146933	yes
ENSMUSG00000062762	Ei24	71.5046	108.948	6.15996	6.7675	-0.607532	0.00025	0.000847186	yes
ENSMUSG00000023104	Rfc2	148.964	108.276	7.21882	6.75857	0.46025	0.00025	0.000847186	yes
ENSMUSG00000020496	Rnf187	167.97	108.221	7.39206	6.75784	0.634223	5e-05	0.000187138	yes
ENSMUSG00000027203	Dut	184.627	107.967	7.52847	6.75445	0.774023	5e-05	0.000187138	yes
ENSMUSG00000020184	Mdm2	35.7046	107.836	5.15804	6.7527	-1.59466	5e-05	0.000187138	yes
ENSMUSG00000025509	Pnpla2	68.167	107.632	6.091	6.74996	-0.658962	5e-05	0.000187138	yes
ENSMUSG00000033735	Spr	66.4102	107.616	6.05333	6.74975	-0.696416	5e-05	0.000187138	yes
ENSMUSG00000025027	Xpnpep1	161.129	107.58	7.33207	6.74927	0.582806	0.00355	0.00950552	yes
ENSMUSG00000050732	Vamp8	262.769	107.535	8.03765	6.74866	1.28899	5e-05	0.000187138	yes
ENSMUSG00000021748	Pdhb	77.7085	107.224	6.28	6.74448	-0.464484	5e-05	0.000187138	yes
ENSMUSG00000011114	Tbrg1	166.319	107.094	7.37781	6.74273	0.635075	5e-05	0.000187138	yes
ENSMUSG00000046711	Hmga1	341.077	107.067	8.41395	6.74237	1.67158	5e-05	0.000187138	yes
ENSMUSG00000001098	Kctd10	47.7134	106.949	5.57632	6.74078	-1.16446	5e-05	0.000187138	yes
ENSMUSG00000002477	Snrpd1	179.902	106.922	7.49107	6.74041	0.750652	5e-05	0.000187138	yes
ENSMUSG00000024742	Fen1	80.9276	106.861	6.33856	6.73959	-0.401032	0.00145	0.00421407	yes
ENSMUSG00000032575	Manf	201.437	106.748	7.65418	6.73807	0.91612	0.0001	0.000361487	yes
ENSMUSG00000030678	Maz	180.195	106.606	7.49342	6.73614	0.75727	5e-05	0.000187138	yes
ENSMUSG00000038848	Ythdf1	57.4666	106.522	5.84465	6.73501	-0.890356	5e-05	0.000187138	yes
ENSMUSG00000031708	Tecr	134.005	106.412	7.06614	6.73352	0.332626	0.0027	0.0074121	yes
ENSMUSG00000005469	Prkaca	69.401	106.341	6.11688	6.73255	-0.61567	5e-05	0.000187138	yes
ENSMUSG00000033159	Cnppd1	46.3281	106.303	5.53382	6.73204	-1.19822	5e-05	0.000187138	yes
ENSMUSG00000025283	Sat1	52.8447	106.201	5.72369	6.73065	-1.00697	5e-05	0.000187138	yes
ENSMUSG00000028670	Lypla2	75.4769	106.15	6.23796	6.72996	-0.491997	5e-05	0.000187138	yes
ENSMUSG00000070394	Tmem256	145.626	105.782	7.18612	6.72495	0.461174	0.0002	0.000688025	yes
ENSMUSG00000029998	Pcyox1	27.0333	105.685	4.75667	6.72363	-1.96696	5e-05	0.000187138	yes
ENSMUSG00000028990	Lzic	47.7612	105.346	5.57777	6.71899	-1.14122	5e-05	0.000187138	yes
ENSMUSG00000022385	Gtse1	30.0704	104.969	4.91027	6.71382	-1.80355	5e-05	0.000187138	yes
ENSMUSG00000006699	Cdc42	158.052	104.886	7.30426	6.71268	0.591577	5e-05	0.000187138	yes
ENSMUSG00000019923	Zwint	167.358	104.806	7.38679	6.71158	0.675216	5e-05	0.000187138	yes
ENSMUSG00000078656	Vps25	197.558	104.782	7.62613	6.71125	0.914885	5e-05	0.000187138	yes
ENSMUSG00000061479	Snrpa	147.228	104.743	7.20191	6.71071	0.491198	0.0008	0.00245296	yes
ENSMUSG00000027133	Nop10	132.898	104.581	7.05418	6.70848	0.345699	0.00185	0.00526994	yes
ENSMUSG00000026032	Ndufb3	85.1774	104.46	6.4124	6.70681	-0.294408	0.00995	0.0238995	yes
ENSMUSG00000027091	Zc3h15	151.371	104.217	7.24195	6.70345	0.538498	0.00685	0.017039	yes
ENSMUSG00000000253	Gmpr	59.2062	104.097	5.88768	6.70178	-0.814108	5e-05	0.000187138	yes
ENSMUSG00000020088	Sar1a	77.168	103.978	6.26993	6.70013	-0.430204	5e-05	0.000187138	yes
ENSMUSG00000021114	Atp6v1d	37.2629	103.967	5.21967	6.69998	-1.48031	5e-05	0.000187138	yes
ENSMUSG00000004207	Psap	81.8308	103.924	6.35457	6.69939	-0.344813	0.00275	0.00753483	yes
ENSMUSG00000029777	Gars	214.804	103.874	7.74688	6.69869	1.04819	5e-05	0.000187138	yes
ENSMUSG00000033335	Dnm2	64.4164	103.498	6.00936	6.69346	-0.684103	5e-05	0.000187138	yes
ENSMUSG00000027247	Arhgap1	64.9541	103.455	6.02135	6.69286	-0.671511	0.0008	0.00245296	yes
ENSMUSG00000062580	Timm17a	145.614	103.418	7.18601	6.69234	0.493662	0.00085	0.00258551	yes
ENSMUSG00000108414	Snhg1	235.882	103.353	7.88192	6.69144	1.19049	5e-05	0.000187138	yes
ENSMUSG00000005481	Ddx39	169.307	103.24	7.4035	6.68986	0.71364	5e-05	0.000187138	yes
ENSMUSG00000025630	Hprt	157.225	103.08	7.29669	6.68762	0.609066	5e-05	0.000187138	yes
ENSMUSG00000003437	Paf1	77.3382	102.919	6.27311	6.68537	-0.412256	0.01465	0.0337891	yes
ENSMUSG00000028138	Adh5	134.105	102.912	7.06722	6.68527	0.381952	0.001	0.00300903	yes
ENSMUSG00000030869	Ndufab1	188.655	102.514	7.55961	6.67968	0.879929	5e-05	0.000187138	yes
ENSMUSG00000024007	Ppil1	69.8586	102.487	6.12637	6.6793	-0.552931	5e-05	0.000187138	yes
ENSMUSG00000064363	mt-Nd4	123.662	102.486	6.95026	6.67928	0.270975	0.0201	0.0445604	yes
ENSMUSG00000026473	Glul	34.6652	102.46	5.11542	6.67892	-1.5635	5e-05	0.000187138	yes
ENSMUSG00000051355	Commd1	173.009	102.248	7.4347	6.67593	0.758774	0.00015	0.00052773	yes
ENSMUSG00000000168	Dlat	76.8305	102.137	6.26361	6.67436	-0.410755	0.0164	0.0372654	yes
ENSMUSG00000037204	Atg101	24.0614	102.132	4.58865	6.67429	-2.08564	5e-05	0.000187138	yes
ENSMUSG00000002658	Gtf2f1	76.9023	101.999	6.26495	6.67241	-0.407456	0.0001	0.000361487	yes
ENSMUSG00000024660	Incenp	54.5757	101.974	5.77019	6.67206	-0.901871	5e-05	0.000187138	yes
ENSMUSG00000035027	Map2k2	144.084	101.891	7.17077	6.67088	0.499884	0.00085	0.00258551	yes
ENSMUSG00000056888	Glipr1	53.6634	101.878	5.74587	6.6707	-0.924832	0.0001	0.000361487	yes
ENSMUSG00000002984	Tomm40	142.099	101.66	7.15075	6.66761	0.483144	0.0005	0.0016018	yes
ENSMUSG00000013160	Atp6v0d1	64.3943	101.591	6.00886	6.66663	-0.657768	5e-05	0.000187138	yes
ENSMUSG00000063787	Chchd1	141.666	101.457	7.14635	6.66472	0.481625	5e-05	0.000187138	yes
ENSMUSG00000029385	Ccng2	4.57257	101.043	2.19301	6.65883	-4.46582	5e-05	0.000187138	yes
ENSMUSG00000015804	Med28	122.1	100.802	6.93192	6.65538	0.276539	0.0184	0.0412649	yes
ENSMUSG00000039680	Mrps6	44.9894	100.693	5.49151	6.65382	-1.16231	5e-05	0.000187138	yes
ENSMUSG00000028906	Epb41	56.2979	100.584	5.81501	6.65226	-0.837248	5e-05	0.000187138	yes
ENSMUSG00000005410	Mcm5	146.605	100.415	7.19579	6.64983	0.54596	5e-05	0.000187138	yes
ENSMUSG00000029466	Anapc7	31.0018	100.268	4.95428	6.64772	-1.69344	5e-05	0.000187138	yes
ENSMUSG00000020514	Mrpl22	79.9707	100.033	6.3214	6.64433	-0.322928	0.00615	0.0154674	yes
ENSMUSG00000024339	Tap2	253.081	99.9548	7.98346	6.6432	1.34025	0.00085	0.00258551	yes
ENSMUSG00000037851	Iars	166.335	99.8853	7.37795	6.6422	0.735747	0.01895	0.0423286	yes
ENSMUSG00000007836	Hnrnpa0	206.31	99.729	7.68867	6.63994	1.04873	5e-05	0.000187138	yes
ENSMUSG00000039737	Prkrip1	75.9919	99.6091	6.24777	6.63821	-0.390432	0.00355	0.00950552	yes
ENSMUSG00000105703	Gm43305	46.3826	99.3418	5.53551	6.63433	-1.09882	5e-05	0.000187138	yes
ENSMUSG00000053898	Ech1	134.34	99.1818	7.06975	6.632	0.437742	0.00335	0.00903023	yes
ENSMUSG00000005981	Trap1	138.673	98.9663	7.11554	6.62887	0.486678	0.0135	0.0313724	yes
ENSMUSG00000028551	Cdkn2c	17.9112	98.8807	4.16279	6.62762	-2.46483	5e-05	0.000187138	yes
ENSMUSG00000031590	Frg1	53.8991	98.8575	5.75219	6.62728	-0.875089	5e-05	0.000187138	yes
ENSMUSG00000021213	Akr1c13	82.473	98.8114	6.36585	6.62661	-0.260756	0.02025	0.0448358	yes
ENSMUSG00000020808	Fam64a	55.5025	98.6931	5.79448	6.62488	-0.830396	5e-05	0.000187138	yes
ENSMUSG00000022110	Sucla2	69.9647	98.4597	6.12856	6.62146	-0.492906	0.0002	0.000688025	yes
ENSMUSG00000031774	Fam192a	38.7428	98.4539	5.27586	6.62138	-1.34552	5e-05	0.000187138	yes
ENSMUSG00000028708	Mknk1	54.7764	98.2703	5.77548	6.61868	-0.843201	5e-05	0.000187138	yes
ENSMUSG00000021901	Bap1	49.745	97.7605	5.63648	6.61118	-0.9747	5e-05	0.000187138	yes
ENSMUSG00000020407	Upp1	9.72603	97.7549	3.28185	6.6111	-3.32925	5e-05	0.000187138	yes
ENSMUSG00000022407	Adsl	222.666	97.6005	7.79874	6.60882	1.18992	5e-05	0.000187138	yes
ENSMUSG00000109865	Hspa14	70.7984	97.5922	6.14564	6.60869	-0.463049	0.0002	0.000688025	yes
ENSMUSG00000086841	2410006H16Rik	156.01	97.5559	7.28549	6.60816	0.677337	5e-05	0.000187138	yes
ENSMUSG00000018848	Rars	120.21	97.5073	6.90941	6.60744	0.301975	0.0064	0.0160164	yes
ENSMUSG00000036733	Rbm42	78.213	97.4379	6.28934	6.60641	-0.317075	0.02065	0.0455668	yes
ENSMUSG00000042312	S100a13	38.9143	97.3515	5.28223	6.60513	-1.3229	5e-05	0.000187138	yes
ENSMUSG00000042423	Fbrs	66.9351	97.3475	6.06469	6.60507	-0.540381	0.0031	0.00841866	yes
ENSMUSG00000019659	Ccdc12	127.942	97.3209	6.99935	6.60468	0.394668	0.00315	0.00854112	yes
ENSMUSG00000030530	Furin	37.3308	97.2541	5.22229	6.60369	-1.38139	5e-05	0.000187138	yes
ENSMUSG00000028034	Fubp1	177.625	97.1174	7.47269	6.60166	0.871033	5e-05	0.000187138	yes
ENSMUSG00000031701	Dnaja2	189.147	97.0726	7.56336	6.60099	0.962372	5e-05	0.000187138	yes
ENSMUSG00000078681	Tm2d3	61.8	96.8152	5.94953	6.59716	-0.647627	0.00235	0.00655238	yes
ENSMUSG00000027997	Casp6	25.7982	96.711	4.6892	6.59561	-1.90641	5e-05	0.000187138	yes
ENSMUSG00000032508	Myd88	46.4532	96.4888	5.53771	6.59229	-1.05458	5e-05	0.000187138	yes
ENSMUSG00000013701	Timm23	166.818	96.4022	7.38213	6.59099	0.791137	5e-05	0.000187138	yes
ENSMUSG00000030879	Mrpl17	353.75	96.3485	8.46659	6.59019	1.8764	5e-05	0.000187138	yes
ENSMUSG00000040746	Rnf167	17.4758	96.2974	4.12729	6.58942	-2.46214	5e-05	0.000187138	yes
ENSMUSG00000006418	Rnf114	62.5236	96.0528	5.96633	6.58576	-0.619427	0.00085	0.00258551	yes
ENSMUSG00000068739	Sars	162.816	96.0411	7.3471	6.58558	0.761519	5e-05	0.000187138	yes
ENSMUSG00000065265	Gm23455	222.582	96.028	7.79819	6.58538	1.21281	0.01485	0.0342201	yes
ENSMUSG00000056851	Pcbp2	180.543	95.9516	7.4962	6.58423	0.911964	5e-05	0.000187138	yes
ENSMUSG00000026192	Atic	170.063	95.8192	7.40993	6.58224	0.827683	5e-05	0.000187138	yes
ENSMUSG00000024026	Glo1	178.168	95.7927	7.47709	6.58184	0.895251	5e-05	0.000187138	yes
ENSMUSG00000022255	Mtdh	135.515	95.7723	7.08231	6.58154	0.500772	0.00055	0.00174484	yes
ENSMUSG00000027379	Bub1	37.6193	95.7293	5.2334	6.58089	-1.34749	5e-05	0.000187138	yes
ENSMUSG00000038542	Pcid2	51.4998	95.6331	5.68649	6.57944	-0.892943	5e-05	0.000187138	yes
ENSMUSG00000026966	Ssna1	75.857	95.6232	6.24521	6.57929	-0.334078	0.00365	0.00973997	yes
ENSMUSG00000020022	Ndufa12	122.624	95.5744	6.9381	6.57855	0.359545	0.00145	0.00421407	yes
ENSMUSG00000038366	Lasp1	35.4644	95.4485	5.1483	6.57665	-1.42835	5e-05	0.000187138	yes
ENSMUSG00000078853	Igtp	125.963	95.3582	6.97686	6.57529	0.401571	0.01415	0.0327227	yes
ENSMUSG00000036940	Kdm1a	60.5236	95.1592	5.91943	6.57227	-0.652845	5e-05	0.000187138	yes
ENSMUSG00000026411	Tmem9	44.5406	95.0131	5.47705	6.57005	-1.09301	5e-05	0.000187138	yes
ENSMUSG00000005198	Polr2a	68.9059	94.7521	6.10656	6.56609	-0.45953	0.0001	0.000361487	yes
ENSMUSG00000054604	Cggbp1	50.5758	94.487	5.66038	6.56204	-0.901669	5e-05	0.000187138	yes
ENSMUSG00000036880	Acaa2	51.0408	94.3588	5.67358	6.56009	-0.886506	5e-05	0.000187138	yes
ENSMUSG00000020152	Actr2	132.177	94.3254	7.04633	6.55957	0.486753	5e-05	0.000187138	yes
ENSMUSG00000030042	Pole4	120.993	94.2454	6.91878	6.55835	0.360429	0.00985	0.0236957	yes
ENSMUSG00000028037	Ifi44	191.399	94.1621	7.58044	6.55707	1.02336	5e-05	0.000187138	yes
ENSMUSG00000014077	Chp1	65.7748	94.1256	6.03946	6.55652	-0.517052	5e-05	0.000187138	yes
ENSMUSG00000002043	Trappc6a	71.1441	94	6.15267	6.55459	-0.401917	0.00105	0.00314077	yes
ENSMUSG00000021377	Dek	211.576	93.9404	7.72503	6.55367	1.17136	5e-05	0.000187138	yes
ENSMUSG00000020571	Pdia6	166.213	93.7689	7.37689	6.55104	0.825852	5e-05	0.000187138	yes
ENSMUSG00000000441	Raf1	63.2822	93.5006	5.98373	6.5469	-0.563176	0.00435	0.0114019	yes
ENSMUSG00000034509	Mad2l1bp	32.5627	93.3449	5.02515	6.5445	-1.51935	5e-05	0.000187138	yes
ENSMUSG00000026150	Mff	134.326	92.9481	7.06959	6.53835	0.531241	0.00015	0.00052773	yes
ENSMUSG00000052428	Tmco1	116.515	92.8164	6.86437	6.53631	0.328064	0.01205	0.0283436	yes
ENSMUSG00000031711	Zfp330	46.6765	92.7538	5.54462	6.53533	-0.99071	5e-05	0.000187138	yes
ENSMUSG00000036398	Ppp1r11	122.063	92.7206	6.93148	6.53482	0.396664	0.0062	0.0155756	yes
ENSMUSG00000048578	Mlec	249.272	92.72	7.96158	6.53481	1.42677	5e-05	0.000187138	yes
ENSMUSG00000026739	Bmi1	63.7059	92.5507	5.99336	6.53217	-0.538817	0.00555	0.0141562	yes
ENSMUSG00000056429	Tgoln1	26.3541	92.4515	4.71996	6.53062	-1.81067	5e-05	0.000187138	yes
ENSMUSG00000071074	Yipf3	55.6331	92.4454	5.79787	6.53053	-0.732658	5e-05	0.000187138	yes
ENSMUSG00000033352	Map2k4	36.0208	92.3078	5.17076	6.52838	-1.35762	5e-05	0.000187138	yes
ENSMUSG00000030870	Ubfd1	53.8135	92.0818	5.7499	6.52484	-0.774948	0.00075	0.00231552	yes
ENSMUSG00000089229	Gm25043	298.395	92.0611	8.22108	6.52452	1.69656	5e-05	0.000187138	yes
ENSMUSG00000040204	2810417H13Rik	65.3732	91.9258	6.03063	6.5224	-0.491771	0.00695	0.0172576	yes
ENSMUSG00000022680	Pdxdc1	45.8002	91.9003	5.51728	6.522	-1.00472	5e-05	0.000187138	yes
ENSMUSG00000071172	Srsf3	202.561	91.8838	7.66221	6.52174	1.14047	5e-05	0.000187138	yes
ENSMUSG00000056234	Ncoa4	40.5148	91.8793	5.34038	6.52167	-1.18129	5e-05	0.000187138	yes
ENSMUSG00000061689	Dlgap4	40.153	91.6693	5.32744	6.51837	-1.19093	5e-05	0.000187138	yes
ENSMUSG00000068749	Psma5	129.188	91.6483	7.01333	6.51804	0.495292	5e-05	0.000187138	yes
ENSMUSG00000041203	2310036O22Rik	117.735	91.5763	6.8794	6.5169	0.362497	0.0013	0.00381496	yes
ENSMUSG00000026655	Fam107b	45.4033	91.4539	5.50473	6.51497	-1.01025	0.00545	0.0139375	yes
ENSMUSG00000030983	Bccip	178.791	91.4079	7.48213	6.51425	0.967883	0.00405	0.0106925	yes
ENSMUSG00000017716	Birc5	150.444	91.3669	7.23308	6.5136	0.719483	5e-05	0.000187138	yes
ENSMUSG00000033220	Rac2	117.883	91.2861	6.88121	6.51232	0.368889	0.0011	0.0032722	yes
ENSMUSG00000056692	D17Wsu92e	58.7035	91.2517	5.87537	6.51178	-0.636405	5e-05	0.000187138	yes
ENSMUSG00000028452	Vcp	145.834	91.013	7.18818	6.508	0.680183	5e-05	0.000187138	yes
ENSMUSG00000026914	Psmd14	180.691	90.8473	7.49738	6.50537	0.992009	5e-05	0.000187138	yes
ENSMUSG00000047547	Cltb	65.3001	90.7935	6.02901	6.50452	-0.475504	0.00045	0.00145652	yes
ENSMUSG00000028273	Pdlim5	151.26	90.7032	7.24089	6.50308	0.737805	5e-05	0.000187138	yes
ENSMUSG00000024816	Frmd8	26.0492	90.6882	4.70317	6.50284	-1.79968	5e-05	0.000187138	yes
ENSMUSG00000024151	Msh2	43.9201	90.3956	5.45681	6.49818	-1.04137	5e-05	0.000187138	yes
ENSMUSG00000037236	Matr3	149.294	90.278	7.22201	6.4963	0.72571	0.00015	0.00052773	yes
ENSMUSG00000026355	Mcm6	201.522	90.176	7.65479	6.49467	1.16012	5e-05	0.000187138	yes
ENSMUSG00000024604	Rbm22	44.8058	90.1124	5.48561	6.49365	-1.00804	5e-05	0.000187138	yes
ENSMUSG00000021811	Dnajc9	75.161	89.9526	6.23191	6.49109	-0.259181	0.01925	0.0429008	yes
ENSMUSG00000038845	Phb	129.304	89.6516	7.01462	6.48626	0.528366	0.00055	0.00174484	yes
ENSMUSG00000028932	Psmc2	132.047	89.5688	7.04491	6.48492	0.559983	5e-05	0.000187138	yes
ENSMUSG00000069020	Urm1	55.1531	89.5599	5.78537	6.48478	-0.699411	5e-05	0.000187138	yes
ENSMUSG00000041028	Ghitm	130.828	89.5364	7.03153	6.4844	0.547125	5e-05	0.000187138	yes
ENSMUSG00000096370	Gm21992	33.217	89.4189	5.05385	6.48251	-1.42866	0.0019	0.00540058	yes
ENSMUSG00000035439	Haus8	45.3499	89.3856	5.50303	6.48197	-0.978943	0.0015	0.00434808	yes
ENSMUSG00000019942	Cdk1	260.337	89.3689	8.02424	6.4817	1.54254	5e-05	0.000187138	yes
ENSMUSG00000028622	Mrpl37	66.0783	89.2845	6.0461	6.48034	-0.434233	0.0002	0.000688025	yes
ENSMUSG00000078713	Tomm5	237.768	89.177	7.89341	6.4786	1.41481	5e-05	0.000187138	yes
ENSMUSG00000027163	Commd9	44.9259	89.0527	5.48948	6.47659	-0.987112	5e-05	0.000187138	yes
ENSMUSG00000026427	Eif2d	39.3372	89.0432	5.29782	6.47643	-1.17861	5e-05	0.000187138	yes
ENSMUSG00000022204	Ngdn	61.3608	88.899	5.93925	6.4741	-0.53485	5e-05	0.000187138	yes
ENSMUSG00000026470	Stx6	43.4903	88.8632	5.44262	6.47351	-1.03089	5e-05	0.000187138	yes
ENSMUSG00000037820	Tgm2	170.463	88.8136	7.41331	6.47271	0.940606	0.0097	0.0233744	yes
ENSMUSG00000028559	Osbpl9	45.6537	88.7848	5.51266	6.47224	-0.959581	0.0033	0.0089108	yes
ENSMUSG00000000420	Galnt1	163.581	88.5906	7.35386	6.46908	0.88478	5e-05	0.000187138	yes
ENSMUSG00000018189	Uchl5	135.113	88.4691	7.07802	6.4671	0.610921	5e-05	0.000187138	yes
ENSMUSG00000022437	Samm50	148.482	88.4372	7.21414	6.46658	0.747563	5e-05	0.000187138	yes
ENSMUSG00000029725	Ppp1r35	36.2813	88.4179	5.18115	6.46627	-1.28511	5e-05	0.000187138	yes
ENSMUSG00000018398	2008-09-01	57.5557	88.3861	5.84689	6.46575	-0.618861	0.00015	0.00052773	yes
ENSMUSG00000037012	Hk1	139.74	88.3818	7.1266	6.46568	0.660924	5e-05	0.000187138	yes
ENSMUSG00000020018	Snrpf	118.078	88.3616	6.8836	6.46535	0.418249	0.00235	0.00655238	yes
ENSMUSG00000072324	Gm8420	109.723	88.301	6.77772	6.46436	0.313364	0.00595	0.0150223	yes
ENSMUSG00000042726	Trafd1	61.0954	88.293	5.93299	6.46423	-0.531235	0.00125	0.00368065	yes
ENSMUSG00000046691	Chtf8	149.74	88.277	7.22632	6.46397	0.76235	5e-05	0.000187138	yes
ENSMUSG00000030748	Il4ra	160.771	88.2652	7.32886	6.46377	0.865091	0.00015	0.00052773	yes
ENSMUSG00000024099	Ndufv2	164.094	88.1689	7.35838	6.4622	0.896181	5e-05	0.000187138	yes
ENSMUSG00000040483	Xaf1	141.876	88.153	7.14849	6.46194	0.686549	5e-05	0.000187138	yes
ENSMUSG00000012443	Kif11	35.6234	87.9802	5.15475	6.45911	-1.30435	5e-05	0.000187138	yes
ENSMUSG00000038633	Degs1	66.4641	87.9359	6.0545	6.45838	-0.403877	0.0019	0.00540058	yes
ENSMUSG00000041890	Git2	44.9168	87.8652	5.48918	6.45722	-0.968037	0.0112	0.0265597	yes
ENSMUSG00000063480	Nhp2l1	158.11	87.7791	7.30478	6.45581	0.848979	5e-05	0.000187138	yes
ENSMUSG00000026209	Dnpep	53.2692	87.6837	5.73523	6.45424	-0.719007	5e-05	0.000187138	yes
ENSMUSG00000030612	Mrpl46	48.7361	87.6145	5.60692	6.4531	-0.846179	5e-05	0.000187138	yes
ENSMUSG00000030056	Isy1	190.062	87.5332	7.57033	6.45176	1.11857	0.00055	0.00174484	yes
ENSMUSG00000051518	Rps19bp1	56.852	87.5185	5.82914	6.45152	-0.622377	5e-05	0.000187138	yes
ENSMUSG00000000339	Rtca	69.4383	87.4167	6.11766	6.44984	-0.332177	0.01505	0.0345995	yes
ENSMUSG00000028494	Plin2	26.2098	87.1479	4.71203	6.44539	-1.73336	5e-05	0.000187138	yes
ENSMUSG00000076752	Tcrg-C2	169.134	87.118	7.40202	6.4449	0.957124	5e-05	0.000187138	yes
ENSMUSG00000037936	Scarb1	42.6026	87.0746	5.41287	6.44418	-1.03131	5e-05	0.000187138	yes
ENSMUSG00000024908	Ppp6r3	45.1809	87.0201	5.49764	6.44328	-0.945636	5e-05	0.000187138	yes
ENSMUSG00000069565	Dazap1	168.173	86.9483	7.3938	6.44209	0.951716	5e-05	0.000187138	yes
ENSMUSG00000040997	Abhd4	43.0812	86.7328	5.42899	6.43851	-1.00952	5e-05	0.000187138	yes
ENSMUSG00000042535	Gtpbp1	42.3163	86.6234	5.40314	6.43668	-1.03354	5e-05	0.000187138	yes
ENSMUSG00000005125	Ndrg1	8.9359	86.4908	3.15961	6.43447	-3.27486	5e-05	0.000187138	yes
ENSMUSG00000022671	Mzt2	45.488	86.4229	5.50741	6.43334	-0.925928	5e-05	0.000187138	yes
ENSMUSG00000050410	Tcf19	42.1907	86.2463	5.39885	6.43039	-1.03154	5e-05	0.000187138	yes
ENSMUSG00000030662	Ipo5	121.014	86.2097	6.91903	6.42978	0.489252	5e-05	0.000187138	yes
ENSMUSG00000032965	Ift57	21.7057	86.1653	4.44	6.42904	-1.98903	5e-05	0.000187138	yes
ENSMUSG00000039852	Rere	22.0798	86.0934	4.46466	6.42783	-1.96318	5e-05	0.000187138	yes
ENSMUSG00000019795	Pcmt1	64.4004	86.071	6.009	6.42746	-0.418458	0.0135	0.0313724	yes
ENSMUSG00000073002	Vamp5	251.718	85.9537	7.97566	6.42549	1.55018	5e-05	0.000187138	yes
ENSMUSG00000053929	Cyhr1	27.4737	85.9521	4.77998	6.42546	-1.64548	5e-05	0.000187138	yes
ENSMUSG00000063273	Naa15	130.289	85.9398	7.02557	6.42525	0.600317	0.00365	0.00973997	yes
ENSMUSG00000028426	Rad23b	257.603	85.8995	8.00901	6.42458	1.58443	5e-05	0.000187138	yes
ENSMUSG00000034343	Ube2f	46.823	85.3815	5.54915	6.41585	-0.866706	5e-05	0.000187138	yes
ENSMUSG00000028716	Pdzk1ip1	27.0474	85.3203	4.75742	6.41482	-1.6574	5e-05	0.000187138	yes
ENSMUSG00000051768	Xrcc1	40.0945	85.3037	5.32533	6.41454	-1.0892	5e-05	0.000187138	yes
ENSMUSG00000049659	Aftph	51.6479	85.3024	5.69064	6.41451	-0.723877	0.02045	0.0452147	yes
ENSMUSG00000026748	Plxdc2	62.5476	85.2986	5.96688	6.41445	-0.447568	0.0006	0.0018874	yes
ENSMUSG00000001910	Nacc1	64.9021	85.2519	6.02019	6.41366	-0.393467	0.0045	0.0117538	yes
ENSMUSG00000027506	Tpd52	47.4164	85.1977	5.56731	6.41274	-0.845428	5e-05	0.000187138	yes
ENSMUSG00000008604	Ubqln4	55.8208	85.1863	5.80273	6.41255	-0.609819	0.0144	0.0332566	yes
ENSMUSG00000018449	Rpain	33.2132	85.1662	5.05368	6.41221	-1.35852	5e-05	0.000187138	yes
ENSMUSG00000008333	Snrpb2	110.383	85.1157	6.78637	6.41135	0.375021	0.00945	0.0228422	yes
ENSMUSG00000027502	Rtfdc1	51.9079	85.1156	5.69788	6.41135	-0.713469	5e-05	0.000187138	yes
ENSMUSG00000006335	Tfpt	42.5529	84.9986	5.41119	6.40937	-0.998182	0.0013	0.00381496	yes
ENSMUSG00000001783	Rtcb	111.768	84.9379	6.80436	6.40834	0.396027	0.00025	0.000847186	yes
ENSMUSG00000025260	Hsd17b10	103.239	84.8957	6.68984	6.40762	0.282225	0.0121	0.0284355	yes
ENSMUSG00000037860	Aim2	57.9882	84.8264	5.85769	6.40644	-0.548754	0.00225	0.0062971	yes
ENSMUSG00000037221	Mospd3	36.0447	84.7377	5.17172	6.40493	-1.23322	5e-05	0.000187138	yes
ENSMUSG00000031198	Fundc2	133.123	84.6339	7.05662	6.40316	0.653452	0.0081	0.0198239	yes
ENSMUSG00000034211	Mrps17	178.988	84.5707	7.48372	6.40209	1.08163	5e-05	0.000187138	yes
ENSMUSG00000021911	Parg	42.8354	84.5556	5.42073	6.40183	-0.981097	5e-05	0.000187138	yes
ENSMUSG00000062981	Mrpl42	147.122	84.3616	7.20087	6.39851	0.802355	5e-05	0.000187138	yes
ENSMUSG00000002068	Ccne1	61.8128	84.3496	5.94983	6.39831	-0.448476	0.00215	0.00603991	yes
ENSMUSG00000020361	Hspa4	217.446	84.3079	7.76451	6.3976	1.36692	5e-05	0.000187138	yes
ENSMUSG00000005312	Ubqln1	64.1701	84.2563	6.00383	6.39671	-0.392883	0.0003	0.000999532	yes
ENSMUSG00000020914	Top2a	237.461	84.1047	7.89155	6.39411	1.49743	5e-05	0.000187138	yes
ENSMUSG00000040725	Hnrnpul1	102.28	83.8697	6.67638	6.39008	0.286302	0.01785	0.0401753	yes
ENSMUSG00000037643	Prkci	29.2372	83.8447	4.86973	6.38965	-1.51991	5e-05	0.000187138	yes
ENSMUSG00000070730	Rmdn3	49.1489	83.8298	5.61909	6.38939	-0.770304	5e-05	0.000187138	yes
ENSMUSG00000027775	Mfsd1	55.6432	83.6562	5.79813	6.3864	-0.588267	0.00015	0.00052773	yes
ENSMUSG00000021266	Wars	125.869	83.5896	6.97578	6.38525	0.590528	5e-05	0.000187138	yes
ENSMUSG00000018572	Phf23	50.3772	83.297	5.6547	6.38019	-0.725494	5e-05	0.000187138	yes
ENSMUSG00000027889	Ampd2	60.3182	83.2658	5.91452	6.37965	-0.465131	0.01535	0.0351859	yes
ENSMUSG00000000184	Ccnd2	394.797	83.147	8.62497	6.37759	2.24737	0.0001	0.000361487	yes
ENSMUSG00000063802	Hspbp1	150.498	83.0426	7.2336	6.37578	0.857821	0.00095	0.00286851	yes
ENSMUSG00000029169	Dhx15	188.854	83.0198	7.56113	6.37538	1.18574	5e-05	0.000187138	yes
ENSMUSG00000025138	Sirt7	33.9518	82.9118	5.08542	6.37351	-1.28809	5e-05	0.000187138	yes
ENSMUSG00000028759	Hp1bp3	136.968	82.8819	7.0977	6.37299	0.72471	0.0002	0.000688025	yes
ENSMUSG00000010110	Stx5a	34.8091	82.8106	5.12139	6.37174	-1.25035	5e-05	0.000187138	yes
ENSMUSG00000030822	Prr14	35.1281	82.7208	5.13455	6.37018	-1.23562	5e-05	0.000187138	yes
ENSMUSG00000049932	H2afx	101.989	82.6795	6.67227	6.36946	0.302812	0.0076	0.0187084	yes
ENSMUSG00000021178	Psmc1	147.919	82.6626	7.20866	6.36916	0.839501	5e-05	0.000187138	yes
ENSMUSG00000060373	Hnrnpc	178.669	82.6179	7.48115	6.36838	1.11276	5e-05	0.000187138	yes
ENSMUSG00000070934	Rraga	64.1259	82.5141	6.00284	6.36657	-0.363733	0.00115	0.00340863	yes
ENSMUSG00000020457	Drg1	244.006	82.3566	7.93077	6.36381	1.56696	5e-05	0.000187138	yes
ENSMUSG00000005233	Spc25	49.7126	82.245	5.63554	6.36186	-0.726316	5e-05	0.000187138	yes
ENSMUSG00000024997	Prdx3	122.734	82.1807	6.93939	6.36073	0.578663	5e-05	0.000187138	yes
ENSMUSG00000020346	Mgat1	36.729	82.1341	5.19885	6.35991	-1.16106	5e-05	0.000187138	yes
ENSMUSG00000020235	Fzr1	65.4644	82.1041	6.03264	6.35938	-0.326744	0.021	0.0462479	yes
ENSMUSG00000056220	Pla2g4a	192.414	82.0999	7.58807	6.35931	1.22876	0.0006	0.0018874	yes
ENSMUSG00000036249	Rbm43	43.5002	82.0949	5.44295	6.35922	-0.916271	5e-05	0.000187138	yes
ENSMUSG00000091512	Lamtor3	53.5302	82.0699	5.74228	6.35878	-0.6165	5e-05	0.000187138	yes
ENSMUSG00000027170	Eif3m	166.371	82.0579	7.37826	6.35857	1.01969	5e-05	0.000187138	yes
ENSMUSG00000036241	Ube2r2	48.9339	81.9893	5.61276	6.35736	-0.744601	5e-05	0.000187138	yes
ENSMUSG00000034724	Cnot6l	35.2941	81.897	5.14136	6.35574	-1.21438	0.00035	0.00115311	yes
ENSMUSG00000028861	Mrps15	102.916	81.8705	6.68532	6.35527	0.330052	0.006	0.015129	yes
ENSMUSG00000029467	Atp2a2	117.728	81.7294	6.87931	6.35278	0.52653	5e-05	0.000187138	yes
ENSMUSG00000039067	Psmd7	147.639	81.7148	7.20593	6.35253	0.853405	5e-05	0.000187138	yes
ENSMUSG00000021870	Slmap	46.8902	81.5815	5.55121	6.35017	-0.798956	5e-05	0.000187138	yes
ENSMUSG00000032590	Apeh	52.0046	81.5577	5.70057	6.34975	-0.649182	0.00215	0.00603991	yes
ENSMUSG00000028821	Syf2	47.6681	81.5421	5.57495	6.34947	-0.774521	5e-05	0.000187138	yes
ENSMUSG00000002458	Rgs19	131.972	81.5101	7.04409	6.34891	0.695181	0.0038	0.0101041	yes
ENSMUSG00000028796	Phc2	64.3794	81.3517	6.00853	6.3461	-0.337573	0.00465	0.0121132	yes
ENSMUSG00000024360	Etf1	133.289	81.3092	7.05841	6.34535	0.713067	5e-05	0.000187138	yes
ENSMUSG00000040048	Ndufb10	163.776	81.2611	7.35558	6.34449	1.01109	5e-05	0.000187138	yes
ENSMUSG00000049960	Mrps16	164.493	80.7625	7.36188	6.33561	1.02627	5e-05	0.000187138	yes
ENSMUSG00000022193	Psmb5	115.562	80.6586	6.85252	6.33376	0.518767	5e-05	0.000187138	yes
ENSMUSG00000014226	Cacybp	200.485	80.511	7.64735	6.33111	1.31624	5e-05	0.000187138	yes
ENSMUSG00000025451	Paip1	58.6818	80.4925	5.87484	6.33078	-0.455941	0.002	0.00565709	yes
ENSMUSG00000029229	Chic2	39.4372	80.4778	5.30149	6.33052	-1.02903	5e-05	0.000187138	yes
ENSMUSG00000004455	Ppp1cc	120.732	80.4041	6.91566	6.3292	0.586467	0.00015	0.00052773	yes
ENSMUSG00000005687	Bcas2	102.576	80.3754	6.68055	6.32868	0.351867	0.00415	0.0109381	yes
ENSMUSG00000023106	Denr	174.412	80.2402	7.44636	6.32625	1.1201	5e-05	0.000187138	yes
ENSMUSG00000032803	Cdv3	127.195	80.0572	6.9909	6.32296	0.667939	5e-05	0.000187138	yes
ENSMUSG00000027809	Etfdh	34.2519	79.982	5.09811	6.3216	-1.22349	5e-05	0.000187138	yes
ENSMUSG00000062963	Ufc1	104.314	79.8717	6.70479	6.31961	0.385176	0.00055	0.00174484	yes
ENSMUSG00000029577	Ube3b	47.3343	79.8596	5.56481	6.31939	-0.75458	0.0001	0.000361487	yes
ENSMUSG00000003234	Abcf3	62.7471	79.8292	5.97148	6.31884	-0.347368	0.01435	0.0331509	yes
ENSMUSG00000044155	Lsm8	97.3542	79.7589	6.60517	6.31757	0.287598	0.02255	0.0492526	yes
ENSMUSG00000005505	Kbtbd4	28.3284	79.7542	4.82418	6.31749	-1.49331	0.0054	0.0138345	yes
ENSMUSG00000020456	Ogdh	104.332	79.6974	6.70504	6.31646	0.388577	0.0028	0.0076611	yes
ENSMUSG00000004937	Sgta	59.257	79.5776	5.88891	6.31429	-0.425377	0.00025	0.000847186	yes
ENSMUSG00000031545	Gpat4	53.0102	79.5653	5.7282	6.31407	-0.585869	0.00255	0.0070535	yes
ENSMUSG00000002833	Hdgfrp2	56.5311	79.4811	5.82097	6.31254	-0.491567	5e-05	0.000187138	yes
ENSMUSG00000036323	Srp72	103.246	79.4268	6.68994	6.31155	0.378388	0.00485	0.0125673	yes
ENSMUSG00000022300	Dcaf13	61.7606	79.3663	5.94861	6.31045	-0.36184	0.001	0.00300903	yes
ENSMUSG00000029642	Polr1d	103.437	79.2148	6.69261	6.3077	0.38491	0.0006	0.0018874	yes
ENSMUSG00000025203	Scd2	150.369	79.0656	7.23236	6.30498	0.927385	5e-05	0.000187138	yes
ENSMUSG00000039382	Wdr45	29.1737	78.8972	4.8666	6.3019	-1.43531	5e-05	0.000187138	yes
ENSMUSG00000020307	Cdc34	95.7427	78.8298	6.58109	6.30067	0.280421	0.01385	0.0321143	yes
ENSMUSG00000026670	Uap1	42.6758	78.8287	5.41535	6.30065	-0.885303	5e-05	0.000187138	yes
ENSMUSG00000020224	Llph	52.8697	78.8224	5.72437	6.30053	-0.576165	5e-05	0.000187138	yes
ENSMUSG00000024104	Fam21	46.4803	78.8114	5.53855	6.30033	-0.761785	0.0006	0.0018874	yes
ENSMUSG00000034595	Ppp1r18	45.0328	78.5319	5.4929	6.29521	-0.802303	5e-05	0.000187138	yes
ENSMUSG00000022194	Pabpn1	206.187	78.5232	7.68781	6.29505	1.39276	5e-05	0.000187138	yes
ENSMUSG00000008373	Prpf31	122.42	78.5061	6.9357	6.29473	0.640963	5e-05	0.000187138	yes
ENSMUSG00000015176	Nolc1	156.032	78.4293	7.2857	6.29332	0.992377	5e-05	0.000187138	yes
ENSMUSG00000020720	Psmd12	127.292	78.3822	6.992	6.29245	0.699544	5e-05	0.000187138	yes
ENSMUSG00000055720	Ubl7	53.5965	78.2711	5.74407	6.29041	-0.546341	5e-05	0.000187138	yes
ENSMUSG00000039294	BC017643	40.047	78.1447	5.32362	6.28808	-0.964454	5e-05	0.000187138	yes
ENSMUSG00000035585	Tsen34	35.6669	78.112	5.15651	6.28747	-1.13096	0.0174	0.0392698	yes
ENSMUSG00000028651	Ppie	61.0954	78.0759	5.93299	6.28681	-0.353814	0.00225	0.0062971	yes
ENSMUSG00000026353	Ubxn4	104.554	78.0535	6.7081	6.28639	0.421713	0.0226	0.0493481	yes
ENSMUSG00000017697	Ada	20.2362	78.0092	4.33887	6.28557	-1.94671	5e-05	0.000187138	yes
ENSMUSG00000056999	Ide	101.375	77.9932	6.66356	6.28528	0.378282	0.0228	0.0497293	yes
ENSMUSG00000029775	Klhdc10	39.8988	77.9737	5.31827	6.28492	-0.966642	5e-05	0.000187138	yes
ENSMUSG00000074604	Mgst2	63.1666	77.9321	5.98109	6.28415	-0.303056	0.01945	0.0432787	yes
ENSMUSG00000024841	Eif1ad	58.1677	77.8923	5.86215	6.28341	-0.421262	5e-05	0.000187138	yes
ENSMUSG00000028677	Rnf220	123.116	77.805	6.94387	6.28179	0.662083	0.00095	0.00286851	yes
ENSMUSG00000051391	Ywhag	168.668	77.7302	7.39804	6.2804	1.11764	5e-05	0.000187138	yes
ENSMUSG00000042745	Id1	206.318	77.7267	7.68873	6.28034	1.40839	5e-05	0.000187138	yes
ENSMUSG00000037149	Ddx1	139.396	77.6791	7.12305	6.27945	0.843591	5e-05	0.000187138	yes
ENSMUSG00000022797	Tfrc	176.838	77.5811	7.46628	6.27763	1.18865	0.0003	0.000999532	yes
ENSMUSG00000038059	Smim3	60.1235	77.5227	5.90986	6.27655	-0.36669	0.0012	0.00354877	yes
ENSMUSG00000071660	Ttc9c	31.165	77.4384	4.96185	6.27498	-1.31312	5e-05	0.000187138	yes
ENSMUSG00000006373	Pgrmc1	53.9596	77.3575	5.75381	6.27347	-0.519662	5e-05	0.000187138	yes
ENSMUSG00000038612	Mcl1	102.788	77.3094	6.68353	6.27257	0.410956	0.01095	0.0260537	yes
ENSMUSG00000037447	Arid5a	14.2306	77.169	3.83092	6.26995	-2.43902	5e-05	0.000187138	yes
ENSMUSG00000025762	Larp1b	37.6541	77.0366	5.23474	6.26747	-1.03274	0.0025	0.00692866	yes
ENSMUSG00000005354	Txn2	116.591	76.9865	6.86531	6.26653	0.598779	0.00205	0.00578911	yes
ENSMUSG00000042520	Ubap2l	164.518	76.9699	7.3621	6.26622	1.09588	0.0016	0.00461234	yes
ENSMUSG00000028797	Tmem234	141.256	76.8868	7.14217	6.26466	0.877504	5e-05	0.000187138	yes
ENSMUSG00000019470	Xab2	36.0673	76.8107	5.17262	6.26324	-1.09062	5e-05	0.000187138	yes
ENSMUSG00000016554	Eif3d	167.754	76.8005	7.3902	6.26304	1.12716	5e-05	0.000187138	yes
ENSMUSG00000021018	Polr2h	50.8521	76.7028	5.66824	6.26121	-0.592972	0.00015	0.00052773	yes
ENSMUSG00000047459	Dynlrb1	96.1347	76.6938	6.58699	6.26104	0.325947	0.00445	0.0116309	yes
ENSMUSG00000047824	Pygo2	37.906	76.6894	5.24435	6.26096	-1.0166	5e-05	0.000187138	yes
ENSMUSG00000027699	Ect2	28.5058	76.6307	4.83318	6.25985	-1.42667	5e-05	0.000187138	yes
ENSMUSG00000022945	Chaf1b	41.7583	76.6174	5.38399	6.2596	-0.875609	5e-05	0.000187138	yes
ENSMUSG00000025228	Actr1a	61.0016	76.5153	5.93078	6.25768	-0.326901	0.0028	0.0076611	yes
ENSMUSG00000006442	Srm	336.259	76.4225	8.39343	6.25593	2.1375	5e-05	0.000187138	yes
ENSMUSG00000025809	Itgb1	98.3756	76.2802	6.62023	6.25324	0.366992	0.00185	0.00526994	yes
ENSMUSG00000030417	Pdcd5	128.13	76.2304	7.00146	6.25229	0.74917	5e-05	0.000187138	yes
ENSMUSG00000044221	Grsf1	54.9941	76.053	5.7812	6.24893	-0.467728	0.0023	0.00642899	yes
ENSMUSG00000031264	Btk	109.16	75.9997	6.7703	6.24792	0.522379	0.0135	0.0313724	yes
ENSMUSG00000036275	9530068E07Rik	56.658	75.9556	5.82421	6.24708	-0.422877	0.0118	0.0278476	yes
ENSMUSG00000042675	Ypel3	5.44372	75.9178	2.44459	6.24637	-3.80177	5e-05	0.000187138	yes
ENSMUSG00000050244	Heatr1	46.2929	75.9146	5.53272	6.24631	-0.713586	5e-05	0.000187138	yes
ENSMUSG00000091479	Gm17035	8.19522	75.7361	3.03478	6.24291	-3.20813	5e-05	0.000187138	yes
ENSMUSG00000029647	Pan3	42.1819	75.7295	5.39855	6.24278	-0.844231	0.00595	0.0150223	yes
ENSMUSG00000043008	Klhl6	44.349	75.7228	5.47083	6.24266	-0.771826	5e-05	0.000187138	yes
ENSMUSG00000032369	Plscr1	109.352	75.634	6.77284	6.24096	0.531873	5e-05	0.000187138	yes
ENSMUSG00000016256	Ctsz	107.785	75.5591	6.75201	6.23953	0.512479	0.00125	0.00368065	yes
ENSMUSG00000027331	Knstrn	117.756	75.5348	6.87966	6.23907	0.640587	5e-05	0.000187138	yes
ENSMUSG00000066357	Wdr6	51.9546	75.4793	5.69918	6.23801	-0.53883	5e-05	0.000187138	yes
ENSMUSG00000055447	Cd47	186.023	75.4144	7.53934	6.23677	1.30257	5e-05	0.000187138	yes
ENSMUSG00000031568	Rwdd4a	52.4372	75.3974	5.71252	6.23644	-0.523924	0.0021	0.00591856	yes
ENSMUSG00000038416	Cdc16	48.4161	75.3879	5.59741	6.23626	-0.638846	5e-05	0.000187138	yes
ENSMUSG00000020680	Taf15	111.146	75.2987	6.79631	6.23455	0.561759	5e-05	0.000187138	yes
ENSMUSG00000030403	Vasp	208.603	75.2314	7.70462	6.23326	1.47135	5e-05	0.000187138	yes
ENSMUSG00000040722	Scamp5	50.9614	75.1509	5.67133	6.23172	-0.560385	5e-05	0.000187138	yes
ENSMUSG00000030704	Rab6a	92.4976	75.1233	6.53134	6.23119	0.300155	0.01485	0.0342201	yes
ENSMUSG00000037740	Mrps26	109.385	75.0951	6.77327	6.23065	0.542624	0.002	0.00565709	yes
ENSMUSG00000098112	Bin2	166.722	75.0392	7.3813	6.22957	1.15173	5e-05	0.000187138	yes
ENSMUSG00000029657	Hsph1	150.928	74.9247	7.23772	6.22737	1.01035	5e-05	0.000187138	yes
ENSMUSG00000018974	Sart3	48.6165	74.9102	5.60337	6.22709	-0.623716	0.00085	0.00258551	yes
ENSMUSG00000028703	Lrrc41	28.1523	74.9004	4.81518	6.2269	-1.41172	0.0002	0.000688025	yes
ENSMUSG00000032434	Cmtm6	27.3858	74.8616	4.77536	6.22615	-1.4508	5e-05	0.000187138	yes
ENSMUSG00000027509	Rae1	100.167	74.8228	6.64626	6.22541	0.420857	0.0024	0.00667396	yes
ENSMUSG00000031400	G6pdx	95.46	74.7924	6.57682	6.22482	0.352005	0.0105	0.0250974	yes
ENSMUSG00000023143	Nagpa	41.1401	74.7597	5.36247	6.22419	-0.861715	5e-05	0.000187138	yes
ENSMUSG00000022698	Naa50	106.411	74.7464	6.7335	6.22393	0.509571	5e-05	0.000187138	yes
ENSMUSG00000042032	Mat2b	59.3736	74.7038	5.89175	6.22311	-0.33136	0.0083	0.0202627	yes
ENSMUSG00000002222	Rmnd5a	32.1007	74.6875	5.00453	6.22279	-1.21826	5e-05	0.000187138	yes
ENSMUSG00000026558	Uck2	210.655	74.5822	7.71874	6.22076	1.49798	5e-05	0.000187138	yes
ENSMUSG00000005054	Cstb	50.2371	74.5651	5.65068	6.22043	-0.569747	5e-05	0.000187138	yes
ENSMUSG00000014355	Anapc1	125.826	74.4943	6.97529	6.21906	0.756228	0.00515	0.0132525	yes
ENSMUSG00000031527	Eri1	47.0092	74.2964	5.55487	6.21522	-0.660349	0.003	0.00816551	yes
ENSMUSG00000024959	Bad	39.1959	74.2557	5.29263	6.21443	-0.921799	5e-05	0.000187138	yes
ENSMUSG00000032412	Atp1b3	91.4738	74.2252	6.51529	6.21384	0.30145	0.0053	0.0135983	yes
ENSMUSG00000046879	Irgm1	193.802	74.2161	7.59844	6.21366	1.38478	5e-05	0.000187138	yes
ENSMUSG00000020132	Rab21	60.2053	74.2042	5.91182	6.21343	-0.30161	0.0071	0.0175966	yes
ENSMUSG00000020777	Acox1	54.2383	74.2	5.76124	6.21335	-0.452107	0.00125	0.00368065	yes
ENSMUSG00000018362	Kpna2	141.831	74.1465	7.14803	6.21231	0.935722	5e-05	0.000187138	yes
ENSMUSG00000032577	Mapkapk3	15.9129	74.0949	3.99212	6.2113	-2.21918	5e-05	0.000187138	yes
ENSMUSG00000021948	Prkcd	36.6892	74.0754	5.19728	6.21092	-1.01364	5e-05	0.000187138	yes
ENSMUSG00000070953	Rabepk	42.0626	74.0561	5.39447	6.21055	-0.816081	5e-05	0.000187138	yes
ENSMUSG00000058835	Abi1	46.212	73.9893	5.5302	6.20924	-0.679049	0.00225	0.0062971	yes
ENSMUSG00000022443	Myh9	128.464	73.9476	7.00522	6.20843	0.796789	5e-05	0.000187138	yes
ENSMUSG00000032570	Atp2c1	39.8119	73.8542	5.31513	6.20661	-0.89148	5e-05	0.000187138	yes
ENSMUSG00000000028	Cdc45	37.9008	73.8537	5.24416	6.2066	-0.962442	5e-05	0.000187138	yes
ENSMUSG00000002319	Ipo4	152.505	73.819	7.25271	6.20592	1.04679	0.0007	0.00217143	yes
ENSMUSG00000030041	M1ap	23.5439	73.7829	4.55728	6.20521	-1.64793	5e-05	0.000187138	yes
ENSMUSG00000031897	Psmb10	131.242	73.6988	7.03609	6.20357	0.832516	5e-05	0.000187138	yes
ENSMUSG00000090247	Bloc1s1	42.433	73.6302	5.40711	6.20223	-0.795111	5e-05	0.000187138	yes
ENSMUSG00000028641	P3h1	31.3178	73.554	4.96891	6.20073	-1.23182	5e-05	0.000187138	yes
ENSMUSG00000052298	Cdc42se2	42.3365	73.5016	5.40383	6.1997	-0.795874	0.0001	0.000361487	yes
ENSMUSG00000029038	Ssu72	102.045	73.4986	6.67306	6.19964	0.473417	0.00055	0.00174484	yes
ENSMUSG00000000826	Dnajc5	54.4561	73.4645	5.76702	6.19898	-0.431954	0.01185	0.0279529	yes
ENSMUSG00000038806	Sde2	25.9893	73.4147	4.69985	6.198	-1.49815	5e-05	0.000187138	yes
ENSMUSG00000002455	Prpf6	39.05	73.3466	5.28725	6.19666	-0.909408	5e-05	0.000187138	yes
ENSMUSG00000002332	Dhrs1	33.2096	73.3335	5.05353	6.1964	-1.14287	5e-05	0.000187138	yes
ENSMUSG00000029621	Arpc1a	107.902	73.3108	6.75358	6.19595	0.557624	0.00715	0.0177093	yes
ENSMUSG00000021737	Psmd6	125.047	73.2957	6.96633	6.19566	0.77067	5e-05	0.000187138	yes
ENSMUSG00000064068	Mtx1	130.857	73.2898	7.03185	6.19554	0.836307	5e-05	0.000187138	yes
ENSMUSG00000037443	Cep85	35.841	73.2623	5.16354	6.195	-1.03146	0.00015	0.00052773	yes
ENSMUSG00000030741	Spns1	42.1611	73.2201	5.39784	6.19417	-0.796327	0.001	0.00300903	yes
ENSMUSG00000039236	Isg20	164.513	73.1311	7.36206	6.19241	1.16964	5e-05	0.000187138	yes
ENSMUSG00000059586	Nsmce2	36.8639	73.092	5.20414	6.19164	-0.987505	5e-05	0.000187138	yes
ENSMUSG00000029512	Ulk1	13.0172	72.9337	3.70235	6.18851	-2.48617	5e-05	0.000187138	yes
ENSMUSG00000031627	Irf2	37.5879	72.9273	5.2322	6.18839	-0.956191	5e-05	0.000187138	yes
ENSMUSG00000003549	Ercc1	45.6438	72.9253	5.51235	6.18835	-0.676001	0.01125	0.02665	yes
ENSMUSG00000035901	Dennd5a	24.268	72.8562	4.60098	6.18698	-1.586	5e-05	0.000187138	yes
ENSMUSG00000009030	Pdcl	27.8906	72.8528	4.80171	6.18691	-1.38521	5e-05	0.000187138	yes
ENSMUSG00000020471	Pold2	122.503	72.843	6.93667	6.18672	0.749955	0.0008	0.00245296	yes
ENSMUSG00000052997	Uba2	223.043	72.7479	7.80118	6.18483	1.61634	5e-05	0.000187138	yes
ENSMUSG00000058655	Eif4b	224.907	72.6836	7.81318	6.18356	1.62963	5e-05	0.000187138	yes
ENSMUSG00000040843	Tiprl	47.3556	72.6801	5.56546	6.18349	-0.618025	0.00015	0.00052773	yes
ENSMUSG00000032323	Cyp11a1	102.74	72.5678	6.68285	6.18126	0.501597	5e-05	0.000187138	yes
ENSMUSG00000047180	Neurl3	30.318	72.5584	4.9221	6.18107	-1.25897	5e-05	0.000187138	yes
ENSMUSG00000016257	Slmo2	219.394	72.4093	7.77738	6.1781	1.59928	5e-05	0.000187138	yes
ENSMUSG00000059409	Ppp2r5d	34.9336	72.3875	5.12654	6.17767	-1.05113	0.0052	0.013368	yes
ENSMUSG00000036376	Abt1	31.9005	72.3404	4.99551	6.17673	-1.18122	5e-05	0.000187138	yes
ENSMUSG00000047126	Cltc	126.141	72.315	6.97889	6.17622	0.80267	0.0031	0.00841866	yes
ENSMUSG00000039748	Exo1	92.4745	72.3107	6.53098	6.17614	0.354846	0.0158	0.0360432	yes
ENSMUSG00000019849	Prep	145.743	72.1972	7.18728	6.17387	1.01341	5e-05	0.000187138	yes
ENSMUSG00000029404	Arl6ip4	114.596	72.1869	6.84041	6.17367	0.666748	0.00025	0.000847186	yes
ENSMUSG00000024870	Rab1b	132.455	72.1651	7.04936	6.17323	0.876129	5e-05	0.000187138	yes
ENSMUSG00000024817	Uhrf2	45.7528	72.1545	5.51579	6.17302	-0.657229	0.0053	0.0135983	yes
ENSMUSG00000032116	Stt3a	142.963	72.0932	7.1595	6.17179	0.987707	5e-05	0.000187138	yes
ENSMUSG00000032637	Atxn2l	100.134	72.058	6.64579	6.17109	0.474701	0.01005	0.0241065	yes
ENSMUSG00000032366	Tpm1	124.679	72.0305	6.96207	6.17054	0.791539	5e-05	0.000187138	yes
ENSMUSG00000028800	Hdac1	55.8471	72.0267	5.80341	6.17046	-0.367049	0.00175	0.00501152	yes
ENSMUSG00000024991	Eif3a	152.701	71.9576	7.25457	6.16908	1.08549	5e-05	0.000187138	yes
ENSMUSG00000026111	Unc50	54.2603	71.8784	5.76183	6.16749	-0.405661	0.021	0.0462479	yes
ENSMUSG00000015536	Mocs2	46.4488	71.7944	5.53757	6.1658	-0.62823	5e-05	0.000187138	yes
ENSMUSG00000026341	Actr3	227.032	71.7828	7.82675	6.16557	1.66119	5e-05	0.000187138	yes
ENSMUSG00000028057	Rit1	31.503	71.762	4.97742	6.16515	-1.18773	5e-05	0.000187138	yes
ENSMUSG00000024833	Pola2	55.677	71.7551	5.79901	6.16501	-0.366	0.00105	0.00314077	yes
ENSMUSG00000040296	Ddx58	103.595	71.7097	6.69481	6.1641	0.530714	5e-05	0.000187138	yes
ENSMUSG00000042492	Tbc1d10b	49.6674	71.7047	5.63423	6.164	-0.529768	0.003	0.00816551	yes
ENSMUSG00000078784	1810022K09Rik	121.776	71.7013	6.92809	6.16393	0.764159	5e-05	0.000187138	yes
ENSMUSG00000025817	Nudt5	103.654	71.6943	6.69563	6.16379	0.531845	0.0052	0.013368	yes
ENSMUSG00000033701	Acbd6	140.471	71.6508	7.13413	6.16291	0.971218	5e-05	0.000187138	yes
ENSMUSG00000026683	Nuf2	50.1468	71.6381	5.64809	6.16266	-0.514569	0.0006	0.0018874	yes
ENSMUSG00000038324	Trpc4ap	56.9262	71.624	5.83102	6.16237	-0.33135	0.006	0.015129	yes
ENSMUSG00000040731	Eif4h	261.39	71.4812	8.03006	6.15949	1.87057	5e-05	0.000187138	yes
ENSMUSG00000029390	Tmed2	154.005	71.328	7.26683	6.1564	1.11044	5e-05	0.000187138	yes
ENSMUSG00000003039	Fam32a	43.9116	71.258	5.45653	6.15498	-0.69845	5e-05	0.000187138	yes
ENSMUSG00000005514	Por	127.762	71.0712	6.99731	6.15119	0.846122	5e-05	0.000187138	yes
ENSMUSG00000004562	Arhgef40	24.1155	70.849	4.59189	6.14668	-1.55479	0.00215	0.00603991	yes
ENSMUSG00000038762	Abcf1	136.943	70.8445	7.09743	6.14658	0.950848	0.00025	0.000847186	yes
ENSMUSG00000026123	Plekhb2	28.9621	70.7857	4.85609	6.14539	-1.28929	5e-05	0.000187138	yes
ENSMUSG00000032869	Psmf1	49.5062	70.655	5.62954	6.14272	-0.513182	5e-05	0.000187138	yes
ENSMUSG00000033845	Mrpl15	144.095	70.6543	7.17088	6.14271	1.02817	5e-05	0.000187138	yes
ENSMUSG00000022752	Tomm70a	98.3158	70.6236	6.61935	6.14208	0.477273	5e-05	0.000187138	yes
ENSMUSG00000021134	Srsf5	209.579	70.5213	7.71135	6.13999	1.57136	5e-05	0.000187138	yes
ENSMUSG00000037965	Zc3h7a	96.5527	70.5111	6.59324	6.13978	0.453466	0.0111	0.0263465	yes
ENSMUSG00000002812	Flii	46.5383	70.4611	5.54035	6.13876	-0.598408	5e-05	0.000187138	yes
ENSMUSG00000025511	Tspan4	146.274	70.3852	7.19253	6.1372	1.05533	5e-05	0.000187138	yes
ENSMUSG00000041926	Rnpep	47.1348	70.2982	5.55872	6.13542	-0.576695	5e-05	0.000187138	yes
ENSMUSG00000029538	Srsf9	120.425	70.2738	6.91199	6.13492	0.777076	5e-05	0.000187138	yes
ENSMUSG00000022557	Bop1	106.371	70.2125	6.73296	6.13366	0.599305	5e-05	0.000187138	yes
ENSMUSG00000035329	Fbxo33	34.138	70.1518	5.09331	6.13241	-1.0391	5e-05	0.000187138	yes
ENSMUSG00000041958	Pigs	40.347	70.1493	5.33439	6.13236	-0.797967	5e-05	0.000187138	yes
ENSMUSG00000028741	Mrto4	124.58	70.1262	6.96093	6.13188	0.829047	5e-05	0.000187138	yes
ENSMUSG00000028161	Ppp3ca	44.7151	70.0458	5.48269	6.13023	-0.647536	0.00375	0.00998469	yes
ENSMUSG00000021832	Psmc6	109.202	70.0449	6.77086	6.13021	0.640647	5e-05	0.000187138	yes
ENSMUSG00000021000	Ctage5	164.601	69.9569	7.36283	6.12839	1.23443	0.00165	0.00474337	yes
ENSMUSG00000078429	Ctdsp2	31.7392	69.9021	4.98819	6.12726	-1.13907	5e-05	0.000187138	yes
ENSMUSG00000024393	Prrc2a	195.397	69.8804	7.61026	6.12682	1.48345	5e-05	0.000187138	yes
ENSMUSG00000034484	Snx2	53.7475	69.8653	5.74813	6.1265	-0.378378	0.00045	0.00145652	yes
ENSMUSG00000021065	Fut8	104.597	69.7782	6.7087	6.1247	0.583993	5e-05	0.000187138	yes
ENSMUSG00000050379	2006-09-01	46.6886	69.7229	5.545	6.12356	-0.578562	0.0025	0.00692866	yes
ENSMUSG00000030286	Emc3	44.147	69.6432	5.46424	6.12191	-0.657667	5e-05	0.000187138	yes
ENSMUSG00000030282	Cmas	33.4091	69.5399	5.06217	6.11977	-1.0576	5e-05	0.000187138	yes
ENSMUSG00000042650	Alkbh5	49.0555	69.4826	5.61634	6.11858	-0.502237	0.0058	0.0146933	yes
ENSMUSG00000022200	Golph3	56.2031	69.4823	5.81258	6.11857	-0.305996	0.00585	0.0148008	yes
ENSMUSG00000022102	Dok2	242.146	69.3735	7.91973	6.11631	1.80342	0.00015	0.00052773	yes
ENSMUSG00000068329	Htra2	160.143	69.3445	7.32322	6.11571	1.20751	5e-05	0.000187138	yes
ENSMUSG00000046329	Slc25a23	44.9222	69.3289	5.48936	6.11538	-0.626028	0.00045	0.00145652	yes
ENSMUSG00000028066	Pmf1	91.8377	69.2909	6.52101	6.11459	0.406421	0.0015	0.00434808	yes
ENSMUSG00000030763	Lcmt1	48.8525	69.198	5.61036	6.11266	-0.502298	0.01685	0.0381771	yes
ENSMUSG00000000827	Tpd52l2	95.412	69.1512	6.5761	6.11168	0.464416	0.0006	0.0018874	yes
ENSMUSG00000039771	Polr2j	108.762	69.0696	6.76503	6.10998	0.655052	0.005	0.0129068	yes
ENSMUSG00000035395	Pet2	100.272	69.0466	6.64777	6.1095	0.538277	5e-05	0.000187138	yes
ENSMUSG00000024217	Snrpc	93.4721	68.9017	6.54646	6.10647	0.439996	0.0003	0.000999532	yes
ENSMUSG00000032279	Idh3a	113.275	68.8562	6.82369	6.10551	0.718171	5e-05	0.000187138	yes
ENSMUSG00000060600	Eno3	20.8481	68.8397	4.38184	6.10517	-1.72332	5e-05	0.000187138	yes
ENSMUSG00000002635	Pdcd2l	40.4587	68.8076	5.33838	6.1045	-0.766118	0.0017	0.00487547	yes
ENSMUSG00000026000	Lancl1	45.2438	68.772	5.49965	6.10375	-0.604101	0.0008	0.00245296	yes
ENSMUSG00000030978	Rrm1	182.1	68.69	7.50859	6.10203	1.40656	5e-05	0.000187138	yes
ENSMUSG00000041084	Ostc	128.121	68.6751	7.00136	6.10172	0.899648	5e-05	0.000187138	yes
ENSMUSG00000070697	Utp3	52.7206	68.6454	5.72029	6.10109	-0.380796	0.0006	0.0018874	yes
ENSMUSG00000022253	Nadk2	29.053	68.6315	4.86062	6.1008	-1.24018	5e-05	0.000187138	yes
ENSMUSG00000003037	Rab8a	124.85	68.588	6.96405	6.09988	0.864168	0.00085	0.00258551	yes
ENSMUSG00000022564	Grina	44.5963	68.5443	5.47885	6.09896	-0.620113	5e-05	0.000187138	yes
ENSMUSG00000037720	Tmem33	97.7491	68.5293	6.61101	6.09865	0.512362	0.003	0.00816551	yes
ENSMUSG00000029625	Cpsf4	39.3735	68.4169	5.29915	6.09628	-0.797128	5e-05	0.000187138	yes
ENSMUSG00000029152	Ociad1	260.347	68.4131	8.02429	6.0962	1.92809	5e-05	0.000187138	yes
ENSMUSG00000026229	Psmd1	127.41	68.4084	6.99333	6.0961	0.897233	5e-05	0.000187138	yes
ENSMUSG00000052752	Traf7	154.251	68.3809	7.26914	6.09552	1.17361	5e-05	0.000187138	yes
ENSMUSG00000106674	Gm43153	52.5015	68.3188	5.71429	6.09421	-0.379924	0.0158	0.0360432	yes
ENSMUSG00000026956	Uap1l1	103.376	68.2996	6.69176	6.09381	0.597952	0.00085	0.00258551	yes
ENSMUSG00000028719	Cmpk1	94.7601	68.2438	6.56621	6.09263	0.473582	0.00395	0.0104514	yes
ENSMUSG00000040212	Emp3	51.6569	68.0577	5.69089	6.08869	-0.397797	0.0047	0.0122252	yes
ENSMUSG00000006941	Eif1b	117.039	67.9526	6.87085	6.08646	0.784389	5e-05	0.000187138	yes
ENSMUSG00000035890	Rnf126	81.1091	67.9275	6.34179	6.08592	0.255868	0.0192	0.0428259	yes
ENSMUSG00000024091	Vapa	104.467	67.8184	6.7069	6.0836	0.623299	5e-05	0.000187138	yes
ENSMUSG00000018796	Acsl1	15.6791	67.8143	3.97077	6.08352	-2.11275	5e-05	0.000187138	yes
ENSMUSG00000022105	Rb1	21.5499	67.7868	4.42961	6.08293	-1.65332	5e-05	0.000187138	yes
ENSMUSG00000035078	Mtmr9	50.0098	67.7498	5.64414	6.08214	-0.438006	5e-05	0.000187138	yes
ENSMUSG00000027684	Mecom	91.8952	67.7301	6.52192	6.08173	0.440192	0.0004	0.00130794	yes
ENSMUSG00000034932	Mrpl54	91.313	67.6964	6.51275	6.08101	0.431741	0.0002	0.000688025	yes
ENSMUSG00000031950	Gabarapl2	39.1358	67.6693	5.29042	6.08043	-0.790013	5e-05	0.000187138	yes
ENSMUSG00000030921	Trim30a	86.4292	67.6435	6.43345	6.07988	0.353567	0.00745	0.0183739	yes
ENSMUSG00000029535	Triap1	45.416	67.6173	5.50513	6.07932	-0.574192	5e-05	0.000187138	yes
ENSMUSG00000038615	Nfe2l1	45.3367	67.4821	5.50261	6.07643	-0.573825	0.0028	0.0076611	yes
ENSMUSG00000039640	Mrpl12	189.511	67.4609	7.56614	6.07598	1.49016	5e-05	0.000187138	yes
ENSMUSG00000031672	Got2	87.0859	67.4083	6.44437	6.07485	0.369513	0.00105	0.00314077	yes
ENSMUSG00000020029	Nudt4	46.4001	67.3504	5.53606	6.07361	-0.537559	5e-05	0.000187138	yes
ENSMUSG00000037519	Ppfia1	38.0402	67.3337	5.24945	6.07326	-0.823804	0.00275	0.00753483	yes
ENSMUSG00000036873	2410004B18Rik	40.8393	67.3276	5.35189	6.07313	-0.72124	5e-05	0.000187138	yes
ENSMUSG00000044496	2510039O18Rik	37.2566	67.2813	5.21942	6.07213	-0.85271	5e-05	0.000187138	yes
ENSMUSG00000002345	Borcs8	50.2201	67.2691	5.65019	6.07187	-0.421679	0.00045	0.00145652	yes
ENSMUSG00000018882	Mrpl45	39.0399	67.0258	5.28688	6.06664	-0.779767	5e-05	0.000187138	yes
ENSMUSG00000020232	Hmg20b	36.5357	67.0116	5.19123	6.06634	-0.875104	5e-05	0.000187138	yes
ENSMUSG00000034906	Ncaph	36.6126	66.9723	5.19427	6.06549	-0.871224	5e-05	0.000187138	yes
ENSMUSG00000068823	Csde1	105.583	66.8801	6.72223	6.06351	0.658729	5e-05	0.000187138	yes
ENSMUSG00000005813	Metap1	52.2829	66.8425	5.70827	6.06269	-0.354427	0.00535	0.0137109	yes
ENSMUSG00000031358	Msl3	35.8941	66.7575	5.16567	6.06086	-0.895183	5e-05	0.000187138	yes
ENSMUSG00000053293	Pom121	44.8167	66.7516	5.48596	6.06073	-0.574766	5e-05	0.000187138	yes
ENSMUSG00000002845	Tmem39a	107.577	66.6489	6.74923	6.05851	0.690717	0.00155	0.00447892	yes
ENSMUSG00000000787	Ddx3x	216.19	66.615	7.75616	6.05778	1.69838	5e-05	0.000187138	yes
ENSMUSG00000022109	Med4	48.5827	66.4864	5.60237	6.05499	-0.452617	5e-05	0.000187138	yes
ENSMUSG00000025950	Idh1	18.9651	66.4795	4.24528	6.05484	-1.80956	5e-05	0.000187138	yes
ENSMUSG00000025208	Mrpl43	52.4212	66.4768	5.71208	6.05478	-0.342701	0.0025	0.00692866	yes
ENSMUSG00000032312	Csk	150.049	66.3369	7.22929	6.05174	1.17755	5e-05	0.000187138	yes
ENSMUSG00000003721	Insig2	21.1944	66.3231	4.40561	6.05144	-1.64583	5e-05	0.000187138	yes
ENSMUSG00000024260	Sap130	32.4327	66.2979	5.01938	6.05089	-1.03151	5e-05	0.000187138	yes
ENSMUSG00000054676	1600014C10Rik	45.292	66.2394	5.50118	6.04962	-0.548433	0.00705	0.0174782	yes
ENSMUSG00000059436	Max	88.4517	66.1991	6.46682	6.04874	0.418078	0.00035	0.00115311	yes
ENSMUSG00000029186	Pi4k2b	40.0475	66.0816	5.32364	6.04618	-0.722536	5e-05	0.000187138	yes
ENSMUSG00000017548	Suz12	136.356	66.0516	7.09123	6.04552	1.04571	5e-05	0.000187138	yes
ENSMUSG00000031221	Igbp1	54.2205	66.0207	5.76077	6.04485	-0.28408	0.01115	0.0264572	yes
ENSMUSG00000057230	Aak1	42.0893	66.003	5.39538	6.04446	-0.649078	0.01675	0.0379835	yes
ENSMUSG00000105987	AI506816	103.061	65.972	6.68735	6.04378	0.643573	5e-05	0.000187138	yes
ENSMUSG00000029203	Ube2k	117.95	65.9426	6.88203	6.04314	0.838893	5e-05	0.000187138	yes
ENSMUSG00000027099	Mtx2	116.439	65.9386	6.86343	6.04305	0.820379	5e-05	0.000187138	yes
ENSMUSG00000057506	Bloc1s2	48.3825	65.932	5.59641	6.04291	-0.446494	0.0001	0.000361487	yes
ENSMUSG00000028822	Tmem50a	82.1342	65.8461	6.35991	6.04103	0.318885	0.007	0.0173707	yes
ENSMUSG00000039016	Timm8b	93.5442	65.8376	6.54758	6.04084	0.506736	0.01065	0.0254094	yes
ENSMUSG00000039988	Ankrd13c	38.9974	65.7524	5.28531	6.03897	-0.753666	5e-05	0.000187138	yes
ENSMUSG00000020484	Xbp1	110.901	65.7403	6.79313	6.03871	0.754422	5e-05	0.000187138	yes
ENSMUSG00000021686	Ap3b1	48.3221	65.7284	5.59461	6.03844	-0.443834	5e-05	0.000187138	yes
ENSMUSG00000021549	Rasa1	37.7219	65.6608	5.23733	6.03696	-0.79963	0.00035	0.00115311	yes
ENSMUSG00000027636	Sla2	100.465	65.637	6.65055	6.03644	0.614112	5e-05	0.000187138	yes
ENSMUSG00000042572	Ube2q1	82.0627	65.6343	6.35865	6.03638	0.322277	0.0057	0.0144845	yes
ENSMUSG00000021282	Eif5	206.953	65.6261	7.69316	6.0362	1.65696	5e-05	0.000187138	yes
ENSMUSG00000000902	Smarcb1	95.7954	65.6246	6.58188	6.03616	0.54572	5e-05	0.000187138	yes
ENSMUSG00000035696	Rnf38	20.4193	65.6123	4.35186	6.03589	-1.68403	5e-05	0.000187138	yes
ENSMUSG00000025199	Chuk	42.2552	65.6118	5.40106	6.03588	-0.634826	0.00125	0.00368065	yes
ENSMUSG00000028291	Akirin2	39.3648	65.5422	5.29883	6.03435	-0.735518	5e-05	0.000187138	yes
ENSMUSG00000028790	Khdrbs1	101.026	65.5417	6.65858	6.03434	0.624242	5e-05	0.000187138	yes
ENSMUSG00000002064	Sdf2	30.9097	65.4836	4.94999	6.03306	-1.08307	0.00055	0.00174484	yes
ENSMUSG00000029772	Ahcyl2	28.2397	65.4461	4.81965	6.03224	-1.21258	0.0015	0.00434808	yes
ENSMUSG00000025608	Podxl	127.529	65.2626	6.99468	6.02818	0.966497	0.00035	0.00115311	yes
ENSMUSG00000024327	Slc39a7	88.1402	65.2286	6.46173	6.02743	0.434296	0.00525	0.0134833	yes
ENSMUSG00000024515	Smad4	34.0586	65.2243	5.08995	6.02734	-0.93739	0.01475	0.0340147	yes
ENSMUSG00000071359	Tbpl1	42.2102	65.1933	5.39952	6.02665	-0.627132	0.0003	0.000999532	yes
ENSMUSG00000024939	Fam89b	29.0639	65.1101	4.86116	6.02481	-1.16365	5e-05	0.000187138	yes
ENSMUSG00000019433	Gipc1	77.7073	65.0784	6.27998	6.02411	0.255871	0.0207	0.0456707	yes
ENSMUSG00000029528	Pxn	45.5185	65.0645	5.50838	6.0238	-0.515418	0.0036	0.00962623	yes
ENSMUSG00000015994	Fnta	84.5721	65.0242	6.40211	6.0229	0.379205	0.0048	0.0124501	yes
ENSMUSG00000029920	Smarcad1	46.9848	64.9978	5.55412	6.02232	-0.468197	0.00695	0.0172576	yes
ENSMUSG00000018287	Spag7	97.1037	64.9214	6.60145	6.02062	0.580832	5e-05	0.000187138	yes
ENSMUSG00000019373	Cops3	107.335	64.9133	6.74598	6.02044	0.725535	5e-05	0.000187138	yes
ENSMUSG00000021242	Npc2	46.5048	64.8993	5.53931	6.02013	-0.480823	5e-05	0.000187138	yes
ENSMUSG00000023009	Nckap5l	21.2854	64.8346	4.41179	6.01869	-1.6069	0.0001	0.000361487	yes
ENSMUSG00000023861	Mpc1	89.5829	64.7659	6.48515	6.01716	0.467989	0.00645	0.0161312	yes
ENSMUSG00000029440	Psmd9	42.2179	64.7458	5.39978	6.01671	-0.616932	0.01875	0.0419537	yes
ENSMUSG00000032199	Polr2m	130.448	64.6518	7.02733	6.01462	1.01271	5e-05	0.000187138	yes
ENSMUSG00000061374	Fiz1	36.0554	64.5896	5.17214	6.01323	-0.841087	0.015	0.0345048	yes
ENSMUSG00000054932	Afp	82.0424	64.4315	6.3583	6.00969	0.348604	0.012	0.0282429	yes
ENSMUSG00000029345	Tfip11	28.6114	64.398	4.83852	6.00894	-1.17043	5e-05	0.000187138	yes
ENSMUSG00000034880	Mrpl34	128.917	64.3368	7.0103	6.00757	1.00273	5e-05	0.000187138	yes
ENSMUSG00000002997	Prkar2b	167	64.1834	7.3837	6.00413	1.37958	5e-05	0.000187138	yes
ENSMUSG00000026484	Rnf2	33.7317	64.0164	5.07603	6.00037	-0.924337	5e-05	0.000187138	yes
ENSMUSG00000032586	Traip	34.0787	63.993	5.0908	5.99984	-0.909044	5e-05	0.000187138	yes
ENSMUSG00000028419	Chmp5	44.3178	63.9364	5.46981	5.99857	-0.528751	5e-05	0.000187138	yes
ENSMUSG00000035199	Arl6ip5	51.4705	63.9197	5.68567	5.99819	-0.312515	0.0053	0.0135983	yes
ENSMUSG00000027828	Ssr3	126.937	63.8125	6.98797	5.99577	0.992202	5e-05	0.000187138	yes
ENSMUSG00000031446	Cul4a	39.695	63.8045	5.31089	5.99559	-0.684701	0.00255	0.0070535	yes
ENSMUSG00000026994	Galnt3	16.7136	63.7956	4.06295	5.99539	-1.93243	5e-05	0.000187138	yes
ENSMUSG00000010277	2610507B11Rik	95.9288	63.6941	6.58389	5.99309	0.590804	0.00895	0.0217276	yes
ENSMUSG00000029146	Snx17	104.712	63.6325	6.71028	5.99169	0.718591	0.0004	0.00130794	yes
ENSMUSG00000075284	Wipf1	43.8915	63.6095	5.45587	5.99117	-0.535301	0.0009	0.00273017	yes
ENSMUSG00000026425	Srgap2	29.549	63.5671	4.88504	5.99021	-1.10517	0.0001	0.000361487	yes
ENSMUSG00000029407	Uso1	47.1492	63.5639	5.55916	5.99014	-0.430974	0.0011	0.0032722	yes
ENSMUSG00000050628	Ubald2	31.4921	63.5634	4.97692	5.99012	-1.01321	5e-05	0.000187138	yes
ENSMUSG00000024369	Nelfe	92.8501	63.5154	6.53683	5.98903	0.547797	0.0006	0.0018874	yes
ENSMUSG00000047250	Ptgs1	138.543	63.4948	7.11419	5.98857	1.12562	5e-05	0.000187138	yes
ENSMUSG00000024560	Cxxc1	47.4148	63.4259	5.56727	5.987	-0.419735	0.0002	0.000688025	yes
ENSMUSG00000031304	Il2rg	86.9542	63.4231	6.44218	5.98694	0.455247	0.00165	0.00474337	yes
ENSMUSG00000024687	Osbp	25.5527	63.3874	4.6754	5.98612	-1.31072	5e-05	0.000187138	yes
ENSMUSG00000036550	Cnot1	51.2901	63.3375	5.68061	5.98499	-0.30438	0.00925	0.0223934	yes
ENSMUSG00000026003	Acadl	39.2275	63.2263	5.29379	5.98245	-0.688659	5e-05	0.000187138	yes
ENSMUSG00000026280	Atg4b	95.5118	63.1992	6.57761	5.98183	0.595773	0.01855	0.0415715	yes
ENSMUSG00000022241	Tars	92.8246	63.1609	6.53644	5.98096	0.555475	5e-05	0.000187138	yes
ENSMUSG00000027305	Ndufaf1	28.4303	63.0722	4.82936	5.97893	-1.14957	5e-05	0.000187138	yes
ENSMUSG00000074656	Eif2s2	108.219	62.9862	6.75781	5.97696	0.780846	0.00575	0.014595	yes
ENSMUSG00000026509	Capn2	34.0213	62.8761	5.08837	5.97444	-0.886073	5e-05	0.000187138	yes
ENSMUSG00000014349	Ube2z	35.2879	62.71	5.1411	5.97062	-0.829522	5e-05	0.000187138	yes
ENSMUSG00000014767	Tbp	46.0403	62.5403	5.52483	5.96671	-0.441889	0.0202	0.0447441	yes
ENSMUSG00000010936	Vac14	39.8739	62.5303	5.31737	5.96648	-0.649111	5e-05	0.000187138	yes
ENSMUSG00000032381	Fam96a	112.262	62.4796	6.81073	5.96531	0.845413	5e-05	0.000187138	yes
ENSMUSG00000026083	Eif5b	98.0543	62.4569	6.61551	5.96479	0.65072	0.0172	0.03888	yes
ENSMUSG00000034875	Nudt19	46.9262	62.4176	5.55232	5.96388	-0.411559	0.0061	0.0153589	yes
ENSMUSG00000029836	Cbx3	162.441	62.4137	7.34377	5.96379	1.37998	5e-05	0.000187138	yes
ENSMUSG00000032387	Rbpms2	91.9471	62.3486	6.52273	5.96229	0.560447	5e-05	0.000187138	yes
ENSMUSG00000006273	Atp6v1b2	50.7496	62.3366	5.66532	5.96201	-0.296683	0.0091	0.0220678	yes
ENSMUSG00000008140	Emc10	87.6859	62.2292	6.45427	5.95952	0.494753	0.00025	0.000847186	yes
ENSMUSG00000026816	Gtf3c5	27.3773	62.2274	4.77491	5.95948	-1.18457	5e-05	0.000187138	yes
ENSMUSG00000021039	Snw1	81.5808	62.1597	6.35016	5.95791	0.39225	0.0043	0.011286	yes
ENSMUSG00000026853	Crat	28.3376	62.1536	4.82465	5.95777	-1.13312	0.01015	0.0243165	yes
ENSMUSG00000021709	Erbb2ip	28.671	61.9822	4.84152	5.95378	-1.11226	5e-05	0.000187138	yes
ENSMUSG00000027079	Clp1	26.9367	61.964	4.7515	5.95336	-1.20186	5e-05	0.000187138	yes
ENSMUSG00000063904	4930533O14Rik	45.1759	61.9316	5.49748	5.9526	-0.455122	5e-05	0.000187138	yes
ENSMUSG00000028923	Necap2	47.9566	61.8356	5.58366	5.95037	-0.366708	0.006	0.015129	yes
ENSMUSG00000004843	Chmp2b	34.1849	61.7407	5.09529	5.94815	-0.852863	5e-05	0.000187138	yes
ENSMUSG00000039231	Suv39h1	46.5438	61.7305	5.54052	5.94791	-0.407394	0.0005	0.0016018	yes
ENSMUSG00000038546	Ranbp9	27.668	61.7266	4.79015	5.94782	-1.15767	5e-05	0.000187138	yes
ENSMUSG00000042729	Wdr74	80.7357	61.6861	6.33513	5.94687	0.388261	0.00095	0.00286851	yes
ENSMUSG00000022538	Lsg1	97.8208	61.6737	6.61207	5.94658	0.665486	5e-05	0.000187138	yes
ENSMUSG00000020038	Cry1	34.4186	61.6501	5.10512	5.94603	-0.840915	5e-05	0.000187138	yes
ENSMUSG00000032463	Faim	48.7732	61.6136	5.60802	5.94518	-0.33716	0.0123	0.0288579	yes
ENSMUSG00000000561	Wdr77	110.993	61.613	6.79432	5.94516	0.849162	0.0002	0.000688025	yes
ENSMUSG00000024218	Taf11	44.8887	61.5277	5.48828	5.94316	-0.454884	0.0088	0.0213966	yes
ENSMUSG00000032596	Uba7	137.55	61.5079	7.10381	5.9427	1.16111	0.0138	0.0320268	yes
ENSMUSG00000018209	Stk4	30.6648	61.4064	4.93851	5.94032	-1.00181	5e-05	0.000187138	yes
ENSMUSG00000038861	Pi4kb	39.244	61.3518	5.2944	5.93903	-0.644634	0.0194	0.0431798	yes
ENSMUSG00000004451	Ralb	78.898	61.3169	6.30192	5.93821	0.363704	0.00145	0.00421407	yes
ENSMUSG00000022034	Esco2	33.8935	61.1862	5.08294	5.93513	-0.852198	5e-05	0.000187138	yes
ENSMUSG00000015697	Setdb1	24.9197	61.1477	4.63921	5.93423	-1.29501	5e-05	0.000187138	yes
ENSMUSG00000019132	BC005537	141.209	61.1071	7.14169	5.93327	1.20842	5e-05	0.000187138	yes
ENSMUSG00000021190	Lgmn	23.7202	61.0484	4.56804	5.93188	-1.36384	5e-05	0.000187138	yes
ENSMUSG00000026223	Itm2c	33.4915	60.973	5.06572	5.9301	-0.864376	5e-05	0.000187138	yes
ENSMUSG00000022346	Myc	168.228	60.8995	7.39427	5.92836	1.46592	5e-05	0.000187138	yes
ENSMUSG00000031532	Saraf	44.4164	60.8898	5.47302	5.92813	-0.455108	0.01005	0.0241065	yes
ENSMUSG00000026159	Agfg1	37.0529	60.8638	5.21151	5.92751	-0.715998	5e-05	0.000187138	yes
ENSMUSG00000020211	Sf3a2	113.063	60.8529	6.82098	5.92725	0.893729	5e-05	0.000187138	yes
ENSMUSG00000058587	Tmod3	45.298	60.8402	5.50138	5.92695	-0.425578	0.0001	0.000361487	yes
ENSMUSG00000025173	Wdr45b	33.7914	60.8204	5.07858	5.92648	-0.847899	5e-05	0.000187138	yes
ENSMUSG00000020124	Usp15	46.2545	60.8106	5.53152	5.92625	-0.394729	0.0003	0.000999532	yes
ENSMUSG00000024644	Cndp2	38.3592	60.7427	5.2615	5.92464	-0.663138	5e-05	0.000187138	yes
ENSMUSG00000080242	Gm15487	48.5619	60.6504	5.60175	5.92245	-0.320692	0.01785	0.0401753	yes
ENSMUSG00000022111	Uchl3	98.7327	60.5978	6.62546	5.92119	0.704263	5e-05	0.000187138	yes
ENSMUSG00000029141	Slc4a1ap	30.8344	60.5913	4.94647	5.92104	-0.97457	0.00115	0.00340863	yes
ENSMUSG00000022533	Atp13a3	101.057	60.5753	6.65903	5.92066	0.738368	5e-05	0.000187138	yes
ENSMUSG00000047030	Spata2	21.2736	60.5511	4.41099	5.92008	-1.50909	5e-05	0.000187138	yes
ENSMUSG00000028799	Zfp362	24.8108	60.5111	4.6329	5.91913	-1.28623	5e-05	0.000187138	yes
ENSMUSG00000011877	Git1	36.109	60.4843	5.17429	5.91849	-0.744202	5e-05	0.000187138	yes
ENSMUSG00000027109	Sp3	42.2832	60.4033	5.40201	5.91656	-0.514543	0.0049	0.012678	yes
ENSMUSG00000010914	Pdhx	34.8138	60.3535	5.12159	5.91537	-0.793778	5e-05	0.000187138	yes
ENSMUSG00000010142	Tnfrsf13b	28.1638	60.3245	4.81577	5.91467	-1.0989	5e-05	0.000187138	yes
ENSMUSG00000039108	Lsm14b	36.5695	60.2998	5.19257	5.91408	-0.721512	5e-05	0.000187138	yes
ENSMUSG00000032578	Cish	191.067	60.2992	7.57793	5.91407	1.66387	5e-05	0.000187138	yes
ENSMUSG00000037523	Mavs	19.2071	60.2794	4.26357	5.91359	-1.65003	5e-05	0.000187138	yes
ENSMUSG00000049643	2310022A10Rik	38.8981	60.2239	5.28163	5.91226	-0.630636	0.0213	0.0468426	yes
ENSMUSG00000031101	Sash3	46.0421	60.1982	5.52488	5.91165	-0.386767	0.0003	0.000999532	yes
ENSMUSG00000010663	Fads1	94.0018	60.1315	6.55462	5.91005	0.644567	5e-05	0.000187138	yes
ENSMUSG00000031584	Gsr	104.684	60.1241	6.7099	5.90987	0.800026	5e-05	0.000187138	yes
ENSMUSG00000015745	Plekho1	16.4395	60.1213	4.03909	5.9098	-1.87071	5e-05	0.000187138	yes
ENSMUSG00000026179	Pnkd	45.3471	60.0945	5.50294	5.90916	-0.406223	0.02185	0.047884	yes
ENSMUSG00000042506	Usp22	38.4341	59.9262	5.26431	5.90511	-0.6408	0.00165	0.00474337	yes
ENSMUSG00000035621	Midn	30.9392	59.8149	4.95136	5.90243	-0.951069	5e-05	0.000187138	yes
ENSMUSG00000003573	Homer3	37.4739	59.7316	5.22781	5.90042	-0.672608	0.0068	0.0169416	yes
ENSMUSG00000020573	Pik3cg	27.5676	59.6887	4.7849	5.89939	-1.11448	5e-05	0.000187138	yes
ENSMUSG00000027227	Sord	46.7843	59.6486	5.54795	5.89842	-0.350464	0.00115	0.00340863	yes
ENSMUSG00000097656	Gm26712	120.185	59.6286	6.90911	5.89793	1.01118	0.00265	0.00728762	yes
ENSMUSG00000020594	Pum2	102.413	59.5689	6.67826	5.89649	0.781768	0.0001	0.000361487	yes
ENSMUSG00000001964	Emd	77.4647	59.542	6.27547	5.89584	0.379631	0.003	0.00816551	yes
ENSMUSG00000030987	Stim1	22.75	59.4698	4.50779	5.89409	-1.38629	5e-05	0.000187138	yes
ENSMUSG00000020526	Znhit3	33.5179	59.4385	5.06686	5.89333	-0.826466	0.00035	0.00115311	yes
ENSMUSG00000040521	Tsfm	108.19	59.3948	6.75742	5.89226	0.865159	5e-05	0.000187138	yes
ENSMUSG00000022295	Atp6v1c1	43.3014	59.3206	5.43634	5.89046	-0.45412	5e-05	0.000187138	yes
ENSMUSG00000063049	Ing2	23.0346	59.2467	4.52573	5.88866	-1.36293	5e-05	0.000187138	yes
ENSMUSG00000005609	Ctr9	41.7399	59.2191	5.38336	5.88799	-0.504635	5e-05	0.000187138	yes
ENSMUSG00000028266	Lmo4	29.9257	59.2168	4.90331	5.88793	-0.984622	5e-05	0.000187138	yes
ENSMUSG00000049091	Sephs2	93.5107	59.1887	6.54706	5.88725	0.65981	5e-05	0.000187138	yes
ENSMUSG00000018507	Trpv2	23.4737	59.1472	4.55297	5.88624	-1.33326	5e-05	0.000187138	yes
ENSMUSG00000031458	Coprs	17.6079	59.1436	4.13815	5.88615	-1.748	5e-05	0.000187138	yes
ENSMUSG00000005873	Reep5	38.3998	59.1376	5.26303	5.886	-0.622977	5e-05	0.000187138	yes
ENSMUSG00000024145	Pigf	32.3991	59.0898	5.01788	5.88484	-0.866955	5e-05	0.000187138	yes
ENSMUSG00000072620	Slfn2	149.025	59.0177	7.21941	5.88308	1.33633	5e-05	0.000187138	yes
ENSMUSG00000028849	Map7d1	15.0467	58.9959	3.91138	5.88254	-1.97117	5e-05	0.000187138	yes
ENSMUSG00000022024	Sugt1	43.4964	58.9921	5.44282	5.88245	-0.439626	5e-05	0.000187138	yes
ENSMUSG00000060288	Ppih	47.3981	58.9493	5.56676	5.8814	-0.314645	0.01165	0.0275434	yes
ENSMUSG00000020780	Srp68	79.8198	58.85	6.31867	5.87897	0.439704	0.0001	0.000361487	yes
ENSMUSG00000026276	2002-09-01	165.327	58.8437	7.36918	5.87882	1.49036	5e-05	0.000187138	yes
ENSMUSG00000029616	Erp29	101.299	58.8426	6.66248	5.87879	0.783687	0.0005	0.0016018	yes
ENSMUSG00000003644	Rps6ka1	36.7535	58.7504	5.19981	5.87653	-0.676717	5e-05	0.000187138	yes
ENSMUSG00000022404	Slc25a17	42.3187	58.7042	5.40322	5.87539	-0.472168	5e-05	0.000187138	yes
ENSMUSG00000070327	Rnf213	107.481	58.6959	6.74794	5.87519	0.87275	0.0002	0.000688025	yes
ENSMUSG00000024158	Hagh	41.6637	58.6357	5.38072	5.87371	-0.492988	0.00215	0.00603991	yes
ENSMUSG00000025147	Mob2	29.4838	58.6183	4.88185	5.87328	-0.991429	5e-05	0.000187138	yes
ENSMUSG00000019977	Hbs1l	38.5823	58.5662	5.26987	5.872	-0.602129	5e-05	0.000187138	yes
ENSMUSG00000005413	Hmox1	43.1584	58.5599	5.43157	5.87184	-0.440272	0.0004	0.00130794	yes
ENSMUSG00000024150	Mcfd2	31.502	58.5402	4.97737	5.87136	-0.893984	5e-05	0.000187138	yes
ENSMUSG00000006389	Mpl	106.342	58.5087	6.73257	5.87058	0.861988	5e-05	0.000187138	yes
ENSMUSG00000016921	Srsf6	220.523	58.4925	7.78479	5.87018	1.91461	5e-05	0.000187138	yes
ENSMUSG00000039218	Srrm2	115.899	58.4314	6.85672	5.86867	0.988052	0.00035	0.00115311	yes
ENSMUSG00000036270	Edc4	38.0805	58.3224	5.25098	5.86598	-0.614998	0.00035	0.00115311	yes
ENSMUSG00000045826	Ptprcap	134.951	58.3123	7.07629	5.86573	1.21056	5e-05	0.000187138	yes
ENSMUSG00000039477	Tnrc18	27.2773	58.3048	4.76963	5.86554	-1.09591	5e-05	0.000187138	yes
ENSMUSG00000001029	Icam2	155.63	58.3011	7.28198	5.86545	1.41653	5e-05	0.000187138	yes
ENSMUSG00000002718	Cse1l	150.897	58.2597	7.23742	5.86443	1.37299	5e-05	0.000187138	yes
ENSMUSG00000026281	Dtymk	136.401	58.2489	7.09171	5.86416	1.22755	5e-05	0.000187138	yes
ENSMUSG00000001305	Rrp15	71.188	58.2453	6.15356	5.86407	0.289492	0.00975	0.0234912	yes
ENSMUSG00000020257	Wdr82	82.775	58.2097	6.37112	5.86319	0.507936	0.00415	0.0109381	yes
ENSMUSG00000038279	Nop2	100.248	58.195	6.64743	5.86282	0.784606	5e-05	0.000187138	yes
ENSMUSG00000027018	Hat1	80.6799	58.1702	6.33414	5.86221	0.471929	0.0182	0.0408398	yes
ENSMUSG00000001767	Crnkl1	23.2217	58.1522	4.5374	5.86176	-1.32436	5e-05	0.000187138	yes
ENSMUSG00000026790	Odf2	28.0733	58.0491	4.81113	5.8592	-1.04808	5e-05	0.000187138	yes
ENSMUSG00000062937	Mtap	347.024	58.0166	8.43889	5.85839	2.5805	5e-05	0.000187138	yes
ENSMUSG00000021248	Tmed10	74.1665	58.008	6.2127	5.85818	0.354516	0.00185	0.00526994	yes
ENSMUSG00000032435	Dync1li1	46.4612	57.9836	5.53795	5.85757	-0.319618	0.0043	0.011286	yes
ENSMUSG00000030750	Nsmce1	77.6392	57.9749	6.27871	5.85736	0.421357	0.0027	0.0074121	yes
ENSMUSG00000101970	1810026B05Rik	19.0816	57.9741	4.25411	5.85734	-1.60323	5e-05	0.000187138	yes
ENSMUSG00000024231	Cul2	95.1512	57.96	6.57215	5.85699	0.715164	0.0006	0.0018874	yes
ENSMUSG00000026991	Pkp4	38.1328	57.8942	5.25296	5.85535	-0.602386	0.0059	0.0149057	yes
ENSMUSG00000022973	Synj1	24.9435	57.8291	4.64059	5.85372	-1.21313	0.00215	0.00603991	yes
ENSMUSG00000024446	Rpp21	84.6251	57.8029	6.40301	5.85307	0.549944	0.00045	0.00145652	yes
ENSMUSG00000022876	Samsn1	199.267	57.7735	7.63856	5.85234	1.78622	5e-05	0.000187138	yes
ENSMUSG00000019731	Slc35e1	23.3479	57.7671	4.54522	5.85218	-1.30696	5e-05	0.000187138	yes
ENSMUSG00000051671	Coa6	26.3493	57.7339	4.71969	5.85135	-1.13165	5e-05	0.000187138	yes
ENSMUSG00000045817	Zfp36l2	69.5703	57.724	6.1204	5.8511	0.2693	0.01675	0.0379835	yes
ENSMUSG00000022824	Muc13	155.532	57.6965	7.28107	5.85041	1.43066	5e-05	0.000187138	yes
ENSMUSG00000029478	Ncor2	32.0403	57.6948	5.00182	5.85037	-0.848554	0.0001	0.000361487	yes
ENSMUSG00000004880	Lbr	107.805	57.6866	6.75228	5.85016	0.902116	0.0012	0.00354877	yes
ENSMUSG00000027465	Tbc1d20	30.3846	57.6339	4.92527	5.84885	-0.923577	5e-05	0.000187138	yes
ENSMUSG00000021866	Anxa11	34.2232	57.6315	5.0969	5.84879	-0.751883	5e-05	0.000187138	yes
ENSMUSG00000041193	Pla2g5	84.0841	57.6196	6.39376	5.84849	0.545273	0.0186	0.0416717	yes
ENSMUSG00000029578	Wipi2	31.5152	57.5989	4.97798	5.84797	-0.869993	5e-05	0.000187138	yes
ENSMUSG00000028676	Srsf10	80.2168	57.5245	6.32583	5.8461	0.479728	0.00105	0.00314077	yes
ENSMUSG00000038976	Ppp1r9b	40.3356	57.4498	5.33398	5.84423	-0.510248	0.00765	0.0188256	yes
ENSMUSG00000022858	Tra2b	127.119	57.4039	6.99004	5.84308	1.14696	5e-05	0.000187138	yes
ENSMUSG00000032002	Dcun1d5	110.334	57.3608	6.78573	5.84199	0.94374	5e-05	0.000187138	yes
ENSMUSG00000009585	Apobec3	95.1959	57.169	6.57283	5.83716	0.735666	5e-05	0.000187138	yes
ENSMUSG00000003813	Rad23a	149.932	57.1449	7.22816	5.83655	1.39161	5e-05	0.000187138	yes
ENSMUSG00000022010	Tsc22d1	28.4794	57.0849	4.83185	5.83504	-1.00319	5e-05	0.000187138	yes
ENSMUSG00000030714	Sgf29	143.878	57.0849	7.1687	5.83504	1.33366	5e-05	0.000187138	yes
ENSMUSG00000024712	Rfk	95.8612	56.9725	6.58288	5.83219	0.750681	5e-05	0.000187138	yes
ENSMUSG00000070544	Top1	82.4732	56.9704	6.36585	5.83214	0.533713	5e-05	0.000187138	yes
ENSMUSG00000018921	Pelp1	41.9297	56.955	5.3899	5.83175	-0.44185	0.00015	0.00052773	yes
ENSMUSG00000026094	Stk17b	83.4062	56.953	6.38208	5.8317	0.550383	0.0005	0.0016018	yes
ENSMUSG00000015341	Golga7	44.9687	56.9471	5.49085	5.83155	-0.340701	0.00365	0.00973997	yes
ENSMUSG00000020075	Ddx21	149.845	56.9104	7.22733	5.83062	1.39671	5e-05	0.000187138	yes
ENSMUSG00000020831	0610010K14Rik	85.8821	56.7563	6.42429	5.82671	0.597577	0.0055	0.0140378	yes
ENSMUSG00000014633	Cmc2	91.0325	56.7473	6.50831	5.82648	0.68183	5e-05	0.000187138	yes
ENSMUSG00000022561	Gpaa1	81.7946	56.7396	6.35393	5.82628	0.52765	0.0033	0.0089108	yes
ENSMUSG00000075705	Msrb1	30.7068	56.7147	4.94049	5.82565	-0.885165	5e-05	0.000187138	yes
ENSMUSG00000053560	Ier2	75.9969	56.6596	6.24787	5.82425	0.42362	0.0003	0.000999532	yes
ENSMUSG00000034006	Pqlc1	13.855	56.5707	3.79233	5.82198	-2.02965	5e-05	0.000187138	yes
ENSMUSG00000079215	Zfp664	26.7593	56.5443	4.74197	5.82131	-1.07934	5e-05	0.000187138	yes
ENSMUSG00000025220	Mgea5	26.1287	56.4975	4.70756	5.82012	-1.11255	5e-05	0.000187138	yes
ENSMUSG00000010608	Rbm25	95.2567	56.4832	6.57375	5.81975	0.753999	0.00015	0.00052773	yes
ENSMUSG00000039768	Dnajc11	119.187	56.4016	6.89708	5.81766	1.07942	5e-05	0.000187138	yes
ENSMUSG00000060671	Atp8b2	32.391	56.3972	5.01752	5.81755	-0.800031	0.0021	0.00591856	yes
ENSMUSG00000030701	Plekhb1	29.299	56.3502	4.87278	5.81635	-0.943569	5e-05	0.000187138	yes
ENSMUSG00000020689	Itgb3	246.151	56.3299	7.9434	5.81583	2.12757	5e-05	0.000187138	yes
ENSMUSG00000106702	Gm42846	8.97607	56.3164	3.16608	5.81548	-2.6494	5e-05	0.000187138	yes
ENSMUSG00000031785	Adgrg1	242.099	56.3016	7.91945	5.8151	2.10435	5e-05	0.000187138	yes
ENSMUSG00000029918	Mrps33	87.0693	56.2919	6.44409	5.81486	0.629237	5e-05	0.000187138	yes
ENSMUSG00000025869	Nop16	122.464	56.2787	6.93621	5.81452	1.1217	5e-05	0.000187138	yes
ENSMUSG00000027215	Cd82	16.1058	56.2764	4.00951	5.81446	-1.80495	5e-05	0.000187138	yes
ENSMUSG00000090570	Gm17041	192.707	56.1806	7.59027	5.812	1.77827	5e-05	0.000187138	yes
ENSMUSG00000022884	Eif4a2	155.869	56.1711	7.28419	5.81176	1.47243	5e-05	0.000187138	yes
ENSMUSG00000002083	Bbc3	18.8562	56.1496	4.23697	5.8112	-1.57424	5e-05	0.000187138	yes
ENSMUSG00000067071	Hes6	20.6763	56.0743	4.36991	5.80927	-1.43936	5e-05	0.000187138	yes
ENSMUSG00000001517	Foxm1	33.6772	56.0114	5.0737	5.80765	-0.733948	0.00365	0.00973997	yes
ENSMUSG00000033684	Qsox1	31.2181	56.0048	4.96431	5.80748	-0.843168	5e-05	0.000187138	yes
ENSMUSG00000039262	Prrc2b	37.9093	55.9876	5.24448	5.80704	-0.562556	0.0212	0.0466489	yes
ENSMUSG00000027706	Sec62	33.3139	55.9594	5.05805	5.80631	-0.748256	0.00105	0.00314077	yes
ENSMUSG00000020802	Ube2o	35.4119	55.9246	5.14616	5.80541	-0.659249	0.0192	0.0428259	yes
ENSMUSG00000019794	Katna1	41.2818	55.8799	5.36743	5.80426	-0.436824	0.00685	0.017039	yes
ENSMUSG00000021610	Clptm1l	77.1426	55.8687	6.26946	5.80397	0.465488	5e-05	0.000187138	yes
ENSMUSG00000020248	Nfyb	30.4444	55.807	4.9281	5.80237	-0.874269	5e-05	0.000187138	yes
ENSMUSG00000042699	Dhx9	140.432	55.8065	7.13373	5.80236	1.33137	5e-05	0.000187138	yes
ENSMUSG00000000275	Trim25	74.3365	55.7985	6.216	5.80215	0.413844	0.0008	0.00245296	yes
ENSMUSG00000031578	Mak16	84.4925	55.7965	6.40075	5.8021	0.598649	5e-05	0.000187138	yes
ENSMUSG00000033793	Atp6v1h	71.8154	55.7565	6.16622	5.80107	0.365153	0.01985	0.0440811	yes
ENSMUSG00000029552	Tes	28.3873	55.7559	4.82717	5.80105	-0.973879	5e-05	0.000187138	yes
ENSMUSG00000047514	Tspyl1	23.1428	55.7236	4.53249	5.80022	-1.26773	5e-05	0.000187138	yes
ENSMUSG00000040112	Mrps35	123.916	55.7047	6.95322	5.79973	1.15349	5e-05	0.000187138	yes
ENSMUSG00000001280	Sp1	23.7012	55.6983	4.56689	5.79956	-1.23267	0.00805	0.01972	yes
ENSMUSG00000020130	Tbc1d15	21.8469	55.6246	4.44936	5.79765	-1.34829	5e-05	0.000187138	yes
ENSMUSG00000039936	Pik3cd	102.664	55.6162	6.68179	5.79743	0.884353	5e-05	0.000187138	yes
ENSMUSG00000026615	Eprs	97.313	55.5674	6.60456	5.79617	0.808394	5e-05	0.000187138	yes
ENSMUSG00000029394	Cdk2ap1	74.367	55.4873	6.21659	5.79409	0.422505	0.00335	0.00903023	yes
ENSMUSG00000004446	Bid	77.7588	55.4556	6.28093	5.79326	0.487673	0.0073	0.0180466	yes
ENSMUSG00000018583	G3bp1	109.388	55.4481	6.77331	5.79307	0.980245	5e-05	0.000187138	yes
ENSMUSG00000025135	Anapc11	74.5476	55.4138	6.22009	5.79217	0.427917	0.00075	0.00231552	yes
ENSMUSG00000023055	Calcoco1	8.84039	55.4064	3.14411	5.79198	-2.64787	5e-05	0.000187138	yes
ENSMUSG00000029817	Tra2a	83.7099	55.4057	6.38733	5.79196	0.595364	5e-05	0.000187138	yes
ENSMUSG00000032058	Ppp2r1b	38.7831	55.3755	5.27736	5.79118	-0.51382	0.0001	0.000361487	yes
ENSMUSG00000000759	Tubgcp3	39.222	55.3683	5.29359	5.79099	-0.497397	0.02185	0.047884	yes
ENSMUSG00000002111	Spi1	31.3779	55.3605	4.97168	5.79079	-0.819108	5e-05	0.000187138	yes
ENSMUSG00000042570	Mier2	36.901	55.3589	5.20559	5.79074	-0.585155	0.01205	0.0283436	yes
[truncated: 12,130 more rows]

## Sheet: Table 2
Test_id	Gene	DMSO_Mean	DJ34_Mean	DMSO_Mean (log2)	DJ34_Mean (log2)	DMSO vs DJ34 Fold-Change (Log 2)	p_value	q_value	significant
[truncated: 3,557 more rows]

[truncated: 1 more sheets: Table 3]
