# Supplementary material for: A cell competition–based small molecule screen identifies a novel compound that induces dual c-Myc depletion and p53 activation
Source: J Biol Chem. 2020 Dec 17;296:100179. doi: 10.1074/jbc.RA120.015285 (PMC7948465; doi:10.1074/jbc.RA120.015285)
Supplement: JBC_JBC-2020-015285_14 [file mmc5.xlsx]

## Sheet: Table legends
Table 1: Protein data. All proteins identified following tryptic digestion and triplicate LC-MS/MS analysis of the lysates of cells treated with DMSO or imatinib. The table shows the log2-transformed LFQ intensities recorded for all proteins idenitfied in each LC-MS/MS analysis. The table also contains a column highlighting which proteins are significantly increased or decreased following imatini…
Table 2: Significantly enriched proteins. All proteins from Table 1 that were significantly increased or decreased by imatinib according to the Student's T-test
Table 3: Phosphosite data. All phosphosites identified following tryptic digestion, phosphopeptide enrichment and triplicate LC-MS/MS analysis of the lysates of cells treated with DMSO or imatinib. The table contains a column highlighting which phosphosites are significantly increased or decreased following imatinib treatment. The Student's T-test was performed using the Perseus software (p-value…
Table 4: Tyrosine sites reduced by imatinib treatment

## Sheet: Table 1
DMSO LFQ intensity 1 (log 2)	DMSO LFQ intensity 2 (log 2)	DMSO LFQ intensity 3 (log 2)	imatinib LFQ intensity 1 (log 2)	imatinib LFQ intensity 2 (log 2)	imatinib LFQ intensity 3 (log 2)	Number of unique peptides	Unique sequence coverage [%]	Mol. weight [kDa]	Score	MS/MS count	imatinib vs DMSO Student's T-test Significant	imatinib vs DMSO Student's T-test p-value	imatinib vs DMSO Student's T-test fold-change (log2)	Protein IDs	Majority protein IDs	Protein names	Gene names
25.3229	25.1535	24.9575	24.7584	24.3852	24.865	5	47.7	19.889	86.439	45		0.0573517	-0.475108	A0A023T672;Q9CWZ3-2;Q9CWZ3	A0A023T672;Q9CWZ3-2;Q9CWZ3	RNA-binding protein 8A	RBM8;Rbm8a
20.3429	21.6011	19.4436	21.5191	20.7269	20.8205	1	2.5	58.145	2.5597	6		0.452907	0.559619	B1AXE9;F6YMV1;A0A067XG49;F6QYS7;Q8VHG2-2;Q8VHG2	B1AXE9;F6YMV1;A0A067XG49;F6QYS7;Q8VHG2-2;Q8VHG2	Angiomotin	Amot
22.8412	23.3688	22.8441	22.7062	22.7228	22.8189	1	21.9	7.0112	19.915	14		0.20739	-0.268751	A0A087WNS9;A0A087WQ65;A0A087WRZ2;A0A087WNT2;A0A087WPY4;Q99JA5;Q64253	A0A087WNS9;A0A087WQ65;A0A087WRZ2;A0A087WNT2;A0A087WPY4;Q99JA5;Q64253	Lymphocyte antigen 6E	Ly6e
25.7916	26.2134	26.4086	26.3319	26.5965	26.3294	4	60	10.657	159.15	52		0.236898	0.281426	A0A087WQE6;A0A087WNT1;P83940;A0A087WPE4	A0A087WQE6;A0A087WNT1;P83940;A0A087WPE4	Transcription elongation factor B polypeptide 1	Tceb1
20.2922	19.1647	21.8343	20.1528	20.3142	21.6345	1	4	37.022	2.3514	0		0.780198	0.27011	A0A087WSF5;G5E8E1;A0A087WNU6	A0A087WSF5;G5E8E1;A0A087WNU6	not assigned	Lrrfip1
25.4885	25.0551	24.9862	24.7973	24.6729	24.6569	4	16.1	53.974	50.819	21		0.0458402	-0.46755	A0A087WNV1;A0A087WSR7;A0A087WR52;Q8K2K6-3;Q8K2K6-1;Q8K2K6;Q8K2K6-2;A0A087WRL1	A0A087WNV1;A0A087WSR7;A0A087WR52;Q8K2K6-3;Q8K2K6-1;Q8K2K6;Q8K2K6-2	Arf-GAP domain and FG repeat-containing protein 1	Agfg1
25.1723	25.2681	24.6643	24.4242	24.6313	24.4738	5	5.6	160.23	21.295	17		0.0564466	-0.525099	A0A087WS18;J3QP81;A0A087WRK0;A0A087WQF1;E9Q6L0;A0A087WQ95;A0A087WNW8;A0A087WP42;E9QNY9;A0A087WRE8;E9QKH0;A0A087WQ31;Q80TV8-2;Q80TV8;A0A0A6YWK1	A0A087WS18;J3QP81;A0A087WRK0;A0A087WQF1;E9Q6L0;A0A087WQ95;A0A087WNW8;A0A087WP42;E9QNY9;A0A087WRE8;E9QKH0;A0A087WQ31;Q80TV8-2;Q80TV8	CLIP-associating protein 1	Clasp1
21.0115	21.1074	20.9069	21.4029	21.5666	21.5279	1	6.9	23.698	3.138	3		0.00298137	0.490562	E0CY18;A0A087WPF5;Q91X58	E0CY18;A0A087WPF5;Q91X58	AN1-type zinc finger protein 2B	Zfand2b
21.5748	22.437	20.6991	20.108	24.5963	21.286	1	6.9	18.398	1.6269	1		0.780971	0.426498	A0A087WPF8;A0A087WQN8;A0A087WSR2;E9QN99;A0A087WP24;A0A087WRJ2	A0A087WPF8;A0A087WQN8;A0A087WSR2;E9QN99;A0A087WP24;A0A087WRJ2	not assigned	Abhd14b
24.147	24.0812	24.1211	20.8638	20.5838	20.0179	1	5.9	34.117	5.3524	3	+	0.000130176	-3.62793	A0A087WPH7	A0A087WPH7	not assigned	not assigned
24.7665	24.6186	24.3425	24.0787	24.1322	23.9892	1	6.4	26.271	3.1171	16		0.0177658	-0.509198	A0A087WPL2;Q9JJB9	A0A087WPL2;Q9JJB9	Transmembrane protein 183	Tmem183
29.2534	29.1101	28.7038	28.384	28.4763	28.4315	17	18	149.62	204.8	174		0.0238165	-0.591852	A0A087WPL5;E9QNN1;O70133;O70133-2;O70133-3;Q3UR42;A0A087WRT3	A0A087WPL5;E9QNN1;O70133;O70133-2;O70133-3;Q3UR42	ATP-dependent RNA helicase A	Dhx9
26.7767	27.3589	27.4669	28.114	27.7481	28.1766	2	0.6	331.49	1.8092	2		0.0324395	0.812063	A0A087WPR7;E9Q9X1;S4R1P5;Q91ZU6;Q91ZU6-3;Q91ZU6-4	A0A087WPR7;E9Q9X1;S4R1P5;Q91ZU6;Q91ZU6-3;Q91ZU6-4	Dystonin	Dst
22.6648	22.8375	22.3936	21.9549	21.2559	21.8273	2	6.9	43.822	6.8881	2		0.0191187	-0.952614	A0A087WQ11;Q9Z0Z3-2;Q9Z0Z3	A0A087WQ11;Q9Z0Z3-2;Q9Z0Z3	S-phase kinase-associated protein 2	Skp2
21.4207	21.6589	21.1816	21.0205	21.3137	21.2525	2	2	123.28	2.6115	4		0.242708	-0.224848	E9QPY6;A0A087WQ16;P13705	E9QPY6;A0A087WQ16;P13705	DNA mismatch repair protein Msh3	Msh3
22.8158	23.1342	22.7943	22.3784	22.1853	22.6634	2	3.5	90.454	1.7021	1		0.046111	-0.505728	A0A087WS03;A0A087WQ32;G3X9F1;Q9R1S3-2;Q9R1S3-3;Q9R1S3;A0A087WNT9	A0A087WS03;A0A087WQ32;G3X9F1;Q9R1S3-2;Q9R1S3-3;Q9R1S3;A0A087WNT9	GPI ethanolamine phosphate transferase 1	Pign
24.7441	24.2602	24.2858	24.1573	24.2263	23.9999	5	3.2	246.3	9.6744	16		0.151709	-0.302217	A0A087WRP5;A0A087WQ86;E9QM99;Q8BZN6;Q8BZN6-2;Q8BZN6-3;Q8BLX9;A2AF65;A0A087WQA1	A0A087WRP5;A0A087WQ86;E9QM99;Q8BZN6;Q8BZN6-2;Q8BZN6-3	Dedicator of cytokinesis protein 10	Dock10
22.9513	24.6333	24.848	25.1451	24.706	24.7986	6	10.3	86.209	26.392	8		0.295354	0.739019	A0A087WQA0;F8WI22;Q8K019-3;Q8K019-2;Q8K019;A0A087WRN1	A0A087WQA0;F8WI22;Q8K019-3;Q8K019-2;Q8K019;A0A087WRN1	Bcl-2-associated transcription factor 1	Bclaf1
20.0002	22.2495	20.9839	21.4818	20.9412	20.6977	1	3.7	65.049	1.7462	1		0.9592	-0.0376136	A0A087WQC4;H3BJR2;K3W4L1;H3BK01;Q8R2K4-2;Q8R2K4	A0A087WQC4;H3BJR2;K3W4L1;H3BK01;Q8R2K4-2;Q8R2K4	TAF6-like RNA polymerase II p300/CBP-associated factor-associated factor 65 kDa subunit 6L	Taf6l
25.5924	25.455	24.3738	24.7658	24.8608	24.9558	3	39.8	11.157	46.946	22		0.512301	-0.279589	A0A087WQH8	A0A087WQH8	not assigned	not assigned
21.5961	22.7464	21.7997	22.5484	22.389	22.3432	1	46.3	4.2679	1.5729	1		0.351089	0.379461	M0QWJ2;A0A087WQM3;M0QWQ0;B2KGF0;Q8VEE0	M0QWJ2;A0A087WQM3;M0QWQ0;B2KGF0;Q8VEE0	Ribulose-phosphate 3-epimerase	Rpe
24.2418	24.5601	24.5599	24.1334	23.7744	24.0064	4	3.6	194.3	19.095	11		0.0319117	-0.482552	A0A087WQN7;F8VQ87;P97789-3;P97789-2;P97789	A0A087WQN7;F8VQ87;P97789-3;P97789-2;P97789	5-3 exoribonuclease 1	Xrn1
27.2919	27.0797	26.8333	26.6046	26.6642	26.6248	22	24.8	140.92	123.17	92		0.0307934	-0.437107	A0A087WS29;A0A087WQQ5;A0A087WQF8;A0A087WS04;A0A087WQG4;A0A087WNW3;A0A087WQI3;A0A087WS23;A0A087WP85;A0A087WP14;A0A087WPX0;F8VQC7;Q61595-3;Q61595-5;A0A087WP48;A0A087WQD0;A0A087WPW5;A0A087WQ25;A0A087WRS1;Q61595-2;Q61595-16;Q61595-14;Q61595-6;Q61595-9;Q61595-13;Q61595-10;Q61595-7;Q61595-11;Q61595;Q61595-12;Q61595-4;Q61595-8;Q61595-15;A0A087WR91;A0A087WPY8	A0A087WS29;A0A087WQQ5;A0A087WQF8;A0A087WS04;A0A087WQG4;A0A087WNW3;A0A087WQI3;A0A087WS23;A0A087WP85;A0A087WP14;A0A087WPX0;F8VQC7;Q61595-3;Q61595-5;A0A087WP48;A0A087WQD0;A0A087WPW5;A0A087WQ25;A0A087WRS1;Q61595-2;Q61595-16;Q61595-14;Q61595-6;Q61595-9;Q61595-13;Q61595-10;Q61595-7;Q61595-11;Q61595;Q61595-12;Q61595-4;Q61595-8;Q61595-15	Kinectin	Ktn1
20.4876	21.204	20.711	20.6777	21.4792	21.0139	1	25	6.1631	2.2721	1		0.460901	0.256094	A0A087WQR9;Q9CY34	A0A087WQR9;Q9CY34	NEDD8-conjugating enzyme UBE2F	Ube2f
26.6374	27.0503	27.5454	27.2106	27.4585	27.3119	4	9.3	51.209	13.944	37		0.411508	0.249289	A0A087WQS2;Q9CQC6;A0A087WPF9	A0A087WQS2;Q9CQC6	Basic leucine zipper and W2 domain-containing protein 1	Bzw1
26.1499	26.1048	25.8968	25.6599	25.3337	25.5069	7	22.6	57.82	27.754	27		0.010816	-0.550351	A0A087WQT6;O89110	A0A087WQT6;O89110	Caspase-8;Caspase-8 subunit p18;Caspase-8 subunit p10	Casp8
23.1377	22.6662	22.0899	22.068	19.7882	21.7645	2	0.7	462.04	1.6178	2		0.140439	-1.42436	A0A087WR13;E9Q0T8;L7N1Y0	A0A087WR13;E9Q0T8;L7N1Y0	not assigned	Dnah7a;Dnah7b
27.115	27.2138	27.0011	27.5938	27.3251	27.3	8	34.6	26.715	117.13	61		0.0577168	0.296348	A0A087WR97;Q921F2;A0A087WRZ5;Q8R0B4;Q8BLD4;Q6VYI5;Q6VYI4;A0A087WSE4;A0A087WQA5;A0A087WRP4;H3BJV1;A0A087WSH7;A0A087WQX8;A0A087WNY6;A0A087WS74;A0A087WS17;A0A087WP57;A0A087WSC6	A0A087WR97;Q921F2;A0A087WRZ5;Q8R0B4;Q8BLD4;Q6VYI5;Q6VYI4;A0A087WSE4;A0A087WQA5	TAR DNA-binding protein 43	Tardbp
26.3638	25.201	24.614	24.248	24.3533	24.3938	3	17.8	21.248	12.601	25		0.108855	-1.06122	A0A087WRE5;Q6P3D0;A0A087WSB5	A0A087WRE5;Q6P3D0;A0A087WSB5	U8 snoRNA-decapping enzyme	Nudt16
24.854	24.6592	23.3943	24.2704	24.2045	24.1769	2	19	26.179	35.607	17		0.861588	-0.0852076	A0A087WRM2;Q91VK4	A0A087WRM2;Q91VK4	Integral membrane protein 2C;CT-BRI3	Itm2c
21.508	21.1504	20.1765	21.5613	21.7312	21.2119	1	6.3	24.834	2.9654	3		0.261661	0.556533	A0A087WS31;A0A087WSE6;Q8BPW9;Q3TVK3;Q9Z2W0	A0A087WS31;A0A087WSE6;Q8BPW9;Q3TVK3;Q9Z2W0	Aspartyl aminopeptidase	Dnpep
20.3014	22.361	20.7291	20.9805	20.543	20.4892	1	9.2	23.311	1.7682	0		0.51644	-0.459571	A0A087WS80	A0A087WS80	not assigned	not assigned
21.3035	21.5422	20.4851	23.225	23.4975	23.4972	1	15.9	9.2826	25.296	6		0.00231096	2.2963	A0A087WSK5	A0A087WSK5	not assigned	not assigned
26.7866	26.8471	26.6078	26.1559	26.1217	25.9642	14	23.9	87.314	72.657	51		0.00200409	-0.666538	Q8C3V4;A0A087WSP5;P42225;Q99K94;Q8CFQ1;A0A087WRI1;A0A087WSQ5	Q8C3V4;A0A087WSP5;P42225;Q99K94;Q8CFQ1	Signal transducer and activator of transcription;Signal transducer and activator of transcription 1	Stat1
24.7795	24.7104	24.4368	23.5238	23.4072	22.2059	2	8	44.763	9.6721	7		0.0212274	-1.59658	A0A087WST2;Q8BX09-2;Q8BX09	A0A087WST2;Q8BX09-2;Q8BX09	Retinoblastoma-binding protein 5	Rbbp5
23.5595	23.6254	23.3932	23.0084	23.3012	23.3261	3	11	49.57	3.4618	5		0.0632893	-0.314187	A0A0A0MQ68;Q60759	A0A0A0MQ68;Q60759	Glutaryl-CoA dehydrogenase, mitochondrial	Gcdh
27.6082	27.0734	27.6396	27.4503	27.5743	27.533	24	12.4	298.11	107.37	94		0.69558	0.0788078	S4R294;S4R2J9;A0A0A0MQ79;Q3TLH4-5;Q3TLH4;S4R2E2;S4R209;S4R2L9;S4R298	S4R294;S4R2J9;A0A0A0MQ79;Q3TLH4-5;Q3TLH4	Protein PRRC2C	Prrc2c
21.0809	21.5405	22.2945	22.3011	22.1543	22.457	2	3.8	97.156	5.5498	4		0.14181	0.665499	A0A0A0MQ80;Q3UMC0	A0A0A0MQ80;Q3UMC0	Spermatogenesis-associated protein 5	Spata5
21.8396	21.9261	22.0603	21.6574	21.2059	21.4236	1	4.5	45.23	3.0697	4		0.0242092	-0.513051	V9GXE4;A0A0A0MQ89;Q80US4-3;Q80US4	V9GXE4;A0A0A0MQ89;Q80US4-3;Q80US4	Actin-related protein 5	Actr5
23.0735	23.6431	23.264	22.9626	23.4193	22.9023	2	13.8	17.744	2.1596	7		0.377054	-0.232093	A0A0A0MQ90;P97352	A0A0A0MQ90;P97352	Protein S100-A13	S100a13
23.9568	23.8999	24.3155	22.8962	22.9802	23.0101	2	27.5	15.175	24.079	14		0.00123759	-1.09522	A0A0A0MQ99;V9GXX7;Q8K3D3-2;Q8K3D3	A0A0A0MQ99;V9GXX7;Q8K3D3-2;Q8K3D3	DNA repair protein SWI5 homolog	Swi5
28.553	28.244	27.9568	27.6175	27.3113	27.4338	4	11.3	52.793	73.356	148		0.0146972	-0.797052	A0A0A0MQA5;P68368;A0A087WQS4;A0A087WRB4;A0A087WSB0;A0A087WSL5;A0A087WS35	A0A0A0MQA5;P68368	Tubulin alpha-4A chain	Tuba4a
19.9554	22.6697	22.7844	20.0744	22.7718	22.3173	1	5.2	27.292	2.4055	4		0.950663	-0.0819696	A0A0A0MQD4;Q8K201	A0A0A0MQD4;Q8K201	Keratinocyte-associated transmembrane protein 2	Kct2
21.5583	20.915	22.7109	22.2622	22.5282	22.7782	3	9.1	61.017	3.7433	3		0.219223	0.794815	A0A0A0MQM6;I1E4X2;A0A0A0MQE0;E9Q6Z8;F8VQL7;P25425-10;P25425-4;P25425-7;P25425-9;P25425-11;P25425-8;P25425-3;P25425-6;P25425-2;P25425-5;P25425;P25425-12	A0A0A0MQM6;I1E4X2;A0A0A0MQE0;E9Q6Z8;F8VQL7;P25425-10;P25425-4;P25425-7;P25425-9;P25425-11;P25425-8;P25425-3;P25425-6;P25425-2;P25425-5;P25425;P25425-12	POU domain, class 2, transcription factor 1	Pou2f1
23.1122	24.1264	24.1887	24.1152	23.8505	23.9261	3	13.5	37.187	4.7253	11		0.687432	0.154829	A0A0A0MQF5;Q8K2H2;F6VDQ9	A0A0A0MQF5;Q8K2H2	OTU domain-containing protein 6B	Otud6b
32.9103	32.95	32.7492	32.3551	32.4029	32.4265	14	57.9	38.653	323.31	737		0.00185115	-0.474981	A0A0A0MQF6;P16858;S4R257;S4R1W1;D3YYI5;S4R1W8;S4R1N5;V9GXA7;V9GXK0;V9GX06;S4R2G5;Q64467	A0A0A0MQF6;P16858;S4R257;S4R1W1;D3YYI5	Glyceraldehyde-3-phosphate dehydrogenase	Gapdh;Gm3839;Gm7293
30.529	30.5965	30.4559	30.0301	30.1126	30.2573	5	42.3	16.302	167.6	210		0.00718134	-0.393765	A0A0A0MQM0;P63242;Q8BGY2	A0A0A0MQM0;P63242;Q8BGY2	Eukaryotic translation initiation factor 5A-1;Eukaryotic translation initiation factor 5A-2	Eif5a;Eif5a2
25.5465	25.1336	24.9812	24.3965	24.556	24.5364	1	14.9	12.542	28.328	17		0.014732	-0.724138	A0A0A0MQN1;Q5RL79	A0A0A0MQN1;Q5RL79	Keratinocyte-associated protein 2	Krtcap2
24.5343	24.6126	24.4728	23.5733	23.4948	24.0062	4	12.6	68.243	5.7211	10		0.0066413	-0.848462	S4R2D5;A0A0A0MQN4;Q9D906;S4R2T5	S4R2D5;A0A0A0MQN4;Q9D906;S4R2T5	Ubiquitin-like modifier-activating enzyme ATG7	Atg7
21.921	23.7558	22.1524	23.4255	23.1862	19.8273	1	11.5	14.444	1.8175	1		0.738917	-0.463413	A0A0A6YVQ3;A0A0A6YXW7;A0A0B4J1E5;Q99PM9	A0A0A6YVQ3;A0A0A6YXW7;A0A0B4J1E5;Q99PM9	Uridine-cytidine kinase 2	Uck2
20.3816	21.5346	22.3018	21.7885	21.832	21.9962	1	22.2	9.2013	10.063	6		0.453156	0.46618	A0A0A6YVR2;Q9CPV5-2;Q9CPV5	A0A0A6YVR2;Q9CPV5-2;Q9CPV5	Polyamine-modulated factor 1	Pmf1
21.6525	21.591	20.5326	20.783	21.3159	21.126	1	6.7	27.146	2.483	1		0.666448	-0.183725	A0A0A6YVR9;V9GXE6;P09925	A0A0A6YVR9;V9GXE6;P09925	Surfeit locus protein 1	Surf1
24.4411	24.7489	25.8438	25.3521	25.6609	25.7185	3	19	22.283	9.6023	11		0.26833	0.565896	A0A0A6YVS2;Q921L3	A0A0A6YVS2;Q921L3	Transmembrane and coiled-coil domain-containing protein 1	Tmco1
23.6536	23.6051	24.7638	26.9502	27.2141	26.9272	1	0.8	141.91	1.8709	8	+	0.00148455	3.02297	A0A0A6YVS6;J3QQ18;F6SEU4	A0A0A6YVS6;J3QQ18;F6SEU4	Ras/Rap GTPase-activating protein SynGAP	Syngap1
27.2047	27.0495	26.957	26.6958	26.7115	26.5625	5	16.2	42.147	78.34	37		0.00869559	-0.413836	A0A0A6YVU8;Q9JKV1;D3YUD8	A0A0A6YVU8;Q9JKV1;D3YUD8	Proteasomal ubiquitin receptor ADRM1	Adrm1;Gm9774
24.2125	24.9064	24.8601	24.6482	24.8415	25.212	3	22.7	16.442	11.71	23		0.435816	0.240865	A0A0A6YVV3;A0A0A6YWP9;A0A0A6YXY0;Q9CQ79	A0A0A6YVV3;A0A0A6YWP9;A0A0A6YXY0;Q9CQ79	Thioredoxin domain-containing protein 9	Txndc9
25.453	24.9707	25.6885	25.4417	25.9591	25.2583	9	20.2	58.35	24.141	29		0.573472	0.182302	A0A0A6YXC8;E9QKR1;A0A0A6YW06;J3QNM3;E9QKQ9;E9QLZ9;Q03173-6;Q03173-3;Q03173-4;Q03173-5;Q03173;Q03173-2	A0A0A6YXC8;E9QKR1;A0A0A6YW06;J3QNM3;E9QKQ9;E9QLZ9;Q03173-6;Q03173-3;Q03173-4;Q03173-5;Q03173;Q03173-2	Protein enabled homolog	Enah
25.7153	25.3017	25.1822	24.4233	24.6726	24.8549	7	12	103.72	23.352	40		0.021415	-0.749498	A0A0A6YW28;P35123;A0A0A6YVY7;A0A0A6YWM7;A0A0A6YW63	A0A0A6YW28;P35123;A0A0A6YVY7	Ubiquitin carboxyl-terminal hydrolase 4	Usp4
23.3805	21.0592	20.6646	22.3105	22.1636	22.5587	1	25.6	9.22	6.6407	1		0.493958	0.642871	A0A0A6YW87;Q9CX13	A0A0A6YW87;Q9CX13	Protein cornichon homolog 4	Cnih4
22.8529	22.8652	22.6723	23.6442	22.0142	22.2759	2	6.3	49.192	3.2881	5		0.780156	-0.152019	A0A0A6YWC8;P20152	A0A0A6YWC8;P20152	Vimentin	Vim
21.7468	21.7205	20.576	21.038	21.2481	20.5484	1	0.9	127.09	1.9379	0		1	0	Q5NCJ4;Q5NCJ5;E9QNQ4;Q5NCJ0;Q5NCJ1;A0A0A6YWG7;Q8CHG7	Q5NCJ4;Q5NCJ5;E9QNQ4;Q5NCJ0;Q5NCJ1;A0A0A6YWG7;Q8CHG7	Rap guanine nucleotide exchange factor 2	Rapgef6;Rapgef2
25.3804	25.3245	25.0514	24.5518	24.7788	24.8331	10	9.6	152.54	27.964	34		0.0163396	-0.530907	A0A0A6YWM5;E9QKE4;Q8BMG7;Q8BMG7-2	A0A0A6YWM5;E9QKE4;Q8BMG7	Rab3 GTPase-activating protein non-catalytic subunit	Rab3gap2
20.9451	21.4827	21.3323	21.1968	21.1617	21.1489	1	2.5	72.541	4.4628	4		0.628018	-0.0842387	A0A0A6YWS6;Q8BTT6	A0A0A6YWS6;Q8BTT6	Digestive organ expansion factor homolog	Diexf
25.17	25.4027	25.087	24.6395	24.4806	24.7886	1	18.2	8.4548	3.1029	15		0.0108371	-0.583674	E0CZ62;A0A0A6YWX7;A2RST1	E0CZ62;A0A0A6YWX7;A2RST1	not assigned	Mgst2
24.3151	24.0558	23.8019	23.7394	23.1495	23.2653	2	26.1	15.738	19.551	13		0.0449264	-0.672856	A0A0A6YX02;Q9CQ22	A0A0A6YX02;Q9CQ22	Ragulator complex protein LAMTOR1	Lamtor1
26.8148	26.7516	26.4807	25.9652	26.1617	26.1785	8	24.1	54.108	117.81	58		0.00923397	-0.580592	A0A0A6YX18;Q8BVE3;A0A0A6YWP6;A0A0A6YVU0;A0A0A6YW86	A0A0A6YX18;Q8BVE3;A0A0A6YWP6;A0A0A6YVU0	V-type proton ATPase subunit H	Atp6v1h
24.5129	24.5406	24.5093	23.2435	23.9244	23.4189	3	15	43.165	13.204	7		0.00831455	-0.991972	A0A0A6YX73;Q8K1M3;P12367;A0A0A6YY28	A0A0A6YX73;Q8K1M3;P12367;A0A0A6YY28	cAMP-dependent protein kinase type II-alpha regulatory subunit	Prkar2a
25.9857	25.0732	26.166	25.7472	25.7707	25.7471	3	15.9	33.05	24.356	20		0.970356	0.0133769	A0A0A6YXE3;G3X9Q0;Q9JKP5;A0A0A6YXP3;A0A0A6YWB0;A0A0A6YVV8;A0A0A6YXL7;Q3U581;S4R267;Q8C181-3;Q8R003;Q8C181-2;Q8C181;Q8C181-4	A0A0A6YXE3;G3X9Q0;Q9JKP5;A0A0A6YXP3;A0A0A6YWB0;A0A0A6YVV8	Muscleblind-like protein 1	Mbnl1
26.3207	26.0646	25.757	25.6401	25.7975	25.7238	15	9	309.37	54.707	51		0.125429	-0.327001	A0A0A6YXL6;E9Q3Y4;A0A0A6YXX3;Q9ESE1-2;Q9ESE1;Q9ESE1-3;Q8BSM6	A0A0A6YXL6;E9Q3Y4;A0A0A6YXX3;Q9ESE1-2;Q9ESE1;Q9ESE1-3	Lipopolysaccharide-responsive and beige-like anchor protein	Lrba
22.0082	21.7097	21.4533	21.3866	18.8558	20.7371	1	18.3	6.7426	2.0722	6		0.146003	-1.39721	D3Z5Y5;D3YX12;A0A0A6YXR0;Q8BGS7-2;Q8BGS7	D3Z5Y5;D3YX12;A0A0A6YXR0;Q8BGS7-2;Q8BGS7	Choline/ethanolaminephosphotransferase 1	Cept1
21.0724	21.3101	22.3626	23.0842	23.1401	19.9365	2	30.8	8.7128	4.1041	5		0.697791	0.471899	A2APZ2;A0A0A6YXY1;A2APZ3;Q8R2U4;A0A0A6YVQ9;A0A0A6YX97	A2APZ2;A0A0A6YXY1;A2APZ3;Q8R2U4;A0A0A6YVQ9;A0A0A6YX97	N-terminal Xaa-Pro-Lys N-methyltransferase 1;N-terminal Xaa-Pro-Lys N-methyltransferase 1, N-terminally processed	Ntmt1
21.0099	21.4742	22.2366	20.3742	21.0288	21.8641	1	2.8	53.48	2.0878	2		0.435812	-0.484549	A7UAK4;A0A0A6YY64;A2AUP3;A2AUP5;A2AUP1;Q7TS91;A2AUP4;A7UAK8;Q3U3S6;A7UAK5	A7UAK4;A0A0A6YY64;A2AUP3;A2AUP5;A2AUP1;Q7TS91;A2AUP4;A7UAK8;Q3U3S6;A7UAK5	not assigned	Pfkfb3
27.2046	26.8722	26.6451	26.306	26.4053	26.3341	11	28.7	61.461	69.389	63		0.0276721	-0.558858	A0A0B4J1E2;Q9CSN1	A0A0B4J1E2;Q9CSN1	SNW domain-containing protein 1	Snw1
22.9475	23.7143	21.6172	22.0238	21.6977	21.6926	1	2.1	97.496	3.7294	5		0.199695	-0.954995	D3Z5P5;A0A0B4J1E3;P40694	D3Z5P5;A0A0B4J1E3;P40694	DNA-binding protein SMUBP-2	Ighmbp2
26.2239	26.184	25.5316	25.1921	25.418	25.3963	5	16.9	68.03	43.928	20		0.0522231	-0.644363	A0A0B4J1E7;O35343;D3YTN1	A0A0B4J1E7;O35343;D3YTN1	Importin subunit alpha-3	Kpna4
26.6292	26.478	26.1181	25.8169	25.6351	25.7382	11	21.9	83.665	72.821	59		0.0133991	-0.678354	A0JNY3;Q8BUV3	A0JNY3;Q8BUV3	Gephyrin;Molybdopterin adenylyltransferase;Molybdopterin molybdenumtransferase	Gphn
22.0488	22.3725	20.8865	22.1811	22.0601	21.484	2	3.6	84.466	1.6869	2		0.794528	0.139123	A1L341;Q61214;A9C478;Q9Z188-2;Q9Z188;Q9Z188-3	A1L341;Q61214;A9C478;Q9Z188-2;Q9Z188;Q9Z188-3	Dual specificity tyrosine-phosphorylation-regulated kinase 1A;Dual specificity tyrosine-phosphorylation-regulated kinase 1B	Dyrk1a;Dyrk1b
25.5456	25.8516	25.2079	25.4207	25.3963	25.4982	7	10.2	102.41	51.486	23		0.635069	-0.0966282	E9PXY1;A2A432;A2A432-2;J3QJX0	E9PXY1;A2A432;A2A432-2;J3QJX0	Cullin-4B	Cul4b
19.8493	20.0159	20.2912	19.627	20.2853	19.9772	1	1.1	151.82	1.758	0		0.718177	-0.0889937	A2A468;Q05BA5;O09000	A2A468;Q05BA5;O09000	Nuclear receptor coactivator 3	Ncoa3
24.7075	24.1923	23.9551	23.2547	23.2126	23.2607	3	23.4	21.594	13.59	9		0.0094298	-1.04231	A2A4J8;Q9CQ80;E9PXS9;A2A4K0;Q9CQ80-2;A8XY17	A2A4J8;Q9CQ80;E9PXS9;A2A4K0;Q9CQ80-2	Vacuolar protein-sorting-associated protein 25	Vps25
21.3438	21.722	22.3252	21.1811	21.7099	21.9556	2	3.8	78.691	6.5623	3		0.64601	-0.181438	F6S397;Q05BC8;A2A4N5;A2A4N8;A2A4N7;K3W4P1;P97432	F6S397;Q05BC8;A2A4N5;A2A4N8;A2A4N7;K3W4P1;P97432	Next to BRCA1 gene 1 protein	Nbr1
26.3713	26.1428	26.1521	26.0342	25.4513	26.0704	6	16	58.167	88.981	26		0.158898	-0.370086	A2A4P3;A2A4P4;Q3THG9	A2A4P3;A2A4P4;Q3THG9	Alanyl-tRNA editing protein Aarsd1	Gm27029;Aarsd1
27.1205	25.7793	26.9445	26.4803	26.4458	26.7009	3	12.9	19.13	15.471	35		0.873948	-0.0724182	A2A4X6;P84104-2;P84104	A2A4X6;P84104-2;P84104	Serine/arginine-rich splicing factor 3	Gm12355;Srsf3
26.4842	26.1417	25.887	25.5435	25.5777	25.5362	4	33.9	18.474	16.636	48		0.0234838	-0.618505	A2A4Z1;Q9D1C1	A2A4Z1;Q9D1C1	Ubiquitin-conjugating enzyme E2 C	Ube2c
21.971	20.4747	21.212	20.8564	20.2371	21.1562	2	9	23.265	1.947	7		0.409281	-0.469341	A2A536;Q9CZV8-4;Q9CZV8;Q9CZV8-3;A2A533;A2A550;Q8BH16	A2A536;Q9CZV8-4;Q9CZV8;Q9CZV8-3;A2A533;A2A550;Q8BH16	F-box/LRR-repeat protein 20;F-box/LRR-repeat protein 2	Fbxl20;Fbxl2
27.5302	27.3015	27.0135	26.6158	26.6668	26.6875	1	8.8	23.247	40.637	31		0.0143864	-0.625007	A2A547;P84099	A2A547;P84099	Ribosomal protein L19;60S ribosomal protein L19	Rpl19
23.4356	23.8321	23.1663	22.3532	22.4635	22.7548	3	2.2	202.24	7.4448	8		0.0137559	-0.954116	A2A5R2	A2A5R2	Brefeldin A-inhibited guanine nucleotide-exchange protein 2	Arfgef2
23.3545	23.8293	20.6234	22.5966	21.0809	20.9807	3	9.3	53.746	2.5198	2		0.404556	-1.04965	A2A5R8;Q9DBE7;A2A5S3;Q9Z108;V9GX87	A2A5R8;Q9DBE7;A2A5S3;Q9Z108	Double-stranded RNA-binding protein Staufen homolog 1	Stau1
26.0958	26.1101	25.5704	25.3467	25.4226	25.3057	9	20.3	74.172	75.604	37		0.0349819	-0.567104	A2A5V4;P55194;A2A5V3;A2A5V2;S4R2D3;S4R2T6	A2A5V4;P55194;A2A5V3;A2A5V2;S4R2D3	SH3 domain-binding protein 1	Sh3bp1
22.0798	20.5228	20.4451	21.7523	21.8016	20.3714	1	1	164.99	2.3516	2		0.7012	0.292526	A2A6A1	A2A6A1	G patch domain-containing protein 8	Gpatch8
23.8181	23.1243	22.9859	22.9902	22.8155	22.3932	1	14.7	11.327	2.9265	2		0.138879	-0.576473	A2A6E7;Q91XF0	A2A6E7;Q91XF0	Pyridoxine-5-phosphate oxidase	Pnpo
25.1636	24.8586	24.3838	24.2643	24.4886	24.0732	4	26.2	25.968	9.689	19		0.109479	-0.52663	A2A6M1;Q9CZ28	A2A6M1;Q9CZ28	Vacuolar-sorting protein SNF8	Snf8
24.989	24.1494	23.829	24.0253	23.9941	24.0403	4	8.8	91.841	14.474	26		0.431404	-0.302545	A2A6Q5;A2A6Q5-2;A2A6Q5-3;Q8R568	A2A6Q5;A2A6Q5-2;A2A6Q5-3	Cell division cycle protein 27 homolog	Cdc27
22.7883	20.4774	22.6242	22.859	23.5933	22.7195	2	14	21.356	4.3796	4		0.239443	1.094	A2A6T4;Q8R035-2;Q8R035	A2A6T4;Q8R035-2;Q8R035	Peptidyl-tRNA hydrolase ICT1, mitochondrial	Ict1
28.2954	28.1454	28.2284	27.7212	27.7669	27.7739	18	41.6	63.772	125.48	141		0.000540147	-0.469076	A2A6U3;Q80UG5-3;Q80UG5;Q80UG5-2;A2A6U5;A8Y5D3;REV__Q6NSQ7	A2A6U3;Q80UG5-3;Q80UG5;Q80UG5-2	Septin-9	2009-09-01
23.051	23.9958	19.6475	22.6336	22.7104	22.6733	1	10.5	19.442	2.3254	4		0.755199	0.441006	A2A709;Q8VCA8	A2A709;Q8VCA8	Secernin-2	Scrn2
24.1833	23.8819	23.7025	22.834	22.8503	23.0757	2	15.8	20.83	8.1921	12		0.00334871	-1.00253	A2A715;Q3TBW2	A2A715;Q3TBW2	39S ribosomal protein L10, mitochondrial	Mrpl10
21.6322	21.807	22.1103	20.2156	21.6865	19.6275	2	3.1	89.909	2.2574	2		0.0998019	-1.33995	A2A7A7;Q8CFX1	A2A7A7;Q8CFX1	GDH/6PGL endoplasmic bifunctional protein;Glucose 1-dehydrogenase;6-phosphogluconolactonase	H6pd
22.1549	22.1291	21.3951	20.3296	21.3892	21.0563	1	8.1	18.965	2.1126	2		0.0727047	-0.968019	A2A7R5;E9PV73;P84075;P62748	A2A7R5;E9PV73;P84075;P62748	Neuron-specific calcium-binding protein hippocalcin;Hippocalcin-like protein 1	Hpca;Hpcal1
28.1084	28.1112	28.2116	28.0513	28.0322	28.044	1	2.5	63.001	102.7	178		0.0422409	-0.101262	A2A7S7;F6VXZ2	A2A7S7	not assigned	Yars
20.9591	20.4784	18.9301	21.6358	20.6037	20.1382	1	17.5	11.032	5.0162	2		0.425175	0.670012	A2A7Y8;A8Y5E5;Q80U63-2;Q80U63	A2A7Y8;A8Y5E5;Q80U63-2;Q80U63	Mitofusin-2	Mfn2
29.8628	29.883	29.4996	29.0519	29.1273	29.1019	7	53.7	18.474	84.927	119		0.00663142	-0.654752	A2A813;Q99LX0;A2A815;A2A817;A2A816	A2A813;Q99LX0;A2A815	Protein DJ-1	Park7
26.4638	26.4675	26.4479	26.0109	26.0942	26.1037	12	19.3	97.239	70.172	47		0.000204341	-0.39011	A2A841;P48193-2;P48193;A2A842;A2A839;A2A838;A2AD32;F7BUB8;F6S4K9;A2AUK6;A2AUK7;A2AUK8;A2AUK5;E9PV14;Q9Z2H5-3;Q9Z2H5-2;Q9Z2H5	A2A841;P48193-2;P48193;A2A842;A2A839;A2A838;A2AD32	Protein 4.1	Epb4.1;Epb41
23.2564	23.1078	22.5853	22.3287	22.137	22.1935	3	2.5	185.12	8.9304	7		0.0224997	-0.763404	A2A8R7;B2RX14;A0A0A0MQJ6	A2A8R7;B2RX14;A0A0A0MQJ6	Terminal uridylyltransferase 4	Zcchc11
23.4735	22.845	22.7079	22.9677	22.1729	22.639	1	2.6	46.492	1.6765	9		0.276066	-0.415567	A2A8T9;Q6PCQ6;Q8BGQ6-2;Q8BGQ6	A2A8T9;Q6PCQ6;Q8BGQ6-2;Q8BGQ6	EF-hand calcium-binding domain-containing protein 14	Efcab14
27.3047	27.1095	26.8612	26.4194	26.3587	26.4563	10	15.7	102.66	101.97	59		0.00662277	-0.680366	A2A8V8;A2A8V9;E9PUK6;Q52KI8;E9QKA4;Q52KI8-2;A2A983;F7BWM1;F6UK16;F6T4M4	A2A8V8;A2A8V9;E9PUK6;Q52KI8;E9QKA4;Q52KI8-2	Serine/arginine repetitive matrix protein 1	Srrm1
29.2985	29.6015	30.0574	29.5982	29.5234	29.8214	1	0.8	130.34	1.7149	20		0.9848	-0.00482432	A2A934;A2A930;A2A931;A2A933;A2A935-2;A2A935;A2A935-3	A2A934;A2A930;A2A931;A2A933;A2A935-2;A2A935;A2A935-3	PR domain zinc finger protein 16	Prdm16
19.9638	21.5836	23.6697	23.4603	23.456	23.1491	2	34.7	8.4753	8.8166	4		0.208055	1.61611	A2A9C6;A2A9C8;Q9CY05;Q9DAY7;Q9D7W5	A2A9C6;A2A9C8;Q9CY05;Q9DAY7;Q9D7W5	Mediator of RNA polymerase II transcription subunit 8	Med8
21.9256	21.4676	21.4527	21.0277	21.3156	21.279	1	7.3	31.814	8.6558	5		0.0856707	-0.407913	A2A9F7;Q8VEJ1	A2A9F7;Q8VEJ1	GPN-loop GTPase 2	Gpn2
21.177	21.1891	20.748	22.9767	20.8643	20.085	2	12.7	19.571	2.177	0		0.772775	0.270628	A2A9I0;O35166	A2A9I0;O35166	Golgi SNAP receptor complex member 2	Gosr2
22.9285	22.5543	22.3305	21.5543	21.7967	21.6187	2	7.2	40.282	5.5586	4		0.00740096	-0.947833	A2A9P2;P58058	A2A9P2;P58058	NAD kinase	Nadk
24.954	25.3035	24.944	24.707	24.5176	24.4825	4	9.1	87.319	11.592	10		0.0221529	-0.498171	A2A9P6;P24788-2;P24788	A2A9P6;P24788-2;P24788	Cyclin-dependent kinase 11B	Cdk11b
27.9688	27.7608	27.5625	27.2076	27.2865	27.2744	18	19.9	140.62	105.83	81		0.013296	-0.507853	A2A9Q2;Q8BHG1;A6PWC3;Q3V3G9	A2A9Q2;Q8BHG1;A6PWC3	Nardilysin	Nrd1
21.3396	19.9929	21.3188	20.9323	21.7479	21.5761	2	3.5	64.524	1.6418	2		0.353361	0.534974	S4R2D2;A2A9W7;Q8BMI3	S4R2D2;A2A9W7;Q8BMI3	ADP-ribosylation factor-binding protein GGA3	Gga3
26.2649	25.6502	25.4624	25.1468	25.1658	25.4568	4	28.9	21.939	27.006	20		0.110487	-0.536016	A2A9X5;Q9JM14	A2A9X5;Q9JM14	5(3)-deoxyribonucleotidase, cytosolic type	Nt5c
23.2276	23.4666	23.4375	23.1353	23.7198	23.1076	4	4.4	118.65	5.9567	12		0.804861	-0.0563145	A2AA71;Q3U2P1	A2AA71;Q3U2P1	Protein transport protein Sec24A	Sec24a
22.7739	23.2305	21.8411	21.5678	21.3565	21.958	1	13	16.277	1.9913	3		0.0907603	-0.987712	A2AA85;Q6NXN1-2;Q6NXN1	A2AA85;Q6NXN1-2;Q6NXN1	SUZ domain-containing protein 1	Szrd1
21.2594	21.7762	20.1313	21.3357	21.198	20.8959	2	3.7	78.505	1.7212	3		0.870156	0.0875785	A2AAN0;O35250-2;O35250	A2AAN0;O35250-2;O35250	Exocyst complex component 7	Exoc7
21.196	18.5969	20.4607	23.7009	23.1121	23.6148	2	6	43.446	5.3663	4		0.0129925	3.39142	A2ABY3;Q922E4	A2ABY3;Q922E4	Ethanolamine-phosphate cytidylyltransferase	Pcyt2
22.2229	21.744	23.2315	22.7811	22.3786	22.2893	4	19.5	24.99	5.9615	6		0.865827	0.0835222	A2AC16;Q91X52	A2AC16;Q91X52	L-xylulose reductase	Dcxr
23.9271	23.957	24.2608	23.4191	22.9314	23.322	4	5.7	166.17	6.811	5		0.0108385	-0.824212	F8WHN4;A2ACC6;E9Q0J2;Q8BQZ4;A2ACC7;Q8BQZ4-2	F8WHN4;A2ACC6;E9Q0J2;Q8BQZ4;A2ACC7;Q8BQZ4-2	Ral GTPase-activating protein subunit beta	Ralgapb
29.7046	29.476	29.0936	28.774	28.8174	28.714	14	32.2	67.501	323.31	198		0.0221482	-0.656219	A2ACG7;Q9DBG6	A2ACG7;Q9DBG6	Dolichyl-diphosphooligosaccharide--protein glycosyltransferase subunit 2	Rpn2
21.9268	21.81	21.3354	21.6388	21.2009	21.0473	2	2.3	149.5	11.475	6		0.19372	-0.395045	A2ACM0;Q8K4Q0;Q8K4Q0-4;Q8K4Q0-2	A2ACM0;Q8K4Q0;Q8K4Q0-4;Q8K4Q0-2	Regulatory-associated protein of mTOR	Rptor
23.5431	23.5009	23.2744	23.3354	23.0486	23.1681	2	7.4	69.14	2.4743	2		0.0959706	-0.255456	Q3UR39;A2AD03;Q9QXG2	Q3UR39;A2AD03;Q9QXG2	Rab proteins geranylgeranyltransferase component A 1	Chm
24.1167	23.834	23.2782	23.7535	23.57	23.6539	4	46.3	14.582	12.568	9		0.755939	-0.0838648	A2AD40;P22091	A2AD40;P22091	T-cell acute lymphocytic leukemia protein 1 homolog	Tal1
26.9626	26.9324	26.4118	26.2604	26.5056	25.983	7	26	43.952	50.09	34		0.0906829	-0.519237	A2AD84;Q99JT2;D3Z359;Q9Z2W1	A2AD84;Q99JT2	Serine/threonine-protein kinase MST4	2610018G03Rik;Mst4
21.5881	20.9179	22.1021	24.4471	24.621	20.7465	2	5.8	35.154	3.4085	2		0.255617	1.73547	F6TBV1;F6WHL0;A2ADH1;Q9CQY5-2;Q9CQY5-3;Q9CQY5	F6TBV1;F6WHL0;A2ADH1;Q9CQY5-2;Q9CQY5-3;Q9CQY5	Magnesium transporter protein 1	Magt1
25.5677	26.0218	25.4583	24.7049	24.6136	24.7247	3	17.4	38.399	48.117	12		0.00469774	-1.0015	A2ADR8;Q8R3G1	A2ADR8;Q8R3G1	Nuclear inhibitor of protein phosphatase 1	Ppp1r8
26.0119	25.9652	25.5076	25.1308	25.0996	25.094	7	30.8	44.59	41.142	46		0.0111208	-0.720067	A2ADY9	A2ADY9	Protein DDI1 homolog 2	Ddi2
25.2534	25.0587	24.7674	25.4134	25.1929	24.7313	5	7.6	94.695	19.309	24		0.74371	0.0860634	A2AE27;Q9DBT5	A2AE27;Q9DBT5	AMP deaminase 2	Ampd2
22.2837	21.773	21.1644	21.2309	20.9673	20.7388	1	20	10.059	4.9364	5		0.0974849	-0.761379	F6Y363;D3YZ29;D3YVP6;D3YX76;A2AE91;E9QAC8;A2AE89;D3YVP5;Q8R5I6;Q80W21;P15626;P10649	F6Y363;D3YZ29;D3YVP6;D3YX76;A2AE91;E9QAC8;A2AE89;D3YVP5;Q8R5I6;Q80W21;P15626;P10649	Glutathione S-transferase Mu 7;Glutathione S-transferase Mu 2;Glutathione S-transferase Mu 1	Gm6665;Gstm7;Gstm2;Gstm4;Gstm1
27.0228	26.7335	26.5747	26.0272	26.1049	25.9217	5	13.5	58.571	55.163	76		0.00583333	-0.759075	A2AEK1;Q8BIQ5-2;Q8BIQ5;A2AEJ8;F6ZKC7;A2AEK3	A2AEK1;Q8BIQ5-2;Q8BIQ5;A2AEJ8	Cleavage stimulation factor subunit 2	Cstf2
23.7245	22.4727	22.8016	23.8182	24.1441	23.8735	3	9.2	61.239	21.128	8		0.0714054	0.945658	A2AEM2;Q99LI2	A2AEM2;Q99LI2	Chloride channel CLIC-like protein 1	Clcc1
21.238	20.7371	20.3732	22.337	22.3406	22.2327	1	3.5	55.923	1.8173	3		0.00386876	1.52063	A2AES3;A2AES5;A2AES4;Q3U2S4-2;Q3U2S4	A2AES3;A2AES5;A2AES4;Q3U2S4-2;Q3U2S4	OTU domain-containing protein 5	Otud5
25.2874	24.1882	25.0029	24.7478	24.8739	25.0954	3	4.3	90.764	5.024	5		0.828788	0.0795587	A2AEW9;A2AEW8;Q8VD04;A2AEW6;A2AEW5	A2AEW9;A2AEW8;Q8VD04;A2AEW6;A2AEW5	GRIP1-associated protein 1	Gripap1
23.1135	22.622	21.4212	21.7752	22.0013	22.1915	1	0.8	218.24	3.1414	8		0.486034	-0.396234	A2AF67;A2AF47	A2AF67;A2AF47	Dedicator of cytokinesis protein 11	Dock11
23.7553	23.1731	23.0778	22.1319	22.3601	22.8722	3	3	145.7	1.9926	10		0.0444761	-0.880702	A2AFF6;O35638;Q3UQG8;F6TNY1;F6XQW1;F8WHU7;Q9D3E6	A2AFF6;O35638	Cohesin subunit SA-2	Stag2
24.4704	24.5366	24.028	23.7958	23.8017	23.4595	3	18.8	22.946	4.5945	14		0.0280484	-0.659336	A2AFP5;Q9R0M6;A2AFP4	A2AFP5;Q9R0M6	Ras-related protein Rab-9A	Rab9;Rab9a
27.4451	27.3758	27.354	26.9282	27.0234	26.9609	27	9.6	482.69	199.23	124		0.000425777	-0.420826	A2AFQ0;Q7TMY8;Q7TMY8-3;Q7TMY8-4;Q7TMY8-2;F6XP90;F6SJC5;A6H6E9	A2AFQ0;Q7TMY8;Q7TMY8-3;Q7TMY8-4;Q7TMY8-2	E3 ubiquitin-protein ligase HUWE1	Huwe1
27.8772	27.8436	27.4589	27.2331	27.1857	27.228	8	41.4	27.273	81.318	86		0.0193675	-0.510953	Q99N15;A2AFQ2;O08756	Q99N15;A2AFQ2;O08756	3-hydroxyacyl-CoA dehydrogenase type-2	Hsd17b10
25.2277	25.4559	25.8365	25.2221	25.4486	25.4857	8	7.6	166.52	36.253	25		0.569314	-0.121216	A2AFQ9;E9PUU4;Q8BX17;F7CKD6	A2AFQ9;E9PUU4;Q8BX17	Gem-associated protein 5	Gemin5
21.4947	21.9008	20.87	20.58	20.2873	21.3269	2	1.3	240.87	3.6532	1		0.184343	-0.690454	A2AGH8;A2AGH9;A2AGH6-3;A2AGH6-2;A2AGH6;Q8BQM9;Q8BQM9-2	A2AGH8;A2AGH9;A2AGH6-3;A2AGH6-2;A2AGH6;Q8BQM9;Q8BQM9-2	Mediator of RNA polymerase II transcription subunit 12;Mediator of RNA polymerase II transcription subunit 12-like protein	Med12;Med12l
29.0137	28.9124	28.5098	28.3194	28.2139	28.2429	6	20.2	44.669	120.9	151		0.0243971	-0.553248	A2AGN7;B7ZCF1;O88685;F6Q2E3	A2AGN7;B7ZCF1;O88685	26S protease regulatory subunit 6A	Psmc3
23.3957	23.1842	22.9363	22.7442	22.3831	22.7365	2	3	123.36	3.9991	7		0.0366324	-0.550818	A6PWP8;A2AGQ2;A2AGQ7;A2AGQ9;A2AGR0;A2AGQ5;A2AGQ6;E9QN47;A2AGQ4;Q80U28-13;Q80U28-12;Q80U28-11;Q80U28-10;Q80U28-9;Q80U28-8;Q80U28-7;Q80U28-6;Q80U28-5;Q80U28-4;Q80U28-3;Q80U28-2;Q80U28-15;Q80U28;Q80U28-14;A6PWP7;A2AGR1;A2AGQ3;A2AGQ8	A6PWP8;A2AGQ2;A2AGQ7;A2AGQ9;A2AGR0;A2AGQ5;A2AGQ6;E9QN47;A2AGQ4;Q80U28-13;Q80U28-12;Q80U28-11;Q80U28-10;Q80U28-9;Q80U28-8;Q80U28-7;Q80U28-6;Q80U28-5;Q80U28-4;Q80U28-3;Q80U28-2;Q80U28-15;Q80U28;Q80U28-14;A6PWP7;A2AGR1;A2AGQ3;A2AGQ8	MAP kinase-activating death domain protein	Madd
28.2362	27.8293	27.6451	27.3276	27.2727	27.2734	22	16.6	218.71	75.272	104		0.0251853	-0.612317	Z4YL78;K3W4R5;A2AGT5-2;A2AGT5;A2AGT5-3	Z4YL78;K3W4R5;A2AGT5-2;A2AGT5;A2AGT5-3	Cytoskeleton-associated protein 5	Ckap5
27.1296	27.2433	26.9812	26.2918	26.1419	26.4923	6	17.7	54.437	57.521	43		0.00308576	-0.809323	A2AH25;Q5FWK3	A2AH25;Q5FWK3	Rho GTPase-activating protein 1	Arhgap1
28.4775	28.2754	27.9323	27.5404	27.5876	27.4166	19	29.2	109.49	86.925	106		0.0129453	-0.713533	A2AH85;O08810;G3UZ34;G3UXK8	A2AH85;O08810;G3UZ34	116 kDa U5 small nuclear ribonucleoprotein component	Eftud2
22.4135	22.8001	23.7526	23.216	23.8701	23.7173	4	5.9	105.9	5.9716	8		0.240109	0.612427	A2AHJ7;A2AHK0;Q80UP3	A2AHJ7;A2AHK0;Q80UP3	Diacylglycerol kinase;Diacylglycerol kinase zeta	Dgkz
20.5222	20.9576	21.3817	22.3777	22.5278	22.4593	1	14.1	8.6011	3.4822	3		0.00398091	1.50108	A2AHX7;A2AHX8;A2AHX9;Q9QWX2;Q64373-2;Q64373-3;Q64373-4;Q64373	A2AHX7;A2AHX8;A2AHX9;Q9QWX2;Q64373-2;Q64373-3;Q64373-4;Q64373	Bcl-2-like protein 1	Bcl2l1
21.8802	22.4852	23.266	22.2344	22.7555	22.618	2	16.1	17.897	3.8564	4		0.986335	-0.00784175	A2AHY3;P20067-2;P20067	A2AHY3;P20067-2;P20067	DNA-binding protein inhibitor ID-1	Id1
20.6735	20.7103	22.8928	24.3662	24.2786	24.3519	3	4.7	83.265	4.3715	8		0.0166922	2.90672	A2AHY8	A2AHY8	not assigned	Pet2
21.6177	22.1238	23.1181	23.8849	23.4793	23.8593	3	4	123.89	8.1324	9		0.0340709	1.45462	A2AI52;Q80U87	A2AI52;Q80U87	Ubiquitin carboxyl-terminal hydrolase;Ubiquitin carboxyl-terminal hydrolase 8	Usp8
22.0241	21.843	21.4143	20.9185	20.49	21.0234	1	5.7	23.324	1.8762	4		0.017539	-0.949867	A2AIS9;Q99KN1	A2AIS9;Q99KN1	Arrestin domain-containing protein 1	Arrdc1
23.4459	23.1331	22.9484	22.4485	22.6447	22.0712	1	3.5	62.461	10.583	7		0.0239402	-0.78763	A2AIV8	A2AIV8	Caspase recruitment domain-containing protein 9	Card9
24.087	23.8823	23.5347	23.4812	23.6126	23.6012	6	4	254.2	14.489	14		0.180798	-0.269678	E9QAT4;A2AIX1;F7BPW6	E9QAT4;A2AIX1;F7BPW6	not assigned	Sec16a
27.2256	27.1259	26.9021	26.4784	26.462	26.5622	11	31.8	61.447	68.562	50		0.00438538	-0.58369	A2AJ72;Q3TIX6;A0A0A6YVV5;A0A0A6YY39;A2AJ71;F7AM43;A0A0A6YX76	A2AJ72;Q3TIX6;A0A0A6YVV5	not assigned	Fubp3
23.7887	23.6724	23.08	22.3042	20.6309	22.7951	3	14.3	31.189	7.7278	6		0.0810357	-1.60362	A2AJG0;Q80UU2	A2AJG0;Q80UU2	Ribonuclease P protein subunit p38	Rpp38
24.335	22.6101	24.1423	23.9515	23.8106	23.6913	3	9.3	56.537	6.8254	9		0.835561	0.122002	Q8CFK1;A2AJH3;O70311	Q8CFK1;A2AJH3;O70311	Glycylpeptide N-tetradecanoyltransferase;Glycylpeptide N-tetradecanoyltransferase 2	Nmt2
25.3565	24.2311	25.0521	25.1003	24.91	24.8782	2	11.2	28.553	9.9176	12		0.820921	0.0829328	A2AJK8;Q91Z38	A2AJK8;Q91Z38	Tetratricopeptide repeat protein 1	Ttc1
23.9257	23.8862	23.7466	23.0246	23.3171	23.5731	4	10.8	63.835	5.7447	7		0.030766	-0.547906	A2AJP9;A8Y5Q0;A2AJQ0;Q3UV70	A2AJP9;A8Y5Q0;A2AJQ0;Q3UV70	[Pyruvate dehydrogenase [acetyl-transferring]]-phosphatase 1, mitochondrial	Pdp1
24.3665	23.711	23.8642	23.3612	23.1325	23.4157	3	5.4	82.752	6.4228	6		0.0350339	-0.677421	B1AYU4;A2AK44;A2AK42;B1AYU7;Q8C5N3-2;Q8C5N3	B1AYU4;A2AK44;A2AK42;B1AYU7;Q8C5N3-2;Q8C5N3	Pre-mRNA-splicing factor CWC22 homolog	Cwc22;Gm13695;Gm13697
23.5317	23.2523	22.8167	22.795	22.3747	22.516	2	17.4	24.288	2.3191	6		0.0576672	-0.638371	A2AKH7;Q8JZX5;Q9D1G5;B0R031	A2AKH7;Q8JZX5;Q9D1G5;B0R031	Leucine-rich repeat-containing protein 57	Lrrc57
26.0344	26.4258	27.7219	28.033	28.1467	28.4182	8	29.2	30.255	25.083	62		0.0479922	1.47192	Q8C2Q8;A2AKU9;Q91VR2;A2AKV1;A2AKV2;A2AKV3;A2AKV0	Q8C2Q8;A2AKU9;Q91VR2;A2AKV1;A2AKV2;A2AKV3	ATP synthase subunit gamma;ATP synthase subunit gamma, mitochondrial	Atp5c1
20.8694	21.8325	23.7587	24.8217	24.7993	24.7879	2	9.7	34.476	2.5137	5		0.0355576	2.6494	A2AL12;Q8BG05;A2AL13;V9GX38	A2AL12;Q8BG05	Heterogeneous nuclear ribonucleoprotein A3	Hnrnpa3
26.7628	26.3181	26.2161	25.731	25.876	25.8703	8	19.7	74.342	70.632	49		0.0254066	-0.606538	A2AL50;Q8C0I1;H3BKN2;A2AL49;H3BIY5	A2AL50;Q8C0I1;H3BKN2;A2AL49	Alkyldihydroxyacetonephosphate synthase, peroxisomal	Agps
27.2291	27.2122	26.8542	26.4192	26.369	26.5638	11	22.6	81.467	134.5	78		0.00876016	-0.64788	A2AL85;Q8BSY0;Q8CBM2;A2AL83;A2AL79;Q6P8S1;A2AL78;Q3TU40;A2AL81	A2AL85;Q8BSY0;Q8CBM2	Aspartyl/asparaginyl beta-hydroxylase	Asph
24.4487	21.513	25.5119	24.9424	25.2016	25.1061	2	28.4	11.412	6.9026	12		0.352728	1.25883	F7CXJ2;A2ALF0;A2ALF3;Q6NZB0;F6TQL3	F7CXJ2;A2ALF0;A2ALF3;Q6NZB0;F6TQL3	DnaJ homolog subfamily C member 8	Dnajc8
21.4149	21.5234	21.8763	21.6847	21.8181	22.0978	2	2.6	118.77	5.1544	7		0.229626	0.261983	A2ALR9;Q3V0C5;Q3V0C5-5;Q3V0C5-2;F6VSP0;F6TGT8;A2ALR8;Q3V0C5-4;Q3V0C5-3	A2ALR9;Q3V0C5;Q3V0C5-5;Q3V0C5-2;F6VSP0;F6TGT8;A2ALR8;Q3V0C5-4;Q3V0C5-3	Ubiquitin carboxyl-terminal hydrolase 48	Usp48
24.6833	24.2732	23.6482	23.3171	23.0118	23.5371	2	12.5	33.62	10.382	12		0.0537215	-0.912915	E9PZ15;E9Q686;A2AMC3;Q3UXG7;Q91ZW2	E9PZ15;E9Q686;A2AMC3;Q3UXG7;Q91ZW2	GDP-fucose protein O-fucosyltransferase 1	Pofut1
24.7557	24.3133	24.3176	23.6876	23.8375	23.814	3	13.9	27.417	7.0765	12		0.0113909	-0.682496	A2AMV1;Q9D0I8	A2AMV1;Q9D0I8	mRNA turnover protein 4 homolog	Mrto4
25.757	25.5315	25.9855	26.2737	26.2507	25.9313	13	18.3	117.83	51.852	41		0.0831408	0.393872	A2AMY5;Q91VX2;A2AMY7;F6PYV5;F6WTC8	A2AMY5;Q91VX2	Ubiquitin-associated protein 2	Ubap2
26.6181	26.4266	26.0717	26.0852	26.1112	26.1108	25	7.8	570.29	69.859	60		0.167757	-0.269709	A2AN08-3;A2AN08;A2AN08-5;F6SSP6;A2AN08-2;Z4YMA7;A2AN08-4	A2AN08-3;A2AN08;A2AN08-5	E3 ubiquitin-protein ligase UBR4	Ubr4
22.5914	21.9632	21.5103	20.5646	21.0994	20.0529	1	31.1	5.0977	3.3046	6		0.0291289	-1.44933	D6RFD5;B7ZCM1;B7ZCM0;B7ZCL9;B7ZCL8;A2AN84;P70290	D6RFD5;B7ZCM1;B7ZCM0;B7ZCL9;B7ZCL8;A2AN84;P70290	55 kDa erythrocyte membrane protein	Mpp1
25.9152	25.6526	25.0516	25.2762	25.2554	25.201	16	4.1	629.58	39.434	47		0.313478	-0.295586	J3QMC5;A2ANY6	J3QMC5;A2ANY6	Midasin	Mdn1
26.145	26.0091	25.4847	25.3464	25.2219	25.025	2	26.8	11.741	15.792	20		0.0372308	-0.681825	A2AP32;Q3UIU2	A2AP32;Q3UIU2	NADH dehydrogenase [ubiquinone] 1 beta subcomplex subunit 6	Ndufb6
26.8385	27.3157	27.1498	26.8748	26.8612	27.3647	3	17	18.311	24.01	38		0.770295	-0.0677369	A2AP78;O54879	A2AP78;O54879	High mobility group protein B3	Hmgb3
21.0157	20.9977	21.0004	22.3412	22.0332	22.7491	1	3.3	53.749	4.7235	4		0.00272441	1.36988	A2AP93;A2AP92;Q923A8;Q62073	A2AP93;A2AP92;Q923A8;Q62073	Mitogen-activated protein kinase kinase kinase 7	Map3k7
22.6463	22.1917	21.6288	22.1668	21.8975	21.74	3	5.5	85.893	3.4352	8		0.527518	-0.22086	A2APB8	A2APB8	Targeting protein for Xklp2	Tpx2
23.2031	23.3737	22.5845	22.6075	22.9133	22.3732	2	3	111.38	7.1435	5		0.21402	-0.422434	A2API3;Q80V86	A2API3;Q80V86	Integrator complex subunit 8	Ints8
21.9565	20.7052	21.3614	22.0456	22.0823	22.0516	1	4.4	40.263	8.6115	6		0.117669	0.71884	Q3U8S1;A2APM5;A2APM3;A2APM4;E9QKM8;Q80X37;A2APM1;A2APM2;P15379-2;P15379-3;P15379-6;P15379-11;P15379-5;P15379-10;P15379-9;P15379-4;P15379-8;P15379-7;P15379	Q3U8S1;A2APM5;A2APM3;A2APM4;E9QKM8;Q80X37;A2APM1;A2APM2;P15379-2;P15379-3;P15379-6;P15379-11;P15379-5;P15379-10;P15379-9;P15379-4;P15379-8;P15379-7;P15379	CD44 antigen	Cd44
20.6122	21.2841	20.216	21.3779	21.08	20.7616	1	1.6	119.73	9.2024	2		0.361995	0.369052	A2APR8;O08901	A2APR8;O08901	Mitotic checkpoint serine/threonine-protein kinase BUB1	Bub1
20.9165	23.7162	21.9925	21.6557	21.999	21.7999	2	6.4	37.782	4.0137	6		0.659537	-0.390208	A2AQ17;Q9CWX2	A2AQ17;Q9CWX2	Complex I intermediate-associated protein 30, mitochondrial	Ndufaf1
23.3766	23.7475	24.4648	24.4912	24.2795	24.3467	4	6.7	80.796	18.938	9		0.192508	0.509504	A2AQ19	A2AQ19	RNA polymerase-associated protein RTF1 homolog	Rtf1
26.1091	26.257	26.2045	26.0465	26.1681	25.9864	10	25.8	64.628	60.114	81		0.147586	-0.123238	A2AQ43;Q80TY0-2;A2AQ44;A2AQ42;A2AQ45;A2AQ41;Q80TY0-3;Q80TY0;Q80TY0-4;F6VVN1;A0A0A6YWT1;Q80TY0-5;A2AQ47;A2AQ39	A2AQ43;Q80TY0-2;A2AQ44;A2AQ42;A2AQ45;A2AQ41;Q80TY0-3;Q80TY0;Q80TY0-4;F6VVN1;A0A0A6YWT1	Formin-binding protein 1	Fnbp1
25.7728	25.8986	26.149	25.7636	25.7104	25.7494	12	11.9	161.85	49.936	42		0.149406	-0.199032	A2AQA7;Q8CFQ3	A2AQA7;Q8CFQ3	Intron-binding protein aquarius	Aqr
22.8002	22.9607	22.769	22.4468	22.5889	22.2341	1	6.1	47.188	4.9707	1		0.0242053	-0.420059	F6QQ13;A2AQE2;Q6A098	F6QQ13;A2AQE2;Q6A098	Selenocysteine insertion sequence-binding protein 2-like	Secisbp2l
23.456	23.6126	22.9753	22.6188	22.5258	22.5703	2	13.1	24.609	4.2627	11		0.0160009	-0.776292	A2AQF0;G3UXC3;P16951-3;P16951;A2AQF1;A2AQE9;P16951-2	A2AQF0;G3UXC3;P16951-3;P16951;A2AQF1;A2AQE9;P16951-2	Cyclic AMP-dependent transcription factor ATF-2	Atf2
24.5037	24.0885	23.2989	24.0132	23.1698	23.5676	2	6.6	57.011	6.639	5		0.425769	-0.380166	A2AQJ7;A2AQJ5;A2AQJ6;Q8BXN9;Q8BXN9-2;Q8BXN9-3	A2AQJ7;A2AQJ5;A2AQJ6;Q8BXN9;Q8BXN9-2;Q8BXN9-3	Transmembrane protein 87A	Tmem87a
25.2459	25.2502	24.8449	24.2472	24.7996	24.3083	4	10.1	80.386	16.009	16		0.0398751	-0.661969	A2AQN4;Q9QXG4;A2AQN5	A2AQN4;Q9QXG4;A2AQN5	Acetyl-coenzyme A synthetase, cytoplasmic	Acss2
20.5714	20.6415	20.7337	20.6015	23.9049	20.606	2	18.2	13.248	2.6742	1		0.392262	1.05526	H3BLS1;H3BKT7;A2ARC1;Q91WG3	H3BLS1;H3BKT7;A2ARC1;Q91WG3	Probable tRNA pseudouridine synthase 2	Trub2
22.9627	21.1056	22.2354	21.8664	19.8552	21.4972	2	14.8	20.522	2.8186	1		0.27858	-1.02834	A2ARI0;Q8C0L0	A2ARI0;Q8C0L0	Thioredoxin-related transmembrane protein 4	Tmx4
21.3803	19.4889	18.8902	21.6781	22.328	21.8778	2	0.8	325.88	7.0663	5		0.0578577	2.04152	A2ARP8;Q9QYR6;Q9QYR6-2	A2ARP8;Q9QYR6;Q9QYR6-2	Microtubule-associated protein 1A;MAP1A heavy chain;MAP1 light chain LC2	Map1a
22.9393	22.5331	21.8987	21.9178	22.0132	22.1051	3	1.9	326.59	17.806	8		0.221482	-0.445025	A2AS05;A2AS03;E9QAM5	A2AS05;A2AS03;E9QAM5	Helicase with zinc finger domain 2	Helz2
20.7839	19.5864	19.7232	23.8479	20.8402	20.818	3	0.1	3716	1.9891	1		0.168606	1.80421	E9Q8N1;E9Q8K5;A2ASS6;F7CR78;F6RSJ3;A2AT70;A2ASS6-2	E9Q8N1;E9Q8K5;A2ASS6;F7CR78	Titin	Ttn
23.2577	23.2856	23.6908	23.176	22.7844	23.1348	4	4.7	147.55	11.397	13		0.112395	-0.379637	A2AT37;F6Q3G7	A2AT37	not assigned	Upf2
22.7151	22.425	21.3485	22.7145	22.8546	22.6632	3	31.1	11.492	7.5452	7		0.238228	0.58126	A2AT41;Q3U186	A2AT41;Q3U186	Probable arginine--tRNA ligase, mitochondrial	Rars2
26.0482	26.0708	25.362	25.0683	25.194	25.0787	4	17.2	45.026	25.652	17		0.0390976	-0.713321	A2ATI9;Q99JX3-2;Q99JX3;A2ATI8;A2ATI6	A2ATI9;Q99JX3-2;Q99JX3;A2ATI8;A2ATI6	Golgi reassembly-stacking protein 2	Gorasp2
22.2481	21.2887	21.1972	25.1799	25.0602	24.8469	2	5.3	59.543	22.339	4	+	0.000592974	3.45099	A2ATP5;A2ATP6;Q8C854-1;Q8C854-2;Q8C854-3;Q8C854;F6XJA1;G8JL68	A2ATP5;A2ATP6;Q8C854-1;Q8C854-2;Q8C854-3;Q8C854;F6XJA1;G8JL68	Myelin expression factor 2	Myef2
23.5055	24.6093	24.8588	24.1515	23.9061	24.1116	3	9.2	50.182	22.693	13		0.56031	-0.268135	A2ATU9;Q8BY71	A2ATU9;Q8BY71	Histone acetyltransferase type B catalytic subunit	Hat1
23.0334	23.5281	23.8702	22.9662	23.0689	23.0973	2	17.8	14.683	5.7404	11		0.15331	-0.433121	A2AU52;Q8BG94	A2AU52;Q8BG94	COMM domain-containing protein 7	Commd7
27.3706	27.601	27.0502	27.0118	27.1229	27.0156	10	52.4	22.466	173.67	86		0.150836	-0.290506	Q3TAI4;A2AUD5;Q9CYZ2;Q3TUJ9;Q8BKP1;F6VQ81;V9GWU5	Q3TAI4;A2AUD5;Q9CYZ2;Q3TUJ9;Q8BKP1;F6VQ81;V9GWU5	Tumor protein D54	Tpd52l2
20.7627	21.9133	20.2705	20.7514	20.822	21.9676	1	4	35.855	2.6251	0		0.767529	0.198169	A2AUR3;Q60866-2;Q60866	A2AUR3;Q60866-2;Q60866	Phosphotriesterase-related protein	Pter
22.0604	20.8883	20.8728	19.7855	20.0263	23.8026	3	18	24.233	3.8447	2		0.961914	-0.0690467	A2AUT4;Q3UA16-2;Q3UA16-3;Q3UA16;A2AUT1;A2AUT3	A2AUT4;Q3UA16-2;Q3UA16-3;Q3UA16;A2AUT1;A2AUT3	Kinetochore protein Spc25	Spc25
27.9785	27.5637	27.4775	27.1453	27.1954	27.4447	24	20.2	158.39	154.16	104		0.0845164	-0.411429	A2AVJ7;Q99PL5;Q99PL5-10;Q99PL5-9;Q99PL5-8;Q99PL5-7;Q99PL5-6;Q99PL5-5;Q99PL5-4;Q99PL5-3;Q99PL5-2;Q99PL5-12;Q99PL5-11	A2AVJ7;Q99PL5	Ribosome-binding protein 1	Rrbp1
22.7298	23.0953	23.5028	23.8069	23.2237	23.6305	3	15	33.052	6.7051	8		0.190494	0.444378	A2AVQ9;Q8R3H9;A2AVR1	A2AVQ9;Q8R3H9	Tetratricopeptide repeat protein 4	Ttc4
28.7514	28.5334	28.0286	27.6542	27.5762	27.5787	9	19.9	71.527	48.976	75		0.0179623	-0.834771	A2AW05;Q08943;Q08943-2	A2AW05;Q08943;Q08943-2	FACT complex subunit SSRP1	Ssrp1
24.3124	23.9135	23.3206	22.6821	23.0258	22.7105	5	6.3	120.8	18.79	11		0.0277822	-1.0427	A2AWA9;A2AWA9-2;A2AWB0;A2AWA7;A2AWA9-3	A2AWA9;A2AWA9-2	Rab GTPase-activating protein 1	Rabgap1
25.6344	25.267	24.5432	24.1982	24.4358	24.4748	3	10.4	63.899	6.8397	15		0.0789202	-0.778613	A2AWN8;P59326	A2AWN8;P59326	YTH domain-containing family protein 1	Ythdf1
25.4341	25.6199	25.8512	25.3765	25.417	25.3734	7	13.2	85.009	20.212	37		0.112751	-0.246076	A2AWT6;A2AWT7;A2AWT5;P25976-2;P25976;E9Q4A8	A2AWT6;A2AWT7;A2AWT5;P25976-2;P25976	Nucleolar transcription factor 1	Ubtf
22.7409	23.79	23.5667	23.6487	23.8639	23.8285	5	6	124.31	17.889	17		0.272447	0.414483	A2BDX0;Q9Z103	A2BDX0;Q9Z103	Activity-dependent neuroprotector homeobox protein	Adnp
24.374	24.5857	24.4625	24.3069	24.391	23.5821	4	11.5	49.374	7.8675	16		0.222746	-0.3807	A2BDX3	A2BDX3	Adenylyltransferase and sulfurtransferase MOCS3;Molybdopterin-synthase adenylyltransferase;Molybdopterin-synthase sulfurtransferase	Mocs3
24.8309	24.791	24.1043	24.4768	23.8822	24.0988	4	7.6	87.577	11.159	18		0.22241	-0.42277	A2BE28-2;A2BE28	A2BE28-2;A2BE28	Ribosomal biogenesis protein LAS1L	Las1l
23.3574	24.3178	25.8579	26.5736	26.7659	26.678	1	4.2	24.923	2.4907	9		0.0415818	2.16143	A2BE93;Q9EQU5;A2BE92;Q9EQU5-3	A2BE93;Q9EQU5;A2BE92;Q9EQU5-3	Protein SET	Set
27.0339	27.1149	26.5035	26.9836	26.8952	26.9346	8	24.1	68.265	125.02	50		0.795042	0.0537059	A2BFF8;Q3TPJ8;O88487;A2BFF5;A2BFF9	A2BFF8;Q3TPJ8;O88487;A2BFF5;A2BFF9	Cytoplasmic dynein 1 intermediate chain 2	Dync1i2
25.0991	25.3816	23.177	24.8921	25.438	25.6477	3	15.2	17.233	5.1092	6		0.34814	0.773387	A2BGI8;Q9D868-2;A2BGI9;Q9D868	A2BGI8;Q9D868-2	Peptidyl-prolyl cis-trans isomerase;Peptidyl-prolyl cis-trans isomerase H	Ppih
21.1044	21.6962	20.4252	24.2668	24.3917	24.3087	3	20.3	16.009	6.9114	11	+	0.000920186	3.24711	A2CES4;Q9CQI7	A2CES4;Q9CQI7	U2 small nuclear ribonucleoprotein B	Snrpb2
21.5552	20.8509	21.5333	20.1578	21.6033	21.7438	2	2.2	137.32	2.2829	1		0.807719	-0.144829	A2CG63-2;A2CG63;Z4YL44;Z4YMH1;F6R6U0	A2CG63-2;A2CG63;Z4YL44;Z4YMH1;F6R6U0	AT-rich interactive domain-containing protein 4B	Arid4b
22.8098	23.0277	22.4396	22.3474	22.1023	22.0106	2	2.5	161.94	4.1202	5		0.0382398	-0.605576	A2RSJ4	A2RSJ4	UHRF1-binding protein 1-like	Uhrf1bp1l
21.6032	21.5781	21.3735	20.4715	21.4818	20.8525	1	7.5	29.528	3.3861	3		0.127045	-0.583014	G3UW53;A2RSX7	G3UW53;A2RSX7	tRNA wybutosine-synthesizing protein 5	Tyw5
20.811	21.8246	20.6631	21.714	21.8452	21.7873	1	3.3	38.192	1.9753	3		0.136396	0.682614	A2RTH5	A2RTH5	not assigned	Lcmt1
22.7902	22.8448	22.668	22.3901	22.0163	22.241	3	12.9	44.853	13.792	9		0.0102	-0.551869	S4R265;S4R2L4;A2RTL5;S4R1M5;Q8BI46;S4R2G2	S4R265;S4R2L4;A2RTL5;S4R1M5	Arginine/serine-rich coiled-coil protein 2	Rsrc2
26.2845	26.8513	26.6024	26.7834	26.8564	26.683	9	16.1	67.852	26.142	54		0.319423	0.194883	Q91YZ8;D3Z5M2;A3KFU5;A3KFU8;Q6PHQ9;V9GXG3;A0A0A6YWT2;G5E8X2	Q91YZ8;D3Z5M2;A3KFU5;A3KFU8;Q6PHQ9	not assigned	Pabpc4;Gm10110
25.403	24.7323	25.855	24.9506	25.26	25.2146	8	13.3	94.658	25.124	23		0.609248	-0.188334	A3KG93;Q6ZQ88;G8JL40;F6ZC60;F6Z4I3	A3KG93;Q6ZQ88;G8JL40;F6ZC60	Lysine-specific histone demethylase 1A	Kdm1a
21.0088	22.1931	18.3513	21.2026	20.9915	21.3109	2	2	127.89	2.3824	6		0.598664	0.650586	A3KGB4	A3KGB4	TBC1 domain family member 8B	Tbc1d8b
22.5286	22.3347	22.2319	21.9431	21.8734	21.9997	1	1.1	131.83	5.7083	2		0.0106583	-0.426324	E9PYI3;A3KGF7-2;A3KGF7-3;A3KGF7	E9PYI3;A3KGF7-2;A3KGF7-3;A3KGF7	Phosphoinositide phospholipase C;1-phosphatidylinositol 4,5-bisphosphate phosphodiesterase beta-2	Plcb2
21.2136	20.5501	20.4176	20.7519	20.3721	20.4902	2	1	238.18	1.6956	2		0.523342	-0.189018	A3KGI3;Q66JQ7;A3KGI5	A3KGI3;Q66JQ7;A3KGI5	Protein CASC5	Casc5
24.4992	24.6364	23.4284	23.5082	23.7905	21.4792	2	32.7	17.109	11.681	11		0.199524	-1.26204	A3KGQ6;Q9D898	A3KGQ6;Q9D898	Actin-related protein 2/3 complex subunit 5;Actin-related protein 2/3 complex subunit 5-like protein	Arpc5l
23.7639	24.0007	24.6273	25.1146	24.8674	25.1066	2	6.3	38.174	6.081	20		0.0291405	0.898915	A3KGR9;Q9D8V0-3;Q9D8V0;Q9D8V0-4;Q6PGJ8;Q9D8V0-2	A3KGR9;Q9D8V0-3;Q9D8V0;Q9D8V0-4;Q6PGJ8;Q9D8V0-2	Minor histocompatibility antigen H13	H13;Hm13
23.1002	20.5741	24.0386	24.3799	24.4733	24.4839	1	14.1	10.438	3.3974	6		0.144337	1.87474	S4R2J2;S4R2L5;A3KGT0;V9GX43;S4R2U7;S4R1S7;E9QA47;Q9Z0H4-11;Q9Z0H4-7;Q9Z0H4-5;Q9Z0H4-4;Q9Z0H4;Q9Z0H4-8;Q9Z0H4-2;Q9Z0H4-6;Q9Z0H4-9	S4R2J2;S4R2L5;A3KGT0;V9GX43;S4R2U7;S4R1S7;E9QA47;Q9Z0H4-11;Q9Z0H4-7;Q9Z0H4-5;Q9Z0H4-4;Q9Z0H4;Q9Z0H4-8;Q9Z0H4-2;Q9Z0H4-6;Q9Z0H4-9	CUGBP Elav-like family member 2	Celf2
24.1611	24.3499	23.8699	23.89	23.5769	23.6576	4	8.9	80.851	11.03	10		0.0675172	-0.418774	A6H611	A6H611	Mitochondrial intermediate peptidase	Mipep
23.7998	23.7136	23.2227	23.1775	23.6434	22.7349	2	15.9	24.535	2.4421	6		0.283626	-0.393422	A6H630-2;A6H630;A6H630-3;A6H630-4	A6H630-2;A6H630;A6H630-3;A6H630-4	UPF0364 protein C6orf211 homolog	not assigned
22.3005	21.2363	21.3934	20.2632	20.6246	22.1034	2	3.1	111.86	3.8401	0		0.378511	-0.646369	A6PW47;Q99K74-3;Q99K74-2;Q99K74	A6PW47;Q99K74-3;Q99K74-2;Q99K74	Mediator of RNA polymerase II transcription subunit 24	Med24
23.0471	23.0901	20.3264	21.9632	22.7997	22.5572	1	4.8	45.12	4.1596	5		0.77816	0.285479	A6ZI44;D3YV98	A6ZI44;D3YV98	not assigned	Aldoa
23.3663	22.7028	22.6826	20.2185	22.6079	22.4177	4	2.3	217.29	6.4196	10		0.217198	-1.16918	A8C756;A8C756-4	A8C756	Thyroid adenoma-associated protein homolog	Thada
21.0215	19.2971	23.4687	23.1148	22.6127	23.3798	1	6.3	25.428	2.8627	5		0.22314	1.77332	Q8C6H0;A8DIL0;Q9JL15	Q8C6H0;A8DIL0;Q9JL15	Galectin;Galectin-8	Lgals8
22.9773	20.6508	20.4664	21.8451	22.1145	21.9808	1	6.7	20.871	2.9483	3		0.490651	0.61529	B0QZH9;Q8BSN5	B0QZH9;Q8BSN5	PHD finger protein 23	Phf23
20.6771	22.8427	23.096	22.3122	19.3406	23.1245	3	3.3	119.4	4.1995	3		0.680518	-0.61285	B0QZL5;Q3UDT3;Q8CI98;Q3TBW3;Q3T9Y0;O35904;B1AS26;B1AS24;B1AS25;O35904-2	B0QZL5;Q3UDT3;Q8CI98;Q3TBW3;Q3T9Y0;O35904	Phosphatidylinositol 4,5-bisphosphate 3-kinase catalytic subunit delta isoform	Pik3cd
21.9197	20.5125	20.0408	22.3792	22.5431	22.1658	1	5.5	35.708	6.0722	3		0.0554511	1.53837	B0QZT2;Q5SS80-2;Q5SS80	B0QZT2;Q5SS80-2;Q5SS80	Dehydrogenase/reductase SDR family member 13	Dhrs13
21.0557	20.8284	21.4607	21.1963	21.7791	21.2268	1	17.2	11.008	2.8342	2		0.34105	0.285793	B0QZU1;D6RIQ0;Q9CQJ7-2;Q9CQJ7	B0QZU1;D6RIQ0;Q9CQJ7-2;Q9CQJ7	Securin	Pttg1
25.2418	25.0044	25.0915	24.581	24.4644	24.5475	4	22	21.997	6.6585	20		0.00168614	-0.581626	B0R091;P61022;B0R092	B0R091;P61022	Calcineurin B homologous protein 1	Chp1
23.9773	23.7042	23.651	23.0678	23.2502	23.1327	3	17.9	29.217	9.0941	18		0.00537089	-0.627251	B1AQD9;Q9Z2R6	B1AQD9;Q9Z2R6	Protein unc-119 homolog A	Unc119
25.2988	25.4184	25.4159	25.0373	24.8737	24.9684	4	28.6	23.223	48.793	33		0.0024809	-0.417871	B1AQF4;Q9D7X3;H3BKL8;Q3V2Y9;H3BKD1	B1AQF4;Q9D7X3;H3BKL8;Q3V2Y9;H3BKD1	Dual specificity protein phosphatase 3	Dusp3
23.1913	22.7813	22.6065	22.167	21.7346	22.6623	2	5.6	70.109	4.0867	5		0.103114	-0.67172	B1AQH6;Q925J9-3;Q925J9-2;Q925J9-4;Q925J9	B1AQH6;Q925J9-3;Q925J9-2;Q925J9-4;Q925J9	Mediator of RNA polymerase II transcription subunit 1	Med1
23.8504	23.6537	22.9996	22.5478	22.4477	22.4385	2	7.4	39.907	5.5011	7		0.016924	-1.02324	B1AQR8;G3X9T7;O08573-2;O08573	B1AQR8;G3X9T7;O08573-2;O08573	Galectin;Galectin-9	Lgals9
24.5147	24.4232	24.2372	24.0526	24.205	23.876	3	11.8	50.895	26.673	19		0.0502867	-0.347197	B7ZC46;B1AQY9;B1AQZ0;Q8CHH9;Q8CHH9-2	B7ZC46;B1AQY9;B1AQZ0;Q8CHH9;Q8CHH9-2	Septin-8	2008-09-01
20.4137	21.8554	22.678	21.8753	21.9391	22.0066	2	7	49.475	2.4483	4		0.682989	0.291322	B1AR76;F7CPM1;F7C0F2;Q0VF62;B1AR74;Q8CCN5	B1AR76;F7CPM1;F7C0F2;Q0VF62;B1AR74;Q8CCN5	Breast carcinoma-amplified sequence 3 homolog	Bcas3
26.3337	26.1914	25.71	25.252	25.511	25.386	10	22.8	81.917	53.063	50		0.0266492	-0.695348	B1ARB3;Q08481-4;Q08481-2;Q08481-3;Q08481;B1ARA9	B1ARB3;Q08481-4;Q08481-2;Q08481-3;Q08481	Platelet endothelial cell adhesion molecule	Pecam1
23.7549	23.6688	23.4994	23.3564	23.2116	22.9172	1	10	15.617	19.566	6		0.0326643	-0.479333	B1ARC5;B1ARC2;Q8BWY7-3;Q8BWY7;Q8BWY7-2	B1ARC5;B1ARC2;Q8BWY7-3;Q8BWY7;Q8BWY7-2	Zinc transporter ZIP11	Slc39a11
24.9492	23.9725	23.3877	23.6552	24.2426	24.2811	3	0.7	663.28	3.221	9		0.934631	-0.0435143	B1ARU1;E9QA63;B1ARU4;E9PVY8;Q9QXZ0;F6Q750;A0A0A0MQA6;F7ACR9;E9QNP1;Q9QXZ0-3;Q9QXZ0-2;Q9QXZ0-4	B1ARU1;E9QA63;B1ARU4;E9PVY8;Q9QXZ0;F6Q750;A0A0A0MQA6;F7ACR9;E9QNP1;Q9QXZ0-3;Q9QXZ0-2;Q9QXZ0-4	Microtubule-actin cross-linking factor 1	Macf1
23.2314	22.8989	22.9467	22.7527	22.2249	22.0352	2	20.9	10.909	4.0396	7		0.0447414	-0.688082	B1ARW4;Q99LY9	B1ARW4;Q99LY9	NADH dehydrogenase [ubiquinone] iron-sulfur protein 5;NADH dehydrogenase [ubiquinone] iron-sulfur protein 5, N-terminally processed	Ndufs5
21.153	21.9375	22.9774	22.7863	22.7965	22.7889	1	4.6	38.209	5.1523	11		0.21979	0.767928	B1AS37;Q9D032-2;Q9D032;B1AS34;Q9CYZ8-2;Q9CYZ8	B1AS37;Q9D032-2;Q9D032;B1AS34;Q9CYZ8-2;Q9CYZ8	Single-stranded DNA-binding protein 3;Single-stranded DNA-binding protein 2	Ssbp3;Ssbp2
19.9974	20.1135	20.2312	21.9273	21.0233	21.0641	1	1.3	133.35	2.4853	1		0.0154925	1.22424	B1ASP2;P52332	B1ASP2;P52332	Tyrosine-protein kinase;Tyrosine-protein kinase JAK1	Jak1
24.0178	23.8555	23.703	23.0929	23.3462	23.1389	1	9.1	18.798	8.1331	7		0.0051114	-0.666122	Q9D186;B1ASQ2;Q9DCZ4	Q9D186;B1ASQ2;Q9DCZ4	Apolipoprotein O	Apoo
22.8293	22.6108	22.5429	21.8215	21.814	22.2062	1	11.9	15.752	8.767	12		0.0101444	-0.713753	B1ASW5;Q5NCF2	B1ASW5;Q5NCF2	Trafficking protein particle complex subunit 1	Trappc1
25.1162	25.1241	24.7461	24.3465	24.3947	24.1636	5	13.2	59.832	15.943	34		0.00836397	-0.693867	B1ASZ3;Q64516-1;Q64516-2;Q64516;Q8C635;Q9WU65	B1ASZ3;Q64516-1;Q64516-2;Q64516;Q8C635	Glycerol kinase	Gyk;Gk;Gykl1
23.0213	23.3675	22.8305	22.7414	22.3468	22.5331	4	4.2	106.14	5.1918	12		0.0516998	-0.532665	B1AT03;Q3UC82;Q80ZH7;K4DI59;P97386-2;P97386;G3UYI8;Q3TJN5	B1AT03;Q3UC82;Q80ZH7;K4DI59;P97386-2;P97386	DNA ligase;DNA ligase 3	Lig3
20.6977	21.7546	21.175	20.0038	20.9079	22.4211	1	13.3	12.821	2.0235	0		0.904537	-0.0981547	B1AT10;B1AT13;Q920Q6-3;Q920Q6-2;Q920Q6	B1AT10;B1AT13;Q920Q6-3;Q920Q6-2;Q920Q6	RNA-binding protein Musashi homolog 2	Msi2
22.8628	22.6538	22.0168	22.3015	22.26	22.42	2	4.2	57.295	6.6252	8		0.516538	-0.183989	B1AT66-2;B1AT66	B1AT66-2;B1AT66	Monocarboxylate transporter 7	Slc16a6
23.7248	23.1437	23.75	23.9598	24.0011	24.1482	4	15.3	42.467	6.1806	10		0.0735285	0.496836	B1AT82;Q9D0M1;B1AT84;B1AT83	B1AT82;Q9D0M1	Phosphoribosyl pyrophosphate synthase-associated protein 1	Prpsap1
22.4793	23.3795	23.5567	24.0333	24.0651	24.3001	3	19.7	23.587	4.4869	11		0.0445477	0.994307	B1AT92;Q60631;Q60631-2;B1AT95	B1AT92;Q60631;Q60631-2	Growth factor receptor-bound protein 2	Grb2
25.3201	25.6461	25.2753	24.9645	25.3376	24.9934	6	14	60.367	8.9272	10		0.1327	-0.315315	B1ATD2;Q60787;B1ATD1	B1ATD2;Q60787;B1ATD1	Lymphocyte cytosolic protein 2	Lcp2
21.9558	21.1138	21.7775	21.4389	21.7835	21.5894	1	1.1	120.29	1.9754	3		0.967924	-0.0117607	M0QW74;B1ATD5;B1ATD4;R4GML8;Q8K296-2;Q8K296	M0QW74;B1ATD5;B1ATD4;R4GML8;Q8K296-2;Q8K296	Myotubularin-related protein 3	Mtmr3
24.425	24.2903	24.0918	24.165	23.8173	23.7985	2	6.6	54.33	5.7079	12		0.089765	-0.342096	B1AV77;B1ATI0;P47740	B1AV77;B1ATI0;P47740	Aldehyde dehydrogenase;Fatty aldehyde dehydrogenase	Aldh3a2
26.8891	26.6549	26.3314	26.0179	25.8588	25.8707	9	13.3	107.6	47.057	67		0.0138897	-0.709339	B1ATS4;B1ATS5;E9Q559;Q64518-2;Q64518-3;Q64518	B1ATS4;B1ATS5;E9Q559;Q64518-2;Q64518-3;Q64518	Calcium-transporting ATPase;Sarcoplasmic/endoplasmic reticulum calcium ATPase 3	Atp2a3
22.3853	21.7537	20.1236	19.5527	20.1206	20.465	1	2.9	54.164	2.0411	2		1	0	B1ATU5;Q8C2P3	B1ATU5;Q8C2P3	tRNA-dihydrouridine(16/17) synthase [NAD(P)(+)]-like	Dus1l
22.9189	23.3733	22.964	22.6583	22.2341	22.4756	1	2.2	90.705	6.1707	4		0.0294468	-0.629352	B1ATV0;Q9WVD4	B1ATV0;Q9WVD4	H(+)/Cl(-) exchange transporter 5	Clcn5
22.0822	19.7737	23.1675	23.9538	23.6332	23.9803	3	13.9	27.917	11.052	10		0.0961969	2.18131	B1ATY9;B1ATZ0;B1ATZ1;Q3UMA3;Q99LI8	B1ATY9;B1ATZ0;B1ATZ1;Q3UMA3;Q99LI8	Hepatocyte growth factor-regulated tyrosine kinase substrate	Hgs
28.0674	27.7092	27.4703	26.9958	26.9334	27.1345	13	27.3	66.113	107.12	111		0.0165658	-0.727761	B1AU25;Q9Z0X1	B1AU25;Q9Z0X1	Apoptosis-inducing factor 1, mitochondrial	Aifm1
27.8782	28.048	28.7198	29.1709	29.2544	29.048	12	18.5	84.012	158.64	77		0.0233351	0.942459	B1AU75;Q99MD9;B1AU76;Q99MD9-2	B1AU75;Q99MD9;B1AU76;Q99MD9-2	Nuclear autoantigenic sperm protein	Nasp
25.7691	26.0527	25.1403	25.167	25.1407	25.1888	6	20.2	45.065	31.833	15		0.144624	-0.488517	B1AUN3;Q3UKV0;B1AUN2	B1AUN3;Q3UKV0;B1AUN2	not assigned	Eif2b3
20.031	21.6639	20.6884	21.0216	20.2722	19.8723	1	6.1	24.392	2.8597	1		1	0	B1AUY1;E9Q4R3;Q3TE27;E9PYS6;B1AUX5;B1AUY2;Q80Z68;B1AUY3	B1AUY1;E9Q4R3;Q3TE27;E9PYS6;B1AUX5;B1AUY2;Q80Z68;B1AUY3	not assigned	Arhgap4
25.4195	25.8291	25.454	25.4974	25.0296	25.145	3	16.8	24.845	14.56	24		0.148655	-0.343556	B1AUY8;B1AUY7;Q9QY36	B1AUY8;B1AUY7;Q9QY36	N-alpha-acetyltransferase 10	Naa10
21.336	20.7899	20.8473	21.2248	21.0976	21.1643	1	7.1	21.781	2.1763	1		0.388552	0.171157	B1AV66;Q8BR70	B1AV66;Q8BR70	Protein YIPF6	Yipf6
21.8082	20.9112	19.8458	20.3172	21.9267	20.4192	1	5.7	23.935	1.6041	0		0.968247	0.0325998	B1AV75;Q3UJP5	B1AV75;Q3UJP5	Protein C8orf37 homolog	2610301B20Rik
21.0387	20.6366	21.9462	22.4909	22.788	20.9893	2	2	104.26	2.515	4		0.263167	0.882238	B1AVH7	B1AVH7	TBC1 domain family member 2A	Tbc1d2
20.9529	20.5737	21.274	21.5925	21.6803	21.8911	1	3.5	34.278	2.4058	2		0.0234677	0.787776	B1AVZ0	B1AVZ0	Uracil phosphoribosyltransferase homolog	Uprt
24.4397	24.3165	23.9329	23.8164	23.4697	23.8648	2	13.9	23.478	42.646	12		0.0597656	-0.512753	B1AWE0;Q6PFA2;B1AWE1;B1AWD8;B1AWD9;O08585	B1AWE0;Q6PFA2;B1AWE1;B1AWD8;B1AWD9;O08585	Clathrin light chain A	Clta
23.4028	21.639	22.6731	20.319	22.4672	19.4104	2	21.3	23.064	13.946	1		0.151905	-1.8394	B1AX95;Q9DBS2	B1AX95;Q9DBS2	Tumor protein p63-regulated gene 1-like protein	Tprgl;Tprg1l
22.2622	21.0298	21.0851	20.9466	20.432	22.6681	1	34.6	6.3702	1.709	0		0.89543	-0.110114	Q3TFT3;B1AXC7;B1AXC5;B1AXC8;Q8K2Q5	Q3TFT3;B1AXC7;B1AXC5;B1AXC8;Q8K2Q5	Coiled-coil-helix-coiled-coil-helix domain-containing protein 7	Chchd7
27.3012	26.929	26.457	26.0625	26.247	26.0011	9	17.1	80.669	27.288	42		0.0360777	-0.792171	B1AXN9;P18654;B1AXP0;B1AXN5;Q9WUT3;B1AXN8;F6UG16;B2GVN8;A2CEE6;A2CEE5;E9PUP0;A2CEE7;E9QK39;Q7TPS0-2;Q7TPS0-3;Q7TPS0	B1AXN9;P18654	Ribosomal protein S6 kinase alpha-3	Rps6ka3
23.56	23.4382	23.3762	23.4854	23.5889	23.2605	5	2.4	294.13	7.498	13		0.910986	-0.0132046	E9PV45;B1AY13;B1AY13-2	E9PV45;B1AY13	Ubiquitin carboxyl-terminal hydrolase;Ubiquitin carboxyl-terminal hydrolase 24	Usp24
22.8404	23.2376	22.5354	22.8998	21.7176	22.4604	4	11.1	53.733	4.5674	8		0.270317	-0.51185	B1AY86;B1AY85;Q9DC11	B1AY86;B1AY85;Q9DC11	Plexin domain-containing protein 2	Plxdc2
20.0312	22.2126	22.5993	22.7065	22.0082	22.9347	2	34.6	9.032	6.3276	3		0.331184	0.935432	B1AZ42;P0C0A3;B1AZ41	B1AZ42;P0C0A3;B1AZ41	Charged multivesicular body protein 6	Chmp6
25.2144	25.0242	24.1067	23.9194	23.7062	23.7491	4	3.4	182.77	14.355	11		0.046659	-0.990209	B1AZI6;F6W2C7;B8A4C2;F6VK25;Q8C690	B1AZI6	THO complex subunit 2	Thoc2
21.5753	22.3186	22.1913	21.7731	22.1932	22.1672	2	13.5	26.903	4.877	7		0.954804	0.0160853	I1E4X0;F6YMR0;E9PUF2;B7ZNS2;B1AZP2-3;B1AZP2-2;B1AZP2;H3BKJ0;H3BJD4;H3BJW9	I1E4X0;F6YMR0;E9PUF2;B7ZNS2;B1AZP2-3;B1AZP2-2;B1AZP2;H3BKJ0;H3BJD4;H3BJW9	Disks large-associated protein 4	Dlgap4
23.9371	24.2527	22.7724	22.4979	23.3306	22.6898	1	10.2	33.099	27.279	13		0.189366	-0.814644	B1B1D8;Q9D773	B1B1D8;Q9D773	39S ribosomal protein L2, mitochondrial	Mrpl2
24.7948	24.7582	24.75	24.274	24.2067	24.2546	2	6.7	43.584	7.122	15		2.75714e-05	-0.522552	B1B507;A0A0A6YW25;Q3TCF3;P18337	B1B507;A0A0A6YW25;Q3TCF3;P18337	L-selectin	Sell
25.3657	25.1093	24.5542	24.5393	24.3174	24.3917	2	19.4	24.446	19.709	11		0.0750385	-0.593616	B1H3M0;E9Q0A7;Q4KMM3-3;Q4KMM3-2;Q4KMM3-4;Q4KMM3	B1H3M0;E9Q0A7;Q4KMM3-3;Q4KMM3-2;Q4KMM3-4;Q4KMM3	Oxidation resistance protein 1	Oxr1
24.1619	23.7913	23.3277	23.2107	23.2995	23.3608	1	33.3	6.9208	10.485	20		0.127746	-0.470019	H3BJY4;H3BLR8;B2KF67;I1E4X7;Q9JI46	H3BJY4;H3BLR8;B2KF67;I1E4X7;Q9JI46	Diphosphoinositol polyphosphate phosphohydrolase 1	Nudt3
20.891	20.1356	20.6221	21.6638	22.0655	21.942	2	3	95.042	8.6169	3		0.00591249	1.34083	G3UXK5;B2KG46;Q8BR07-3;Q8BR07;Q8BR07-4;Q8BR07-2	G3UXK5;B2KG46;Q8BR07-3;Q8BR07;Q8BR07-4	Protein bicaudal D homolog 1	Bicd1
24.0008	23.651	23.7254	22.7457	22.8917	22.6369	1	19.4	6.6416	3.3438	7		0.00133311	-1.03427	M0QWM8;B2LVG5;B2LVG6;E0CXT7;Q8BQZ5;Q8BQZ5-3;Q8BQZ5-2	M0QWM8;B2LVG5;B2LVG6;E0CXT7;Q8BQZ5;Q8BQZ5-3;Q8BQZ5-2	Cleavage and polyadenylation specificity factor subunit 4	Cpsf4
23.6723	23.075	22.8597	22.7428	22.7156	22.4407	1	2.7	48.562	2.9039	8		0.0950731	-0.569287	B2M1R6;P61979-3;H3BKD0;D3Z5X4;H3BKI8;Q8BT23;H3BJ43;H3BLP7;H3BJS9	B2M1R6;P61979-3;H3BKD0;D3Z5X4;H3BKI8	Heterogeneous nuclear ribonucleoprotein K	Hnrnpk;Gm7964
25.5633	26.0692	26.5106	26.1797	26.3696	26.3428	4	25.5	19.28	62.199	36		0.423011	0.249652	D3Z5B1;B2RPU8;Q9D1L0	D3Z5B1;B2RPU8;Q9D1L0	Coiled-coil-helix-coiled-coil-helix domain-containing protein 2, mitochondrial	Zbed5;Chchd2
30.7655	30.5642	30.2525	29.8133	29.8291	29.8373	54	35.9	236.25	323.31	471		0.00937077	-0.700825	E9QAI5;B2RQC6;G3UWN2;B2RQC6-2;E9QAT6;F6S3Z3;Q8C196	E9QAI5;B2RQC6;G3UWN2;B2RQC6-2	CAD protein;Glutamine-dependent carbamoyl-phosphate synthase;Aspartate carbamoyltransferase;Dihydroorotase	Cad
24.4369	23.7689	23.6717	23.1399	21.0591	22.9989	3	6.9	77.731	4.0985	7		0.0939738	-1.55986	B2RQS1;Q9ERG2	B2RQS1;Q9ERG2	Striatin-3	Strn3
22.6036	22.5875	22.1263	21.3818	21.9365	21.7437	1	5.2	35.286	4.3429	4		0.0290642	-0.751787	B2RQV3;S4R290;Q3UDP0-2;Q3UDP0	B2RQV3;S4R290;Q3UDP0-2;Q3UDP0	WD repeat-containing protein 41	Wdr41
22.7593	22.1878	22.4051	21.9391	21.7233	21.7396	3	3.7	161.09	5.4639	9		0.0226939	-0.650079	B2RR83	B2RR83	Probable ATP-dependent RNA helicase YTHDC2	Ythdc2
21.4389	21.2327	21.0701	20.5946	20.9227	20.9245	1	1.9	137.31	2.0325	1		0.0472857	-0.433283	B2RRD7;E9PXP1;Q80XK2;Q3U109	B2RRD7;E9PXP1;Q80XK2;Q3U109	not assigned	Brpf1
24.1828	24.3699	24.5407	23.7303	24.0816	23.911	9	5.6	230.99	17.888	22		0.0343625	-0.456799	K3W4L0;B2RRE2;E9QAX2;Q9JMH9-4;Q9JMH9-1;Q9JMH9;Q9JMH9-6;E9Q405;Q9JMH9-5;Q9JMH9-7;Q9JMH9-2;E9QA74	K3W4L0;B2RRE2;E9QAX2;Q9JMH9-4;Q9JMH9-1;Q9JMH9;Q9JMH9-6;E9Q405;Q9JMH9-5;Q9JMH9-7;Q9JMH9-2	Unconventional myosin-XVIIIa	Myo18a
25.8863	25.0576	24.7411	25.0145	25.4615	25.4796	9	12.1	123.05	28.169	37		0.821227	0.0901756	B2RRE7;G3UXQ0;G3UXM1	B2RRE7	OTU domain-containing protein 4	Otud4
26.0844	26.379	25.7398	25.3813	25.3543	25.3641	7	6.5	153.92	23.577	39		0.0192281	-0.701152	B2RRI2;Q689Z5;Q689Z5-2;Q7TNB8-3;Q7TNB8-2;Q7TNB8	B2RRI2;Q689Z5;Q689Z5-2	Protein strawberry notch homolog 1	Sbno1
22.9295	23.9335	23.4345	23.5746	23.5768	23.3731	3	29.1	17.171	15.954	11		0.811871	0.0756448	Q8C4Y1;B2RS19;P28574	Q8C4Y1;B2RS19;P28574	Protein max	Max
20.721	22.5341	20.2762	20.4228	19.9685	19.7708	2	2.2	145.09	1.6873	0		0.192349	-1.12306	B2RUJ2;B7ZNX6;Q80TH2-1;Q80TH2;Q80TH2-2;E9Q6L9;Q80TE7	B2RUJ2;B7ZNX6;Q80TH2-1;Q80TH2;Q80TH2-2;E9Q6L9;Q80TE7	Protein LAP2;Leucine-rich repeat-containing protein 7	Erbb2ip;Lrrc7
21.1782	21.6231	21.5857	21.1808	20.6338	21.3521	2	2.6	122.89	3.8298	7		0.191741	-0.406752	B2RUP2-2;B2RUP2	B2RUP2-2;B2RUP2	Protein unc-13 homolog D	Unc13d
23.6893	22.4468	19.7813	22.8308	22.6312	22.8012	5	2.9	263.3	26.671	5		0.535367	0.781924	B2RWS6;F8VPR5;P45481;A0A087WPR8	B2RWS6	Histone acetyltransferase p300	Ep300
24.847	23.8755	23.7632	24.0399	23.6802	24.2731	3	4.6	128.39	15.238	10		0.691635	-0.164183	B2RXC1	B2RXC1	Trafficking protein particle complex subunit 11	Trappc11
26.6921	26.5499	28.2161	29.6576	29.7908	29.8216	2	4.3	32.574	146.93	167		0.00827199	2.60398	E9Q7H5;B2RXM2;J3QNY1;Q8BG05-2	E9Q7H5;B2RXM2;J3QNY1;Q8BG05-2	Heterogeneous nuclear ribonucleoprotein A3	Gm8991;Gm6793;Gm9242;Hnrnpa3
24.1273	23.1868	22.8469	23.0312	23.2956	23.0454	4	5.5	140.13	22.584	10		0.539516	-0.262957	B2RXW8;B2RXQ2;S4R1D4;A0A087WPJ3;A0A087WPM2;B8QI36;B8QI34;Q8BSS9	B2RXW8;B2RXQ2;S4R1D4	not assigned	Ppfia1
24.2505	23.3391	23.1054	23.0069	22.6302	22.8028	3	4.9	85.184	5.8853	9		0.109129	-0.751716	J3QK13;E9QNQ2;B2RXR6;J3QNJ4	J3QK13;E9QNQ2;B2RXR6	Serine/threonine-protein phosphatase 6 regulatory ankyrin repeat subunit B	Ankrd44
24.3587	23.8732	22.7641	24.213	23.8008	23.4566	6	4	214.43	7.4188	8		0.776253	0.158132	B2RY04	B2RY04	Dedicator of cytokinesis protein 5	Dock5
25.6178	25.991	25.3821	25.702	25.6924	25.2384	10	14.6	99.551	26.261	23		0.637079	-0.11935	B2RY56;S4R2B0	B2RY56;S4R2B0	RNA-binding protein 25	Rbm25
30.6638	31.029	31.082	30.7056	30.7908	30.6691	68	38.7	280.5	323.31	661		0.21045	-0.203101	B7FAU9;Q8BTM8;B7FAV1;F6XC15;F6Z2C0;J3JS91;Q8BTM8-2;F7AVL7	B7FAU9;Q8BTM8;B7FAV1	Filamin-A	Flna
23.8553	24.4978	25.556	25.0402	25.2691	25.2132	2	16.2	19.339	31.642	34		0.343143	0.537804	B7ZBY7;E9PY39;Q9CZY3;Q9CZY3-2;B7ZBY6;D3Z6R2	B7ZBY7;E9PY39;Q9CZY3;Q9CZY3-2;B7ZBY6	Ubiquitin-conjugating enzyme E2 variant 1	Ube2v1;Gm20431
19.6146	21.7381	22.0111	21.675	21.578	19.7019	1	28.6	5.9364	2.4931	1		0.897451	-0.136309	B7ZC21;B7ZC22;O70139	B7ZC21;B7ZC22;O70139	cAMP-dependent protein kinase inhibitor gamma	Pkig
22.3562	21.4028	21.1875	21.4023	21.0372	20.9043	1	11.2	18.736	4.6322	3		0.241363	-0.5342	B7ZC40;Q923X4-2;Q923X4	B7ZC40;Q923X4-2;Q923X4	Glutaredoxin-2, mitochondrial	Glrx2
25.4446	25.6735	25.3412	24.8309	24.9878	25.0449	2	28.8	17.153	67.845	11		0.0105048	-0.53194	B7ZC72;B7ZC71;Q8BHG2;Q8BHG2-2;Q8BHG2-3;A2A8E2;B7ZC73;A2A8E4	B7ZC72;B7ZC71;Q8BHG2;Q8BHG2-2;Q8BHG2-3;A2A8E2	UPF0587 protein C1orf123 homolog	0610037L13Rik
24.014	23.9761	23.8462	23.651	23.6753	23.6748	2	8.7	43.174	7.1979	2		0.00564096	-0.278451	B7ZCU2;B7ZCU5;B7ZCU4;B7ZCU3;B7ZCU0;J3QNK8;Q8CBW3-5;Q8CBW3-2;Q8CBW3-4;Q8CBW3-3;Q8CBW3	B7ZCU2;B7ZCU5;B7ZCU4;B7ZCU3;B7ZCU0;J3QNK8;Q8CBW3-5;Q8CBW3-2;Q8CBW3-4;Q8CBW3-3;Q8CBW3	Abl interactor 1	Abi1
24.7499	24.6623	24.3668	23.836	23.9369	23.7798	4	16.2	56.677	18.186	23		0.00399626	-0.742105	B7ZMP1;B7ZMP1-2;E9Q1R1	B7ZMP1;B7ZMP1-2	Probable Xaa-Pro aminopeptidase 3	Xpnpep3
20.7779	20.8083	21.1058	20.8855	20.4432	19.2791	1	4.7	40.672	2.2194	4		0.229516	-0.694734	B7ZNH2;O70237	B7ZNH2;O70237	Zinc finger protein Gfi-1b	Gfi1b
23.743	23.2195	23.3264	22.8686	23.0471	22.9554	2	33.7	9.4097	4.3971	5		0.0480136	-0.472616	B7ZNP3;Q3V4B5	B7ZNP3;Q3V4B5	COMM domain-containing protein 6	Commd6
25.3025	25.0087	25.2253	24.4236	24.6572	24.7927	10	12.4	133.35	27.511	31		0.0163409	-0.554328	B7ZP47;Q65Z40;F6YCH1;G3UXQ2	B7ZP47;Q65Z40	Wings apart-like protein homolog	Wapal
23.7542	23.7066	23.4065	22.7385	22.8417	22.7918	2	5.6	67.983	16.734	6		0.00180499	-0.831762	B7ZP57;O54972;E9QM80;O54972-2	B7ZP57;O54972;E9QM80;O54972-2	Protein CBFA2T3	Cbfa2t3
23.5761	24.6588	23.2382	23.0033	23.1091	23.1039	2	4.6	68.59	2.4628	1		0.154992	-0.752263	B8JJC1;Q8BJ37	B8JJC1;Q8BJ37	Tyrosyl-DNA phosphodiesterase 1	Tdp1
29.1437	28.9018	28.706	28.1035	28.0938	28.2433	16	34.8	68.161	167.65	181		0.00472455	-0.770294	B8JK33;B8JK32;Q9D0E1-2;Q9D0E1;F6W322;F7C9U3	B8JK33;B8JK32;Q9D0E1-2;Q9D0E1	Heterogeneous nuclear ribonucleoprotein M	Hnrnpm
21.1901	21.1608	19.4256	21.9701	22.0734	22.0196	1	2.4	46.288	2.2444	3		0.0707263	1.42891	B8ZXI1	B8ZXI1	Queuine tRNA-ribosyltransferase subunit QTRTD1	Qtrtd1
21.444	20.7751	20.7207	20.4212	27.4079	27.3292	1	6.4	19.703	1.6712	2		0.155043	4.07285	B9EHC9;Q9D534	B9EHC9;Q9D534	Zinc finger C2HC domain-containing protein 1B	Zc2hc1b
23.7623	22.762	23.0818	22.7801	22.6024	22.6215	2	1.1	227.46	4.2926	4		0.149958	-0.534047	B9EJ54	B9EJ54	not assigned	Nup205
22.2925	21.1363	20.532	22.0255	20.7518	20.5384	1	1	127.74	2.3213	1		0.772267	-0.215054	B9EJ80	B9EJ80	not assigned	Pdzd8
26.2885	26.1708	25.5362	25.3332	25.2191	25.1633	8	14.4	101.27	27.325	33		0.0335158	-0.759909	B9EJ86;G3X9N6;G5E833;Q9ER64	B9EJ86;G3X9N6	Oxysterol-binding protein	Osbpl8
24.079	23.9658	24.2965	23.843	23.5689	23.8112	6	10.4	93.85	16.579	8		0.0456212	-0.372712	B9EJR8	B9EJR8	not assigned	Heatr2
23.9506	23.8591	23.7005	22.8939	23.0395	23.3222	2	2.6	121.8	2.7913	7		0.00666181	-0.751493	B9EKI3;D6RJK7	B9EKI3;D6RJK7	TATA element modulatory factor	Tmf1
24.355	25.266	24.6849	24.8382	24.7094	24.7473	6	5.3	188.35	28.174	13		0.989713	-0.00369008	B9EKJ3;Q80TL7-2;Q80TL7	B9EKJ3;Q80TL7-2;Q80TL7	Protein MON2 homolog	Mon2
23.7063	22.7446	23.2833	22.8432	23.1149	23.0388	4	3	191.46	10.687	9		0.444195	-0.245778	B9EKS2;Q6ZPY7-2;Q6ZPY7	B9EKS2;Q6ZPY7-2;Q6ZPY7	Lysine-specific demethylase 3B	Kdm3b
22.7598	22.6095	22.1735	21.9156	21.8221	21.7495	1	6.7	38.044	4.5336	6		0.0197863	-0.685188	D3YTN4;Q99JY3	D3YTN4;Q99JY3	GTPase IMAP family member 4	Gimap4
25.7666	26.2867	26.4347	25.6573	25.7725	25.3932	2	7.4	35.534	9.851	19		0.0746665	-0.554984	F6VQH5;D3YTQ3;Q9Z130;Q9D3U4	F6VQH5;D3YTQ3;Q9Z130	Heterogeneous nuclear ribonucleoprotein D-like	Hnrnpdl
20.1862	21.5872	21.9494	22.0206	22.0003	21.4773	1	1.8	74.088	1.6451	3		0.35496	0.591844	D3YTQ5;Q80XL6	D3YTQ5;Q80XL6	Acyl-CoA dehydrogenase family member 11	Acad11
26.6988	26.3871	28.0471	29.5122	28.7746	29.4175	3	27.1	13.742	38.575	61		0.0173304	2.19042	D3YTQ9;P62843	D3YTQ9;P62843	40S ribosomal protein S15	Rps15
24.5392	24.7057	22.35	23.7563	24.3266	24.9188	4	19.5	29.07	9.3718	8		0.602214	0.468935	D3YTR5;Q9Z2D8-2;Q9Z2D8;F6WZH1;D3YTR4	D3YTR5;Q9Z2D8-2;Q9Z2D8;F6WZH1;D3YTR4	Methyl-CpG-binding domain protein 3	Mbd3
22.4462	22.2261	22.1101	21.9599	21.3727	21.931	2	4.6	51.395	3.8241	11		0.0781378	-0.506277	D3YTR6;Q8R0G7;D6REG2;D3YWU4;D3YWA9	D3YTR6;Q8R0G7;D6REG2;D3YWU4;D3YWA9	Protein spinster homolog 1	Spns1
25.1461	25.08	25.0741	24.435	24.3435	24.7279	3	15.9	19.569	3.6216	13		0.00718559	-0.597944	D3YWT0;D3Z569;D3YTS1;Q9R0P6	D3YWT0;D3Z569;D3YTS1;Q9R0P6	Signal peptidase complex catalytic subunit SEC11A	Sec11a
22.754	23.4078	23.3902	23.2651	22.842	23.1287	2	6.5	45.075	4.7151	8		0.693411	-0.105399	D3YTT4;Q9D7B6	D3YTT4;Q9D7B6	Isobutyryl-CoA dehydrogenase, mitochondrial	Acad8
24.1648	23.9522	23.5915	23.4504	23.6714	23.3947	4	6.1	100.5	11.184	11		0.101379	-0.397381	D3YTT6;Q9DBS9;F8WH20;D3Z194;D3YVF7	D3YTT6;Q9DBS9;F8WH20;D3Z194	Oxysterol-binding protein;Oxysterol-binding protein-related protein 3	Osbpl3
24.7867	24.4643	24.2862	23.7573	23.841	23.7822	5	15.3	61.159	31.054	18		0.00839875	-0.718946	D3YTU2;Q3U0K8-2;Q3U0K8-3;Q3U0K8	D3YTU2;Q3U0K8-2;Q3U0K8-3;Q3U0K8	Prolyl 3-hydroxylase OGFOD1	Ogfod1
24.8307	24.3441	24.7013	25.1863	24.5904	24.8479	4	16.7	33.081	9.3216	20		0.331038	0.2495	D3YU12;Q8K2T1;G5E8S7;Q8K2T1-2;Q8K2T1-3	D3YU12;Q8K2T1;G5E8S7;Q8K2T1-2	NmrA-like family domain-containing protein 1	Nmral1
24.8399	24.1552	24.2176	23.6797	23.6921	23.713	4	10	62.779	11.312	15		0.0316134	-0.709303	D3YU17;Q8VCM8;F6S731	D3YU17;Q8VCM8	Nicalin	Ncln
23.4372	23.5051	23.2713	22.4729	23.4298	22.8651	1	13	13.398	4.1597	4		0.167603	-0.481915	F6UP63;D3YU33;Q8CHK3	F6UP63;D3YU33;Q8CHK3	Lysophospholipid acyltransferase 7	Mboat7
21.1425	22.9945	23.2932	22.6149	22.7847	22.5521	2	7.2	56.167	28.657	5		0.809804	0.173844	D3YU58;Q9WVM3	D3YU58;Q9WVM3	Anaphase-promoting complex subunit 7	Anapc7
20.2249	21.6049	20.9713	22.5749	22.584	22.8173	5	3.1	231.88	6.0358	6		0.013238	1.72504	D3Z1U0;E9QL53;D3YU89;P49025-4;P49025;P49025-5;F6SBR5;P49025-3;P49025-2;D3Z477;D3Z1K6	D3Z1U0;E9QL53;D3YU89;P49025-4;P49025;P49025-5;F6SBR5;P49025-3	Citron Rho-interacting kinase	Cit
21.7477	20.5616	19.3017	24.5878	25.0333	24.9612	1	8	15.901	3.1521	4	+	0.00386174	4.32378	D3YU99;D3YUA0;Q9CQM2;Q99JH8	D3YU99;D3YUA0;Q9CQM2;Q99JH8	ER lumen protein-retaining receptor;ER lumen protein-retaining receptor 2;ER lumen protein-retaining receptor 1	Kdelr1;Kdelr2
25.8466	25.9985	25.3814	25.1931	25.1227	25.1129	4	37.6	17.74	101.03	29		0.0329323	-0.599275	D3YUK4;Q9DCS9	D3YUK4;Q9DCS9	NADH dehydrogenase [ubiquinone] 1 beta subcomplex subunit 10	Ndufb10
27.4266	27.2331	26.9659	26.442	26.6225	26.4708	9	33.8	49.913	55.413	56		0.00858217	-0.696744	D3YUM1;Q91YT0;D3Z1U9;D3YXX5;D3Z0K1;D6RG60	D3YUM1;Q91YT0;D3Z1U9	NADH dehydrogenase [ubiquinone] flavoprotein 1, mitochondrial	Ndufv1
23.2358	23.5077	23.1194	23.0619	23.0035	23.164	2	3.8	81.16	3.5384	7		0.16438	-0.211193	D3Z5P1;F8WI64;D3YUP0;Q0P5W1-3;Q0P5W1;F6ZLN8;Q0P5W1-2	D3Z5P1;F8WI64;D3YUP0;Q0P5W1-3;Q0P5W1;F6ZLN8;Q0P5W1-2	Vacuolar protein sorting-associated protein 8 homolog	Vps8
27.0903	27.0681	27.0457	26.9915	26.7681	26.6891	5	12.7	70.322	44.411	22		0.0511973	-0.251816	D3YUP1;Q9WVG6-2;Q9WVG6;D6RFA7	D3YUP1;Q9WVG6-2;Q9WVG6	Histone-arginine methyltransferase CARM1	Carm1
25.5454	25.1349	24.4842	24.3735	24.0437	24.4618	6	15.5	60.85	10.506	22		0.0847653	-0.761881	D3YUV1;Q99J45;F7C033;F7C5I8;F7AZ06	D3YUV1;Q99J45	Nuclear receptor-binding protein	Nrbp1
21.3472	22.2786	19.7559	21.86	21.8839	20.1188	1	3	55.36	1.7139	1		0.872846	0.160365	D3YUY3;F8WI18;P70182-2;P70182;P70182-3	D3YUY3;F8WI18;P70182-2;P70182;P70182-3	Phosphatidylinositol 4-phosphate 5-kinase type-1 alpha	Pip5k1a
22.3904	22.041	21.6675	20.6884	20.788	20.8555	1	22.4	5.3185	2.5305	5		0.00423524	-1.25565	D3YV25	D3YV25	not assigned	Arf3
26.6796	25.9642	26.3154	26.2157	26.1655	26.0904	11	15.8	113.6	68.633	51		0.48158	-0.162536	D3YVL0;E9PW39;P23249;D3YYR1	D3YVL0;E9PW39;P23249	Putative helicase MOV-10	Mov10
24.9215	24.7603	24.4174	25.5727	24.5118	25.3777	3	14.8	28.592	21.734	9		0.27362	0.454294	D3YVM2;Q9QY73;D6RI96	D3YVM2;Q9QY73	Transmembrane protein 59	Tmem59
28.6581	28.1948	28.1771	28.2429	28.0632	28.0814	15	38.1	49.538	164.91	125		0.270173	-0.21416	D3YVN7;Q8BFR5;Q8BFR5-2	D3YVN7;Q8BFR5;Q8BFR5-2	Elongation factor Tu;Elongation factor Tu, mitochondrial	Gm9755;Tufm
21.5319	21.3818	19.8285	21.04	19.769	19.9184	1	35.3	5.5268	3.0343	1		0.37689	-0.671593	D3YZ95;D3YZ04;D3YWI9;D6REI5;D6RCG5;D3YVR5;D3Z2V1;D3Z4U8;Q91VU6	D3YZ95;D3YZ04;D3YWI9;D6REI5;D6RCG5;D3YVR5;D3Z2V1;D3Z4U8;Q91VU6	DDB1- and CUL4-associated factor 11	Dcaf11
23.0144	23.6515	24.5819	23.456	23.2382	23.7138	1	11.7	15.17	50.257	24		0.587605	-0.279953	D3YVR9;Q9R0P4	D3YVR9;Q9R0P4	Small acidic protein	1110004F10Rik;Smap
21.1985	22.1917	22.3321	22.0348	22.4207	22.1855	2	4	85.381	5.7155	6		0.458901	0.306244	D3YVU1;Q99LG0;D3Z6E6;D6RHQ6	D3YVU1;Q99LG0;D3Z6E6;D6RHQ6	Ubiquitin carboxyl-terminal hydrolase 16	Usp16
22.5826	22.2277	23.0475	24.415	24.5649	24.6543	3	19.8	18.046	16.55	16		0.00147001	1.92547	G3UYJ5;G3XA75;G3XA66;D3Z3F4;D3YVW0;F7C846;P47802;G3UXX9	G3UYJ5;G3XA75;G3XA66;D3Z3F4;D3YVW0;F7C846;P47802	Metaxin-1	Mtx1
20.8834	20.3714	21.3946	23.489	23.7871	23.3936	3	7	79.904	4.5574	3	+	0.00109906	2.67341	D3YVW2;Q8BXA1	D3YVW2;Q8BXA1	Golgi integral membrane protein 4	Golim4
21.4617	21.0581	21.5858	21.4359	21.3565	21.5875	2	6.7	52.071	1.8238	3		0.625199	0.0914574	D3YVY9;Q14AI0	D3YVY9;Q14AI0	Sister chromatid cohesion protein DCC1	Dscc1;DSCC1
21.112	21.2237	22.3285	19.4436	21.3712	19.3346	1	31.8	5.1089	3.201	8		0.121255	-1.50492	D3YVZ9;P58059	D3YVZ9;P58059	28S ribosomal protein S21, mitochondrial	Mrps21
24.1163	24.3014	24.5646	24.3518	24.3862	24.3401	3	5.6	98.915	12.835	16		0.81907	0.031943	D3YW20;D3YW19;I1E4X5;Q8BWQ6-2;Q8BWQ6;H3BJE8;Q8BWQ6-3	D3YW20;D3YW19;I1E4X5;Q8BWQ6-2;Q8BWQ6;H3BJE8	UPF0505 protein C16orf62 homolog	9030624J02Rik
25.9915	26.0231	25.6709	25.2239	25.1515	25.17	4	42.7	25.31	42.462	26		0.00338845	-0.713383	D3YW48;O88456	D3YW48;O88456	Calpain small subunit 1	Capns1
22.0837	22.242	22.1798	22.1463	21.8899	22.1395	2	13.4	22.422	3.3979	1		0.316348	-0.109971	D6RCX5;D3Z0X8;D3YW54;Q9CWE0-2;Q9CWE0	D6RCX5;D3Z0X8;D3YW54;Q9CWE0-2;Q9CWE0	Mitochondrial fission regulator 1-like	Mtfr1l
21.7097	22.2083	23.2777	22.4041	22.6243	22.6359	1	14	9.3584	3.1579	5		0.755657	0.156189	H3BLI9;D3YW86;D3Z0V7;E9QLZ1;P62500-2;P62500-3;P62500	H3BLI9;D3YW86;D3Z0V7;E9QLZ1;P62500-2;P62500-3;P62500	TSC22 domain family protein 1	Tsc22d1
21.4886	22.2678	19.5549	21.3092	19.936	20.7271	1	8	22.605	2.1158	1		1	0	D3YWC2;D3Z6F1;Q9JM93	D3YWC2;D3Z6F1;Q9JM93	ADP-ribosylation factor-like protein 6-interacting protein 4	Arl6ip4
20.9004	21.3801	20.2389	20.9544	20.361	22.6376	1	9.1	15.518	2.1847	0		0.56253	0.477901	D3YZ84;D3YY06;D3YWG5;D6RH65;H7BX14;Q8BMZ5-2;Q8BMZ5	D3YZ84;D3YY06;D3YWG5;D6RH65;H7BX14;Q8BMZ5-2;Q8BMZ5	tRNA-splicing endonuclease subunit Sen34	Tsen34
24.4673	24.9556	24.6144	23.8576	21.6132	23.6658	2	11.7	21.82	27.505	14		0.0896637	-1.6336	D3YWJ5;Q921Z5-2;J3QM73;D3Z325;D3Z312;Q921Z5	D3YWJ5;Q921Z5-2;J3QM73;D3Z325;D3Z312;Q921Z5	Tumor necrosis factor alpha-induced protein 8	Tnfaip8
21.8484	20.3527	21.451	21.071	20.9744	21.0584	1	7.5	46.434	3.5081	1		0.704459	-0.182719	D3YWK1;Q80W47	D3YWK1;Q80W47	WD repeat domain phosphoinositide-interacting protein 2	Wipi2
21.8689	19.7002	20.236	20.266	21.9681	21.6996	1	6.4	17.764	2.1205	1		0.445527	0.709521	F7BX63;F7CV24;D6RHL8;D3YWN6;D3Z6I5;Q9QXP4	F7BX63;F7CV24;D6RHL8;D3YWN6;D3Z6I5;Q9QXP4	Protein downstream neighbor of Son	Donson
27.5419	27.3247	27.1993	26.6303	26.8335	26.7827	7	56.1	20.008	79.578	52		0.00663733	-0.606469	D3YWR7;Q8BVI4;D3Z1A1;D3Z099	D3YWR7;Q8BVI4	Dihydropteridine reductase	Qdpr
26.5703	26.1942	26.1247	25.6608	25.6523	25.7462	9	20.3	66.757	36.871	27		0.0125773	-0.609968	D3YWS2;E9QK48;Q7TNG5;Q7TNG5-2;D6RGM3	D3YWS2;E9QK48;Q7TNG5;Q7TNG5-2;D6RGM3	Echinoderm microtubule-associated protein-like 2	Eml2
23.1721	20.623	22.9321	20.0395	19.5167	20.6954	1	5.1	35.181	3.1514	2		0.0705	-2.15854	D3YWT1;D3Z3N4	D3YWT1;D3Z3N4	not assigned	Hnrnph3
22.1923	22.1856	22.511	21.9975	21.9988	22.3092	1	21.2	12.633	3.1924	2		0.262437	-0.194503	D3YWT4;Q920D3	D3YWT4;Q920D3	Mediator of RNA polymerase II transcription subunit 28	Med28
20.2667	21.854	23.0071	23.5222	23.4918	24.0189	4	2.7	241.05	18.407	6		0.0725695	1.96837	D3YWX2;E9Q803;F6YTL8;Q9R0I7	D3YWX2;E9Q803;F6YTL8;Q9R0I7	YLP motif-containing protein 1	Ylpm1
21.0929	21.6357	20.4604	21.1155	21.4222	21.5086	1	6.4	26.099	2.0012	3		0.471663	0.285775	D3Z084;D3YWY3;Q9Z321	D3Z084;D3YWY3;Q9Z321	DNA topoisomerase 3-beta-1	Top3b
25.2383	24.9453	24.5486	24.1262	23.7995	23.52	4	21.1	31.847	13.347	15		0.0145865	-1.09547	F6TCV0;D3YX27;Q9JIY5;D3YX28;F6XUR8;S4R1B3;S4R1A8	F6TCV0;D3YX27;Q9JIY5;D3YX28;F6XUR8;S4R1B3	Serine protease HTRA2, mitochondrial	Htra2
25.8347	25.5083	25.618	25.2078	25.3033	25.2874	13	15.1	126.82	54.548	30		0.0181021	-0.387554	D3YX34;E9Q586;E9Q3M3;O08788-2;O08788	D3YX34;E9Q586;E9Q3M3;O08788-2;O08788	Dynactin subunit 1	Dctn1
28.6523	28.6944	28.8589	28.5538	28.3932	28.4959	7	34.4	26.402	79.761	128		0.0318413	-0.254251	D3YX79;Q9Z2U1	D3YX79;Q9Z2U1	Proteasome subunit alpha type;Proteasome subunit alpha type-5	Gm8394;Psma5
22.0479	21.3991	20.5796	20.0562	20.4068	22.7424	2	13.9	26.187	2.6369	0		0.786248	-0.273744	D3YXA2;Q923B1;F6UCV1	D3YXA2;Q923B1;F6UCV1	Lariat debranching enzyme	Dbr1
24.5725	23.8976	23.7867	23.3363	23.3785	23.5613	1	1.3	105.32	16.807	11		0.0607888	-0.660243	S4R1M2;D3YXK2	S4R1M2;D3YXK2	Scaffold attachment factor B1	Safb
23.0926	23.0981	22.7265	22.2874	22.4464	22.4865	1	10.1	17.942	5.2364	12		0.0145659	-0.565629	D3YXP6;Q9D1G2-3;Q9D1G2-2;Q9D1G2	D3YXP6;Q9D1G2-3;Q9D1G2-2;Q9D1G2	Phosphomevalonate kinase	Pmvk
23.604	24.473	24.9534	24.4828	24.409	24.5196	7	16.1	70.481	19.587	23		0.764585	0.127015	D3Z3A6;D3YXR5;Q60953;F7BTZ2;Q60953-2;D3Z2V0	D3Z3A6;D3YXR5;Q60953;F7BTZ2;Q60953-2	Protein PML	Pml
22.6476	22.603	22.1697	21.6724	22.6667	21.6937	1	12.7	15.636	5.3546	5		0.270105	-0.462463	D3Z100;F6ZXW2;D3YXS7;E9PYD1	D3Z100;F6ZXW2;D3YXS7;E9PYD1	not assigned	Fam98c
22.95	23.5117	22.5123	22.169	21.5928	22.3513	3	8.3	68.176	11.709	10		0.0608948	-0.953651	D3YXZ3;Q91YS4;O88448;D3Z5Y7	D3YXZ3;Q91YS4;O88448	Kinesin light chain 2	Klc2
22.8038	23.1229	23.4588	22.5331	22.1615	22.6533	2	17.6	19.971	6.213	4		0.047428	-0.679202	F6T9K1;D3YY09;Q9D6N5;D3YYC2;G3UXH5	F6T9K1;D3YY09;Q9D6N5;D3YYC2;G3UXH5	Dr1-associated corepressor	Drap1
20.5462	20.4718	21.2034	22.6016	22.5533	22.3301	1	13	10.384	2.3495	3		0.00207615	1.75453	D3YY73;D3Z2N9;E9Q317;O55128	D3YY73;D3Z2N9;E9Q317;O55128	Histone deacetylase complex subunit SAP18	Sap18;Gm10094
20.7775	22.4124	23.0724	22.2751	22.2353	20.4174	3	4.4	144.54	2.997	2		0.652938	-0.444834	G5E8N3;D3YYC3;O88974;O88974-4;O88974-2;O88974-5;O88974-6;O88974-7;O88974-3	G5E8N3;D3YYC3;O88974;O88974-4;O88974-2;O88974-5;O88974-6;O88974-7	Histone-lysine N-methyltransferase SETDB1	Setdb1
23.0491	22.9862	20.7112	21.9243	22.4214	23.0812	2	4.7	64.738	21.696	10		0.800241	0.226817	D3YYD2;Q9D2L9	D3YYD2;Q9D2L9	Protein FAM111A	Fam111a
24.032	24.7352	25.7666	25.3827	25.3218	25.1387	2	21	13.723	49.092	33		0.439556	0.436431	D3YYD5;D3Z645;Q9QZ88;Q9QZ88-2;D3YW98	D3YYD5;D3Z645;Q9QZ88;Q9QZ88-2;D3YW98	Vacuolar protein sorting-associated protein 29	Vps29
20.0115	21.5503	20.4568	20.5569	21.1221	20.3035	1	4.2	36.842	2.5666	0		1	0	J3QK70;D3YYH9	J3QK70;D3YYH9	not assigned	Gm498
20.3285	22.8327	22.5418	21.8321	21.6231	21.8154	2	16.6	16.088	16.971	6		0.86474	-0.144094	D3YYL1;Q921K9	D3YYL1;Q921K9	B-cell CLL/lymphoma 7 protein family member B	Bcl7b
23.2366	25.563	25.1124	26.3309	24.8728	25.0451	2	0.5	502.67	1.7967	4		0.410278	0.778932	F7ABZ6;D3YYQ8	F7ABZ6;D3YYQ8	not assigned	Dnah10
24.9724	24.6403	24.6223	24.0856	24.0586	24.1939	2	13.1	47.214	13.577	6		0.00641879	-0.632285	D3YYW8;Q91V81-2;Q91V81	D3YYW8;Q91V81-2;Q91V81	RNA-binding protein 42	Rbm42
23.0076	23.6279	23.3581	23.1798	22.9023	23.0929	1	11.5	9.9693	2.1204	6		0.238933	-0.272908	D3YZ19;D3YZ20;Q6PI63;O08740	D3YZ19;D3YZ20;Q6PI63;O08740	DNA-directed RNA polymerase II subunit RPB11	Polr2j
24.2064	23.8715	23.785	24.1189	24.3496	24.1448	5	3.7	212.33	19.428	14		0.165784	0.250159	D3YZ62;D3Z4J3;Q99104;G5E8G6;G3X9Y9;P21271;P21271-3;D3Z135;F6TDE5;E9Q1F5	D3YZ62;D3Z4J3;Q99104	Unconventional myosin-Va	Myo5a
24.3126	23.8928	23.7342	23.46	23.3934	23.3276	3	5.7	86.202	9.0152	9		0.0294634	-0.586203	D3YZ98;E9QLS6;Q6PF93-2;Q6PF93;E9Q824	D3YZ98;E9QLS6;Q6PF93-2;Q6PF93;E9Q824	Phosphatidylinositol 3-kinase;Phosphatidylinositol 3-kinase catalytic subunit type 3	Pik3c3
23.6167	23.6377	24.6677	24.758	25.1996	25.1729	2	23.4	13.548	33.332	12		0.0463778	1.06948	D3YZA1;D3Z7T7;E9PW20;Q9CY57-5;Q9CY57-4;Q9CY57-3;Q9CY57-2;Q9CY57	D3YZA1;D3Z7T7;E9PW20;Q9CY57-5;Q9CY57-4;Q9CY57-3;Q9CY57-2;Q9CY57	Chromatin target of PRMT1 protein	Chtop
27.7607	27.4874	27.0554	26.9867	26.8713	26.9387	8	18.8	59.698	79.417	90		0.0732022	-0.502254	E9Q4Q2;D3YZC9;D3YZD0;Q64213-2;Q64213-3;Q64213;D3YVH4;F8WHF9;D6RDB7	E9Q4Q2;D3YZC9;D3YZD0;Q64213-2;Q64213-3;Q64213;D3YVH4	Splicing factor 1	Sf1
22.1321	20.0703	20.6544	20.3438	20.5491	21.0714	1	12.6	14.118	2.5566	1		0.671191	-0.297534	H3BJF7;D3YZE7;E9Q9F9;Q6GQV7	H3BJF7;D3YZE7;E9Q9F9;Q6GQV7	Erythroid differentiation-related factor 1	Edrf1
26.6061	26.4134	26.201	25.5953	25.6133	25.5961	9	39.8	41.683	56.661	49		0.00234512	-0.805304	D3YZJ1;Q64337-2;Q64337;F6VD69	D3YZJ1;Q64337-2;Q64337	Sequestosome-1	Sqstm1
22.7376	22.4619	22.3709	21.8539	21.723	21.7519	1	18	17.245	18.801	4		0.00310334	-0.747207	F7ABX5;Q3U9H3;D3YZR8;Q61337	F7ABX5;Q3U9H3;D3YZR8;Q61337	Bcl2-associated agonist of cell death	Bad
22.7861	22.272	21.7117	22.138	21.9464	21.8821	2	12	24.195	6.425	9		0.449287	-0.267796	D3Z282;D3YZS5;P97473;D6RCY4;D6RE49	D3Z282;D3YZS5;P97473;D6RCY4;D6RE49	RISC-loading complex subunit TARBP2	Tarbp2
21.751	24.4345	24.36	23.4087	23.6127	23.1289	1	17.5	7.5567	4.0566	5		0.889887	-0.131762	D3YZX8;P49962	D3YZX8;P49962	Signal recognition particle 9 kDa protein	Srp9
21.3319	21.6936	23.9742	24.1704	24.2643	24.0888	1	5.3	21.276	2.5874	5		0.0904111	1.84128	E9Q7G1;D3YZZ5	E9Q7G1;D3YZZ5	not assigned	Tmed7
20.7597	20.6356	20.9891	19.8517	21.1119	23.2123	2	12.3	35.064	1.7404	0		0.577284	0.597185	D6RCU1;D3Z007;Q8K4B2	D6RCU1;D3Z007;Q8K4B2	Interleukin-1 receptor-associated kinase 3	Irak3
20.9762	21.7644	23.9152	20.4743	20.2189	19.8458	1	18.3	9.2054	2.0555	1		0.0854438	-2.03893	D3Z016;P0C7N9	D3Z016;P0C7N9	Proteasome assembly chaperone 4	Psmg4
25.7917	25.5798	25.4426	24.998	24.7368	24.8203	5	8.3	78.034	16.229	24		0.00410915	-0.753026	D3Z041;P41216;D3YVF6;D3Z457	D3Z041;P41216	Long-chain-fatty-acid--CoA ligase 1	Acsl1
26.1333	25.8315	25.865	25.4061	25.3282	25.2421	8	12.1	114.77	43.814	41		0.00441123	-0.61776	D3Z061;Q8C7R4	D3Z061;Q8C7R4	Ubiquitin-like modifier-activating enzyme 6	Uba6
26.0073	25.7667	25.5344	25.2617	25.1915	25.3026	12	15.7	123.6	33.655	36		0.0210581	-0.517542	D3Z079;Q8K400;D3Z2Q2;Q8K400-2;F6WXQ4	D3Z079;Q8K400;D3Z2Q2;Q8K400-2	Syntaxin-binding protein 5	Stxbp5
22.0766	23.0774	23.51	22.7777	23.1541	22.9046	1	26.8	7.9329	5.6462	5		0.902065	0.057483	D3Z1S9;D3Z094;Q3TUU5	D3Z1S9;D3Z094;Q3TUU5	Testis-expressed sequence 30 protein	Tex30
22.1693	22.7767	23.2961	24.6621	24.529	24.7901	4	6.1	79.488	14.894	16		0.00461131	1.91301	D3Z0B9;Q571I9	D3Z0B9;Q571I9	Aldehyde dehydrogenase family 16 member A1	Aldh16a1
20.9461	20.6624	20.9101	20.0242	20.2401	22.5974	1	9.1	16.678	2.2115	0		0.896923	0.114373	D3Z0F3;P40630-2;P40630	D3Z0F3;P40630-2;P40630	Transcription factor A, mitochondrial	Tfam
25.5688	26.1623	26.0118	25.8164	25.6412	25.7054	5	24.9	33.591	20.117	37		0.355873	-0.193288	D3Z0F5;O88545;F6QK86	D3Z0F5;O88545	COP9 signalosome complex subunit 6	Cops6
23.6035	23.7159	22.7315	22.0588	22.3173	22.4046	1	7.2	55.019	11.106	4		0.029274	-1.09009	D3Z0H7;G3X8P6;Q99MD6	D3Z0H7;G3X8P6;Q99MD6	Thioredoxin reductase 3	Txnrd3
23.2518	20.0707	22.3046	21.9635	21.7346	21.7048	1	3.4	91.745	12.728	3		0.94088	-0.0747108	D3Z0K6	D3Z0K6	not assigned	Rsbn1l
21.7341	20.6372	23.906	23.3672	23.7834	23.1502	1	12.5	14.692	5.8089	4		0.242282	1.34117	D3Z0K9;D3Z7W0;Q9D7P6	D3Z0K9;D3Z7W0;Q9D7P6	Iron-sulfur cluster assembly enzyme ISCU, mitochondrial	Iscu
22.2714	23.0571	23.2808	22.0734	22.2988	20.8542	2	9.3	23.884	2.864	8		0.1065	-1.12762	D3Z0M4;E9PXK7;Q9Z210;D6RFQ2	D3Z0M4;E9PXK7;Q9Z210;D6RFQ2	Peroxisomal membrane protein 11B	Pex11b
24.785	24.5777	24.3647	24.162	24.0161	23.9192	6	9.2	95.493	9.3267	23		0.0179792	-0.54335	D3Z0M9	D3Z0M9	not assigned	Ddx23
21.3072	21.7027	20.5733	22.0556	22.0556	22.1236	1	4.7	32.649	2.1091	3		0.0560949	0.883864	D3Z0Q4;D3Z4L1;Q3URQ7-2;Q3URQ7	D3Z0Q4;D3Z4L1;Q3URQ7-2;Q3URQ7	Methenyltetrahydrofolate synthase domain-containing protein	Mthfsd
24.4725	24.6016	24.2938	23.7135	23.6	23.8244	4	9.5	76.623	26.317	19		0.00252577	-0.743303	D3Z0Q6;Q9Z1E4	D3Z0Q6;Q9Z1E4	Glycogen [starch] synthase, muscle	Gys1
28.2021	28.3133	28.3192	27.8489	27.819	27.8605	8	34.4	27.372	76.867	74		0.000407132	-0.435392	D3Z0S6;Q62189;D6RI83;F8VQ88	D3Z0S6;Q62189	U1 small nuclear ribonucleoprotein A	Snrpa
22.0493	22.1572	21.939	21.6937	21.536	21.7196	3	6.1	69.796	4.1608	7		0.00944754	-0.398701	D3Z0T0;Q62311;D3Z5H6	D3Z0T0;Q62311	Transcription initiation factor TFIID subunit 6	Taf6
22.4355	20.9429	22.168	21.7345	21.8477	22.1101	1	8.1	18.056	2.8231	3		0.923006	0.0486412	D3Z0T5;Q8BQ47	D3Z0T5;Q8BQ47	Protein canopy homolog 4	Cnpy4
24.7406	25.2517	25.0632	24.5589	24.5035	25.1439	5	11	71.59	14.889	18		0.326612	-0.283072	D3Z0V2;Q9ES28-8;Q9ES28-4;Q9ES28-3;Q9ES28-2;Q9ES28-7;Q9ES28;Q9ES28-6;Q9ES28-5;A2AFJ8	D3Z0V2;Q9ES28-8;Q9ES28-4;Q9ES28-3;Q9ES28-2;Q9ES28-7;Q9ES28;Q9ES28-6;Q9ES28-5	Rho guanine nucleotide exchange factor 7	Arhgef7
27.4949	27.4914	27.4589	27.1602	27.3413	27.3307	11	30.9	55.779	104.17	79		0.0268327	-0.204329	D3Z0Y1;P57725;F8VQK5;P59808	D3Z0Y1;P57725	SAM domain-containing protein SAMSN-1	Samsn1
23.2667	23.0103	22.6823	22.4928	22.2239	22.4167	2	12.2	37.166	3.2725	7		0.0312977	-0.608597	D3Z132;Q5U4D9;F6S2T7;D3Z131	D3Z132;Q5U4D9;F6S2T7;D3Z131	THO complex subunit 6 homolog	Thoc6
22.0159	21.6526	19.765	22.8885	23.4335	23.0954	3	20.4	20.839	3.7877	1		0.0494262	1.99466	D3Z191;Q80X71;D3Z6E0;D3Z0M2	D3Z191;Q80X71;D3Z6E0;D3Z0M2	Transmembrane protein 106B	Tmem106b
24.2835	24.8288	24.2745	24.4368	24.0336	24.0219	3	20.1	20.275	11.818	14		0.261886	-0.298152	D3Z1H8;D3Z1H9;Q9JL62	D3Z1H8;D3Z1H9;Q9JL62	Glycolipid transfer protein	Gltp
26.176	25.8953	26.0569	25.9508	26.5316	26.547	6	22.3	32.399	17.814	32		0.230234	0.300387	D3Z1M3;Q6ZQI3	D3Z1M3;Q6ZQI3	Malectin	Mlec
19.9067	21.0032	21.4396	21.2009	21.1959	21.0726	1	1.7	72.888	2.754	2		0.460694	0.373308	F7AN16;H7BX06;D3Z1N2;Q3UIW5-2;Q3UIW5	F7AN16;H7BX06;D3Z1N2;Q3UIW5-2;Q3UIW5	RING finger protein 10	Rnf10
24.4003	24.4569	24.5338	27.9893	28.0904	28.0884	3	19.5	16.966	6.2711	12	+	2.45094e-07	3.59237	F6QL70;D3Z1N9;P47915;F6YH22;W4VSN7;F6VZG1	F6QL70;D3Z1N9;P47915;F6YH22;W4VSN7	60S ribosomal protein L29	Gm17669;Gm10709;Rpl29;Gm5218;Gm3550
22.0511	20.3452	22.6115	20.6517	21.579	21.1461	1	5.1	31.505	1.7677	0		0.499072	-0.543654	D3Z233;E9PYV4;Q3UW53	D3Z233;E9PYV4;Q3UW53	Protein Niban	Fam129a
22.2661	21.3591	21.5727	21.1975	21.4808	21.2827	2	7.5	22.028	4.2687	5		0.223283	-0.412332	D3Z285	D3Z285	not assigned	Nfu1
21.1706	21.6142	19.7612	21.0089	19.6539	21.8413	1	4	41.35	2.4318	0		0.98765	-0.0139573	D3Z2B3;D3Z7X0;Q8K370	D3Z2B3;D3Z7X0;Q8K370	Acyl-CoA dehydrogenase family member 10	Acad12;Acad10
20.2301	19.0328	21.8139	21.1449	21.3096	19.6338	1	2.8	35.763	1.5959	2		0.744638	0.337184	D3Z2E8;Q8VEC4	D3Z2E8;Q8VEC4	Calcium homeostasis modulator protein 2	Calhm2
29.4427	29.1708	29.5209	29.6031	29.818	29.6061	1	4.4	28.991	124.25	202		0.0802337	0.297612	D3Z2H9	D3Z2H9	not assigned	Tpm3-rs7
22.7781	22.9015	23.1504	23.2212	22.922	22.9125	3	17.5	29.591	3.6061	10		0.640653	0.0752277	D3Z2J6;Q9D710	D3Z2J6;Q9D710	Thioredoxin-related transmembrane protein 2	Tmx2
20.9596	21.3883	23.6085	26.3445	24.883	25.0259	1	32.6	10.92	8.4047	6		0.0220093	3.43233	D3Z7P7;D3Z326;F6VJ22;D3Z6A5;F6QWT6;F6U9F5;F6Q346;F6W4F5;E9PWV9;D3Z7M6;F6QKL8;D3Z2U7;P27699-11;P27699-10;P27699-2;P27699-8;P27699-7;P27699-6;P27699-5;D3Z0B6;D3YVP3;D3Z773;D3Z4K8;D3Z0R0;F6RB97;D3Z011;Q62347;D3YXV5;E9PV35;F6XRJ7;P27699-4;P27699-3;P27699-9;Q01147-2;Q01147;P27699	D3Z7P7;D3Z326;F6VJ22;D3Z6A5;F6QWT6;F6U9F5;F6Q346;F6W4F5;E9PWV9;D3Z7M6;F6QKL8;D3Z2U7;P27699-11;P27699-10;P27699-2;P27699-8;P27699-7;P27699-6;P27699-5;D3Z0B6;D3YVP3;D3Z773;D3Z4K8;D3Z0R0;F6RB97;D3Z011;Q62347;D3YXV5;E9PV35;F6XRJ7;P27699-4;P27699-3;P27699-9;Q01147-2;Q01147;P27699	cAMP-responsive element modulator;Cyclic AMP-responsive element-binding protein 1	Crem;Creb1
22.2551	20.5693	20.2244	21.2359	20.5748	19.9353	2	1.9	160.01	1.8451	1		0.584545	-0.434217	D3Z2Z1;F8WIA1;Q922J3-2;Q922J3;Q8C0S5;F6RCU2;F7CB97;D3Z3M7	D3Z2Z1;F8WIA1;Q922J3-2;Q922J3;Q8C0S5;F6RCU2;F7CB97;D3Z3M7	CAP-Gly domain-containing linker protein 1	Clip1
23.7111	24.4357	23.9131	24.7712	26.4098	24.6378	5	7.8	84.702	8.3989	10		0.108893	1.25292	D3Z390;Q921C5;Q921C5-2;Q921C5-3	D3Z390;Q921C5;Q921C5-2;Q921C5-3	Protein bicaudal D homolog 2	Bicd2
23.6117	24.2642	24.9541	24.6288	24.3162	24.7533	2	12.8	21.919	15.946	17		0.517964	0.289476	D3Z3A0;Q9DCL8	D3Z3A0;Q9DCL8	Protein phosphatase inhibitor 2	Ppp1r2
24.4007	24.595	23.5976	23.5554	23.8128	23.3441	1	15.5	11.896	2.0583	3		0.133712	-0.626977	D3Z3B2;E9Q9C5;P63082	D3Z3B2;E9Q9C5;P63082	V-type proton ATPase 16 kDa proteolipid subunit	Atp6v0c
21.0968	20.9839	22.2653	22.0593	21.8549	21.7176	3	12.6	38.684	3.3996	2		0.36666	0.428621	F6UDT8;D3Z3B8;H7BWY4;E9Q9H0;Q811D0-2;Q811D0;Q811D0-3;S4R2T8	F6UDT8;D3Z3B8;H7BWY4;E9Q9H0;Q811D0-2;Q811D0;Q811D0-3;S4R2T8	Disks large homolog 1	Dlg1
22.3532	22.5111	22.9883	22.8731	22.9376	22.826	2	21.4	11.948	4.8958	9		0.248348	0.261368	D3Z3D2;Q9CQ49	D3Z3D2;Q9CQ49	Nuclear cap-binding protein subunit 2	Ncbp2
25.4922	25.419	24.9853	24.8512	24.8122	24.7726	6	17.4	59.388	46.418	40		0.0381672	-0.486833	D3Z619;D3Z3F1;D3Z4V2;Q9D824-3;Q9D824-2;Q9D824;Q9D824-4	D3Z619;D3Z3F1;D3Z4V2;Q9D824-3;Q9D824-2;Q9D824;Q9D824-4	Pre-mRNA 3-end-processing factor FIP1	Fip1l1
21.9036	20.6376	23.6871	22.774	22.5914	22.583	2	5	63.079	15.65	4		0.553125	0.573352	D3Z3F8;Q8R1X6-2;Q8R1X6	D3Z3F8;Q8R1X6-2;Q8R1X6	Spartin	Spg20
25.1474	24.8659	24.3888	24.1784	24.2058	24.0556	2	6.8	42.401	3.9048	7		0.0444685	-0.654115	D3Z3G6;Q63844;D3Z6D8	D3Z3G6;Q63844;D3Z6D8	Mitogen-activated protein kinase;Mitogen-activated protein kinase 3	Mapk3
21.5948	21.2077	20.9983	19.5855	20.9196	20.3129	2	14.9	17.621	1.9665	1		0.0786621	-0.99426	D3Z3R3;P97930	D3Z3R3;P97930	Thymidylate kinase	Dtymk
21.5342	24.594	20.246	20.0712	20.6915	22.3643	1	16.8	10.167	2.558	3		0.499631	-1.0824	F6XLZ3;D3Z3S1;Q9WUQ2	F6XLZ3;D3Z3S1;Q9WUQ2	Prolactin regulatory element-binding protein	Preb
26.9543	26.7861	26.4996	25.9736	26.0343	26.1129	6	24.9	38.797	33.4	42		0.00701902	-0.706406	D3Z3V3;P42209;D3YVG1	D3Z3V3;P42209;D3YVG1	Septin-1	2001-09-01
25.2728	25.6288	25.8353	25.3975	25.3251	25.1523	3	32.4	12.354	4.8327	15		0.184976	-0.287354	D3Z3X4;Q9CQB5	D3Z3X4;Q9CQB5	CDGSH iron-sulfur domain-containing protein 2	Cisd2
23.9668	23.5698	23.2659	22.5211	22.7407	22.7736	2	2.9	107.69	7.1784	6		0.0133301	-0.922323	D3Z4I0;D3Z3Y1;D3YTQ6	D3Z4I0;D3Z3Y1;D3YTQ6	not assigned	Pigg
27.8241	27.9395	27.7579	27.4684	27.1243	26.9898	2	14.2	32.745	6.2671	4		0.0131548	-0.646375	D3Z494;G5E895;S4R2G9	D3Z494;G5E895	not assigned	Akr1b10
25.0106	24.8123	24.5372	24.1334	24.1806	24.2356	2	6.5	39.366	6.2738	17		0.0126618	-0.603502	D3Z4B2;Q9CWZ7	D3Z4B2;Q9CWZ7	Gamma-soluble NSF attachment protein	Napg
23.0955	20.269	22.4447	22.4121	22.1081	19.9146	2	29.9	11.607	4.1655	5		0.713438	-0.458082	D3Z4D6;D3Z4C9;Q9CQY6	D3Z4D6;D3Z4C9;Q9CQY6	Ubiquinol-cytochrome-c reductase complex assembly factor 2	Uqcc2
20.8531	21.1657	19.3639	21.972	22.1989	22.3685	1	13.7	10.478	3.2468	3		0.03884	1.71894	D3Z4D1;O88824	D3Z4D1;O88824	Protein JTB	Jtb
21.4646	21.1178	20.5215	23.2595	23.3508	23.3209	1	3.1	42.682	7.51	3	+	0.00119164	2.27578	D3Z4H6;P52912;D3YY02	D3Z4H6;P52912;D3YY02	Nucleolysin TIA-1	Tia1
20.7057	21.6602	20.7367	20.7029	20.4746	25.3139	1	1.4	70.38	2.0564	3		0.520909	1.1296	F6XQ35;D3Z4R1	F6XQ35;D3Z4R1	not assigned	Hfm1
20.8811	23.0555	23.7702	24.9171	25.5918	26.5182	11	30.7	33.263	25.352	13		0.0343764	3.10673	E9PUD0;D3Z4U0;D3Z4T9;Q9R020-2;Q9R020	E9PUD0;D3Z4U0;D3Z4T9;Q9R020-2;Q9R020	Zinc finger Ran-binding domain-containing protein 2	Zranb2
25.9279	25.7842	25.4479	25.1297	24.9168	25.1204	5	15.9	56.059	59.652	44		0.0137344	-0.664324	D3Z4V1;Q922V4;F8WI31	D3Z4V1;Q922V4;F8WI31	Pleiotropic regulator 1	Plrg1
24.4378	24.4044	23.9544	23.8429	23.6805	23.5162	1	20.2	11.005	8.5242	5		0.0324391	-0.585698	D6RFV4;D3Z5H3;Q9D8V7	D6RFV4;D3Z5H3;Q9D8V7	Signal peptidase complex catalytic subunit SEC11C	Sec11c
26.3772	26.4726	26.2517	25.9413	25.876	26.0355	15	19.8	112.53	49.86	58		0.00621016	-0.416241	D3Z5I1;Q3UPF5-2;Q3UPF5;G3X9X5	D3Z5I1;Q3UPF5-2;Q3UPF5;G3X9X5	Zinc finger CCCH-type antiviral protein 1	Zc3hav1
24.2601	23.568	23.2252	23.4077	23.2511	23.5093	1	8	13.404	1.8523	17		0.399891	-0.29508	D3Z5I2;Q91W78	D3Z5I2;Q91W78	U6 snRNA phosphodiesterase	Usb1
22.8408	19.7754	22.0762	22.3998	22.1153	21.8966	2	4	132.82	17.444	3		0.572101	0.573133	D3Z5I9;Q9CXK9;D3YV48;Q9CXK9-2	D3Z5I9;Q9CXK9;D3YV48;Q9CXK9-2	RNA-binding protein 33	Rbm33
21.1968	21.6854	22.1937	22.0456	21.9298	21.894	3	6.2	79.51	6.8226	7		0.415444	0.264478	E9Q6A3;E9PYX6;E9QNA7;D3Z5J3;Q62417-5;Q62417-6;Q62417-4;Q62417-3;Q62417-2;Q62417;Q62417-7	E9Q6A3;E9PYX6;E9QNA7;D3Z5J3;Q62417-5;Q62417-6;Q62417-4;Q62417-3;Q62417-2;Q62417;Q62417-7	Sorbin and SH3 domain-containing protein 1	Sorbs1
24.5348	25.1182	24.5666	25.2442	23.8369	24.4866	7	25.4	45.854	14.546	9		0.653465	-0.217275	D3Z5N6;Q61103;F8WIP7	D3Z5N6;Q61103	Zinc finger protein ubi-d4	Dpf2
24.4492	24.4003	24.3648	20.7476	24.4179	23.8027	4	22.3	25.81	8.1197	3		0.280477	-1.41537	D3Z5T2;Q9D0L7-2;Q9D0L7	D3Z5T2;Q9D0L7-2;Q9D0L7	Armadillo repeat-containing protein 10	Armc10
20.8901	25.1881	20.9421	20.4382	19.5208	20.1633	1	1.3	88.113	1.7626	9		0.187929	-2.29936	D3Z5V0;Q8R4A3	D3Z5V0;Q8R4A3	Dapper homolog 1	Dact1
20.7642	21.5622	19.9849	19.4645	21.2873	21.3815	1	10.7	16.711	3.0472	0		0.942473	-0.059316	D3Z603;Q5U5I3;Q99N85	D3Z603;Q5U5I3;Q99N85	28S ribosomal protein S18a, mitochondrial	Mrps18a
24.1462	24.3028	24.0459	23.4892	23.4419	22.9591	4	4.7	128.21	12.473	7		0.00938	-0.868242	E9QNL8;E9Q5M7;D3Z627;P24063;D3YW95	E9QNL8;E9Q5M7;D3Z627;P24063;D3YW95	Integrin alpha-L	Itgal
23.5739	23.6047	22.7545	22.6942	22.8467	22.6513	1	3.2	38.761	1.5667	12		0.111123	-0.580272	D3Z647;Q8BW45;Q7TSS2-2;Q8K2Z8-2;Q8K2Z8;Q7TSS2	D3Z647;Q8BW45;Q7TSS2-2;Q8K2Z8-2;Q8K2Z8;Q7TSS2	Ubiquitin-conjugating enzyme E2 Q1;Ubiquitin-conjugating enzyme E2 Q2	Ube2q2;E330021D16Rik;Ube2q1
23.8782	23.8754	23.6583	22.8025	22.7641	22.8619	4	4.5	176.33	9.5204	9		0.000220248	-0.994469	D3Z656;Q8CHC4;E9Q7S0;F7BQW7;F6XIX0;F6VSS8;F7CD11;D3Z1M7	D3Z656;Q8CHC4;E9Q7S0;F7BQW7	Synaptojanin-1	Synj1
20.2736	21.0138	19.4871	22.247	21.898	22.1664	1	24.7	8.6107	2.5268	1		0.0151962	1.84566	F8WH46;F6XN97;D3Z687;Q9DCT6-2;Q9DCT6	F8WH46;F6XN97;D3Z687;Q9DCT6-2;Q9DCT6	Chromatin complexes subunit BAP18	0610010K14Rik;Bap18
25.6724	25.9185	25.6927	25.1137	25.0904	25.22	5	17.4	37.007	16.862	31		0.00217681	-0.619841	D3Z6I4;Q921W4;D3YU21;D3YZD6;Q921W4-2;F7BGV1	D3Z6I4;Q921W4;D3YU21;D3YZD6;Q921W4-2	Quinone oxidoreductase-like protein 1	Cryzl1
21.2682	20.8538	20.8661	20.8495	20.7139	20.5251	1	10.9	14.685	1.5672	1		1	0	Q6PRU9;E9PXT7;D3Z6J0;Q6SKR2	Q6PRU9;E9PXT7;D3Z6J0;Q6SKR2	not assigned	N6amt1
23.9199	24.2458	24.6233	23.6223	23.5829	23.8186	1	11.2	18.698	6.5676	5		0.0527103	-0.588362	E9QJS0;D3Z6K5;G5E8U8;G5E8U5;Q80ZK0	E9QJS0;D3Z6K5;G5E8U8;G5E8U5;Q80ZK0	28S ribosomal protein S10, mitochondrial	Mrps10
20.6358	20.0525	21.3343	22.7854	22.7419	22.6567	1	11	11.785	2.8781	3		0.00527789	2.05384	S4R2H4;D3Z6M5;E9QKT0;E9Q5E0;Q921S6;Q8CFN5-4;Q8CFN5-3;Q8CFN5-2;Q8CFN5-5;Q8CFN5;Q60929-2;Q60929-3;Q60929;Q63943-2;Q63943	S4R2H4;D3Z6M5;E9QKT0;E9Q5E0;Q921S6;Q8CFN5-4;Q8CFN5-3;Q8CFN5-2;Q8CFN5-5;Q8CFN5;Q60929-2;Q60929-3;Q60929;Q63943-2;Q63943	Myocyte-specific enhancer factor 2C;Myocyte-specific enhancer factor 2A;Myocyte-specific enhancer factor 2D	Mef2a;Mef2d;Mef2c
25.7368	25.8566	26.3408	26.6501	27.1158	27.1145	10	26.5	54.766	121.8	42		0.0151803	0.98207	S4R270;D3Z6Q9;S4R1B8;S4R2J8;S4R171;S4R1Q1	S4R270;D3Z6Q9;S4R1B8;S4R2J8	Bridging integrator 2	Bin2
24.2541	24.5278	24.0475	23.8858	23.779	23.622	2	6.9	42.291	6.2131	10		0.0317189	-0.514245	D3Z6W2;Q06180-2;Q06180	D3Z6W2;Q06180-2;Q06180	Tyrosine-protein phosphatase non-receptor type;Tyrosine-protein phosphatase non-receptor type 2	Ptpn2
24.3635	24.9873	24.2834	24.2528	23.8565	24.4336	6	9.2	112.19	23.628	17		0.264082	-0.363759	D3Z6Z7;Q8C2K5;Q8C2K5-2	D3Z6Z7;Q8C2K5;Q8C2K5-2	RAS protein activator like-3	Rasal3
23.0497	22.77	22.4271	21.8949	21.6497	22.0609	1	12.3	11.676	2.8468	6		0.0151527	-0.880492	D3Z723;P63139	D3Z723;P63139	Nuclear transcription factor Y subunit beta	Nfyb
24.4765	24.4564	25.5798	25.6568	25.8045	25.7134	5	15	62.352	35.431	31		0.0764159	0.887304	D3Z780;Q61749;Q61749-2;F7CPG6	D3Z780;Q61749;Q61749-2	Translation initiation factor eIF-2B subunit delta	Eif2b4
25.4597	25.9757	27.3465	28.0456	27.9345	28.1388	1	18.9	6.0139	25.81	48		0.0347583	1.779	H7BWX9;D3Z794;P61957;G3UZX6	H7BWX9;D3Z794;P61957;G3UZX6	Small ubiquitin-related modifier 2	Sumo2;Sumo3
27.0788	26.9797	26.8466	26.3856	26.4783	26.4787	5	19.4	30.54	92.787	49		0.00215387	-0.520804	D3Z795;Q9JK23;D6RG59	D3Z795;Q9JK23;D6RG59	Proteasome assembly chaperone 1	Psmg1
25.3343	24.414	24.4811	24.2578	24.1015	24.3374	2	10.9	41.752	6.9736	1		0.168416	-0.510869	D3Z799;P45700	D3Z799;P45700	Mannosyl-oligosaccharide 1,2-alpha-mannosidase IA	Man1a;Man1a1
22.5485	25.0747	23.2963	23.5875	23.5055	23.4972	3	3.9	102.13	7.9399	9		0.890701	-0.109753	D3Z7B5;Q8BWY9	D3Z7B5;Q8BWY9	Protein CIP2A	C330027C09Rik;Kiaa1524
26.3501	25.976	26.0366	25.4751	25.3985	25.5617	4	34	19.378	21.798	22		0.00682508	-0.642487	D3Z7C0;Q9Z2Q5	D3Z7C0;Q9Z2Q5	39S ribosomal protein L40, mitochondrial	Mrpl40
25.4005	25.1803	24.9543	24.6432	24.9294	24.765	5	17.3	43.493	43.689	16		0.0597059	-0.399137	D3Z7C8;O35855;O88374;D3Z3D7	D3Z7C8;O35855;O88374	Branched-chain-amino-acid aminotransferase;Branched-chain-amino-acid aminotransferase, mitochondrial	Bcat2
21.4372	20.0875	21.0069	21.2441	21.5424	20.5307	1	1.3	169.52	3.9355	0		0.627191	0.261854	F8WI56;D3Z7D3;Q8BWT5	F8WI56;D3Z7D3;Q8BWT5	Disco-interacting protein 2 homolog A	Dip2a
24.5903	24.2898	24.7747	24.3979	24.418	24.435	4	15	51.245	18.711	21		0.395762	-0.134668	D3Z7E5;Q2NL51	D3Z7E5;Q2NL51	Glycogen synthase kinase-3 alpha	Gsk3a
21.8739	20.3944	20.7225	20.5042	18.9314	20.6653	1	4.6	27.215	2.3207	3		1	0	D3Z7F7;Q8BFS6-3;Q8BFS6-4;Q8BFS6-2;Q8BFS6	D3Z7F7;Q8BFS6-3;Q8BFS6-4;Q8BFS6-2;Q8BFS6	Serine/threonine-protein phosphatase CPPED1	Cpped1
24.8192	24.7871	24.5798	23.8314	24.029	24.0834	3	23.2	21.508	8.5624	9		0.00222448	-0.747415	D3Z7M5;Q9CPT5	D3Z7M5;Q9CPT5	Nucleolar protein 16	Nop16
28.4208	28.7811	28.4689	28.2232	28.4796	28.3076	6	27	26.86	58.386	105		0.180344	-0.220152	D3Z7M9;O35381;D3YYE1;F6UFG6;Q64G17	D3Z7M9;O35381;D3YYE1;F6UFG6	Acidic leucine-rich nuclear phosphoprotein 32 family member A	Anp32a
20.5115	22.032	21.26	21.072	21.0522	20.9275	1	2.5	48.623	3.7867	2		0.600449	-0.250612	D3Z7N4;Q8C145	D3Z7N4;Q8C145	Zinc transporter ZIP6	Slc39a6
25.0331	24.893	24.8232	24.3402	24.2933	24.5677	3	10.1	43.749	7.1195	10		0.00791831	-0.516015	D3Z7P0;Q8K3W0;E9Q0U3;Q8K3W0-5;Q8K3W0-1;Q8K3W0-4;Q8K3W0-6	D3Z7P0;Q8K3W0;E9Q0U3;Q8K3W0-5;Q8K3W0-1	BRCA1-A complex subunit BRE	Bre
27.1867	27.1624	26.961	26.7363	26.5733	26.6983	11	29.7	65.994	189.35	123		0.00749758	-0.434058	D3Z7P3-2;D3Z7P3;D3Z7P4;F6U529;F6RDM4	D3Z7P3-2;D3Z7P3;D3Z7P4	Glutaminase kidney isoform, mitochondrial	Gls
19.9545	20.9598	20.2331	19.6061	19.7366	18.5413	1	6.5	24.351	1.6669	0		1	0	D3Z7R0;O55028	D3Z7R0;O55028	[3-methyl-2-oxobutanoate dehydrogenase [lipoamide]] kinase, mitochondrial	Bckdk
25.9956	25.7969	25.7796	25.4685	25.4255	25.3991	13	8.8	254.44	70.001	56		0.00411631	-0.426335	G3X922;D4AFX7;A0A087WRC9	G3X922;D4AFX7	not assigned	Dnajc13
21.2647	22.6877	21.9943	21.9584	21.4633	22.0308	1	18.1	12.874	2.6154	5		0.731551	-0.164791	G3UZM7;D6RCF9;Q3V3E1	G3UZM7;D6RCF9;Q3V3E1	Ubiquitin-associated and SH3 domain-containing protein A	Ubash3a
21.3955	22.0829	19.8916	20.1503	21.4577	21.1169	1	7.3	24.087	3.2537	1		0.790282	-0.215031	D6RCK1;F7AT35;Q08297	D6RCK1;F7AT35;Q08297	DNA repair protein RAD51 homolog 1	Rad51
24.3286	24.4371	24.1569	23.9674	23.7583	24.0823	1	16.8	13.349	7.7193	12		0.0411339	-0.37154	D6RCZ6;D6RJ50;Q5XJY4	D6RCZ6;D6RJ50;Q5XJY4	Presenilins-associated rhomboid-like protein, mitochondrial;P-beta	Parl
21.6198	20.3519	22.1353	21.9068	21.9478	22.0446	1	4	36.861	3.1619	8		0.323881	0.597395	D6RDS0;Q91W34-2;Q91W34	D6RDS0;Q91W34-2;Q91W34	UPF0420 protein C16orf58 homolog	BC017158
24.1309	23.9672	23.5815	23.265	23.0944	23.1861	1	24.2	7.4085	35.026	17		0.0139084	-0.711362	D6RE20;Q8CET7;Q80TA1	D6RE20;Q8CET7;Q80TA1	Ethanolaminephosphotransferase 1	Ept1
19.9652	19.9133	21.1391	20.8123	20.2841	21.1446	1	42.5	4.31	1.631	0		0.436501	0.407784	D6RE34;Q3U466	D6RE34;Q3U466	not assigned	Cln6
24.2453	22.9536	24.3361	23.9286	24.0118	23.9944	2	5.7	54.769	3.4578	17		0.780526	0.133274	D6REF7;Q8R0X7	D6REF7;Q8R0X7	Sphingosine-1-phosphate lyase 1	Sgpl1
23.6298	23.535	23.4183	23.0824	23.0666	22.883	2	13	25.63	4.3842	9		0.00428412	-0.517025	D6REU0;Q9CV28;Q9CV28-2	D6REU0;Q9CV28;Q9CV28-2	Protein FAM188A	Fam188a
19.5172	21.4447	20.9157	21.6882	21.4636	21.8132	2	15.1	18.296	3.4079	4		0.152826	1.02913	D6REV6;Q78JE5;D3Z2G9;Q3V492	D6REV6;Q78JE5;D3Z2G9;Q3V492	F-box only protein 22	Fbxo22
21.4797	22.0041	20.3507	22.049	21.7918	22.1528	1	17.3	10.828	14.165	3		0.223089	0.719662	D6RFT9;O88878	D6RFT9;O88878	AN1-type zinc finger protein 5	Zfand5
22.8022	22.8826	23.0397	22.5736	22.2635	22.5714	1	30.4	6.1039	6.7348	6		0.0243066	-0.438653	F7BHM8;D6RFU2;Q99LR1-2;Q99LR1	F7BHM8;D6RFU2;Q99LR1-2;Q99LR1	Monoacylglycerol lipase ABHD12	Abhd12
22.6533	22.2457	21.7293	20.5719	19.2079	21.6936	1	3.9	45.658	2.5893	2		0.0885375	-1.71827	D6RG56;Q80T69	D6RG56;Q80T69	Round spermatid basic protein 1	Rsbn1
23.0226	22.7492	22.7509	21.9386	21.8796	21.9644	1	30	5.6612	3.9536	9		0.000634466	-0.913333	F6WM75;D6RG69;Q9D162-3;Q9D162;Q9D162-2	F6WM75;D6RG69;Q9D162-3;Q9D162;Q9D162-2	Coiled-coil domain-containing protein 167	Ccdc167
21.0175	21.701	21.8834	21.194	21.1136	21.4832	1	27.9	7.4554	2.2818	5		0.398697	-0.270356	D6RG99;Q9WV96	D6RG99;Q9WV96	Mitochondrial import inner membrane translocase subunit Tim10 B	Timm10b
22.8719	22.4366	22.2432	22.3031	21.5691	22.0025	2	9.8	33.387	28.593	6		0.119217	-0.559016	D6RGB7;Q9JM05	D6RGB7;Q9JM05	E3 SUMO-protein ligase PIAS4	Pias4
25.2182	25.6234	24.836	24.5272	24.6169	24.4872	6	10.4	87.194	16.558	18		0.0416204	-0.682055	D6RH37;P70268;P70268-2	D6RH37;P70268;P70268-2	Serine/threonine-protein kinase N1	Pkn1
22.4223	23.1331	23.8009	23.5925	23.7963	23.492	2	7.9	48.509	3.6677	2		0.280892	0.508186	D6RHA2;P82343-2;P82343	D6RHA2;P82343-2;P82343	N-acylglucosamine 2-epimerase	Renbp
20.7767	22.4787	21.3917	21.993	22.3543	22.2904	1	7.9	13.839	4.0324	3		0.263045	0.663529	D6RHR9;Q8C4C9;Q9QYI4	D6RHR9;Q8C4C9;Q9QYI4	DnaJ homolog subfamily B member 12	Dnajb12
22.494	22.6511	22.1205	21.5879	21.6861	21.4892	1	3.6	65.581	1.9661	4		0.00756617	-0.83412	D6RI32;E9Q6J9;P54265-4;P54265-6;P54265-5;P54265-7;P54265-10;P54265-2;P54265-3;P54265-9;P54265;P54265-8	D6RI32;E9Q6J9;P54265-4;P54265-6;P54265-5;P54265-7;P54265-10;P54265-2;P54265-3;P54265-9;P54265;P54265-8	Myotonin-protein kinase	Dmpk
24.1462	23.7197	23.4878	22.7054	22.9457	23.0334	3	11.5	43.082	7.3776	8		0.0146938	-0.889767	D6RI42;E9Q0D3;E9Q8M5;E9PWW6;D3YZY2	D6RI42;E9Q0D3;E9Q8M5;E9PWW6	not assigned	Zc3h7a
22.1142	24.294	23.6709	22.9585	22.5666	22.6845	1	41.5	6.109	5.1817	3		0.397584	-0.623152	D6RIN4;Q9D0M5	D6RIN4;Q9D0M5	Dynein light chain 2, cytoplasmic	Dynll2
25.2433	25.0579	24.7543	24.4331	24.3207	24.2169	6	35.4	17	23.819	22		0.0111101	-0.694905	E0CX20;Q6PGH1	E0CX20;Q6PGH1	Protein BUD31 homolog	Bud31
21.3311	21.3802	21.1915	20.5867	19.9552	22.1597	1	7.3	20.042	1.6774	0		0.575669	-0.400373	E0CY48;E0CX38	E0CY48;E0CX38	not assigned	Ttc39b
23.7907	23.7088	23.4189	23.6901	22.6141	23.0197	4	7.4	92.738	24.891	11		0.186082	-0.531534	H7BX82;E9Q6Q8;E0CX53;Q8BYJ6-4;Q8BYJ6-2;Q8BYJ6-3;Q8BYJ6;F6SUV7	H7BX82;E9Q6Q8;E0CX53;Q8BYJ6-4;Q8BYJ6-2;Q8BYJ6-3;Q8BYJ6;F6SUV7	TBC1 domain family member 4	Tbc1d4
23.412	22.8266	20.3567	22.0803	21.8853	20.7962	1	26.7	9.728	6.539	3		0.580572	-0.6112	E0CX67;Q6NXY9-2;Q6NXY9	E0CX67;Q6NXY9-2;Q6NXY9	DNA-directed RNA polymerase III subunit RPC7	Polr3g
23.9343	22.9136	23.1621	22.8672	22.4695	22.8387	1	5.1	39.329	5.021	6		0.140113	-0.611519	Q8BS72;E0CXB9;Q61301-2;Q61301-3;Q61301	Q8BS72;E0CXB9;Q61301-2;Q61301-3;Q61301	Catenin alpha-2	Ctnna2
20.7819	22.1655	23.263	21.735	21.6964	20.5748	1	22	9.5608	2.78	1		0.416925	-0.734737	E0CXD9;Q64310	E0CXD9;Q64310	Surfeit locus protein 4	Surf4
22.4219	22.0489	21.7359	21.3936	21.8699	21.8244	2	4.2	106.47	8.3754	6		0.209598	-0.372914	E0CXE7;Q5SUQ9-3;Q5SUQ9-2;Q5SUQ9	E0CXE7;Q5SUQ9-3;Q5SUQ9-2;Q5SUQ9	CST complex subunit CTC1	Ctc1
24.2608	23.722	23.4807	23.3481	23.0394	22.8227	2	10.4	43.487	11.052	15		0.0531375	-0.751122	H3BIY2;E0CXJ9;Q6ZPU9-2;Q6ZPU9;E0CXN7	H3BIY2;E0CXJ9;Q6ZPU9-2;Q6ZPU9;E0CXN7	KIF1-binding protein	2510003E04Rik;Kbp
23.7184	23.3851	23.3122	22.9072	22.8059	22.8342	1	22	13.996	8.1191	11		0.00838888	-0.622774	F6TWM7;F8WJA1;E0CXN1;P97808	F6TWM7;F8WJA1;E0CXN1;P97808	FXYD domain-containing ion transport regulator 5	Fxyd5
20.7989	21.5855	21.2414	20.891	20.8341	21.1819	1	12.7	8.6863	1.7084	5		0.395226	-0.239622	E0CXQ0;E0CZ77;Q7TN05	E0CXQ0;E0CZ77;Q7TN05	AP-1 complex subunit sigma-3	Ap1s3
24.992	24.7131	24.5026	24.4865	24.4143	24.5492	3	30	24.791	5.2372	4		0.160859	-0.252583	F7CTF8;E0CYI3;E0CYB9;Q6PCP5-4;Q6PCP5-3;Q6PCP5;Q6PCP5-2;F7BC60;F7B1A4;F6VAL0	F7CTF8;E0CYI3;E0CYB9;Q6PCP5-4;Q6PCP5-3;Q6PCP5;Q6PCP5-2	Mitochondrial fission factor	Mff
22.0947	22.0191	21.6539	21.6239	21.7086	21.4757	1	7.9	29.331	2.2493	1		0.103445	-0.319834	F8WHW3;E0CYE6;Q3TWL2	F8WHW3;E0CYE6;Q3TWL2	Type 1 phosphatidylinositol 4,5-bisphosphate 4-phosphatase	Tmem55b
24.9946	25.1277	24.2876	24.213	24.1733	24.0321	1	9.1	22.649	48.606	7		0.0673693	-0.6638	F6TWX0;F7DFJ2;E0CYF3;Q9DBV7;P23708-2;P23708	F6TWX0;F7DFJ2;E0CYF3;Q9DBV7;P23708-2;P23708	Nuclear transcription factor Y subunit alpha	Nfya
21.382	20.1251	21.2118	21.9567	21.5094	21.9955	1	3.8	44.203	8.1164	3		0.0969929	0.914236	E0CYH0;Q9ER69	E0CYH0;Q9ER69	Pre-mRNA-splicing regulator WTAP	Wtap
20.5767	22.1016	21.1238	20.6661	19.6272	22.1961	1	4.6	38.178	2.523	0		0.641127	-0.437594	E0CYM9;Q33DR3-3;Q33DR3-2;Q33DR3	E0CYM9;Q33DR3-3;Q33DR3-2;Q33DR3	Decaprenyl-diphosphate synthase subunit 2	Pdss2
20.7818	19.5333	21.1456	21.1739	21.6216	20.4483	1	22.6	6.6535	2.7954	2		0.375081	0.594381	H3BKK7;E0CYX1;E0CYS8;Q3TAY5;Q8BUR3-2;Q8BUR3	H3BKK7;E0CYX1;E0CYS8;Q3TAY5;Q8BUR3-2;Q8BUR3	Forkhead box protein J3	Foxj3
26.6009	26.2685	26.128	26.0137	26.1086	25.8824	5	31.4	29.167	43.87	26		0.0993503	-0.330871	F7D432;E9PWE0;E0CYV0;P23506;P23506-2;F6V9F1;F6TXE3	F7D432;E9PWE0;E0CYV0;P23506;P23506-2;F6V9F1	Protein-L-isoaspartate O-methyltransferase;Protein-L-isoaspartate(D-aspartate) O-methyltransferase	Pcmt1
24.2168	24.8606	25.4636	26.1884	26.1477	26.078	1	5.9	13.322	3.6252	16		0.0233342	1.29102	E0CZ27;F8WI35;P84244;P84228;P68433;P02301	E0CZ27;F8WI35;P84244;P84228;P68433;P02301	Histone H3;Histone H3.3;Histone H3.2;Histone H3.1;Histone H3.3C	H3f3a;Hist1h3b;Hist1h3a;H3f3c
23.4276	22.5673	22.1019	22.0571	22.3652	22.1114	3	7.8	56.098	3.6424	4		0.262435	-0.521017	E9Q6P2;G3X8U7;E0CZ78;P48453-2;P48453	E9Q6P2;G3X8U7;E0CZ78;P48453-2;P48453	Serine/threonine-protein phosphatase;Serine/threonine-protein phosphatase 2B catalytic subunit beta isoform	Ppp3cb
24.3119	25.5205	25.5401	25.0011	25.2234	25.1338	6	19.6	57.619	53.147	33		0.99143	-0.00469971	E0CZE0;Q8VBW6	E0CZE0;Q8VBW6	NEDD8-activating enzyme E1 regulatory subunit	Nae1
21.0081	21.6198	20.2876	19.969	20.2145	20.3015	1	0.7	243.18	2.9743	2		0.111289	-0.810141	F7AC58;E9PUQ9;E2JF22	F7AC58;E9PUQ9;E2JF22	Piezo-type mechanosensitive ion channel component 1	Piezo1
23.4026	21.8114	22.1937	21.3735	21.5151	22.3659	2	3.5	150.66	28.802	6		0.27714	-0.717738	E9PU87;F6S7W6	E9PU87;F6S7W6	not assigned	Sik3
21.5033	22.1477	21.2024	24.8141	26.9029	24.799	4	4.3	167.15	3.3223	2	+	0.00666577	3.88749	E9PUA2;Q5BLK4	E9PUA2;Q5BLK4	Terminal uridylyltransferase 7	Zcchc6
26.0216	25.9282	25.722	25.0687	25.1351	25.2589	7	64.9	21.133	39.775	31		0.00214765	-0.736373	E9PUA7;F8WHQ1;Q62393-2;Q62393-3;Q62393;D3Z637;D3Z125;D3Z7X7;D3Z2U2	E9PUA7;F8WHQ1;Q62393-2;Q62393-3;Q62393;D3Z637;D3Z125;D3Z7X7	Tumor protein D52	Tpd52
23.9522	23.9059	23.4108	23.127	22.9708	22.9509	3	8.3	61.207	14.485	14		0.0152719	-0.740052	E9PUB7;Q2YDW2;D3YX87;Q2YDW2-2	E9PUB7;Q2YDW2;D3YX87;Q2YDW2-2	Protein misato homolog 1	Msto1
24.446	24.0117	23.7532	23.6347	23.0757	23.4603	4	5.6	127.91	11.759	8		0.0596893	-0.680074	F8WH31;E9PUD1;Q58A65-6;Q58A65-3;Q58A65-4;Q58A65-5;Q58A65-2;Q58A65;F6WNT4;F6SH61;Z4YMB8	F8WH31;E9PUD1;Q58A65-6;Q58A65-3;Q58A65-4;Q58A65-5;Q58A65-2;Q58A65;F6WNT4;F6SH61;Z4YMB8	C-Jun-amino-terminal kinase-interacting protein 4	Spag9
27.8704	27.8153	27.4313	27.1336	27.037	27.0765	15	27.8	79.532	70.357	79		0.0114813	-0.623337	E9PUD2;Q8K1M6-3;Q8K1M6-2;Q8K1M6;Q8K1M6-4;Q8K1M6-5	E9PUD2;Q8K1M6-3;Q8K1M6-2;Q8K1M6;Q8K1M6-4	Dynamin-1-like protein	Dnm1l
25.7893	25.7962	25.4608	25.0808	25.2553	25.1624	2	4.9	111.01	32.35	44		0.0132386	-0.5159	E9PUF4;E9Q640;Q6NZN0-5;Q6NZN0-3;Q6NZN0-4;Q6NZN0-2;Q6NZN0	E9PUF4;E9Q640;Q6NZN0-5;Q6NZN0-3;Q6NZN0-4;Q6NZN0-2;Q6NZN0	RNA-binding protein 26	Rbm26
27.5929	27.4291	27.4793	27.0991	26.9478	26.9584	17	25.5	108.69	101.65	110		0.001917	-0.498685	E9PUF7;Q61210-5;Q61210;Q61210-2;Q61210-4;Q61210-3;F6ZN61	E9PUF7;Q61210-5;Q61210;Q61210-2;Q61210-4;Q61210-3	Rho guanine nucleotide exchange factor 1	Arhgef1
26.0291	25.8736	25.6523	25.3551	25.0489	25.2707	10	32.4	60.877	49.984	32		0.0116862	-0.62675	E9PUG7;Q61211;Q61211-2;Q8C8I3;M0QWK9	E9PUG7;Q61211;Q61211-2;Q8C8I3	Eukaryotic translation initiation factor 2D	Eif2d
22.1678	22.3186	20.826	22.7113	22.6691	22.7359	4	1.2	509.35	8.3353	9		0.120369	0.934639	F6SMY7;E9PUJ6;Q7TPH6-2;Q7TPH6;F6T4V9	F6SMY7;E9PUJ6;Q7TPH6-2;Q7TPH6;F6T4V9	E3 ubiquitin-protein ligase MYCBP2	Mycbp2
22.4004	21.0617	20.6622	20.2956	20.4988	20.2859	2	1.1	271.66	4.6511	3		0.128192	-1.01466	E9PUM4;Q71LX4	E9PUM4;Q71LX4	Talin-2	Tln2
23.2726	21.0721	22.3228	23.4914	23.5277	23.397	6	8.5	108.69	8.5819	4		0.121924	1.24955	Z4YJU8;E9PUQ5;Q921M4-2;Q921M4;A2AN46;A2AN45;A2AN48	Z4YJU8;E9PUQ5;Q921M4-2;Q921M4;A2AN46	Golgin subfamily A member 2	Golga2
24.4856	24.5599	24.6191	23.9465	24.1469	24.0341	5	9.8	67.488	12.048	14		0.00182209	-0.512338	Q3UYU2;E9PUQ7;Q8BNV1;F6ZHN3	Q3UYU2;E9PUQ7;Q8BNV1;F6ZHN3	tRNA (uracil-5-)-methyltransferase homolog A	Trmt2a
21.9008	22.5604	22.6072	22.5255	22.7216	22.3704	2	1.4	263.4	5.5941	7		0.504173	0.183018	E9Q1M6;E9PUR0;F6SI14;F6RRY0	E9Q1M6;E9PUR0	not assigned	Ankhd1
20.4153	21.2425	20.4369	23.8622	23.4485	23.1217	3	10.7	52.374	12.616	6	+	0.00130975	2.77923	E9Q310;E9PUR6;E9PYV1;P06537-3;P06537-4;P06537;P06537-2;E9Q8A6	E9Q310;E9PUR6;E9PYV1;P06537-3;P06537-4;P06537;P06537-2	Glucocorticoid receptor	Nr3c1
25.8341	25.787	25.5459	25.2814	25.2209	25.4088	11	13.9	123.9	27.304	46		0.0163236	-0.418612	E9PUW7;Q9EPK7-2;Q9EPK7	E9PUW7;Q9EPK7-2;Q9EPK7	Exportin-7	Xpo7
22.9417	23.1062	22.9324	22.305	22.6613	22.5504	2	21	13.159	6.5787	5		0.0150471	-0.487836	E9Q7A8;E9PYC6;E9Q858;E9PUY9;E9PYA9;E9PVM6;Q3TCD4;Q9WUR2-2;Q9WUR2	E9Q7A8;E9PYC6;E9Q858;E9PUY9;E9PYA9;E9PVM6;Q3TCD4;Q9WUR2-2;Q9WUR2	Enoyl-CoA delta isomerase 2, mitochondrial	Eci2
20.855	21.307	20.2652	20.2674	20.2756	20.386	1	2	75.952	1.9578	1		0.1758	-0.499409	E9Q6Z0;E9PV12;G3X914;Q9D5V5	E9Q6Z0;E9PV12;G3X914;Q9D5V5	Cullin-5	Cul5
27.286	27.1641	26.6846	26.411	26.5364	26.4669	14	33.5	65.903	69.414	88		0.0374794	-0.573497	E9PV22;Q505F5;F6YT33;F6Z4L9	E9PV22;Q505F5	Leucine-rich repeat-containing protein 47	Lrrc47
26.917	26.7486	26.5167	26.217	26.2352	26.4381	8	18.6	62.72	24.165	50		0.033937	-0.430638	E9PV38;Q6PDB7;Q91WG0;Q08ED5;Q8BK48	E9PV38;Q6PDB7	not assigned	Ces2g;Ces2b
29.1558	29.4516	29.2458	29.0369	29.0699	29.1847	30	26	139.33	197.85	274		0.129663	-0.187211	E9PXV7;E9PV41;O08808;Q6NS79;D3Z074	E9PXV7;E9PV41;O08808;Q6NS79;D3Z074	Protein diaphanous homolog 1	Diap1;Diaph1
21.0251	23.881	21.263	23.6347	24.2459	24.4596	5	2.1	337.36	13.026	5		0.0957522	2.05702	E9PV60;E9Q2M9	E9PV60;E9Q2M9	not assigned	Wdfy4
22.4857	22.0565	22.1901	21.3764	21.8661	22.0785	2	9.2	38.836	9.3908	5		0.12555	-0.470438	E9PV69;Q8R0X2-2;Q8R0X2	E9PV69;Q8R0X2-2;Q8R0X2	CDK2-associated and cullin domain-containing protein 1	Cacul1
21.5811	22.5402	22.2551	22.1945	22.1464	22.0582	2	2	151.35	3.8415	6		0.980211	0.00757726	E9PV80;Q61026	E9PV80;Q61026	Nuclear receptor coactivator 2	Ncoa2
29.3257	29.1547	28.9213	28.6068	28.6267	28.6523	50	23.9	293.02	209.88	231		0.012805	-0.505309	E9PVA8;Q8BIX2	E9PVA8	not assigned	Gcn1l1
30.1109	29.918	29.6327	29.3267	29.367	29.362	35	28.2	175.33	323.31	286		0.0184946	-0.535273	E9Q9E1;E9PVC5;Q6NZJ6;E9PVC6;Q6NZJ6-2;E9Q770;D3YWM1;D3Z439;D6RCH1;D3YWY7;D3YWC6	E9Q9E1;E9PVC5;Q6NZJ6;E9PVC6;Q6NZJ6-2	Eukaryotic translation initiation factor 4 gamma 1	Eif4g1
21.7777	22.1021	22.9687	23.0634	22.9304	22.9878	1	2	79.316	1.9408	4		0.117651	0.71104	E9PVD1	E9PVD1	Coiled-coil domain-containing protein 62	Ccdc62
24.7898	25.0619	24.6367	24.4702	23.6371	24.0109	2	16.7	12.838	3.445	14		0.0435005	-0.790039	E9PVP3;Q5F2B1;Q8R0J2;F6XX36;Q9R0Q9	E9PVP3;Q5F2B1;Q8R0J2;F6XX36;Q9R0Q9	Mannose-P-dolichol utilization defect 1 protein	Mpdu1
23.37	22.8645	23.1013	22.6295	22.5878	22.4574	1	4.5	66.095	6.3575	7		0.023309	-0.553703	F6T941;E9PWE3;E9PWE5;E9PWE4;E9PVV2;E9PVV1;E9PWE2;P15806-2;P15806	F6T941;E9PWE3;E9PWE5;E9PWE4;E9PVV2;E9PVV1;E9PWE2;P15806-2;P15806	Transcription factor E2-alpha	Tcf3
20.3735	21.6887	19.8176	22.8285	23.1836	23.1906	3	1.3	350.86	5.3588	7		0.012632	2.441	E9PVX6	E9PVX6	not assigned	Mki67
23.5717	23.8576	24.1075	24.2339	24.6287	24.6068	12	5.6	365.29	22.033	20		0.0327053	0.644217	E9QAH1;E9PVZ8;E9Q028;Q9CTU9	E9QAH1;E9PVZ8	not assigned	Golgb1
25.7524	25.6908	21.4052	19.4887	19.6989	27.9988	2	3.2	61.396	2.5029	4		0.581366	-1.88736	E9PW03;Q9WTK3;E9Q4I5	E9PW03;Q9WTK3;E9Q4I5	Glycosylphosphatidylinositol anchor attachment 1 protein	Gpaa1
21.059	22.9803	22.2131	23.1981	23.2222	23.121	3	7.9	80.292	14.11	7		0.12149	1.09631	E9PW15;Q80U70	E9PW15;Q80U70	Polycomb protein Suz12	Suz12
30.0467	29.8144	29.3658	29.0258	28.9554	28.8202	10	38.5	48.542	230.32	180		0.0179484	-0.808519	E9PW66;P28656	E9PW66;P28656	Nucleosome assembly protein 1-like 1	Nap1l1
24.9422	24.3892	24.3704	25.4301	25.2004	25.9959	5	18.8	38.767	88.433	18		0.0319422	0.974899	E9Q4G7;E9Q3W1;E9PWB2;Q8BK63;H7BXB1;E9Q2U6;Q8BK63-2;F6YBC9	E9Q4G7;E9Q3W1;E9PWB2;Q8BK63;H7BXB1;E9Q2U6;Q8BK63-2	Casein kinase I isoform alpha	Csnk1a1
26.6581	26.3962	26.2218	25.9353	25.8314	25.8942	10	20.9	77.519	39.863	63		0.0144854	-0.538422	E9PWC8;E9PZR3;Q61183-4;Q61183-3;Q61183;E9QAN2;Q61183-2;E9QAY4;A1L349;Q9WVP6;E9PVN7;E9Q5Z1;F6VTN8;F7DC29;F7CXD5;Q8BY05;Q6PCL9	E9PWC8;E9PZR3;Q61183-4;Q61183-3;Q61183;E9QAN2;Q61183-2;E9QAY4	Poly(A) polymerase alpha	Papola
22.3608	22.0095	21.5972	21.209	20.8927	21.0945	2	9.4	33.307	4.3175	8		0.0181303	-0.923771	E9PWD3;Q3UUW5;Q61458;F7D1U6	E9PWD3;Q3UUW5;Q61458;F7D1U6	Cyclin-H	Ccnh
25.7626	25.5325	25.266	24.7845	24.6491	24.6871	7	23.3	66.066	80.718	31		0.00547938	-0.813438	E9PWE9;P48025	E9PWE9;P48025	Tyrosine-protein kinase;Tyrosine-protein kinase SYK	Syk
23.1672	23.1333	21.8685	22.7581	20.4647	20.7693	2	4.3	92.985	6.2199	3		0.171358	-1.39229	E9PY51;E9PWG2	E9PY51;E9PWG2	not assigned	Trappc8
27.2113	27.3189	27.0937	26.5965	26.5217	26.4143	18	25.1	112.87	93.021	97		0.00114159	-0.697119	E9PWG6	E9PWG6	not assigned	Ncapg
24.8886	24.8317	24.4619	24.26	24.1166	24.0127	4	8.6	81.311	9.05	8		0.0169897	-0.59767	E9PWV3;Q505N6;F6RQA2;F6Q8A4;P18653;G3UZI3	E9PWV3;Q505N6;F6RQA2;F6Q8A4;P18653;G3UZI3	Ribosomal protein S6 kinase;Ribosomal protein S6 kinase alpha-1	Rps6ka1
20.6976	21.5901	20.655	20.9553	21.0732	20.9944	1	1	160.62	3.4118	1		0.934734	0.0267417	E9PWW9;E9Q4Y2	E9PWW9;E9Q4Y2	not assigned	Rsf1
28.8232	28.7199	28.5329	28.3901	28.1748	28.2061	14	37.7	57.47	178.49	85		0.0159137	-0.434984	E9PWY9;Q8C0C7;D6RIJ2	E9PWY9;Q8C0C7	Phenylalanine--tRNA ligase alpha subunit	Farsa
22.9188	23.2721	22.7441	22.1988	22.4271	20.7565	3	5.8	104.5	5.4075	6		0.0957516	-1.18421	E9PX53;E9QPR5;Q8K2V1;F6V294;Q8K2V1-2;E0CYV2;F6TLH3;E0CXK8	E9PX53;E9QPR5;Q8K2V1;F6V294;Q8K2V1-2	Serine/threonine-protein phosphatase 4 regulatory subunit 1	Ppp4r1
23.308	23.1148	23.558	22.9131	22.9865	22.9636	3	2.7	182.25	2.3384	2		0.0457733	-0.372561	E9PX59;Q69Z37	E9PX59;Q69Z37	Sterile alpha motif domain-containing protein 9-like	Samd9l
24.7211	24.541	24.4151	24.0399	24.1186	23.9217	5	11.6	79.671	29.74	17		0.00729229	-0.532305	E9Q585;E9PX68;E9Q1Q0	E9Q585;E9PX68;E9Q1Q0	not assigned	Slc4a1ap
24.2194	24.1208	23.7292	23.4524	23.2654	23.2748	4	7.7	112.22	13.943	14		0.0128029	-0.692277	E9PXB7;Q8CFI0-3;Q8CFI0;G3X9H8;Q8CFI0-2	E9PXB7;Q8CFI0-3;Q8CFI0;G3X9H8;Q8CFI0-2	E3 ubiquitin-protein ligase NEDD4-like;E3 ubiquitin-protein ligase	Nedd4l
23.3742	22.6516	22.189	21.3898	21.7143	22.1934	1	16.7	9.2296	2.5239	5		0.0798141	-0.972422	E9PXB9;Z4YN86;Q9CQ85	E9PXB9;Z4YN86;Q9CQ85	Mitochondrial import inner membrane translocase subunit Tim22	Timm22
23.5476	23.5947	23.649	22.3591	22.2695	22.1282	2	4.9	91.121	3.7759	7		5.20248e-05	-1.34483	E9PXG9;Q8CCB4-2;Q8CCB4;E9PWD1;E9PYD3	E9PXG9;Q8CCB4-2;Q8CCB4;E9PWD1;E9PYD3	Vacuolar protein sorting-associated protein 53 homolog	Vps53
20.0286	21.5231	23.1436	23.8765	24.1713	24.1272	4	5.6	93.868	7.5491	6		0.0509744	2.49326	Q8VDU4;E9PXI0;P27870	Q8VDU4;E9PXI0;P27870	Proto-oncogene vav	Vav1
26.7715	26.8307	26.3348	26.0987	25.9829	26.2329	9	43.3	38.532	100.71	69		0.0348627	-0.540846	E9PXX7;Q91W90	E9PXX7;Q91W90	Thioredoxin domain-containing protein 5	Txndc5
20.6059	20.6381	21.2656	19.8879	18.8793	21.091	1	2.8	65.309	1.8622	3		1	0	E9PY48;Q8BSP2-3;Q8BSP2;Q8BSP2-2	E9PY48;Q8BSP2-3;Q8BSP2;Q8BSP2-2	Condensin-2 complex subunit H2	Ncaph2
24.4161	23.9064	24.1178	23.9777	24.0346	23.7144	2	4.2	79.509	6.4176	8		0.251815	-0.23785	E9PY58;Q60649	E9PY58;Q60649	Caseinolytic peptidase B protein homolog	Clpb
23.7459	23.5875	23.622	24.7603	25.2671	25.0024	4	7.6	79.394	7.1941	16		0.000913951	1.35814	H3BKL6;H3BL19;H3BJI6;H3BK44;E9PY90;H3BK48;E9Q3S2;H3BKH2;H3BJS0;Q8R311;H3BJS5;H3BJ71;H3BJ35	H3BKL6;H3BL19;H3BJI6;H3BK44;E9PY90;H3BK48;E9Q3S2;H3BKH2;H3BJS0;Q8R311;H3BJS5;H3BJ71	cTAGE family member 5	Ctage5
20.2052	20.419	21.5189	21.8535	22.8332	22.1335	1	5.5	23.756	5.9365	1		0.0357028	1.55904	E9Q2H8;E9PYA3;G5E8T9;Q99KB8-2;Q99KB8	E9Q2H8;E9PYA3;G5E8T9;Q99KB8-2;Q99KB8	Hydroxyacylglutathione hydrolase, mitochondrial	Hagh
24.025	24.3637	24.1088	24.1551	23.745	24.392	3	9.1	43.359	15.593	15		0.765834	-0.0684484	E9PYG5;Q9ERD8;F2Z401;F2Z489;A6PW97	E9PYG5;Q9ERD8	Gamma-parvin	Parvg
23.5032	23.2721	23.1883	22.8373	23.0609	22.9396	2	2.6	115.43	3.5707	5		0.0303174	-0.375312	E9PYG6	E9PYG6	not assigned	Rasa1
22.7127	22.7635	22.9981	22.105	22.0532	22.1671	3	2.2	186.06	5.5233	11		0.00158251	-0.716307	E9PYH6;D3YUD4;D3YX07	E9PYH6;D3YUD4	not assigned	Setd1a
28.7761	28.602	28.4619	28.3679	28.2514	28.6554	16	40.6	52.318	129.06	188		0.279009	-0.188421	E9PYI8;Q9JMA1	E9PYI8;Q9JMA1	Ubiquitin carboxyl-terminal hydrolase;Ubiquitin carboxyl-terminal hydrolase 14	Usp14
19.9121	23.4798	23.9908	24.2917	24.006	24.0745	5	12.4	79.091	8.0226	7		0.265483	1.66315	E9Q9N6;E9PYX3;Q3T9A3;F6ZS70;E9QMP6;Q05512-3;Q05512-4;Q05512-2;Q05512;F7A3Q3;F6UY70;F6ZEX4;F7CRG8;F7CVZ7;E9PZ55;E9Q2G8;E9Q8H5;E9Q2J6	E9Q9N6;E9PYX3;Q3T9A3;F6ZS70;E9QMP6;Q05512-3;Q05512-4;Q05512-2;Q05512;F7A3Q3;F6UY70;F6ZEX4	Serine/threonine-protein kinase MARK2	Mark2
24.5669	24.7657	24.4257	24.0023	23.7761	23.902	3	6.4	60.672	7.4353	15		0.00425237	-0.692647	E9PZ00;Q8BFQ1;K3W4L3;J3QPG5;Q61207	E9PZ00;Q8BFQ1;K3W4L3;J3QPG5;Q61207	Sulfated glycoprotein 1	Psap
22.3942	21.2375	22.4822	25.1397	24.1008	24.129	1	1.4	71.711	1.886	1		0.0101035	2.41857	E9PZ72;Q9DAK3	E9PZ72;Q9DAK3	Rho-related BTB domain-containing protein 1	Rhobtb1
23.7917	23.2648	22.0454	22.2875	22.3321	22.3762	2	4.2	74.225	4.5231	6		0.246636	-0.70207	E9PZ92;Q3TPX4;E0CYX2	E9PZ92;Q3TPX4;E0CYX2	Exocyst complex component 5	Exoc5
23.4751	22.4754	23.6632	23.9041	23.8547	23.733	6	11	98.791	16.875	15		0.16775	0.626065	E9PZD2;Q3TN34	E9PZD2;Q3TN34	MICAL-like protein 2	Micall2
30.4743	30.857	31.0614	30.8463	30.9349	30.9176	3	13.9	30.2	134.81	376		0.589582	0.102011	E9PZF0;Q01768	E9PZF0;Q01768	Nucleoside diphosphate kinase;Nucleoside diphosphate kinase B	Gm20390;Nme2
28.8096	28.8272	28.2769	27.9754	27.8536	27.9591	6	55.1	12.078	52.341	85		0.0184775	-0.708509	E9Q5H2;E9PZF5;P97822-2;P97822;E9Q0X5	E9Q5H2;E9PZF5;P97822-2;P97822	Acidic leucine-rich nuclear phosphoprotein 32 family member E	Anp32e
20.6432	20.9521	22.6677	22.1389	22.3064	22.2728	1	5.7	21.874	1.7239	6		0.264913	0.818357	F7CLA8;F7A7S5;E9PZH6;E9Q5D5;Q924H7-2;Q924H7	F7CLA8;F7A7S5;E9PZH6;E9Q5D5;Q924H7-2;Q924H7	WW domain-containing adapter protein with coiled-coil	Wac
25.7402	25.8554	25.5458	25.0847	25.0685	25.1847	7	4.8	250.55	10.595	25		0.00349369	-0.601182	E9PZJ8;E9PZJ8-2	E9PZJ8	Activating signal cointegrator 1 complex subunit 3	Ascc3
20.6708	22.4562	23.2669	22.6327	22.4755	22.8476	3	2.9	162.1	5.8806	4		0.538177	0.520678	E9PZM7	E9PZM7	not assigned	Scaf11
20.6234	21.4841	21.8453	22.0781	21.7259	21.7567	2	0.7	532.65	4.616	2		0.230733	0.535973	E9PZP8	E9PZP8	not assigned	Herc1
22.3735	21.8549	21.6854	21.9272	21.8443	21.4175	1	23.9	14.913	8.7251	2		0.405922	-0.241606	E9PZS8;Q61387	E9PZS8;Q61387	Cytochrome c oxidase subunit 7A-related protein, mitochondrial	Cox7a2l
24.4825	25.2009	25.4445	25.2267	25.2319	25.3306	6	32.8	28.021	16.158	30		0.490494	0.220462	E9Q9E4;E9PZX7;P30285;D6RHS5;D3YWB0	E9Q9E4;E9PZX7;P30285	Cyclin-dependent kinase 4	Cdk4
24.0349	22.7839	23.182	23.0648	22.4446	22.6837	2	4.3	109.9	9.2674	3		0.216379	-0.602535	E9Q026;Q7TPS5-3;Q7TPS5-2;Q7TPS5	E9Q026;Q7TPS5-3;Q7TPS5-2;Q7TPS5	C2 domain-containing protein 5	C2cd5
24.5595	23.8891	23.9614	23.295	23.7364	22.9955	3	8.6	54.92	29.669	11		0.0583814	-0.794348	E9Q027;Q8C5L3-3;Q8C5L3-2;Q8C5L3;E9Q8D5	E9Q027;Q8C5L3-3;Q8C5L3-2;Q8C5L3	CCR4-NOT transcription complex subunit 2	Cnot2
25.541	25.5733	25.9601	25.8863	25.9836	25.8755	6	8.2	107.8	48.851	35		0.182818	0.223653	E9Q035;P47758	E9Q035;P47758	Signal recognition particle receptor subunit beta	Gm20425;Srprb
26.1298	26.2173	26.449	26.1431	26.0835	26.1307	8	16.6	79.601	32.97	40		0.205844	-0.146257	E9Q066;G3X9Q6;Q8BWW4	E9Q066;G3X9Q6;Q8BWW4	La-related protein 4	Larp4
23.0456	23.0447	22.6409	22.7352	22.8655	22.3993	4	6.6	112.22	6.8097	8		0.276382	-0.243691	E9Q0Y4;P46062	E9Q0Y4;P46062	Signal-induced proliferation-associated protein 1	Sipa1
21.8595	21.1454	21.6738	22.1059	22.1957	22.5715	3	18.3	25.827	7.6195	6		0.0466292	0.731444	E9Q0Z7;E9Q265;Q8R0F3	E9Q0Z7;E9Q265;Q8R0F3	Sulfatase-modifying factor 1	Sumf1
20.6557	19.5598	19.6835	22.708	22.6346	22.6509	1	4.5	33.589	4.9519	3	+	0.00147884	2.69813	E9Q137	E9Q137	not assigned	Tex264
23.8258	23.785	23.5153	23.4125	23.8615	23.2469	2	10.8	41.61	5.1863	4		0.38663	-0.201749	E9Q179;Q8C5Q4;D3YUN1	E9Q179;Q8C5Q4;D3YUN1	G-rich sequence factor 1	Grsf1
25.9712	26.3162	27.1412	27.3033	27.383	27.5482	8	22.9	50.648	71.233	99		0.0576836	0.9353	E9Q1G8;E9Q9F5;O55131	E9Q1G8;E9Q9F5;O55131	Septin-7	2007-09-01
24.9449	24.6658	24.2716	24.6312	24.7506	25.0351	4	11.1	54.613	44.559	7		0.480138	0.178207	E9Q1J7;Q99MN9;D3YZC1	E9Q1J7;Q99MN9;D3YZC1	Propionyl-CoA carboxylase beta chain, mitochondrial	Pccb
26.7888	26.921	26.8616	26.2353	26.2247	26.4297	12	39.5	59.291	175.97	54		0.00187655	-0.560571	E9Q1P8;Q8K3X4	E9Q1P8	Interferon regulatory factor 2-binding protein 2	Irf2bp2
25.8233	25.6245	25.3437	24.9573	25.0996	25.1227	8	14.9	82.955	32.774	25		0.0223399	-0.537296	E9Q1S3;Q01405	E9Q1S3;Q01405	Protein transport protein Sec23A	Sec23a
20.5359	21.1351	22.1682	21.3504	20.0214	19.8413	1	0.2	503.9	4.1785	2		1	0	E9Q1Y3;E9Q414	E9Q1Y3;E9Q414	Apolipoprotein B-100;Apolipoprotein B-48	Apob
22.7364	21.9889	21.7916	21.4871	21.3335	20.1754	2	2.6	140.21	2.9129	1		0.0804448	-1.17366	E9Q467;E9Q236	E9Q467;E9Q236	not assigned	Abcc4
20.8235	21.0408	19.7182	20.8565	19.1623	20.1701	1	2.2	77.867	2.4536	1		0.508178	-0.464553	Q8C178;E9Q296;Q9EPL9	Q8C178;E9Q296;Q9EPL9	Acyl-coenzyme A oxidase;Peroxisomal acyl-coenzyme A oxidase 3	Acox3
24.591	24.5764	24.8031	24.5763	24.3915	24.4892	8	10.9	111.1	16.198	18		0.131981	-0.171174	E9Q2A6;Q3UDE9;Q9QVP9;F7CCX1	E9Q2A6;Q3UDE9;Q9QVP9;F7CCX1	Protein-tyrosine kinase 2-beta	Ptk2b
25.2389	24.8957	24.7602	24.1029	24.3898	24.0802	8	4.8	308.96	37.003	20		0.0112256	-0.774025	E9Q2H1;Q80TP3	E9Q2H1;Q80TP3	E3 ubiquitin-protein ligase UBR5	Ubr5
21.8691	21.1842	22.1841	22.6577	22.6841	22.5914	2	3.9	83.076	9.0869	7		0.0387342	0.898584	Q5SQA2;E9Q2Q6;Q5SQA4;Q5SQA3;Q62440-3;Q62440-6;Q62440-2;Q62440-5;Q62440;Q5SQA7;F6ZBY9;Q62440-4;Q62441	Q5SQA2;E9Q2Q6;Q5SQA4;Q5SQA3;Q62440-3;Q62440-6;Q62440-2;Q62440-5;Q62440;Q5SQA7;F6ZBY9;Q62440-4;Q62441	Transducin-like enhancer protein 1;Transducin-like enhancer protein 4	Tle1;Tle4
20.6908	23.3149	22.7828	22.6596	21.9631	23.2812	3	12.6	25.035	14.795	5		0.696562	0.371785	E9Q2S9;Q9CR29-2;Q9CR29	E9Q2S9;Q9CR29-2;Q9CR29	Coiled-coil domain-containing protein 43	Ccdc43
22.3983	23.116	22.9239	23.0356	23.057	22.8734	3	11.4	47.844	4.8983	3		0.472765	0.175933	Q8VC91;E9Q2Y3;Q7TSS3;O88522;A3KG44;A3KG40;A3KG41;A3KG38;A3KG39;A3KG37	Q8VC91;E9Q2Y3;Q7TSS3;O88522;A3KG44;A3KG40;A3KG41;A3KG38	NF-kappa-B essential modulator	Ikbkg
25.0217	24.9633	24.8328	24.5416	24.5877	24.4228	9	8.5	175.69	19.702	29		0.0047589	-0.421876	E9Q368	E9Q368	not assigned	Gm17296
24.9672	25.0429	23.8412	24.3021	24.4433	24.186	12	6.8	303.97	36.569	22		0.481604	-0.306617	E9Q394;E9Q474;F6VCM8;F6RPP1;E9PVD4;F7CVS3	E9Q394;E9Q474;F6VCM8	not assigned	Akap13
23.6079	24.6215	24.5313	24.5308	24.5487	24.5326	6	6	152.01	12.202	18		0.430451	0.28378	E9Q3G8	E9Q3G8	not assigned	Nup153
25.2333	25.4367	25.1988	24.641	24.8818	24.9131	10	6.5	231.35	23.011	37		0.013636	-0.477641	E9Q3L2;F6Y9T6;D6RJ66;F6XSW4	E9Q3L2	not assigned	Pi4ka
25.3427	25.0659	24.61	24.3369	24.3761	24.581	2	10.2	27.329	7.4513	28		0.0642149	-0.574849	E9Q5P9;E9Q3M0;Q62432-2;Q62432;F7BUP2;E9PXA8;A2CG44;Q8BUN5;Q9JIW5	E9Q5P9;E9Q3M0;Q62432-2;Q62432;F7BUP2;E9PXA8;A2CG44;Q8BUN5;Q9JIW5	Mothers against decapentaplegic homolog 2;Mothers against decapentaplegic homolog 3;Mothers against decapentaplegic homolog 9	Smad2;Smad3;Smad9
21.5854	22.1423	22.4372	22.2154	22.2466	22.1999	2	3	71.3	1.7963	4		0.543965	0.165661	E9Q3N0;Q9Z129-2;Q9Z129;D3Z6T0;F6S4D9	E9Q3N0;Q9Z129-2;Q9Z129;D3Z6T0;F6S4D9	ATP-dependent DNA helicase Q1	Recql
25.9516	26.1115	26.0453	25.6476	25.7967	25.5356	21	7.1	499.1	46.508	46		0.0132652	-0.376191	E9Q3W4;Q9QXS1-15;Q9QXS1-10;Q9QXS1-9;Q9QXS1-12;Q9QXS1-11;Q9QXS1-13;Q9QXS1-5;Q9QXS1-3;Q9QXS1-16;Q9QXS1-4;Q9QXS1-14;Q9QXS1-6;Q9QXS1-7;Q9QXS1-8;Q9QXS1-2;Q9QXS1;F6R059;E9PW24;E9Q9J6	E9Q3W4;Q9QXS1-15;Q9QXS1-10;Q9QXS1-9;Q9QXS1-12;Q9QXS1-11;Q9QXS1-13;Q9QXS1-5;Q9QXS1-3;Q9QXS1-16;Q9QXS1-4;Q9QXS1-14;Q9QXS1-6;Q9QXS1-7;Q9QXS1-8;Q9QXS1-2;Q9QXS1;F6R059	Plectin	Plec
26.7086	26.328	26.2568	25.8058	25.7677	25.9633	10	17.9	96.856	37.947	35		0.0184615	-0.585529	E9Q3X0;Q9EQK5;D3Z2N7	E9Q3X0;Q9EQK5	Major vault protein	Mvp
20.9723	21.0554	20.9368	20.041	20.1539	20.4306	1	2.1	59.502	1.8793	4		0.0029814	-0.779667	F6Q7C7;E9Q3X4;P59438-2;P59438	F6Q7C7;E9Q3X4;P59438-2;P59438	Hermansky-Pudlak syndrome 5 protein;Hermansky-Pudlak syndrome 5 protein homolog	Hps5
23.8688	23.6916	23.5098	23.4232	23.0727	23.0449	8	7	198.53	23.682	18		0.0332532	-0.509829	E9Q983;Q8K4L2;E9Q3Z5;Q8K4L3;F6R6A4	E9Q983;Q8K4L2;E9Q3Z5;Q8K4L3;F6R6A4	Supervillin	Svil
24.396	24.624	23.846	23.636	23.6362	23.8269	5	3.3	265.77	17.492	12		0.0697479	-0.588973	E9Q411	E9Q411	not assigned	Nbas
20.3631	20.2969	21.3273	21.0613	20.8363	21.5089	1	3.5	51.098	2.684	0		0.28889	0.473066	E9Q446;Q9QZR0	E9Q446;Q9QZR0	E3 ubiquitin-protein ligase RNF25	Rnf25
22.3914	22.0195	23.8758	25.3999	25.5238	25.2551	2	9.8	28.343	15.156	19		0.0100565	2.63074	G5E8R0;E9Q453;G5E8R2;G5E8R1;E9Q456;E9Q455;S4R261	G5E8R0;E9Q453;G5E8R2;G5E8R1;E9Q456;E9Q455	not assigned	Tpm1
26.2403	26.6174	25.9908	25.8417	26.1111	25.9381	6	8.9	95.313	20.785	35		0.182985	-0.319215	E9Q481;Q6P2K6;Q6P2K6-2;Q922R5-2;Q5RJB9	E9Q481;Q6P2K6	Serine/threonine-protein phosphatase 4 regulatory subunit 3A	Smek1
21.5042	20.2283	21.5023	21.0096	20.8453	19.9566	1	6	32.204	4.4904	5		0.426249	-0.474468	E9Q496;Q9CQ56-2;Q9CQ56	E9Q496;Q9CQ56-2;Q9CQ56	Vesicle transport protein USE1	Use1
20.393	19.684	23.9279	24.7587	24.9795	24.9803	8	5.3	204.57	15.233	8		0.0531721	3.57121	E9Q4K7	E9Q4K7	not assigned	Kif13b
21.5306	23.1866	23.2083	23.9902	24.1762	24.5909	5	27.8	26.388	48.829	17		0.0507927	1.61065	E9Q4M4;Q91VN4	E9Q4M4;Q91VN4	MICOS complex subunit Mic25	Chchd6
22.9142	21.357	23.0127	22.641	23.0938	22.7405	3	5.2	106.5	5.7655	3		0.512756	0.397163	E9Q4V9;Q8BH74	E9Q4V9;Q8BH74	Nuclear pore complex protein Nup107	Nup107
22.1256	22.6474	21.2457	21.5947	21.5524	21.3439	2	1.5	194.66	15.32	7		0.28837	-0.509255	H3BJG4;E9Q512;Q8BVJ9	H3BJG4;E9Q512;Q8BVJ9	not assigned	Trip11
27.6892	27.5406	27.3903	26.9176	26.7883	26.7955	27	7.1	584.78	99.749	96		0.00181403	-0.706228	F7A6H4;E9Q555	F7A6H4;E9Q555	E3 ubiquitin-protein ligase RNF213	Rnf213
29.3995	29.4476	29.5148	29.3208	29.3005	29.1988	26	36.1	99.213	180.63	309		0.0231383	-0.180583	E9Q5B5;O08528;E9Q9M6;E9Q3Z4;E9Q8S8;Q91W97;Q3TRM8	E9Q5B5;O08528	Hexokinase-2	Hk2
20.7897	20.7683	23.4191	24.7236	24.2661	24.3861	4	7.3	73.697	32.029	6		0.0347361	2.79959	E9Q5C9	E9Q5C9	not assigned	Nolc1
24.9472	24.9932	24.5351	24.2444	24.1509	24.1261	5	10.6	75.767	15.995	15		0.0122343	-0.651351	E9Q5D6;P69566;P69566-2	E9Q5D6;P69566;P69566-2	Ran-binding protein 9	Ranbp9
30.8152	30.6847	30.3596	29.7586	29.3764	29.4394	1	3.4	29.442	114.72	81		0.00367864	-1.09503	E9Q5F4;G3UZ07;E9Q606;E9Q2D1;F6WX90;V9GXQ2	E9Q5F4;G3UZ07;E9Q606	not assigned	Actb;Actg1
24.0732	23.8875	23.5673	23.1846	23.3823	22.7485	3	4.9	108.77	8.3554	14		0.036492	-0.737585	E9Q5G3	E9Q5G3	Kinesin-like protein KIF23	Kif23
22.6086	23.4223	23.2374	22.5096	22.8528	22.7648	2	6.7	51.853	4.1041	4		0.227288	-0.380348	E9Q5L3;Q9DBL1	E9Q5L3;Q9DBL1	Short/branched chain specific acyl-CoA dehydrogenase, mitochondrial	Acadsb
23.1586	23.3185	22.2606	22.3335	22.5639	22.3493	3	1.5	328.27	8.4584	10		0.214845	-0.49701	E9Q5W5;Q5SSH7-2;Q5SSH7	E9Q5W5;Q5SSH7-2;Q5SSH7	Zinc finger ZZ-type and EF-hand domain-containing protein 1	Zzef1
26.5836	26.5747	26.1686	25.9116	25.8534	25.8882	5	15.5	53.102	16.211	39		0.0155417	-0.557916	Q3UIX4;E9Q6E5;D3Z4B0;F6TN80;D6RE22;F6X2U6;B7ZNC5;Q8BV04	Q3UIX4;E9Q6E5;D3Z4B0;F6TN80;D6RE22	not assigned	Srsf11
21.1294	20.3203	21.9615	24.5406	24.4487	23.4859	9	4	327.45	24.786	16		0.00653843	3.02134	E9Q6J5	E9Q6J5	not assigned	Bod1l
22.7584	21.8173	21.8328	21.767	21.9062	21.4449	1	1.6	100.36	5.9829	5		0.274289	-0.43015	E9Q6M7;Q80U78-2;A8WHM8;Q80U78-4	E9Q6M7;Q80U78-2	Pumilio homolog 1	Pum1
21.5712	22.9613	24.0048	23.1162	23.4476	23.0878	2	20.8	14.731	33.061	22		0.630496	0.371447	E9Q6U4;Q3UWL8;E9Q4Q8;E9Q8R1;Q6P0X1	E9Q6U4;Q3UWL8;E9Q4Q8;E9Q8R1;Q6P0X1	Prefoldin subunit 4	Pfdn4
24.4529	24.3081	24.4138	24.0692	23.8743	23.9482	3	5.5	118.2	10.015	12		0.00390248	-0.427724	E9Q735;G3X9Y5;E9Q442	E9Q735;G3X9Y5	not assigned	Ube4a
23.1012	22.4637	22.4389	21.4897	21.8335	22.2553	2	3.2	82.595	6.4701	8		0.0594502	-0.808462	E9Q7C1;G3X8S4;Q924H2	E9Q7C1;G3X8S4;Q924H2	Mediator of RNA polymerase II transcription subunit 15	Med15
25.4877	25.3791	24.5461	24.1741	24.0739	24.3583	4	9.2	61.629	25.933	40		0.0388195	-0.935538	Q5UE59;E9Q7C9;Q7TNF4;Q8CD76;O88447;F6UYN4	Q5UE59;E9Q7C9;Q7TNF4;Q8CD76;O88447	Kinesin light chain 1	Klc1
23.5495	24.0266	24.8674	23.1374	23.0668	23.4044	8	5.6	235.63	16.821	15		0.0768444	-0.944903	E9Q7G0;F6ZQA3	E9Q7G0	not assigned	Numa1
24.5772	24.5052	24.4002	23.7595	23.5822	23.9199	4	8.2	82.025	14.096	18		0.00255917	-0.740318	E9Q7N5;Q8R2Q4-3;Q8R2Q4-2;Q8R2Q4;Q8C1C2	E9Q7N5;Q8R2Q4-3;Q8R2Q4-2;Q8R2Q4;Q8C1C2	Ribosome-releasing factor 2, mitochondrial	Gfm2
20.6088	20.8139	21.5282	19.114	20.7526	20.7118	2	4.6	70.932	2.7416	1		0.262737	-0.790815	E9Q7U2;Q8CGU1	E9Q7U2;Q8CGU1	Calcium-binding and coiled-coil domain-containing protein 1	Calcoco1
21.5749	22.2629	23.6804	23.426	23.8442	23.7304	2	4.5	54.325	4.8107	7		0.140255	1.16085	E9Q7W0;P31266-2;P31266	E9Q7W0;P31266-2;P31266	Recombining binding protein suppressor of hairless	Rbpj
26.6661	26.3281	26.082	25.5752	25.6961	25.6299	6	34	34.515	86.586	75		0.0137645	-0.72503	E9Q855;Q3UXS0;O35609	E9Q855;Q3UXS0;O35609	Secretory carrier-associated membrane protein 3	Scamp3
22.4728	22.3673	21.7947	21.703	21.5755	21.6941	1	2.1	92.832	5.1629	6		0.0612318	-0.554047	E9Q8A3;Q8BKC8-2;Q8BKC8	E9Q8A3;Q8BKC8-2;Q8BKC8	Phosphatidylinositol 4-kinase beta	Pi4kb
20.1903	22.8934	23.2467	22.7444	22.7233	22.578	2	3.9	74.863	2.1757	4		0.586019	0.57178	E9Q8A5;Q8K119	E9Q8A5;Q8K119	not assigned	Pms1
21.1517	19.6317	21.3656	22.3724	22.688	22.2963	1	3.4	44.095	8.4966	3		0.0359973	1.73594	F6QYD2;E9Q8D0	F6QYD2;E9Q8D0	not assigned	Dnajc21
26.1009	25.8988	25.7178	25.3791	25.3568	25.5425	10	14.7	136.02	43.178	50		0.0185908	-0.479719	E9Q8K8;Q6ZPZ3-2;Q6ZPZ3	E9Q8K8;Q6ZPZ3-2;Q6ZPZ3	Zinc finger CCCH domain-containing protein 4	Zc3h4
22.1295	21.4962	24.5401	25.9178	27.9915	26.7287	6	5.7	125.02	10.002	14		0.0198099	4.1574	E9Q8L9;Q9D620;G3UW57;G3XA57;G3XA57-2	E9Q8L9;Q9D620	Rab11 family-interacting protein 1	Rab11fip1
23.4625	22.0802	23.5571	23.9075	23.6562	23.7191	5	6.1	140.72	16.064	11		0.206578	0.727667	E9Q8N5;Q08EB6;Q8BRT1;F7DCH5;Q8BRT1-5;Q8BRT1-6	E9Q8N5;Q08EB6;Q8BRT1;F7DCH5	CLIP-associating protein 2	Clasp2
27.4473	27.1288	26.7691	26.4482	26.6396	26.5209	17	28.2	104.99	78.606	76		0.0467821	-0.578856	E9Q8Z5;P30999-2;P30999-3;G3X9V2;E9Q8Z6;E9Q8Z8;P30999;E9Q903;E9Q906;E9Q8Z4;E9Q8Z9;D3Z2H2;E9Q901;E9Q904;E9Q986;D3Z7H6;E9Q907;E9Q905;D3Z2H7	E9Q8Z5;P30999-2;P30999-3;G3X9V2;E9Q8Z6;E9Q8Z8;P30999;E9Q903;E9Q906;E9Q8Z4;E9Q8Z9;D3Z2H2;E9Q901;E9Q904;E9Q986;D3Z7H6;E9Q907;E9Q905;D3Z2H7	Catenin delta-1	Ctnnd1
26.6975	26.2829	25.9345	25.4996	25.6892	25.7969	10	20.6	66.076	29.187	35		0.0533561	-0.643104	E9Q912;E9Q6Q4	E9Q912;E9Q6Q4	not assigned	Rap1gds1
25.799	25.7354	25.4328	25.1444	25.1292	25.0786	6	13	84.972	28.084	32		0.00935123	-0.538366	E9Q914;Q6ZPR5-3;Q6ZPR5-2;Q6ZPR5-4;Q6ZPR5;E9Q1V5;E9Q1T4;E9Q0L7;E9Q9L1;Q6ZPR5-5;E9PZU7;E9PVE5	E9Q914;Q6ZPR5-3;Q6ZPR5-2;Q6ZPR5-4;Q6ZPR5;E9Q1V5;E9Q1T4;E9Q0L7;E9Q9L1;Q6ZPR5-5	Sphingomyelin phosphodiesterase 4	Smpd4
21.3649	23.1653	23.8401	23.9455	24.009	23.8895	3	7	53.317	8.4105	11		0.192482	1.1579	E9Q9A5;G5E8N7;Q9JLV6-2;Q9JLV6	E9Q9A5;G5E8N7;Q9JLV6-2;Q9JLV6	Bifunctional polynucleotide phosphatase/kinase;Polynucleotide 3-phosphatase;Polynucleotide 5-hydroxyl-kinase	Pnkp
22.9134	23.6684	23.0827	23.0596	23.5603	23.0966	6	7.1	164.39	14.537	9		0.953427	0.0173868	E9Q9B2;F8VQG7	E9Q9B2;F8VQG7	not assigned	N4bp2
20.9387	21.4258	20.9352	20.9627	19.4434	20.0489	1	8.1	26.718	2.0716	0		0.114211	-0.948188	E9Q9E0;Q8VCX5;Q8VCX5-3;Q8VCX5-2	E9Q9E0;Q8VCX5;Q8VCX5-3;Q8VCX5-2	Calcium uptake protein 1, mitochondrial	Micu1
24.094	23.8472	23.8701	23.3535	23.0399	23.201	5	5.5	140.37	12.59	14		0.0035286	-0.738986	E9Q9J4;Q6ZQB6-2;Q6ZQB6-3;Q6ZQB6;A0A087WPZ7;A2ARP1-6;A2ARP1-7;A2ARP1-3;A2ARP1-2;A2ARP1	E9Q9J4;Q6ZQB6-2;Q6ZQB6-3;Q6ZQB6	Inositol hexakisphosphate and diphosphoinositol-pentakisphosphate kinase 2	Ppip5k2
25.4896	25.5701	25.3299	24.8315	24.852	24.8224	13	7.5	302.76	24.001	26		0.000909361	-0.62789	E9Q9L6;Q6ZQA0;Q6ZQA0-2;F6VTL9;F6ZZB1;D3Z2K6	E9Q9L6;Q6ZQA0;Q6ZQA0-2;F6VTL9;F6ZZB1	Neurobeachin-like protein 2	Nbeal2
25.5532	24.5992	25.9123	25.9699	26.5624	26.0229	8	18.8	67.764	38.702	27		0.129078	0.830151	G3X9J6;E9Q9M1;Q3V1L4	G3X9J6;E9Q9M1;Q3V1L4	Cytosolic purine 5-nucleotidase	Nt5c2
21.402	19.6875	24.8177	25.4066	25.1796	24.7995	3	3.2	124.39	2.6246	2		0.105895	3.1595	E9Q9Q2;A0A087WP65;A0A087WQI5;A0A087WPF0;Q80ZH9	E9Q9Q2	not assigned	R3hdm1
22.5454	24.6398	24.8148	25.1443	24.9397	25.4786	2	3.5	68.022	2.6843	4		0.186541	1.18748	E9Q9T6;Q6ZPL9	E9Q9T6;Q6ZPL9	ATP-dependent RNA helicase DDX55	Ddx55
23.3791	22.8691	22.2853	22.3648	22.634	22.2661	4	4.2	150.33	8.1233	8		0.274861	-0.422918	F7C134;E9Q9Y2;Q8CHB6;Q5RIM6;Q60974-2;Q60974;Q3UV08;E9Q2B2;F7CTX2	F7C134;E9Q9Y2;Q8CHB6;Q5RIM6;Q60974-2;Q60974;Q3UV08;E9Q2B2	Nuclear receptor corepressor 1	Ncor1
23.5148	24.0441	24.99	24.9908	24.3389	24.8889	7	14.8	72.474	29.236	16		0.307754	0.556558	E9QAD4;Q7TQK5	E9QAD4;Q7TQK5	Coiled-coil domain-containing protein 93	Ccdc93
25.7945	24.8381	24.4307	25.2154	25.073	24.7121	8	5.7	207.05	16.217	11		0.963589	-0.020937	E9QAE3	E9QAE3	not assigned	Btaf1
23.9035	24.0151	24.1088	24.1877	24.7582	24.609	3	12.1	36.366	24.483	17		0.0480351	0.509146	E9QAG2;Q9D4J7-2;Q9D4J7	E9QAG2;Q9D4J7-2;Q9D4J7	PHD finger protein 6	Phf6
26.2066	25.82	25.8498	25.217	25.2086	25.2033	9	17.6	88.924	40.366	27		0.00381692	-0.749169	E9QAJ9;Q3UIA2-3;Q3UIA2-4;Q3UIA2-2;Q3UIA2	E9QAJ9;Q3UIA2-3;Q3UIA2-4;Q3UIA2-2;Q3UIA2	Rho GTPase-activating protein 17	Arhgap17
26.0058	26.4554	25.9218	25.4988	25.6987	25.6477	6	24	47.989	57.18	43		0.043704	-0.512591	E9QAQ5;Q9WV60	E9QAQ5;Q9WV60	Glycogen synthase kinase-3 beta	Gsk3b
24.5287	24.188	24.0361	23.9134	23.7635	24.1338	9	7.3	242.67	38.428	13		0.157838	-0.314004	E9QAQ7;A2BH40-4;A2BH40-2;A2BH40;A2BH40-3;E9Q4N6;E9Q6R4;E9Q4N7	E9QAQ7;A2BH40-4;A2BH40-2;A2BH40;A2BH40-3	AT-rich interactive domain-containing protein 1A	Arid1a
28.5033	28.5119	28.4404	27.9605	28.0417	27.884	27	19.4	216.37	223.8	153		0.000501385	-0.523109	E9QAS4;E9QAS5;Q6PDQ2;F6WR45;E9PYU4;E9PYL1;A2A8L1	E9QAS4;E9QAS5;Q6PDQ2	Chromodomain-helicase-DNA-binding protein 4	Chd4
25.0158	24.9782	24.713	24.0443	23.8228	23.6854	6	13.8	65.918	14.074	22		0.0017487	-1.05151	E9QAS9;E9QAT0;P35922-9;P35922-3;D3Z6U8;E9QNF5;Q6AXB7;E9QAS8;P35922-8;P35922-7;P35922-2;P35922;P35922-11;P35922-10;P35922-5;P35922-4;P35922-12;P35922-6	E9QAS9;E9QAT0;P35922-9;P35922-3;D3Z6U8;E9QNF5;Q6AXB7;E9QAS8;P35922-8;P35922-7;P35922-2;P35922;P35922-11;P35922-10;P35922-5;P35922-4;P35922-12;P35922-6	Fragile X mental retardation protein 1 homolog	Fmr1
25.5272	25.0777	26.4736	28.0554	28.2031	28.0286	7	30.9	24.077	20.034	52		0.00442071	2.40286	E9QAZ2;Q9CZM2;B8JKK2	E9QAZ2;Q9CZM2	Ribosomal protein L15;60S ribosomal protein L15	Gm10020;Rpl15
28.4698	28.3764	28.3731	27.9412	28.0499	28.0387	20	28.1	102.37	193.39	185		0.00107111	-0.396477	E9QB02;Q68FL6;F6W0G8	E9QB02;Q68FL6	Methionine--tRNA ligase, cytoplasmic	Mars
21.9166	20.7992	22.3973	22.699	22.8732	22.8402	2	4.5	63.65	6.4457	6		0.0821541	1.09978	E9QJT2;Q3UMQ8	E9QJT2;Q3UMQ8	H/ACA ribonucleoprotein complex non-core subunit NAF1	Naf1
22.6632	20.6098	22.2093	24.1822	23.9948	24.024	1	8.3	17.344	3.9047	5		0.0231554	2.23957	E9QJT5;P56376	E9QJT5;P56376	Acylphosphatase;Acylphosphatase-1	Acyp1
21.5913	21.2981	22.5746	22.5291	22.7249	22.8399	3	8.3	69.365	14.98	7		0.0915521	0.876642	F8WI26;E9QJT6;Q68ED3;F6UPY1	F8WI26;E9QJT6;Q68ED3	Non-canonical poly(A) RNA polymerase PAPD5	Papd5
22.7813	22.7759	21.977	22.21	22.5686	22.5347	4	6.3	77.923	7.0854	4		0.812405	-0.0736612	E9QJV4;Q8K2Z2;D6RDR5;Q8K2Z2-2	E9QJV4;Q8K2Z2	Pre-mRNA-processing factor 39	Prpf39
25.0479	24.9776	24.2247	24.1528	24.1066	23.6445	4	5	105.38	10.835	21		0.0648367	-0.782099	Q9QXJ2;E9QJX9;Q9WVL2	Q9QXJ2;E9QJX9;Q9WVL2	Signal transducer and activator of transcription;Signal transducer and activator of transcription 2	Stat2
24.9015	24.4444	23.9949	24.1363	23.7875	24.1204	2	2.6	156.4	18.696	16		0.204424	-0.432224	E9QKE9;H3BK24;H3BLS0;H3BJQ9;P53564-2;P53564-3;P53564;H3BKF6;P53564-4;H3BJ26;H3BKT0;H3BJN3;H3BL09;H3BJL7;H3BLJ7;P53564-5	E9QKE9;H3BK24;H3BLS0;H3BJQ9;P53564-2;P53564-3;P53564;H3BKF6;P53564-4;H3BJ26;H3BKT0;H3BJN3	Homeobox protein cut-like;One cut domain family member;Homeobox protein cut-like 1	Cux1
21.9052	21.7822	21.6139	21.1548	21.214	21.5944	1	2.6	52.938	3.6748	3		0.0507812	-0.446041	E9QKG3;Q9CWH5	E9QKG3;Q9CWH5	tRNA (guanine(10)-N2)-methyltransferase homolog	Trmt11
26.309	26.2442	25.834	25.4599	25.55	25.4334	6	5.3	246.62	67.954	56		0.0132688	-0.647986	E9QKG6;Q99NH0;E9Q804;Q99NH0-3;Q99NH0-2;F7C545	E9QKG6;Q99NH0;E9Q804;Q99NH0-3;Q99NH0-2	Ankyrin repeat domain-containing protein 17	Ankrd17
20.9313	20.5606	22.3974	22.5668	23.1532	22.5976	3	6.1	74.15	7.7985	9		0.0673138	1.47612	E9QKG8;Q6PG16-2;Q6PG16;E9Q4T0;Q6PG16-3;F6XR06	E9QKG8;Q6PG16-2;Q6PG16;E9Q4T0;Q6PG16-3	Holliday junction recognition protein	Hjurp
22.2722	21.2169	20.9909	20.7338	20.6112	20.1991	4	2.2	286.21	7.8942	2		0.0835239	-0.978648	E9QKK1;Q6RT24	E9QKK1;Q6RT24	Centromere-associated protein E	Cenpe
23.7395	23.9628	21.7935	21.1268	22.5732	22.8275	2	2.9	127.81	3.3397	10		0.318404	-0.989454	E9QKK8;F6Q8D3;Q9QZW0-2;Q9QZW0	E9QKK8;F6Q8D3;Q9QZW0-2;Q9QZW0	Phospholipid-transporting ATPase 11C	Atp11c
28.1969	27.8558	27.5419	27.3151	27.1787	26.9411	8	11.3	115.95	63.02	49		0.0300593	-0.719848	E9QKZ2;Q91YE6;E0CXB2;E0CY46;F6TLX3;F6UT58	E9QKZ2;Q91YE6;E0CXB2	Importin-9	Ipo9
23.6674	24.2343	23.8031	24.4361	24.2295	24.4638	4	8.1	62.674	10.017	14		0.0632979	0.474841	E9QL13;Q8C2Q3-2;Q8C2Q3;J3QN51;J3QPT3;B0LM42	E9QL13;Q8C2Q3-2;Q8C2Q3	RNA-binding protein 14	Rbm14
20.1894	20.7341	21.2663	21.5833	22.1417	21.7479	2	2.8	94.144	4.8804	4		0.0359802	1.09438	E9QL65;Q8CI04	E9QL65;Q8CI04	Conserved oligomeric Golgi complex subunit 3	Cog3
20.2996	21.0364	21.5275	21.7862	21.701	21.9872	1	5.4	26.34	3.6359	3		0.0765723	0.870305	E9QLB2;Q3UFF7	E9QLB2;Q3UFF7	Lysophospholipase-like protein 1	Lyplal1
23.2283	24.5551	23.8707	23.1867	23.247	23.1468	3	6.1	93.853	12.295	9		0.146383	-0.691219	E9QLK3;Q8C3R1-2;Q8C3R1;D6RE40	E9QLK3;Q8C3R1-2;Q8C3R1;D6RE40	BRCA1-associated ATM activator 1	Brat1
24.2054	24.044	23.5195	22.9557	23.1364	23.1092	6	3.2	405.42	9.413	7		0.0162752	-0.855861	F7CGG2;E9QLK7;E9PZA7;E9PWT1;Q80YV3	F7CGG2;E9QLK7;E9PZA7;E9PWT1;Q80YV3	Transformation/transcription domain-associated protein	Trrap
21.5689	20.8794	22.0441	20.9549	22.8152	20.2098	1	5.3	31.777	2.2966	0		0.849671	-0.170873	E9QLN8;O70338	E9QLN8;O70338	Ribonuclease H1	Rnaseh1
21.6822	21.2873	21.1944	25.249	24.1962	24.8675	1	8.8	35.003	8.1965	2	+	0.000587149	3.38293	E9QLR3;Q60961-2;Q60961	E9QLR3;Q60961-2;Q60961	Lysosomal-associated transmembrane protein 4A	Laptm4a
22.8325	22.5178	22.5511	22.3916	22.2592	22.5165	3	5.4	84.601	7.1077	7		0.120598	-0.24473	E9QLT6;Q3ULM2;P53762-2;P53762;Q8CEC2	E9QLT6;Q3ULM2;P53762-2;P53762;Q8CEC2	Aryl hydrocarbon receptor nuclear translocator	Arnt
24.4209	24.2613	23.698	23.316	23.7606	23.9044	5	8.3	100.09	20.145	12		0.173356	-0.466353	F6U2C2;E9QM77;O70305-2;O70305;O70305-3;F6V8M6;F7B6X4	F6U2C2;E9QM77;O70305-2;O70305;O70305-3;F6V8M6	Ataxin-2	Atxn2
20.8234	20.9018	21.4893	21.3185	20.9602	22.6191	2	8.2	39.759	7.0722	0		0.362218	0.5611	E9QMB7;Q8CES0	E9QMB7;Q8CES0	N-alpha-acetyltransferase 30	Naa30
23.8951	24.6939	24.5465	25.0755	24.616	24.8797	9	12.8	121.68	21.522	13		0.161667	0.47857	E9QME5;E9QP19;Q99PP7-2;Q99PP7;E9Q1U8;Q64127-2;Q64127	E9QME5;E9QP19;Q99PP7-2;Q99PP7	E3 ubiquitin-protein ligase TRIM33	Trim33
22.4921	21.9783	20.8894	21.0948	21.537	20.9424	3	1.9	214.46	3.3702	3		0.303869	-0.595213	E9QML5;Q61464-4;Q61464;E9QKZ7;Q61464-7;Q61464-2;Q61464-5;Q61464-3	E9QML5;Q61464-4;Q61464;E9QKZ7;Q61464-7;Q61464-2;Q61464-5	Zinc finger protein 638	Zfml;Znf638
25.8575	26.0623	25.9381	25.7854	25.8317	25.784	9	22.5	67.461	39.516	46		0.0687626	-0.152249	E9QMN5;Q8CHY6	E9QMN5;Q8CHY6	Transcriptional repressor p66 alpha	Gatad2a
27.3704	27.873	27.0363	26.8175	26.3822	26.4641	2	35.8	9.0583	9.3674	20		0.0347433	-0.871936	E9QMV2;Q4KML4	E9QMV2;Q4KML4	Costars family protein ABRACL	Abracl
24.8502	24.3512	24.1104	23.6366	23.7323	23.5957	3	4.3	119.44	15.122	11		0.0242179	-0.782401	E9QMX7;Q640N3-2;Q640N3	E9QMX7;Q640N3-2;Q640N3	Rho GTPase-activating protein 30	Arhgap30
21.0998	23.6814	23.2867	23.3525	22.7806	22.8838	4	7.8	86.906	12.063	6		0.719961	0.316289	E9QN31;Q922K7	E9QN31;Q922K7	Probable 28S rRNA (cytosine-C(5))-methyltransferase	Nop2
23.8175	20.7228	24.4065	23.2874	22.7724	22.3414	1	7.1	29.161	25.199	10		0.884466	-0.18186	E9QN39;E9Q667;F7DCS9	E9QN39;E9Q667;F7DCS9	not assigned	Tmem40
23.0002	23.0151	22.0033	23.388	21.7629	22.2016	3	9.3	61.072	13.675	5		0.725612	-0.22205	E9QN44;Q8CIM3	E9QN44;Q8CIM3	D-2-hydroxyglutarate dehydrogenase, mitochondrial	D2hgdh
22.9557	23.3968	23.36	23.1738	23.5278	23.5502	4	13.3	47.133	9.2723	14		0.389891	0.179773	E9QN52;Q91WK0-2;Q91WK0	E9QN52;Q91WK0-2;Q91WK0	Leucine-rich repeat flightless-interacting protein 2	Lrrfip2
23.6474	23.2787	23.2175	23.2847	23.4185	23.0294	1	3.1	48.003	8.1992	8		0.480472	-0.136955	Q3TQZ7;Q80W82;Q78GB8;Q8C9D4;Q80W80;E9QN59;Q61831-2;Q61831;Q9WTU6-3;Q9WTU6-2;Q9WTU6-4;Q9WTU6	Q3TQZ7;Q80W82;Q78GB8;Q8C9D4;Q80W80;E9QN59;Q61831-2;Q61831;Q9WTU6-3;Q9WTU6-2;Q9WTU6-4;Q9WTU6	Mitogen-activated protein kinase 10;Mitogen-activated protein kinase 9	Mapk10;Mapk9
25.1088	25.2748	24.2711	24.2889	24.1151	24.2192	4	12.6	46.875	10.218	14		0.0978005	-0.677157	E9QND8;Q6PA06-2;Q6PA06	E9QND8;Q6PA06-2;Q6PA06	Atlastin-2	Atl2
24.4064	24.3295	24.0652	23.4363	23.8311	23.3753	4	4.3	188.78	8.8185	11		0.0150911	-0.719454	E9QNG1;Q9Z0R6-2;Q9Z0R6	E9QNG1;Q9Z0R6-2;Q9Z0R6	Intersectin-2	Itsn2
22.0236	22.406	21.7553	21.4106	21.4275	21.4972	2	1.7	156.41	2.9567	6		0.0318508	-0.616528	F8WJB0;E9QNV2;Q80YQ2;Q80YQ2-2;H3BJ42;H3BK33	F8WJB0;E9QNV2;Q80YQ2;Q80YQ2-2;H3BJ42;H3BK33	Mediator of RNA polymerase II transcription subunit 23	Med23
23.803	24.2529	21.8774	23.5754	23.414	23.5744	2	7.5	46.2	4.5102	7		0.787864	0.210167	E9QNW6;Q8VDG7	E9QNW6;Q8VDG7	Platelet-activating factor acetylhydrolase 2, cytoplasmic	Pafah2
22.3142	22.3112	22.8344	22.6276	22.795	22.8958	1	6.8	16.922	7.0229	12		0.207782	0.286163	E9QNY3	E9QNY3	not assigned	Myl10
21.7237	20.9147	20.3819	22.3477	23.0833	22.669	3	4.1	138.02	12.603	4		0.0189388	1.69323	E9QNZ2;Q7TPV2-2;Q7TPV2;F6Z1P8;Q7TPV2-3	E9QNZ2;Q7TPV2-2;Q7TPV2	E3 ubiquitin-protein ligase DZIP3	Dzip3
24.8389	24.5206	23.96	23.4473	23.5243	23.5193	1	5	32.578	5.0866	16		0.0217226	-0.942835	E9QP00;Q6PFR5	E9QP00;Q6PFR5	Transformer-2 protein homolog alpha	Tra2a
20.74	21.7238	21.492	20.6203	20.3557	21.3522	1	1.1	163.68	2.0612	2		0.266721	-0.542522	E9QP01;Q924A2-2;Q924A2	E9QP01;Q924A2-2;Q924A2	Protein capicua homolog	Cic
20.563	21.2188	21.5445	21.7052	21.4579	21.4772	2	2.1	184.8	6.4078	4		0.217212	0.438038	E9QP49;Q99MS7-3;Q99MS7-2;Q99MS7	E9QP49;Q99MS7-3;Q99MS7-2;Q99MS7	EH domain-binding protein 1-like protein 1	Ehbp1l1
21.4619	23.1069	22.6533	21.6611	22.064	22.0787	2	5.7	44.34	3.1354	6		0.405818	-0.47271	E9QP62;Q99JW4;Q91XD2;Q9D7B2	E9QP62;Q99JW4;Q91XD2;Q9D7B2	LIM and senescent cell antigen-like-containing domain protein 1;LIM and senescent cell antigen-like-containing domain protein 2	Lims1;Lims2
22.4688	21.6409	19.2365	21.5325	21.9902	20.8091	2	3.4	95.287	3.4695	3		0.765413	0.328508	E9QP84;G3UW74;Q6PGF3	E9QP84;G3UW74;Q6PGF3	Mediator of RNA polymerase II transcription subunit 16	Med16
25.2015	25.3046	24.7183	24.4592	24.5301	24.4376	11	11	167.29	30.017	26		0.0305969	-0.599181	E9QP99;P55937-1;P55937;D3Z0Q8	E9QP99;P55937-1;P55937	Golgin subfamily A member 3	Golga3
25.9064	26.5719	26.3793	26.4548	26.355	26.2135	15	21.2	124.38	74.007	31		0.805412	0.0551987	E9QPB3;P59328-3;P59328;P59328-2	E9QPB3;P59328-3;P59328;P59328-2	WD repeat and HMG-box DNA-binding protein 1	Wdhd1
26.022	25.5125	25.2887	24.9758	24.9773	24.5581	6	7.2	129.7	24.536	22		0.0404352	-0.770634	G5E8R3;E9QPD7;Q05920	G5E8R3;E9QPD7;Q05920	Pyruvate carboxylase;Pyruvate carboxylase, mitochondrial	Pcx;Pc
27.4738	27.282	27.2317	27.0318	27.0297	26.961	20	21	150.22	206.16	79		0.0141643	-0.321653	E9QPI5;Q6A026	E9QPI5;Q6A026	Sister chromatid cohesion protein PDS5 homolog A	Pds5a
26.5151	26.2391	25.606	26.4191	26.4078	26.3425	3	19.4	19.803	9.5107	27		0.374546	0.269768	E9QPX3;Q9CXZ1	E9QPX3;Q9CXZ1	NADH dehydrogenase [ubiquinone] iron-sulfur protein 4, mitochondrial	Ndufs4
21.5811	21.2917	21.7179	24.0444	23.9989	25.3156	2	0.6	434.13	1.5668	1	+	0.00288434	2.92278	E9QQ10;Q70FJ1-3;Q70FJ1-2;Q70FJ1	E9QQ10;Q70FJ1-3;Q70FJ1-2;Q70FJ1	A-kinase anchor protein 9	Akap9
24.0094	23.6618	23.5353	22.9458	22.9255	22.8554	1	13	11.833	2.1763	6		0.00460553	-0.826583	F7A6K2;E9QQ14;Q8R1J3	F7A6K2;E9QQ14;Q8R1J3	Zinc finger CCHC domain-containing protein 9	Zcchc9
23.4307	22.8113	22.762	22.4872	22.2722	22.3781	2	8.1	48.807	8.6011	12		0.0499017	-0.622168	F2Z3Z9;Q3TRL2;F2Z3X6;Q9Z2A0;F2Z3X9;F2Z3V6;F2Z4A5;F2Z400	F2Z3Z9;Q3TRL2;F2Z3X6;Q9Z2A0;F2Z3X9;F2Z3V6;F2Z4A5;F2Z400	3-phosphoinositide-dependent protein kinase 1	Pdpk1
21.12	20.5315	20.157	19.7158	22.7093	20.7784	2	3.2	89.898	1.8862	0		0.639827	0.464966	F2Z470;Q01237	F2Z470;Q01237	3-hydroxy-3-methylglutaryl-coenzyme A reductase	Hmgcr
22.313	22.0728	22.3156	21.3645	19.4969	19.8518	1	29.9	9.6308	3.1118	2		0.0260075	-1.99607	F2Z4B3;O35207	F2Z4B3;O35207	Cyclin-dependent kinase 2-associated protein 1	Cdk2ap1
24.544	24.5432	24.3015	24.0131	23.911	24.0901	3	41.4	12.256	7.8354	22		0.00879484	-0.458175	F6Q475;Q8JZY1;Q8CBC7;A2ALH2	F6Q475;Q8JZY1;Q8CBC7;A2ALH2	Putative tRNA (cytidine(32)/guanosine(34)-2-O)-methyltransferase	Ftsj1
24.9692	25.0414	24.9341	20.9187	20.6388	20.9456	1	12	33.603	8.6163	1	+	2.27675e-06	-4.1472	F6QCI0;Q8BQ46	F6QCI0;Q8BQ46	not assigned	Taf15
23.8674	23.5694	23.5291	23.1387	23.0184	22.9684	2	16.8	20.85	6.3089	9		0.00653006	-0.613487	F6QHF1;Q3TBA3;P21958	F6QHF1;Q3TBA3;P21958	Antigen peptide transporter 1	Tap1
23.3582	24.1294	24.0266	23.6801	23.5122	23.8373	3	10	39.913	4.3514	17		0.567123	-0.161533	F6QKD2;Q9CWX9	F6QKD2;Q9CWX9	Probable ATP-dependent RNA helicase DDX47	Ddx47
20.8487	21.5127	21.208	21.7494	20.5531	21.6868	1	44.8	3.3249	2.3141	0		0.76294	0.139989	F6QZB1;Q9CX48	F6QZB1;Q9CX48	Zinc finger CCHC domain-containing protein 10	Zcchc10
23.2114	22.8098	22.5811	22.3546	21.7729	20.4107	2	15.5	22.915	2.1001	5		0.0886151	-1.35472	F6R307;F6RT60;Q9JLZ3;Q9JLZ3-3	F6R307;F6RT60;Q9JLZ3;Q9JLZ3-3	Methylglutaconyl-CoA hydratase, mitochondrial	Auh
23.6199	23.0498	23.5117	22.813	23.0613	22.9742	2	11.9	25.536	5.1361	14		0.0788039	-0.444276	F6R8U9;Q8BPG6	F6R8U9;Q8BPG6	Sulfatase-modifying factor 2	Sumf2
25.1076	24.8108	24.2935	24.0582	24.1127	24.1854	7	21.5	49.742	22.237	28		0.0619818	-0.618539	F6RJV6;Q9JJK2	F6RJV6;Q9JJK2	LanC-like protein 2	Lancl2
29.3445	29.2355	29.1176	28.7171	28.7044	28.6537	27	32.8	114.15	113.91	190		0.00137907	-0.540806	F6RPJ9;Q9JHR7	F6RPJ9;Q9JHR7	Insulin-degrading enzyme	Ide
19.641	19.354	21.0029	22.1324	22.4107	22.0688	1	4.5	33.638	2.7991	3		0.013206	2.20469	F6RT43;M0QWK1;Q91ZP6-2;Q91ZP6	F6RT43;M0QWK1;Q91ZP6-2;Q91ZP6	NEDD4 family-interacting protein 2	Ndfip2
21.5007	20.5734	22.5918	19.9065	21.6801	21.5669	3	13.6	35.523	6.5679	6		0.57097	-0.504155	F6S1R2;Q8N9S3-2;Q8N9S3-3;Q8N9S3;A2AF81;A2AF82	F6S1R2;Q8N9S3-2;Q8N9S3-3;Q8N9S3;A2AF81	Activator of 90 kDa heat shock protein ATPase homolog 2	Ahsa2
24.9126	24.4048	24.514	23.8356	23.6404	23.9475	3	42.1	12.302	27.192	17		0.0108577	-0.802634	F6SGT4;Q9D753;D3YYN3	F6SGT4;Q9D753;D3YYN3	Exosome complex component RRP43	Exosc8
19.7685	21.3746	19.8416	21.8648	22.9688	20.9989	1	7.3	30.009	2.4502	0		0.105104	1.61592	F6SGV3;Q8C5N5	F6SGV3;Q8C5N5	Programmed cell death protein 2-like	Pdcd2l
22.7537	21.3696	23.2393	23.9607	23.8009	23.3624	3	16.8	28.808	12.732	14		0.0999292	1.25381	F6SPK0;Q9JJZ4;B1AWT7	F6SPK0;Q9JJZ4;B1AWT7	Ubiquitin-conjugating enzyme E2 J1	Ube2j1
24.174	23.5803	23.3985	22.656	22.8382	22.6905	4	17.6	32.545	6.3908	9		0.0147391	-0.989346	F6SQH7;Q91VA6	F6SQH7;Q91VA6	Polymerase delta-interacting protein 2	Poldip2
22.2468	22.813	22.0403	21.8509	21.3544	19.2593	1	11.4	14.802	2.079	5		0.135115	-1.54515	Q8CIU6;Q8CIU3;Q8CIU5;I7HPV7;F6T9H9;I7HJQ9;Q9Z2C4	Q8CIU6;Q8CIU3;Q8CIU5;I7HPV7;F6T9H9;I7HJQ9;Q9Z2C4	Myotubularin-related protein 1	Mtmr1
23.0968	23.2299	22.5445	22.3494	22.6799	22.1148	1	4.2	39.696	2.6368	11		0.0966652	-0.5757	F6TCF9;Q60739-2;Q60739	F6TCF9;Q60739-2;Q60739	BAG family molecular chaperone regulator 1	Bag1
24.5337	24.346	24.2333	23.7767	23.872	23.8577	2	11.2	15.447	4.0598	12		0.00442611	-0.535561	F6UR10	F6UR10	not assigned	Spcs1
24.7881	24.2414	24.3423	23.9613	23.7846	23.8876	3	21	19.914	17.169	21		0.0299419	-0.579449	F6V6T4;Q9R0Q3;Q8BPI2	F6V6T4;Q9R0Q3;Q8BPI2	Transmembrane emp24 domain-containing protein 2	Tmed2
23.9676	24.1346	23.9725	23.1807	23.3444	23.2116	3	18.8	24.913	7.2057	11		0.000468635	-0.779332	F6VG18;F6VTH5;Q9JHQ5;E9Q9P1	F6VG18;F6VTH5;Q9JHQ5	Leucine zipper transcription factor-like protein 1	Lztfl1
20.6123	21.8134	21.1376	19.651	18.9078	22.1435	2	10.4	32.003	3.3819	0		0.410378	-0.953682	G3UVU9;F6VRF7;F6VMC4;Q9ERI5-2;Q9ERI5	G3UVU9;F6VRF7;F6VMC4;Q9ERI5-2;Q9ERI5	Bifunctional arginine demethylase and lysyl-hydroxylase JMJD6	Jmjd6
22.4682	22.2656	22.4153	22.1855	21.3274	21.9727	1	6.4	25.659	3.6533	6		0.104584	-0.554473	F6VNP0;Q8BJM7-3;Q8BJM7	F6VNP0;Q8BJM7-3;Q8BJM7	S-adenosyl-L-methionine-dependent tRNA 4-demethylwyosine synthase	Tyw1
24.3189	24.0677	23.0494	23.4933	23.4383	23.4878	1	1.3	85.997	1.5759	4		0.432347	-0.33887	F6VQ19;Q3UMG5-2;Q3UMG5-3;Q3UMG5;A2AMP0;F7AAC3	F6VQ19;Q3UMG5-2;Q3UMG5-3;Q3UMG5;A2AMP0;F7AAC3	Leucine-rich repeat and calponin homology domain-containing protein 2	Lrch2
21.8217	20.9975	21.0162	20.8772	20.3318	21.3963	1	7.7	21.006	2.8381	1		0.374091	-0.410032	F6VUK8;F6WLY0;G5E880;Q60664	F6VUK8;F6WLY0;G5E880;Q60664	Lymphoid-restricted membrane protein;Processed lymphoid-restricted membrane protein	Lrmp
29.6044	29.2176	28.6973	28.5235	28.6346	28.6193	8	33.7	32.221	251.77	148		0.093668	-0.580617	F6YY69;F6VW30;P68254-2;P68254;O70456	F6YY69;F6VW30;P68254-2;P68254	14-3-3 protein theta	Ywhaq
20.5712	20.7561	21.8098	20.8179	20.6188	20.7858	1	7	22.271	2.5054	3		0.478719	-0.3049	F6VZ99;Q9D720	F6VZ99;Q9D720	Non-structural maintenance of chromosomes element 1 homolog	Nsmce1
23.1985	20.8887	20.7007	21.2957	20.5651	20.1459	2	3.9	68.631	1.8169	2		0.346931	-0.927052	V9GXJ9;F6WIU1;Q8VDQ9	V9GXJ9;F6WIU1;Q8VDQ9	Protein KRI1 homolog	Kri1
22.5686	23.1962	22.2854	22.1329	20.8086	22.2883	3	1.4	409.82	4.5652	3		0.157323	-0.940154	F6WJB7;Q6ZQ93-4;Q6ZQ93-3;Q6ZQ93-2;Q6ZQ93;Z4YLQ1	F6WJB7;Q6ZQ93-4;Q6ZQ93-3;Q6ZQ93-2;Q6ZQ93;Z4YLQ1	Ubiquitin carboxyl-terminal hydrolase;Ubiquitin carboxyl-terminal hydrolase 34	Usp34
21.1353	21.8745	21.043	21.4138	21.1824	21.3299	1	2.4	89.811	4.023	1		0.884	-0.0422344	F6WMJ3;Q8K4I3;H3BKQ0	F6WMJ3;Q8K4I3	Rho guanine nucleotide exchange factor 6	Arhgef6
20.3708	20.7553	20.7664	20.9354	21.2887	21.0426	1	4.3	29.315	2.1293	1		0.0516426	0.458051	F7CJY7;F6X4N5;Q8BVI5	F7CJY7;F6X4N5;Q8BVI5	Syntaxin-16	Stx16
26.2309	25.907	25.5531	25.3243	25.2307	25.2777	7	15.8	84.902	28.99	23		0.0350105	-0.619424	F6XC25;Q8BRN9	F6XC25;Q8BRN9	Coiled-coil and C2 domain-containing protein 1B	Cc2d1b
22.9567	23.3877	23.9004	23.0282	23.6273	23.0211	5	11	53.963	11.425	10		0.60596	-0.189381	F6Y616;G3UYE5;Q8VE62;D3Z3J6;G3UZ67;G3UZS6;G3UZH8	F6Y616;G3UYE5;Q8VE62;D3Z3J6	Polyadenylate-binding protein-interacting protein 1	Paip1
26.2493	25.8831	25.8757	25.5143	25.2446	25.2959	3	22.7	21.99	50.168	54		0.0118307	-0.651069	F6YB25;Q9CSU0-3;Q9CSU0-2;Q9CSU0;F7DAY5	F6YB25;Q9CSU0-3;Q9CSU0-2;Q9CSU0;F7DAY5	Regulation of nuclear pre-mRNA domain-containing protein 1B	Rprd1b
29.4312	29.6943	30.574	30.6219	30.5431	30.664	9	48.7	17.671	39.489	200		0.110488	0.709826	F6YVP7;P62270;S4R1N6	F6YVP7;P62270;S4R1N6	40S ribosomal protein S18	Gm10260;Rps18
24.9502	24.9467	23.7512	23.3363	23.6136	24.2489	2	11.8	14.309	7.8008	11		0.165461	-0.816444	F6ZFT1;F8WJ64;Q9CR21	F6ZFT1;F8WJ64;Q9CR21	Acyl carrier protein;Acyl carrier protein, mitochondrial	Ndufab1
21.7522	22.18	21.6553	21.2371	21.2757	20.8809	1	3.6	41.032	3.3333	6		0.0232124	-0.731278	F6ZL86;Q61712	F6ZL86;Q61712	DnaJ homolog subfamily C member 1	Dnajc1
21.1622	21.3707	19.8202	21.1504	21.2709	21.2876	1	0.8	203.15	3.6515	3		0.40665	0.451874	F6ZMJ4;Q3UHK8	F6ZMJ4;Q3UHK8	Trinucleotide repeat-containing gene 6A protein	Tnrc6a
25.7904	25.3355	24.9208	24.0608	24.1777	24.363	2	17.4	15.45	4.8038	13		0.0124859	-1.1484	F6ZU11;Q922H1-2;Q922H1	F6ZU11;Q922H1-2;Q922H1	Protein arginine N-methyltransferase 3	Prmt3
23.4576	27.8377	27.7902	27.3564	27.1632	27.2752	3	19	24.611	71.518	42		0.567969	0.903113	F6ZV59;G5E8G0;G3X9W0;Q60668-4;Q60668-3;Q60668-2;Q60668;E9Q5B6;F6SHF3;F7A465	F6ZV59;G5E8G0;G3X9W0;Q60668-4;Q60668-3;Q60668-2;Q60668;E9Q5B6;F6SHF3	Heterogeneous nuclear ribonucleoprotein D0	Hnrnpd
24.7935	24.7138	24.4596	24.0353	23.8341	24.0051	1	0.6	256.27	2.1411	10		0.00417382	-0.697453	F7A4A7-2;F7A4A7	F7A4A7-2;F7A4A7	Otogelin-like protein	Otogl
27.7422	27.587	27.3025	26.9722	27.0951	26.8915	14	32.7	73.279	187.59	75		0.0170246	-0.55765	F7AC41;Q91VU7;F7CG42;F6XMS4	F7AC41;Q91VU7	not assigned	Pus7
20.9902	22.2657	21.7638	20.1457	21.0196	20.7903	1	5	31.529	4.96	0		0.0876428	-1.02139	J3QM71;F7AMS7;Q5SXG1;Q5SXG3;G3X9G2;Q9JM52-2;Q9JM52;Q9JM52-3	J3QM71;F7AMS7;Q5SXG1;Q5SXG3;G3X9G2;Q9JM52-2;Q9JM52;Q9JM52-3	Misshapen-like kinase 1	Mink1
22.6537	22.9711	22.5931	22.6052	22.18	22.4519	3	9.3	51.81	4.1485	13		0.128236	-0.326958	F7B209;Q80UP5;Q6PD24	F7B209;Q80UP5	Ankyrin repeat domain-containing protein 13A	Ankrd13a
20.2229	20.6082	21.5013	20.3018	20.1046	21.7649	1	3.7	47.008	1.5607	0		0.93779	-0.0536791	F7BBA2;Q8R1R3	F7BBA2;Q8R1R3	StAR-related lipid transfer protein 7, mitochondrial	Stard7
20.8242	21.4664	22.9125	20.2946	20.3447	19.3971	1	14.1	11.083	2.1877	2		0.0670545	-1.72226	F7BCN0;F7BZY0;Q8VI86;Q8K4M5	F7BCN0;F7BZY0;Q8VI86;Q8K4M5	COMM domain-containing protein 1	Gm28048;Commd1
20.1428	20.2007	20.2162	20.8359	20.6886	22.0299	1	3.4	52.791	1.6732	0		0.0787502	0.998262	F7BGR7;Q5CZX8;S4R1A6;F6TBN8;J3QPA9;Q8C7Q4-2;Q8VE92;Q8C7Q4	F7BGR7;Q5CZX8;S4R1A6;F6TBN8;J3QPA9;Q8C7Q4-2;Q8VE92;Q8C7Q4	RNA-binding protein 4;RNA-binding protein 4B	Gm21992;Rbm4;Rbm4b
22.1706	22.2778	22.0013	21.278	21.7252	19.6194	2	4.6	106.52	6.2538	5		0.11934	-1.27568	F7BJB9	F7BJB9	not assigned	Morc3
22.4717	19.8511	22.8634	20.6429	20.6754	20.7514	1	9.7	20.645	1.8017	2		1	0	F7C2Y9;Q8VDM1	F7C2Y9;Q8VDM1	Zinc finger CCCH-type with G patch domain-containing protein	Zgpat
21.6565	22.0046	22.8341	23.852	19.8967	23.723	2	2.1	97.72	2.2317	2		0.820523	0.32546	F7C9N6;Q9D071-3;Q9D071;E9PW47;Q9D071-2	F7C9N6;Q9D071-3;Q9D071;E9PW47;Q9D071-2	MMS19 nucleotide excision repair protein homolog	Mms19
22.4692	23.2763	22.8835	22.5012	22.3248	22.9846	1	7.3	27.659	1.5628	5		0.42199	-0.272818	F7CFT1;Q8BFR6	F7CFT1;Q8BFR6	AN1-type zinc finger protein 1	Zfand1
24.0872	23.3141	23.022	23.4475	23.1869	22.7831	3	40.8	11.518	6.5926	18		0.41832	-0.335258	F7CXG9;Q9D1P0	F7CXG9;Q9D1P0	39S ribosomal protein L13, mitochondrial	Mrpl13
22.2194	20.0703	20.5575	19.4468	19.9898	20.4256	1	36.1	7.9221	3.4188	1		0.233441	-0.994994	F7D1I5;G3UXY6;Q78HU7	F7D1I5;G3UXY6;Q78HU7	Glycophorin-C	Gypc
22.0728	21.7615	20.4858	19.7689	20.7474	21.8657	2	6.9	41.694	2.8079	0		0.452099	-0.646015	F7D3B8;F8WI30;Q9CY18	F7D3B8;F8WI30;Q9CY18	Sorting nexin-7	Snx7
27.1006	26.9129	26.5462	26.0897	26.0358	26.1208	10	22.2	60.863	61.753	55		0.00943388	-0.771065	F7DEU6;P50096;E0CYE2;E0CXK0;F6XXH9	F7DEU6;P50096;E0CYE2	Inosine-5-monophosphate dehydrogenase;Inosine-5-monophosphate dehydrogenase 1	Impdh1
22.9103	23.4598	23.4844	23.048	22.6563	22.627	3	2.9	173.94	4.7546	9		0.0932336	-0.507755	F8VPK0	F8VPK0	not assigned	Ttc37
23.9897	23.9476	23.5318	22.6814	22.5258	21.4106	5	6.4	108.85	7.8121	4		0.0191751	-1.61711	V9GWT6;V9GXH3;V9GXF0;V9GXP8;F8VPM7;Q99MI1-2;Q99MI1;Q99MI1-4;V9GXL1;V9GX53;Q6PH08-2;Q6PH08;Q6PH08-3	V9GWT6;V9GXH3;V9GXF0;V9GXP8;F8VPM7;Q99MI1-2;Q99MI1;Q99MI1-4	ELKS/Rab6-interacting/CAST family member 1	Erc1
23.05	22.658	22.9495	22.1065	20.6674	22.603	2	1.8	174.29	1.8627	1		0.138543	-1.09354	F8VPN4;E0CX86;E0CYU6;F6XXE6	F8VPN4;E0CX86;E0CYU6;F6XXE6	not assigned	Agl
22.3234	22.3481	21.9351	21.8386	21.6616	21.4015	1	1.1	110.29	1.9443	12		0.0368684	-0.568298	F8VPP8	F8VPP8	not assigned	Zc3h7b
26.5637	27.1827	26.9855	26.9012	26.98	27.1197	15	17	128.47	177.23	54		0.667217	0.089618	F8VPX1;Q6A4J8-3;Q6A4J8;E9PXY8;Q6A4J8-2;G3UWR8;E0CY04	F8VPX1;Q6A4J8-3;Q6A4J8;E9PXY8;Q6A4J8-2	Ubiquitin carboxyl-terminal hydrolase;Ubiquitin carboxyl-terminal hydrolase 7	Usp7
21.8534	23.6017	23.1443	22.7575	22.7942	22.7603	5	2.3	337.82	9.1821	7		0.863703	-0.0958163	F8VQ05	F8VQ05	not assigned	Fryl
24.5226	24.2476	23.4973	23.5242	23.7384	23.4906	6	14.4	64.506	23.773	14		0.185505	-0.504799	F8VQ28;Q8VI36-2;Q8VI36	F8VQ28;Q8VI36-2;Q8VI36	Paxillin	Pxn
24.2087	24.2616	24.2241	24.1759	23.873	24.1699	5	4.5	185.35	5.1836	6		0.192456	-0.158497	F8VQ29;A0A0A6YXJ2;Q3UQP1	F8VQ29;A0A0A6YXJ2	not assigned	Iqgap3
22.0678	21.1461	21.1509	18.5076	21.7165	20.1768	1	0.8	215.77	2.079	2		0.247216	-1.32129	F8VQ54;Q8R418-2;Q8R418	F8VQ54;Q8R418-2;Q8R418	Endoribonuclease Dicer	Dicer1
21.4489	21.455	22.4359	22.7011	22.404	22.5841	3	6.7	84.253	4.3826	3		0.0821163	0.783147	F8VQ95;Q6Y685;Q6Y685-2	F8VQ95;Q6Y685;Q6Y685-2	Transforming acidic coiled-coil-containing protein 1	Tacc1
27.7096	27.3856	27.492	26.9737	26.9223	27.058	14	28	74.656	102.24	84		0.00619871	-0.544427	F8VQC1;E9Q740	F8VQC1;E9Q740	Signal recognition particle subunit SRP72	Srp72
23.7042	23.6072	23.8842	23.1828	22.5802	22.7497	4	5.2	127.22	9.3793	9		0.0104885	-0.894254	F8VQC9;Q8BTY2-2;Q8BTY2	F8VQC9;Q8BTY2-2;Q8BTY2	Sodium bicarbonate cotransporter 3	Slc4a7
21.1166	22.9999	22.887	22.4543	22.9788	22.6906	4	6.7	97.694	8.5538	7		0.584368	0.37339	F8VQE9;Q8VHH5;Q8VHH5-2	F8VQE9;Q8VHH5;Q8VHH5-2	Arf-GAP with GTPase, ANK repeat and PH domain-containing protein 3	Agap3
26.7107	26.2623	26.1474	25.7279	25.7497	25.7729	7	27.6	36.549	41.565	45		0.0224275	-0.623284	F8WGG3;Q9JK81;F7A3N3	F8WGG3;Q9JK81;F7A3N3	UPF0160 protein MYG1, mitochondrial	Myg1
26.6403	26.1445	26.5601	26.1293	25.934	26.2005	9	20.7	66.313	49.331	47		0.105753	-0.360363	F8WGM5;Q64324	F8WGM5;Q64324	Syntaxin-binding protein 2	Stxbp2
22.2172	23.0925	23.2109	22.2789	22.683	22.7272	2	5.6	66.771	8.267	7		0.465984	-0.277139	F8WGT1;Q68FL4;F8WI65;Q68FL4-2;H3BKT5;E9PX77;D3YX97;H3BL31;D3YYM7	F8WGT1;Q68FL4;F8WI65;Q68FL4-2;H3BKT5	Adenosylhomocysteinase;Putative adenosylhomocysteinase 3	Ahcyl2
23.9731	24.3483	23.6941	23.5007	23.1767	23.0573	3	6	110.19	16.696	7		0.0302735	-0.760288	F8WGW3;Q497V5;Q497V5-2	F8WGW3;Q497V5	S1 RNA-binding domain-containing protein 1	Srbd1
22.9559	23.5929	21.3336	23.0975	23.2971	23.2734	3	8.1	69.119	5.1842	6		0.428008	0.595192	F8WH41;O55106	F8WH41;O55106	Striatin	Strn
28.8223	28.6874	28.643	28.2876	28.184	28.2651	29	30.2	139.41	245.45	220		0.00163759	-0.471996	F8WHL2;Q8CIE6;F6XJN3	F8WHL2;Q8CIE6	Coatomer subunit alpha;Coatomer subunit alpha;Xenin;Proxenin	Copa
25.9063	25.8592	25.7573	25.388	25.5156	25.0964	11	14.4	132.35	55.74	46		0.0181943	-0.507587	F8WHM5;Q61543;F6RSH1	F8WHM5;Q61543	Golgi apparatus protein 1	Glg1
27.6419	27.2287	27.2311	26.722	26.5023	26.6498	2	30.3	9.0054	8.023	42		0.00809233	-0.742506	F8WHP8;P56135	F8WHP8;P56135	ATP synthase subunit f, mitochondrial	Atp5j2
21.9296	23.0326	22.5033	22.3412	22.4103	22.3001	1	2.7	62.597	2.5211	1		0.688671	-0.137979	F8WHS8;G3UWE3;Q8C5D8-3;Q8C5D8-2;Q8C5D8-4;Q8C5D8-5;Q8C5D8;O88907	F8WHS8;G3UWE3;Q8C5D8-3;Q8C5D8-2;Q8C5D8-4;Q8C5D8-5;Q8C5D8;O88907	E3 SUMO-protein ligase PIAS2;E3 SUMO-protein ligase PIAS1	Pias2;Pias1
21.6912	20.5907	22.451	22.2224	21.9064	21.5663	2	0.9	243.12	1.7082	3		0.605085	0.320736	F8WHT3;Q7TPM1;F7AYW2;F6Q3E1;Q7TPM1-2	F8WHT3;Q7TPM1;F7AYW2	Protein PRRC2B	Prrc2b
25.1363	25.0892	25.2579	24.64	24.4754	24.5759	5	5	164.76	20.954	41		0.00100286	-0.597357	F8WHU5;Q4VA53;Q4VA53-3;Q4VA53-2;REV__Q61733	F8WHU5;Q4VA53;Q4VA53-3	Sister chromatid cohesion protein PDS5 homolog B	Pds5b
24.1603	23.7856	23.8633	23.412	23.2654	23.6125	3	47.1	15.003	9.5792	12		0.0291503	-0.506461	F8WHV1;Q9D187	F8WHV1;Q9D187	Mitotic spindle-associated MMXD complex subunit MIP18	Fam96b
26.4262	26.312	25.9811	25.5912	25.5416	25.4327	9	19.2	79.189	67.345	49		0.00710043	-0.717929	F8WHY8;E9PX23;Q8K4B0	F8WHY8;E9PX23;Q8K4B0	Metastasis-associated protein MTA1	Mta1
23.2128	23.1709	22.5016	22.2904	21.936	22.2316	1	28	7.8946	13.394	5		0.0338236	-0.809116	F8WIA3;J3QMA2;J3QK34;P0C8B4	F8WIA3;J3QMA2;J3QK34;P0C8B4	Uncharacterized protein C14orf142 homolog	Gm20604;Gm28051;AK010878
24.0023	24.2017	24.9777	24.3873	24.3911	24.0048	12	5.7	289.23	17.89	12		0.702708	-0.13286	F8WIE5;Q69ZR2	F8WIE5;Q69ZR2	E3 ubiquitin-protein ligase HECTD1	Hectd1
22.9259	20.2361	22.2082	21.8387	21.8777	21.7514	2	2.5	133.71	3.6464	9		0.969708	0.0325254	F8WIG5;Q9Z207	F8WIG5;Q9Z207	Protein diaphanous homolog 3	Diap3;Diaph3
19.7914	20.2266	21.2851	22.4421	19.8027	22.2695	2	6.5	37.635	3.4262	4		0.327737	1.07042	F8WIK5;Q9ERS5	F8WIK5;Q9ERS5	Pleckstrin homology domain-containing family A member 2	Plekha2
23.0626	24.2913	24.1419	23.4684	23.7449	23.5852	4	17.6	32.587	19.922	16		0.588119	-0.232435	F8WIP8;P10923;D3Z513;D3Z4N2	F8WIP8;P10923;D3Z513;D3Z4N2	Osteopontin	Spp1
27.2721	27.0325	27.0259	26.8013	26.6088	26.5234	14	29.7	75.288	73.12	106		0.0156593	-0.465703	F8WIT2;P14824	F8WIT2;P14824	Annexin;Annexin A6	Anxa6
22.3762	22.1629	21.9302	21.5469	21.5368	21.5808	1	9.9	15.773	3.2175	6		0.00968845	-0.601594	H7BXB9;F8WIU1;Q9D1K7	H7BXB9;F8WIU1;Q9D1K7	UPF0687 protein C20orf27 homolog	1700037H04Rik
29.5462	29.6503	29.2835	30.0218	29.0424	29.2957	1	15.2	13.607	32.379	36		0.904417	-0.0400454	F8WIX8;Q8CGP4;Q8CGP6;Q8R1M2;Q64523;Q8CGP7;Q8CGP5;Q8BFU2;Q6GSS7;P22752	F8WIX8;Q8CGP4;Q8CGP6;Q8R1M2;Q64523;Q8CGP7;Q8CGP5;Q8BFU2;Q6GSS7;P22752	Histone H2A;Histone H2A type 1-H;Histone H2A.J;Histone H2A type 2-C;Histone H2A type 1-K;Histone H2A type 1-F;Histone H2A type 3;Histone H2A type 2-A;Histone H2A type 1	Hist1h2al;Hist1h2aa;Hist1h2ah;H2afj;Hist2h2ac;Hist1h2ak;Hist1h2af;Hist3h2a;Hist2h2aa1;Hist1h2ab
27.8038	28.2073	28.5405	28.3103	28.3907	28.4107	4	37	12.31	28.016	83		0.434559	0.186686	F8WJ41;P62245;D3Z712;D3YVB4	F8WJ41;P62245;D3Z712;D3YVB4	40S ribosomal protein S15a	Rps15a
25.5612	25.6462	26.054	25.7602	25.8532	25.8973	3	3.7	109.97	44.551	50		0.625403	0.0830994	F8WJ93;Q3UMY5;Q3UMY5-3	F8WJ93;Q3UMY5;Q3UMY5-3	Echinoderm microtubule-associated protein-like 4	Eml4
20.1645	20.7369	19.8931	21.3846	21.7584	21.5436	1	1.6	101.37	5.6569	3		0.00875676	1.29734	F8WJA0;Q9ESV0	F8WJA0;Q9ESV0	ATP-dependent RNA helicase DDX24	Ddx24
26.9925	26.8916	26.6161	26.11	26.3873	26.2892	13	16.5	142.62	49.902	69		0.0146366	-0.571237	F8WJD4;Q80X82;D3Z2M2;S4R2Q3;H3BK71;E9PUJ7;Q8R1Z4	F8WJD4;Q80X82	Symplekin	Sympk
24.2711	23.8357	23.8286	23.5558	23.6467	23.7399	2	19.4	15.601	3.4336	7		0.100624	-0.331005	F8WJI3;Q8R3Q6;E9Q4B5	F8WJI3;Q8R3Q6;E9Q4B5	Coiled-coil domain-containing protein 58	Ccdc58
27.3532	27.8609	28.7196	28.4221	28.3195	28.1927	7	21.8	40.538	86.634	108		0.455643	0.333567	F8WJK8;Q99L47;E9Q1V0;E9Q1X9	F8WJK8;Q99L47	Hsc70-interacting protein	St13
25.4657	25.4403	25.1911	24.8387	25.2556	25.0043	2	5.8	51.278	4.7648	4		0.0900043	-0.332899	G3UVU2;D3YW09;Q62203	G3UVU2;D3YW09;Q62203	Splicing factor 3A subunit 2	Sf3a2
27.0931	27.6413	27.463	27.0405	26.8484	26.8901	16	21.4	101.87	75.2	92		0.0511601	-0.472792	G3UVV4;P17710-3;P17710-4;P17710;P17710-2;D3YYR4;D3Z365;D3Z105	G3UVV4;P17710-3;P17710-4;P17710;P17710-2	Hexokinase-1	Hk1
24.0109	23.6471	23.6322	23.1322	23.107	23.4992	2	8.8	41.273	7.8805	12		0.0432769	-0.517319	G3X9W7;G3UWD2;Q3UM65;A0A087WR05;Q03347-3;Q03347-5;Q03347-2;Q03347;Q03347-4	G3X9W7;G3UWD2;Q3UM65;A0A087WR05;Q03347-3;Q03347-5;Q03347-2;Q03347;Q03347-4	Runt-related transcription factor 1	Runx1
24.559	21.0457	23.8278	25.8541	25.8322	25.9071	4	13.7	34.244	7.0561	7		0.0639025	2.72031	G3UWE1;Q52L67;Q9CY27	G3UWE1;Q52L67;Q9CY27	Very-long-chain enoyl-CoA reductase	Tecr
27.901	27.9737	27.6646	27.2459	27.0184	27.3135	5	39	11.695	73.94	114		0.00716631	-0.653816	G3UWG1;P62897	G3UWG1;P62897	Cytochrome c, somatic	Gm10108;Cycs
24.703	24.4694	23.5619	23.8739	23.7041	23.5436	5	10.9	86.212	7.5658	12		0.210568	-0.537567	G3UWH9;Q8R1U1;Q7TSQ9;G3UX78;G3UZ15;G3UWY4;G3UYW8	G3UWH9;Q8R1U1;Q7TSQ9	Conserved oligomeric Golgi complex subunit 4	Cog4
20.6149	21.1024	20.9957	22.7909	23.092	22.9613	1	12	8.6017	2.1794	3	+	0.000285615	2.04378	G3UZ60;G3UWI9;G3UWX9;G3UZA7;Q9Z172-2;Q9Z172	G3UZ60;G3UWI9;G3UWX9;G3UZA7;Q9Z172-2;Q9Z172	Small ubiquitin-related modifier 3	Sumo3
22.1795	22.454	21.9359	21.6543	21.4987	22.0892	1	2	68.969	2.5291	4		0.128669	-0.442393	G3UYY9;G3UZ13;Q8CCA6;G3UWJ0;O35700;G3UYK2;G3UWT0;G3UZT5;P14404	G3UYY9;G3UZ13;Q8CCA6;G3UWJ0;O35700;G3UYK2;G3UWT0;G3UZT5;P14404	MDS1 and EVI1 complex locus protein EVI1	Mecom
23.7296	23.512	23.3374	23.4928	18.6043	23.2807	2	11.1	18.283	2.2272	5		0.339316	-1.73377	G5E8M9;G3UWJ5;P35330	G5E8M9;G3UWJ5;P35330	Intercellular adhesion molecule 2	Icam2
26.1957	25.7736	25.4076	25.1485	25.082	25.1064	5	10.4	61.048	56.249	25		0.0409205	-0.679995	H3BLQ0;Q3TTF6;H3BKU1;G3UWS4;Q7TNP2;H3BLE7;H3BIV7	H3BLQ0;Q3TTF6;H3BKU1;G3UWS4;Q7TNP2;H3BLE7;H3BIV7	Serine/threonine-protein phosphatase 2A 65 kDa regulatory subunit A beta isoform	Ppp2r1b
26.3539	26.1364	26.326	26.0831	26.0067	25.8916	12	15.6	125.86	42.13	53		0.0342431	-0.278321	G3UWX1;G3X8Z6;Q5U4B1;G3UXL4;P35601-2;P35601	G3UWX1;G3X8Z6;Q5U4B1;G3UXL4;P35601-2;P35601	Replication factor C subunit 1	Rfc1
21.7206	21.856	21.7102	20.6477	21.8721	20.7464	1	2.6	77.208	2.3517	3		0.163814	-0.673496	G3UX50;Q3UKR0;O35613	G3UX50;Q3UKR0;O35613	Death domain-associated protein 6	Daxx
26.7935	26.721	26.2592	26.0863	26.0553	26.0681	7	23.4	59.465	112.26	41		0.0358457	-0.521339	G8JL74;G3UXA6;Q8BHD7-2;Q8BHD7;G3UZ01;F7C521;G3UY95;G3UXZ8;F7DCW4;Q91Z31;Q91Z31-2	G8JL74;G3UXA6;Q8BHD7-2;Q8BHD7;G3UZ01	Polypyrimidine tract-binding protein 3	Ptbp3
24.0473	24.1628	23.797	23.4035	23.5798	24.0547	4	14.1	44.918	16.501	11		0.220019	-0.323038	G3UXB4;Q3U308;D3Z2M0	G3UXB4;Q3U308;D3Z2M0	Cytoplasmic tRNA 2-thiolation protein 2	Ctu2
23.0817	23.7149	23.9732	23.2989	23.3144	23.2956	4	6.7	105.79	7.1958	10		0.339578	-0.286994	G3UXH4;G3UZM9;Q8BWW9-3;Q8BWW9-2;Q8BWW9	G3UXH4;G3UZM9;Q8BWW9-3;Q8BWW9-2;Q8BWW9	Serine/threonine-protein kinase N2	Pkn2
28.023	27.8819	27.7735	27.6202	27.6487	27.5999	3	12.9	34.824	85.908	59		0.0214386	-0.269905	G3UXL2;Q9D7G0;Q8C5R8	G3UXL2;Q9D7G0;Q8C5R8	Ribose-phosphate pyrophosphokinase 1	Prps1l3;Prps1;Prps1l1
27.9698	28.1301	28.1382	28.4705	28.7201	28.7583	6	47.7	13.897	51.354	113		0.0056889	0.570239	G3UXT7;Q8CFQ9;P56959;G3UZD2;Q91VQ2	G3UXT7;Q8CFQ9;P56959	RNA-binding protein FUS	Fus
26.8029	26.7087	25.5661	26.222	26.3815	26.2435	9	26.4	58.86	61.856	28		0.857113	-0.0769119	G3UXW9;Q3MIA8;Q99LD4;B1ATU4;Q99LD4-2	G3UXW9;Q3MIA8;Q99LD4;B1ATU4;Q99LD4-2	COP9 signalosome complex subunit 1	Gps1
26.3272	26.3625	26.0673	25.8573	25.9169	25.8735	7	48.9	23.357	48.116	30		0.0175088	-0.369788	G3UXX3;Q91XH5;Q64105;G3UZ79	G3UXX3;Q91XH5;Q64105	Sepiapterin reductase	Spr
28.9594	28.8574	28.915	28.4698	28.4658	28.5005	12	47.9	27.411	149.09	129		0.000164289	-0.431956	G3UXZ5;P97371;G3UXY0;G3UWN9;G3X9K9;G3UXR1	G3UXZ5;P97371;G3UXY0;G3UWN9;G3X9K9	Proteasome activator complex subunit 1	Psme1
20.3892	21.6336	21.0851	20.9818	20.2971	19.4607	1	2.3	69.489	2.5829	3		0.237224	-0.789394	G3UY33;Q8C754-2;Q8C754	G3UY33;Q8C754-2;Q8C754	Vacuolar protein sorting-associated protein 52 homolog	Vps52
22.129	22.6891	23.2557	22.7107	22.8578	22.7831	3	24.1	25.777	17.545	12		0.791651	0.0926253	G3UY39;P19426-2;P19426	G3UY39;P19426-2;P19426	Negative elongation factor E	Nelfe
27.3476	27.2021	26.741	26.0002	25.9842	26.2444	4	25.1	34.003	36.244	19		0.00712955	-1.02065	G3UY42;Q8CCS6-2;Q8CCS6;D3YUB9;D3Z055;G3UWS5;D3Z5F7;G3UX74	G3UY42;Q8CCS6-2;Q8CCS6;D3YUB9;D3Z055;G3UWS5;D3Z5F7	Polyadenylate-binding protein 2	Pabpn1;Gm20521
24.9118	25.0719	25.1444	24.7987	24.9077	25.0812	5	18.3	43.869	7.2025	10		0.349245	-0.113505	G3UY65;P24860;Q68EM3	G3UY65;P24860;Q68EM3	G2/mitotic-specific cyclin-B1	Ccnb1
20.6087	23.4008	23.0934	22.6992	22.7498	22.3986	2	9.7	35.132	7.4203	9		0.794268	0.248267	G3UY72;G3UYR8;Q9DBF1-2;Q9DBF1;E9Q1H3	G3UY72;G3UYR8;Q9DBF1-2;Q9DBF1;E9Q1H3	Alpha-aminoadipic semialdehyde dehydrogenase	Aldh7a1
27.1421	26.7772	26.4628	25.7795	25.8333	26.0569	4	46.5	11.409	51.978	73		0.0133982	-0.904119	G3UYF9;Q03958	G3UYF9;Q03958	Prefoldin subunit 6	Pfdn6
27.2449	27.003	26.7178	26.4148	26.2614	26.3259	14	17.4	148.58	164.78	64		0.0145592	-0.654545	G3UYG6;Q6Y7W8;G3UWR2;E9Q2M5;G3UYR9;G3UZX7;G3UZW5;Q6Y7W8-2;G3UYH4;G3UZS9;G3UWT6	G3UYG6;Q6Y7W8;G3UWR2;E9Q2M5;G3UYR9;G3UZX7	PERQ amino acid-rich with GYF domain-containing protein 2	Gigyf2
26.0638	26.5879	26.2927	25.9831	26.0968	26.1694	4	39.6	11.225	56.764	37		0.223817	-0.231672	Q8CFZ0;G3UYP0;P63280	Q8CFZ0;G3UYP0;P63280	SUMO-conjugating enzyme UBC9	Ube2i
29.0129	27.942	29.1393	28.5125	29.0435	28.508	3	57.1	6.3442	27.781	166		0.982047	-0.010039	G3UYV7;P62858;J3QNN8	G3UYV7;P62858;J3QNN8	40S ribosomal protein S28	Rps28;Gm10263
22.286	22.1338	21.7796	20.2393	21.7669	21.4438	1	3.2	59.915	4.2264	4		0.133821	-0.916514	G3UZ04;Q80TA6	G3UZ04;Q80TA6	Myotubularin-related protein 12	Mtmr12
27.794	27.6546	27.4874	27.2304	27.1292	27.0557	9	29.2	48.334	64.21	74		0.00767323	-0.506905	G3UZ26;P50431;G3UYY1;G3UZZ9	G3UZ26;P50431;G3UYY1	Serine hydroxymethyltransferase;Serine hydroxymethyltransferase, cytosolic	Shmt1
24.9786	25.0678	25.8597	25.7171	25.5989	25.7914	8	19.7	61.479	82.814	46		0.233503	0.40041	G3UZ63;G3X961;Q921I2;G3UZG5;G3UZF2	G3UZ63;G3X961;Q921I2;G3UZG5	Kelch domain-containing protein 4	Klhdc4
20.5229	22.3516	22.1751	21.7137	21.6996	21.8149	1	9.1	19.449	2.0268	4		0.923608	0.059564	G3UZG6;Q9DB73-2;Q9DB73	G3UZG6;Q9DB73-2;Q9DB73	NADH-cytochrome b5 reductase 1	Cyb5r1
26.6411	26.7903	26.4969	25.8817	25.8274	26.1158	5	35	23.621	37.092	19		0.00460973	-0.701132	G3UZJ5;P67871;G3UZA4;G3UZX4;G3UXG7;G3UWU5;G3UXU2	G3UZJ5;P67871;G3UZA4;G3UZX4;G3UXG7	Casein kinase II subunit beta	Csnk2b
22.5944	22.4912	21.8703	21.7519	21.5849	21.8361	1	10	16	2.3986	6		0.0668936	-0.594338	G3UZK1;Q9CXP8	G3UZK1;Q9CXP8	Guanine nucleotide-binding protein subunit gamma;Guanine nucleotide-binding protein G(I)/G(S)/G(O) subunit gamma-10	Gm20503;Gng10
22.9559	22.6576	22.167	21.9654	21.7658	21.7733	2	12.7	26.394	8.1935	4		0.0337474	-0.758709	G3UZP2;G5E922;Q8C3P7;G3UYB5;G3UXX7;Q8C3P7-2	G3UZP2;G5E922;Q8C3P7;G3UYB5;G3UXX7;Q8C3P7-2	N6-adenosine-methyltransferase subunit METTL3	Mettl3
23.1469	22.7597	22.8557	22.4293	22.4006	22.7172	2	11.5	14.099	6.5266	10		0.0583659	-0.405079	G3UZY2;P97493	G3UZY2;P97493	Thioredoxin, mitochondrial	Txn2
20.3881	22.6875	22.7231	22.3284	20.2129	22.4388	1	3.6	80.443	40.378	4		0.809354	-0.272882	G3X8Q0;O89090	G3X8Q0;O89090	Transcription factor Sp1	Sp1
23.8797	25.4322	25.2265	25.819	25.9097	25.7923	3	15.3	21.447	10.843	15		0.111367	0.994184	G3X8R0;Q60870	G3X8R0;Q60870	Receptor expression-enhancing protein 5	Reep5
20.0912	22.13	22.6274	23.4491	23.2849	23.1807	1	8.1	24.496	3.4531	5		0.0962968	1.68871	G3X8R2;Q80VJ2	G3X8R2;Q80VJ2	Steroid receptor RNA activator 1	Sra1
21.5625	24.4214	24.2037	23.7842	24.0549	24.0537	3	8.1	86.528	13.37	16		0.571404	0.568421	G3X8R5;Q8BUN3;Q3UA37	G3X8R5;Q8BUN3;Q3UA37	Glutamine-rich protein 1	Qrich1
22.1175	21.9281	23.2087	22.6113	22.8619	23.0728	3	3.5	117.52	4.5105	5		0.364055	0.430526	Q5DTZ3;G3X8R8;P59759	Q5DTZ3;G3X8R8;P59759	MKL/myocardin-like protein 2	Mkl2
25.4116	25.5694	25.4897	24.9328	25.0778	25.0702	11	18.6	106.14	44.293	34		0.00211395	-0.463298	H3BIW0;G3X8T2;Q0P678;Q0P678-2;H3BKL4;H3BJN4;H3BJJ9	H3BIW0;G3X8T2;Q0P678	Zinc finger CCCH domain-containing protein 18	Zc3h18
23.8805	24.2153	23.1937	23.5379	23.0357	22.9504	3	10.2	55.726	16.826	5		0.169989	-0.588529	G3X8T3;P16675;A2A5J9	G3X8T3;P16675	Carboxypeptidase;Lysosomal protective protein;Lysosomal protective protein 32 kDa chain;Lysosomal protective protein 20 kDa chain	Ctsa
22.0794	20.8166	21.2042	23.0984	23.2819	23.1924	3	4.5	108.55	5.4421	6		0.00842695	1.82415	G3X8U8;O88622-2;O88622;E9Q954	G3X8U8;O88622-2;O88622	Poly(ADP-ribose) glycohydrolase	Parg
19.916	20.9323	22.3932	24.1171	23.791	23.799	3	6.8	65.877	8.0524	4		0.0178116	2.82189	G3X8W7;Q8BGZ4-2;Q8BGZ4	G3X8W7;Q8BGZ4-2;Q8BGZ4	Cell division cycle protein 23 homolog	Cdc23
23.804	23.9366	24.1147	23.1996	23.7198	23.3553	5	7.3	119.07	14.45	6		0.0419102	-0.526862	G3X8X0;Q05BH3;G3UXT5	G3X8X0;Q05BH3	not assigned	Dhx16
22.2421	23.3246	22.5427	20.8944	20.5637	19.8521	3	5.4	94.825	3.8928	2		0.00705546	-2.26637	G3X8X7;Q920Q4;Q920Q4-2;A2BI90	G3X8X7;Q920Q4;Q920Q4-2	Vacuolar protein sorting-associated protein 16 homolog	Vps16
26.0807	26.263	26.6362	26.3957	26.6822	26.7216	13	15.1	101.09	28.264	42		0.229956	0.273173	G3X8Y3;Q80UM3;A0A0A6YW80;A0A0A6YX86;Q9DBB4;A0A0A6YXF4;E9PZ53	G3X8Y3;Q80UM3;A0A0A6YW80	N-alpha-acetyltransferase 15, NatA auxiliary subunit	Naa15
23.6678	23.2069	23.3988	23.3811	23.3332	23.3171	3	4.8	75.401	8.9737	15		0.582189	-0.080726	G3X920;Q9DBR3;Q9DBR3-2;Q9DBR3-3	G3X920;Q9DBR3;Q9DBR3-2	Armadillo repeat-containing protein 8	Armc8
23.9335	23.9848	24.8869	24.5489	24.3416	24.6065	9	13	110.76	23.157	21		0.51083	0.23063	G3X928;Q6NZC7	G3X928;Q6NZC7	SEC23-interacting protein	Sec23ip
21.6	21.8089	20.8141	22.5892	20.3969	20.0904	2	4.4	73.06	4.9698	2		0.673835	-0.382184	G3X934;Q3TWF6	G3X934;Q3TWF6	WD repeat-containing protein 70	Wdr70
28.8312	28.5899	28.4531	27.9677	28.0376	28.0436	22	25.2	119.84	170.39	196		0.00578974	-0.608405	G3X956;Q920B9	G3X956;Q920B9	FACT complex subunit SPT16	Supt16;Supt16h
27.2242	26.9616	26.7534	26.3617	26.3006	26.4355	14	19.3	118.58	60.367	50		0.012325	-0.61379	G3X972	G3X972	not assigned	Sec24c
26.6125	25.3644	23.6709	25.7603	25.9859	25.7173	2	9.1	21.486	5.8341	6		0.518725	0.605291	G3X9I1;E9Q6F0;G5E911;Q91VU0;E9Q8C5	G3X9I1;E9Q6F0;G5E911;Q91VU0	Protein FAM3C	Fam3c
20.8449	20.7802	20.3356	21.0501	19.6005	22.6328	3	4.1	134.58	1.7385	0		0.646346	0.44091	G3X9J4;A0A087WSS1;E9QM90;Q148V7-2;Q148V7;Q148V7-3	G3X9J4;A0A087WSS1;E9QM90;Q148V7-2;Q148V7	LisH domain and HEAT repeat-containing protein KIAA1468	2310035C23Rik;Kiaa1468
21.6428	21.7894	21.155	21.9984	22.3544	21.9039	2	1	208.5	2.5474	2		0.0776289	0.556489	G3X9K3;D3YYK9	G3X9K3;D3YYK9	Brefeldin A-inhibited guanine nucleotide-exchange protein 1	Arfgef1
26.7544	26.6406	28.1036	28.2591	27.8442	28.3353	7	43.1	18.621	67.735	73		0.118282	0.980028	G3X9L6;Q9DCX2;B1ASE2	G3X9L6;Q9DCX2;B1ASE2	ATP synthase subunit d, mitochondrial	Gm10250;Atp5h
25.6588	25.8343	25.7163	24.8111	24.0418	24.7744	5	15.2	45.287	12.012	28		0.00953473	-1.19399	G3X9M0;Q9ER88-2;Q9ER88;G3UWR5;G3UWJ4;G3UZC0;G3UWZ6;G3UYM6;G3UWM7	G3X9M0;Q9ER88-2;Q9ER88	28S ribosomal protein S29, mitochondrial	Dap3
26.7004	26.4772	25.8267	26.3728	26.1997	26.1954	10	13.2	122.86	77.983	49		0.783741	-0.0788097	G3X9Q3;Q3TBD2;D3Z7R7;Q3TBD2-2;Q3TBD2-3;Q3TBD2-4	G3X9Q3;Q3TBD2;D3Z7R7;Q3TBD2-2;Q3TBD2-3	Minor histocompatibility protein HA-1	Hmha1
23.61	23.7375	24.4286	26.2009	26.0902	26.1803	3	24.8	16.265	24.743	31	+	0.000961621	2.23179	G3X9U9;Q9CQ92;D3YZ32	G3X9U9;Q9CQ92	Mitochondrial fission 1 protein	Fis1
26.9068	26.9522	26.5088	25.8869	25.8239	25.9151	7	29	26.159	58.659	50		0.00310782	-0.913956	G3X9V0;P97372;E0CZ90	G3X9V0;P97372;E0CZ90	Proteasome activator complex subunit 2	Psme2
22.7908	22.0005	22.7009	21.7571	22.0216	20.3995	3	7.2	64.675	5.1485	4		0.120358	-1.10465	H3BJ52;G3X9Z0;Q8R060;H3BKZ0;H3BJF6;H3BIZ1;D3Z6K4;H3BKB9	H3BJ52;G3X9Z0;Q8R060;H3BKZ0	Protein zwilch homolog	Zwilch
20.8153	20.7537	18.8806	20.6467	20.2077	21.6785	2	2.5	172.72	2.8944	0		0.418218	0.694417	G3X9Z4;F6UFZ5	G3X9Z4;F6UFZ5	not assigned	Pcf11
30.819	30.6809	30.7271	29.9654	29.992	30.0334	20	26	86.805	323.31	289		7.89579e-05	-0.745392	G3XA10;Q8VEK3	G3XA10;Q8VEK3	Heterogeneous nuclear ribonucleoprotein U	Hnrnpu
20.6318	24.0575	23.396	20.618	22.5702	23.8874	1	1.4	102.1	2.6598	3		0.823738	-0.336496	G3XA17;F7CBP1	G3XA17;F7CBP1	not assigned	Eif4g2
24.4096	23.3914	23.656	22.8936	22.6146	22.8803	3	35	15.115	5.4166	9		0.0324739	-1.02285	G5E814;Q9D8B4	G5E814;Q9D8B4	NADH dehydrogenase [ubiquinone] 1 alpha subcomplex subunit 11	Ndufa11
21.6567	20.894	20.4638	21.7496	21.3582	21.3104	1	3.1	48.277	7.9237	4		0.280762	0.467876	G5E823;Q99KK9	G5E823;Q99KK9	Probable histidine--tRNA ligase, mitochondrial	Hars2
25.1549	25.4987	24.9919	24.7961	24.7705	24.3685	5	7.6	134.75	26.49	30		0.0488538	-0.570122	G5E829;Q32ME1;F7AAP4;E9Q828;Q6Q477;Q8C048;A2ALL9;Q0VF55;S4R1C4;F8WHB1;Q9R0K7	G5E829;Q32ME1;F7AAP4;E9Q828;Q6Q477	Calcium-transporting ATPase	Atp2b1;Atp2b4
23.7731	23.403	25.4869	25.2823	25.4173	25.4108	3	46.9	11.142	27.406	18		0.148622	1.14916	G5E850;P56395;E0CY88	G5E850;P56395;E0CY88	Cytochrome b5	Cyb5a
28.4934	28.4255	28.4151	28.1552	27.9704	28.0428	23	24.7	145.83	157.65	143		0.00276962	-0.388554	G5E866;Q99NB9;A0A087WNS2	G5E866;Q99NB9	Splicing factor 3B subunit 1	Sf3b1
25.8737	25.6009	25.3405	24.9828	24.9104	25.164	14	9.9	224.13	47.522	47		0.0268178	-0.58597	G5E870;A0A087WNZ7;A0A087WRV6;A0A0B4J1N9;A0A087WS65;Q3TP48;A0A087WSG4;A0A087WQ02;A0A087WP92	G5E870;A0A087WNZ7;A0A087WRV6	E3 ubiquitin-protein ligase TRIP12	Trip12
22.0081	22.8716	22.7145	22.6365	21.7914	21.8531	2	8	37.896	2.1764	5		0.313667	-0.437715	G5E881;Q3TUH1;G3UWL8	G5E881;Q3TUH1;G3UWL8	Phosphatidate cytidylyltransferase, mitochondrial	Tamm41
27.6695	27.4898	27.3734	26.9573	26.9647	26.9362	20	28.6	152.48	165.44	92		0.0029714	-0.558208	G5E896;D6RE33;Q3UJB9;Q3UJB9-2;F6ZJ27;F6V5I7	G5E896;D6RE33;Q3UJB9;Q3UJB9-2	Enhancer of mRNA-decapping protein 4	Edc4
23.5694	23.1884	22.6805	22.5582	22.463	22.798	4	7.7	84.332	8.3825	11		0.122275	-0.539706	G5E8A0;Q8CI95;Q8R2T7;S4R296;S4R1M9	G5E8A0;Q8CI95;Q8R2T7;S4R296;S4R1M9	Oxysterol-binding protein;Oxysterol-binding protein-related protein 11	Osbpl11;Osbpl10
22.4981	20.4853	21.1326	21.7816	21.9121	22.06	2	3.2	118.56	7.2971	4		0.413429	0.545904	G5E8B9	G5E8B9	not assigned	Zbtb11
23.8016	22.8537	23.5516	20.0997	22.2256	20.2755	2	2.9	76.704	1.9174	2		0.0263972	-2.53534	G5E8H5	G5E8H5	not assigned	Tpte
21.3494	21.5372	22.7438	23.4794	23.8517	23.8429	1	14.4	9.7171	13.097	9		0.0151976	1.84785	G5E8I4;Q9DD02	G5E8I4;Q9DD02	Protein Hikeshi	l7Rn6;L7rn6
25.559	25.2638	25.2035	24.968	25.0591	25.0583	6	10.6	106.41	23.034	22		0.0512152	-0.31363	G5E8I8;Q8CGZ0	G5E8I8;Q8CGZ0	Calcium homeostasis endoplasmic reticulum protein	Cherp
23.8819	23.7002	23.7551	23.033	23.1351	23.066	4	2.7	265.63	12.978	12		0.000340898	-0.701003	G5E8J0;O35516-2;O35516	G5E8J0;O35516-2;O35516	Neurogenic locus notch homolog protein 2;Notch 2 extracellular truncation;Notch 2 intracellular domain	Notch2
22.7377	22.6136	22.6861	22.0927	19.7077	21.9909	2	2.6	135.97	3.3506	4		0.143548	-1.41539	G5E8J3;Q8K1X1	G5E8J3;Q8K1X1	WD repeat-containing protein 11	Wdr11
24.4209	24.8906	24.0495	23.7757	24.2098	24.2156	7	10.8	103.19	13.773	13		0.244524	-0.386617	G5E8J9;Q8CFE4;Q80UY7;Q8CFE4-2	G5E8J9;Q8CFE4	SCY1-like protein 2	Scyl2
31.6197	32.0456	31.7956	31.3196	31.4523	31.5584	15	37.4	39.758	136	435		0.0562637	-0.376863	G5E8N5;P06151;D3Z736;D3YZQ9;D3YVR7;D3YZE4;P00342;D3Z7F0;P16125	G5E8N5;P06151;D3Z736;D3YZQ9	L-lactate dehydrogenase;L-lactate dehydrogenase A chain	Ldha
26.8688	26.8216	26.7049	26.2639	26.3988	26.5201	12	17.2	97.862	77.577	39		0.0103238	-0.404172	G5E8R4;Q922D4-2;Q922D4;Q922D4-4;Q922D4-3	G5E8R4;Q922D4-2;Q922D4;Q922D4-4;Q922D4-3	Serine/threonine-protein phosphatase 6 regulatory subunit 3	Ppp6r3
23.7463	25.3198	23.9901	24.277	24.2742	23.981	5	12.9	54.812	12.809	10		0.743813	-0.174679	G5E8R8;Q6P5G6	G5E8R8;Q6P5G6	UBX domain-containing protein 7	Ubxn7
24.17	23.5905	23.6527	24.756	23.7788	23.7741	4	42.5	18.753	61.517	13		0.470128	0.298567	G5E8T0;P60904;A2AUE1	G5E8T0;P60904;A2AUE1	DnaJ homolog subfamily C member 5	Dnajc5
21.2699	20.4892	19.6848	20.8628	20.8567	21.0339	1	0.9	223.91	1.9032	2		0.397591	0.436476	G5E8T2;O88196-5;O88196-4;O88196-3;O88196-6;O88196-2;O88196	G5E8T2;O88196-5;O88196-4;O88196-3;O88196-6;O88196-2;O88196	E3 ubiquitin-protein ligase TTC3	Ttc3
22.3421	22.0417	22.2791	21.597	21.7681	21.7884	2	6.3	40.866	6.7483	11		0.01016	-0.503103	G5E8V8;Q9JJT9	G5E8V8;Q9JJT9	Phosphorylated adapter RNA export protein	Phax
26.3341	26.4609	26.3601	25.7668	25.8186	25.8071	7	26.3	41.518	23.736	31		0.000147755	-0.587559	G5E8V9;A2RSX9;E9Q3G5;E9QAY5	G5E8V9;A2RSX9;E9Q3G5;E9QAY5	not assigned	Arfip1
29.4207	29.4144	29.3619	29.0266	29.091	28.9454	10	29.3	39.736	59.99	188		0.001203	-0.37799	G5E902;Q8VEM8	G5E902;Q8VEM8	Phosphate carrier protein, mitochondrial	Slc25a3
27.8354	27.8727	27.5938	27.5921	27.4903	27.5616	10	29.4	66.821	120.79	111		0.0766591	-0.2193	G5E924;Q8R081;G3UY38;G3UY56	G5E924;Q8R081;G3UY38	Heterogeneous nuclear ribonucleoprotein L	Hnrnpl
21.8623	21.4508	21.1521	21.5188	21.2504	21.1348	2	4.6	72.329	1.978	1		0.470944	-0.187066	Q8BMS7;H3BLI6;H3BL44;H3BIX7;Q3UZR5;Q80XR2	Q8BMS7;H3BLI6;H3BL44;H3BIX7;Q3UZR5;Q80XR2	Calcium-transporting ATPase;Calcium-transporting ATPase type 2C member 1	Atp2c1
24.9961	25.4707	25.7299	25.2826	25.038	25.6497	3	7	67.895	5.7506	12		0.800055	-0.0754668	H3BIX9;H3BLL3;Q921G6	H3BIX9;H3BLL3;Q921G6	Leucine-rich repeat and calponin homology domain-containing protein 4	Lrch4
23.8241	24.251	23.9564	23.6778	23.7168	23.9383	2	13.5	29.376	16.963	8		0.195537	-0.23285	H3BJ02;H3BJE3;I1E4X1;Q8K1E0-2;Q8K1E0	H3BJ02;H3BJE3;I1E4X1;Q8K1E0-2;Q8K1E0	Syntaxin-5	Stx5a;Stx5
24.4387	24.6178	24.3086	23.6488	23.779	23.9078	4	13.4	34.288	9.5513	16		0.00441006	-0.676514	H3BJ82;H3BJ07;Q8R088;H3BJ12;K3W4Q3;Q8R088-3;H3BJN5;K3W4N3;H3BKI7;Q8R088-2;H3BJI3	H3BJ82;H3BJ07;Q8R088;H3BJ12;K3W4Q3;Q8R088-3;H3BJN5;K3W4N3;H3BKI7;Q8R088-2	Golgi phosphoprotein 3-like	Golph3l
26.7107	26.6472	26.7204	26.2823	26.2888	26.3489	6	15.9	59.308	68.951	70		0.000246747	-0.386097	H3BJ30;H3BJW3;Q6NVF9;H3BLM9;H3BKW0	H3BJ30;H3BJW3;Q6NVF9	Cleavage and polyadenylation specificity factor subunit 6	Cpsf6
21.5516	20.8303	21.0577	22.6136	23.7005	23.3332	1	6	22.215	2.2899	2		0.00571924	2.06924	H3BJ37;Q8BIG7	H3BJ37;Q8BIG7	Catechol O-methyltransferase domain-containing protein 1	Comtd1
27.2642	27.2329	26.897	26.5157	26.4849	26.5486	15	21.1	108.59	42.952	57		0.00665379	-0.614947	H3BJU7;H3BJX8;H3BJ45;H3BJ40;H3BKH9;Q60875-5;Q60875-4;Q60875;Q60875-3;Q60875-2;H3BLF9;H3BJ59;H3BL15;H3BLJ1;H3BIX8;H3BJM4;H3BJ48	H3BJU7;H3BJX8;H3BJ45;H3BJ40;H3BKH9;Q60875-5;Q60875-4;Q60875	Rho guanine nucleotide exchange factor 2	Arhgef2
24.2655	23.9891	23.711	23.0603	23.0047	22.9621	1	18.5	6.2671	5.4464	6		0.00382265	-0.979521	H3BJ75;Q9QZB9	H3BJ75;Q9QZB9	Dynactin subunit 5	Dctn5
22.1225	21.8468	21.9766	21.2053	21.5355	21.5641	1	8.3	20.613	3.7743	4		0.0174327	-0.546959	H3BJI7;Q8C6B0;Q76I24;Q5I0W6;Q76I26	H3BJI7;Q8C6B0;Q76I24;Q5I0W6;Q76I26	not assigned	Mettl7a2Higd1c;Mettl7a1;UbiE2;Mettl7a2;UbiE-YGHL1(HIG1-4)
28.9425	28.6879	28.3467	27.7939	27.8517	27.8609	9	57.5	27.131	105.66	101		0.0090634	-0.823511	H3BJP2;H3BLJ9;H3BJL6;H3BKH6;Q9R0P3;H3BK43;H3BJC6;H3BL99	H3BJP2;H3BLJ9;H3BJL6;H3BKH6;Q9R0P3;H3BK43	S-formylglutathione hydrolase	Esd
20.4836	20.7621	22.019	22.2185	22.3946	22.3469	1	11.3	14.89	5.6496	4		0.0605405	1.23179	H3BK66;Q05BF4;H3BJR7;H3BJS1;Q8CBE3	H3BK66;Q05BF4;H3BJR7;H3BJS1;Q8CBE3	WD repeat-containing protein 37	Wdr37
21.8704	20.8547	20.6301	21.3231	19.3778	20.1983	1	11.5	13.582	2.0048	1		1	0	H3BJT2;H3BLB7;P47879	H3BJT2;H3BLB7;P47879	Insulin-like growth factor-binding protein 4	Igfbp4
26.4695	26.3312	26.392	25.9702	25.8196	26.0542	17	26.5	102.23	69.036	59		0.00480488	-0.449588	H3BK65;P42567;Q5JC28;F6W2Q5;P42567-2;H3BJB8;H3BLE4	H3BK65;P42567;Q5JC28;F6W2Q5;P42567-2	Epidermal growth factor receptor substrate 15	Eps15
22.2627	22.6456	22.7448	22.5106	22.2625	21.9541	2	19.7	18.943	2.2888	2		0.22975	-0.308623	H3BL68;H3BKF3;Q640Q5-2;Q640Q5;H3BJ17;H3BJH6	H3BL68;H3BKF3;Q640Q5-2;Q640Q5;H3BJ17;H3BJH6	PAB-dependent poly(A)-specific ribonuclease subunit PAN3	Pan3
23.8737	23.8006	23.2332	23.6178	23.468	23.238	4	13.5	50.513	18.956	10		0.446368	-0.194537	H3BKM2;Q80YV2;D3Z3D0;Q80YV2-2;D3Z0B2	H3BKM2;Q80YV2;D3Z3D0;Q80YV2-2	Nuclear-interacting partner of ALK	Zc3hc1
20.3542	19.7015	21.8096	22.1443	22.4	22.1549	1	7.2	16.317	4.2619	3		0.0624386	1.61127	H3BL05;H3BLD9;Q8C1M2	H3BL05;H3BLD9;Q8C1M2	Zinc finger protein 428	Zfp428;Znf428
21.7065	20.7713	23.6794	24.4678	24.538	24.3844	4	3.6	138.55	6.0708	8		0.0483597	2.411	H3BL37;O08784;Q05CS0;H3BIX0;H3BK88	H3BL37;O08784;Q05CS0;H3BIX0	Treacle protein	Tcof1
25.7637	25.5782	25.0723	24.8981	24.7078	24.6998	3	14.3	41.023	7.8685	21		0.0315013	-0.702807	H7BWY2;Q9JKC8	H7BWY2;Q9JKC8	AP-3 complex subunit mu-1	Ap3m1
21.0757	20.02	20.1766	22.2731	22.0237	21.5671	2	1.8	173.94	3.8667	4		0.0169655	1.53052	H7BX26;Q6A065;A0A0A6YX99;A0A0A6YXK7;Q6A065-3	H7BX26;Q6A065;A0A0A6YX99;A0A0A6YXK7;Q6A065-3	Centrosomal protein of 170 kDa	Cep170
23.9406	23.5889	22.6245	22.5988	22.3186	22.7487	3	7.5	49.646	3.9189	8		0.11515	-0.829279	H7BX59;Q9WU56-4;Q9WU56-2;Q9WU56-3;Q9WU56	H7BX59;Q9WU56-4;Q9WU56-2;Q9WU56-3;Q9WU56	tRNA pseudouridine synthase;tRNA pseudouridine synthase A, mitochondrial	Pus1
28.4202	28.3426	28.5859	27.918	27.9001	28.0898	12	43.5	28.329	38.433	168		0.00689634	-0.480273	H7BX95;Q6PDM2;Q6PDM2-3;Q6PDM2-2;F7AI47;F6QXN3	H7BX95;Q6PDM2;Q6PDM2-3;Q6PDM2-2	Serine/arginine-rich splicing factor 1	Srsf1
24.2438	23.9691	23.8732	23.197	23.3279	23.304	5	3.2	252.18	9.2872	13		0.00311298	-0.752433	H9KV01;H9KV15;H9KV00;Q9QX47-2;Q9QX47-4;Q9QX47-3;Q9QX47;H9KV02	H9KV01;H9KV15;H9KV00;Q9QX47-2;Q9QX47-4;Q9QX47-3;Q9QX47	Protein SON	Son
24.5726	24.2541	23.9899	24.1238	23.746	23.8002	6	12.3	84.77	12.782	9		0.136612	-0.382207	I1E4X8;P83093;F6WBP9	I1E4X8;P83093;F6WBP9	Stromal interaction molecule 2	Stim2
29.333	29.0667	28.7755	28.3297	28.3123	28.3928	6	39.8	23.072	94.308	155		0.0118675	-0.713444	I7HLV2;Q6ZWV3;P86048;B7FAU6	I7HLV2;Q6ZWV3;P86048	60S ribosomal protein L10;60S ribosomal protein L10-like	Rpl10;Rpl10l
20.8313	21.3321	19.4797	21.3807	21.5009	21.2833	2	27	4.4852	1.9894	4		0.205629	0.840619	I7HPX6;Q9CQ69	I7HPX6;Q9CQ69	Cytochrome b-c1 complex subunit 8	Uqcrq
22.118	22.0489	21.2597	21.3937	21.191	20.3576	1	8	22.83	2.6521	1		0.119858	-0.828106	J3JS24;P27808	J3JS24;P27808	Alpha-1,3-mannosyl-glycoprotein 2-beta-N-acetylglucosaminyltransferase	Mgat1
21.5311	20.4248	20.7141	20.4781	20.088	22.2615	2	8.7	44.41	4.6018	1		0.947278	0.0525328	J3KMQ6;Q9CYI0	J3KMQ6;Q9CYI0	Protein Njmu-R1	5730455P16Rik
21.1242	22.2246	21.044	19.8471	19.6885	22.5099	1	2.3	82.425	2.877	3		0.474083	-0.782405	J3QJX3;Q9Z2G6-2;Q9Z2G6	J3QJX3;Q9Z2G6-2;Q9Z2G6	Protein sel-1 homolog 1	Sel1l
24.5539	23.8124	23.8713	23.1762	23.0192	23.211	2	9.6	31.739	21.079	20		0.0183141	-0.943681	J3QK23;Q99M28-2;Q99M28	J3QK23;Q99M28-2;Q99M28	RNA-binding protein with serine-rich domain 1	Gm9825;Rnps1
25.1915	25.2655	24.8202	24.724	24.2159	24.2522	3	16.9	29.133	33.841	22		0.031402	-0.69503	J3QN06;J3QMM7;K3W4M4;Q9CZ42-3;Q9CZ42;Q9CZ42-2;J3QPU6	J3QN06;J3QMM7;K3W4M4;Q9CZ42-3;Q9CZ42;Q9CZ42-2	ATP-dependent (S)-NAD(P)H-hydrate dehydratase	Carkd
20.2994	22.5579	22.0599	21.7017	22.116	21.9584	1	3.4	51.668	3.1459	4		0.701715	0.286347	J3QMX8;Q8BJM5	J3QMX8;Q8BJM5	Zinc transporter 6	Slc30a6
21.3722	20.8166	21.1052	23.228	23.1638	23.1437	2	6	46.894	5.4581	4	+	0.000214043	2.08054	Q3TJ22;J3QN89;A0A087WNM5	Q3TJ22;J3QN89;A0A087WNM5	not assigned	Aamp
24.9314	24.5905	25.2231	24.9367	24.8505	24.5741	3	6.1	70.38	19.211	12		0.580545	-0.127912	Q5U4H9;J3QND8	Q5U4H9;J3QND8	not assigned	Ncoa4;Gm6768
23.2527	22.6043	21.7157	22.0787	22.1543	21.9823	1	2.9	41.151	3.4566	3		0.369937	-0.452433	J3QNT2;Q99PM3	J3QNT2;Q99PM3	Transcription initiation factor IIA subunit 1;Transcription initiation factor IIA alpha chain;Transcription initiation factor IIA beta chain	Gm5435;Gtf2a1
22.6907	20.6248	23.0303	22.5334	19.9368	20.9646	1	1.1	169.95	6.0191	6		0.413918	-0.970337	J3QNW0	J3QNW0	Cytosine-specific methyltransferase	Dnmt1
24.2796	24.2677	23.6543	23.2067	23.853	23.2403	2	24.8	14.162	10.621	5		0.0977784	-0.633834	J3QP80;Q9CQL7	J3QP80;Q9CQL7	MORF4 family-associated protein 1	Gm5814;Mrfap1
20.3659	20.3203	20.5112	21.9022	21.7124	21.6549	2	0.8	401.68	3.5177	3		0.00013556	1.35736	J3QQ22;Q8BKX6	J3QQ22;Q8BKX6	Serine/threonine-protein kinase SMG1	Smg1
24.4705	24.41	24.0842	23.9423	23.9163	23.487	4	3.1	247.96	15.397	12		0.0470222	-0.539672	K3W4P2;Q6P4S8	K3W4P2;Q6P4S8	Integrator complex subunit 1	Ints1
27.4488	27.2864	27.2321	26.6133	26.7347	26.5939	7	22.5	52.714	72.546	42		0.00100932	-0.67511	K3W4P9;Q8CFE3;A0A0A6YWY4;A0A0A6YWP7;A0A0A6YXM5;Q6PGA0-2;Q6PGA0;A0A0A6YXI3	K3W4P9;Q8CFE3	REST corepressor 1	Rcor1
26.1283	26.8985	28.2993	28.2464	28.1684	28.1115	6	29.8	24.116	57.639	77		0.169136	1.06675	K3W4Q8;P18572-2;P18572;J3QP71	K3W4Q8;P18572-2;P18572;J3QP71	Basigin	Bsg
25.7302	25.6417	25.2878	24.9508	25.0513	24.9302	7	11.7	96.426	25.877	40		0.014779	-0.575795	K3W4T3;Q9Z1G4-3;Q9Z1G4-2;Q9Z1G4;A2A599	K3W4T3;Q9Z1G4-3;Q9Z1G4-2;Q9Z1G4	V-type proton ATPase 116 kDa subunit a isoform 1	Atp6v0a1
21.6495	22.1017	20.9693	21.831	21.2724	21.4389	5	5	169.4	6.5091	10		0.879654	-0.0594368	K4DI67;Q6ZQK0;Q80W41	K4DI67;Q6ZQK0;Q80W41	Condensin-2 complex subunit D3	Ncapd3
23.8652	23.3803	22.9848	22.0927	22.1607	22.371	1	12.5	14.376	9.7542	10		0.0109515	-1.20198	M0QWY0;M0QWP2;O70378	M0QWY0;M0QWP2;O70378	ER membrane protein complex subunit 8	Emc8
26.4978	26.184	26.0649	25.6248	25.4745	25.5032	8	17.6	79.871	41.257	37		0.00645085	-0.714721	O08529	O08529	Calpain-2 catalytic subunit	Capn2
26.5846	26.6468	26.1292	25.6616	25.667	25.5743	6	34.4	24.74	52.035	41		0.00782493	-0.819251	O08547;E9Q6R3	O08547;E9Q6R3	Vesicle-trafficking protein SEC22b	Sec22b
28.2037	28.0563	27.9722	27.6763	27.5365	27.5819	14	39.9	62.277	153.36	125		0.00376684	-0.479198	O08553;Q6P1J1;P97427;D3YUS0;Q3TT92;E9PWE8;Q62188	O08553	Dihydropyrimidinase-related protein 2	Dpysl2
25.891	25.4649	25.3621	25.0391	24.8816	24.9887	7	31.7	29.435	32.639	36		0.0231926	-0.602862	O08579;Q3THM8;I7HJS1;B7FAU5	O08579;Q3THM8;I7HJS1;B7FAU5	Emerin	Emd
25.4579	25.5675	25.2668	24.8306	24.825	24.6846	6	11.8	72.3	19.859	27		0.00287861	-0.650689	O08582	O08582	GTP-binding protein 1	Gtpbp1
28.0015	27.5444	27.4034	26.7108	26.6305	26.7007	5	29.4	26.94	145.36	108		0.00601877	-0.969127	O08583;O08583-2;Q9JJW6-2;G3X9I4;Q9JJW6	O08583;O08583-2;Q9JJW6-2	THO complex subunit 4;Aly/REF export factor 2	Alyref;Alyref2
22.3367	21.6346	21.3991	21.6375	21.4541	20.0726	2	4.5	67.568	6.0418	8		0.265503	-0.735387	O08599;O08599-2	O08599;O08599-2	Syntaxin-binding protein 1	Stxbp1
27.5637	27.1071	27.3114	26.923	27.0087	26.9357	14	32.6	54.117	188.27	124		0.0509491	-0.371583	Q3UI33;O08663;Q3TMN1;M0QWM9;M0QW48;M0QW69;M0QWX0	Q3UI33;O08663;Q3TMN1;M0QWM9;M0QW48	Methionine aminopeptidase 2;Methionine aminopeptidase	Metap2
30.6704	30.7827	30.5953	30.1693	30.2084	30.0632	12	60.7	24.87	276.2	285		0.00153264	-0.535868	O08709;Q6GT24;D3Z0Y2;Q8BG37;A0A0A6YXQ7	O08709;Q6GT24;D3Z0Y2	Peroxiredoxin-6	Prdx6
25.8671	25.8105	25.9172	25.5635	25.3008	25.4077	8	25.7	57.68	62.221	48		0.00584508	-0.440945	O08715-2;O08715-5;O08715-3;O08715-6;O08715;O08715-4	O08715-2;O08715-5;O08715-3;O08715-6;O08715;O08715-4	A-kinase anchor protein 1, mitochondrial	Akap1
20.8981	23.5581	23.5909	22.5771	22.8283	22.8789	2	21.9	16.402	20.334	9		0.934019	0.0790443	Q91WX5;O08734	Q91WX5;O08734	Bcl-2 homologous antagonist/killer	Bak1
21.5495	21.5896	20.9247	20.4548	20.9471	20.8374	1	4	31.595	2.5637	6		0.0809686	-0.60815	O08738	O08738	Caspase-6;Caspase-6 subunit p18;Caspase-6 subunit p11	Casp6
26.3812	26.8888	27.0639	27.0607	27.0323	26.983	7	19.3	54.272	45.775	87		0.295978	0.247404	O08749	O08749	Dihydrolipoyl dehydrogenase, mitochondrial	Dld
25.1903	25.7715	26.4382	25.8559	26.3972	26.0494	10	16.5	87.699	40.946	37		0.487413	0.300858	O08759-3;O08759-2;O08759	O08759-3;O08759-2;O08759	Ubiquitin-protein ligase E3A	Ube3a
22.8991	22.3402	21.957	20.0671	21.6193	20.1164	1	1.7	63.273	5.4585	3		0.0358899	-1.79783	O08789	O08789	Max-binding protein MNT	Mnt
27.692	27.4554	27.1336	26.805	26.885	26.9312	9	21.4	59.559	82.125	109		0.0290063	-0.553279	O08795-2;O08795	O08795-2;O08795	Glucosidase 2 subunit beta	Prkcsh
22.4638	22.4013	22.2464	21.7179	21.276	21.7704	1	4	42.259	2.9355	3		0.00992943	-0.782398	O08797	O08797	not assigned	Serpinb9
24.1192	23.8226	23.1469	23.1219	20.396	22.9484	2	4.5	60.123	3.7591	8		0.171791	-1.5408	O08848	O08848	60 kDa SS-A/Ro ribonucleoprotein	Trove2
25.3584	25.1531	24.8954	25.0225	24.934	24.8976	8	18.8	67.146	58.649	25		0.255579	-0.184247	O08856	O08856	RNA polymerase II elongation factor ELL	Ell
24.3359	24.5147	24.4473	23.4324	23.7807	23.5973	4	12.7	81.265	17.03	9		0.00185484	-0.829151	O08908;B1AUG0;Q64143	O08908	Phosphatidylinositol 3-kinase regulatory subunit beta	Pik3r2
24.8624	25.5887	25.9057	25.4448	25.1678	25.4511	4	15.8	42.043	23.988	15		0.777038	-0.0977376	O08911	O08911	Mitogen-activated protein kinase 12	Mapk12
24.5742	23.5787	24.2683	24.1614	23.8809	24.227	5	12.2	64.254	18.26	19		0.879361	-0.0506153	O08912;Q8CF93;Q8CF93-2	O08912	Polypeptide N-acetylgalactosaminyltransferase 1;Polypeptide N-acetylgalactosaminyltransferase 1 soluble form	Galnt1
21.0424	18.9962	21.311	20.2779	21.9467	22.3784	2	7.3	63.221	2.8857	6		0.326987	1.08444	O08914	O08914	Fatty-acid amide hydrolase 1	Faah
26.1105	25.9629	25.5205	25.1141	25.0943	25.0964	6	25.2	37.605	19.151	27		0.0126295	-0.763028	O08915;D3YW40	O08915;D3YW40	AH receptor-interacting protein	Aip
25.8021	25.914	25.0417	24.9639	24.9617	25.0115	2	10.4	32.251	4.2048	18		0.0915407	-0.606894	Q3TMX0;O08992;A2AKJ5;A2AKJ9;A2AKJ6;H3BLG5	Q3TMX0;O08992;A2AKJ5;A2AKJ9;A2AKJ6;H3BLG5	Syntenin-1	Sdcbp
27.7455	27.2603	27.0638	26.4781	26.5559	26.4258	5	85.3	7.3384	66.657	44		0.0134586	-0.869959	O08997	O08997	Copper transport protein ATOX1	Atox1
26.9351	26.7418	26.6043	26.0355	25.8587	26.0645	8	54.3	24.55	59.249	57		0.00257946	-0.774121	Q9D3L3;O09044;B0R030;B0R029;E9Q8A1;P60879	Q9D3L3;O09044;B0R030;B0R029;E9Q8A1	Synaptosomal-associated protein;Synaptosomal-associated protein 23	Snap23
28.4588	28.3048	28.181	28.1985	28.0902	28.0653	6	32.1	26.372	84.672	90		0.094426	-0.196825	O09061	O09061	Proteasome subunit beta type-1	Psmb1
27.7022	27.3778	26.9224	26.5739	26.7243	26.58	4	12.4	55.074	86.032	63		0.0376789	-0.708085	O09106;D3YYI8	O09106;D3YYI8	Histone deacetylase 1;Histone deacetylase	Hdac1;Gm10093
24.9386	23.8277	24.3656	24.3005	24.2263	24.1879	3	15.9	39.296	37.241	11		0.688457	-0.139071	O09110;O09110-2	O09110;O09110-2	Dual specificity mitogen-activated protein kinase kinase 3	Map2k3
24.4126	24.2686	23.7186	23.6379	23.6082	23.3928	2	23.8	17.444	7.1455	26		0.059587	-0.586956	O09111	O09111	NADH dehydrogenase [ubiquinone] 1 beta subcomplex subunit 11, mitochondrial	Ndufb11
24.4925	24.5313	25.736	26.3336	25.9536	26.4448	3	18.5	26.751	65.81	34		0.0381097	1.32404	O09117-2;D6RFU9;O09117	O09117-2;D6RFU9;O09117	Synaptophysin-like protein 1	Sypl1;Sypl
23.2821	23.1011	22.7931	22.7254	22.7451	22.6636	2	7.8	45.121	6.129	7		0.0744761	-0.347373	O09130	O09130	NFATC2-interacting protein	Nfatc2ip
26.959	26.8174	27.8817	27.6897	27.8014	27.7346	8	34.6	27.497	26.947	79		0.194121	0.522512	O09131;D3Z1Q9;REV__F6XXE6;REV__F8VPN4;Q8K2Q2	O09131	Glutathione S-transferase omega-1	Gsto1
26.8267	26.9693	26.6648	26.4633	26.34	26.1633	10	15.5	114.65	41.215	43		0.0157993	-0.498084	O09159	O09159	Lysosomal alpha-mannosidase	Man2b1
28.4075	28.1269	27.8561	27.7046	27.4926	27.5665	6	36.9	18.579	23.782	56		0.0337438	-0.542308	Q9CQM8;O09167	Q9CQM8;O09167	60S ribosomal protein L21	Rpl21
27.722	27.7356	27.5571	26.9662	27.0453	26.9497	8	38	30.534	31.163	88		0.000446951	-0.684473	O09172;H3BJA3;F6VNW5	O09172;H3BJA3;F6VNW5	Glutamate--cysteine ligase regulatory subunit	Gclm
24.0525	23.5272	23.2146	22.892	23.1352	23.2001	3	9.7	41.704	5.2186	13		0.116784	-0.522332	O09174	O09174	Alpha-methylacyl-CoA racemase	Amacr
22.5191	20.9763	22.3171	20.3421	21.141	21.9624	1	6	24.748	2.6794	1		0.306203	-0.789021	O35047	O35047	Homologous-pairing protein 2 homolog	Psmc3ip
27.2742	28.1592	28.0942	28.0085	28.0169	28.0904	1	1.4	89.972	1.8755	33		0.530598	0.196086	O35066	O35066	Kinesin-like protein KIF3C	Kif3c
25.0565	24.7546	24.5262	24.2955	24.1033	24.098	3	16.2	32.97	15.214	31		0.021219	-0.613499	O35075	O35075	Down syndrome critical region protein 3 homolog	Dscr3
23.62	23.7638	23.0725	23.0418	23.1477	23.1261	1	8.1	31.709	2.1843	4		0.148871	-0.380224	O35083	O35083	1-acyl-sn-glycerol-3-phosphate acyltransferase alpha	Agpat1
23.2883	23.4158	22.9484	22.8834	22.7934	22.7933	3	7.9	54.043	3.5966	7		0.0507364	-0.394149	O35114	O35114	Lysosome membrane protein 2	Scarb2
22.2109	21.3463	21.621	19.9694	20.6854	19.9382	1	11.9	13.194	2.3561	1		0.0123543	-1.52838	O35127	O35127	Protein C10	Grcc10
28.8166	29.1523	28.8772	28.7268	28.7205	28.64	13	47.8	33.296	85.68	130		0.0773461	-0.252918	O35129;F6QPR1;F6Q8V7	O35129;F6QPR1	Prohibitin-2	Phb2
24.8866	24.8835	24.486	23.7841	24.5829	23.7956	6	5.7	194.11	13.159	4		0.0778333	-0.697846	O35134	O35134	DNA-directed RNA polymerase I subunit RPA1	Polr1a
26.3824	26.1516	25.9398	25.5815	25.4001	25.7614	6	13.9	88.382	40.444	27		0.0249587	-0.576936	O35218	O35218	Cleavage and polyadenylation specificity factor subunit 2	Cpsf2
27.3604	27.2291	27.2198	26.9586	26.8213	26.9703	1	6.6	40.703	115.11	62		0.00586936	-0.353083	O35226;O35226-4	O35226;O35226-4	26S proteasome non-ATPase regulatory subunit 4	Psmd4
21.3736	21.9348	23.4906	23.3494	23.2942	23.1997	1	5.3	41.046	40.004	15		0.185116	1.01475	O35226-2;O35226-3;O35226-5;F7AI87	O35226-2;O35226-3;O35226-5	26S proteasome non-ATPase regulatory subunit 4	Psmd4
23.4246	21.7702	21.9414	21.1732	21.577	21.4401	3	5.7	104.54	5.5141	2		0.14228	-0.981961	O35242	O35242	Protein FAN	Nsmaf
24.1554	24.3496	24.2851	23.822	24.1391	24.1828	4	12.3	43.627	12.053	18		0.165783	-0.215346	O35280-2;O35280;G3UYB1;G3UYC5;G3UYN4;G3UXM5;G3UWV4;Q69Z98-4;Q69Z98-2;Q69Z98-3;Q69Z98	O35280-2;O35280;G3UYB1;G3UYC5	Serine/threonine-protein kinase Chk1	Chek1
27.8466	27.7367	27.6223	27.1234	27.0964	27.2776	15	22.8	91.006	72.428	133		0.00268782	-0.569411	O35286	O35286	Putative pre-mRNA-splicing factor ATP-dependent RNA helicase DHX15	Dhx15
27.2599	26.8734	26.7162	26.5873	26.3635	26.4963	6	46.9	33.901	139.94	42		0.0549706	-0.467427	O35295	O35295	Transcriptional activator protein Pur-beta	Purb
24.9178	24.7289	23.8125	23.7488	23.9686	23.866	3	16.6	35.235	11.601	7		0.146056	-0.625303	O35309	O35309	N-myc-interactor	Nmi
21.3171	20.6026	20.3017	25.0338	24.8723	25.0271	1	2.7	69.855	3.6697	6	+	0.000157088	4.23724	O35316	O35316	Sodium- and chloride-dependent taurine transporter	Slc6a6
23.6143	23.7559	25.2668	25.4495	25.4244	25.5478	2	9.6	30.978	29.497	36		0.0760194	1.2616	Q9D8S5;O35326	Q9D8S5;O35326	Serine/arginine-rich splicing factor 5	Srsf5
27.5524	27.2746	27.3229	26.9714	26.6724	26.8335	7	18.2	57.772	32.757	70		0.0101693	-0.557587	O35344	O35344	Importin subunit alpha-4	Kpna3
24.5255	24.0102	23.7074	23.2772	23.2436	23.3407	1	3.4	59.602	7.9969	13		0.029912	-0.793821	Q4FJZ2;O35345	Q4FJZ2;O35345	Importin subunit alpha;Importin subunit alpha-7	Kpna6
27.0208	26.8502	26.5785	26.1104	26.161	26.2637	10	21.6	82.105	61.701	87		0.00947732	-0.638116	O35350	O35350	Calpain-1 catalytic subunit	Capn1
23.1118	23.8609	23.8626	24.0434	24.0203	23.6488	4	3.5	171.18	8.4336	10		0.356486	0.292426	O35379;E9Q1I5;D3YZY1	O35379;E9Q1I5	Multidrug resistance-associated protein 1	Abcc1
24.5323	24.6738	24.8082	24.3949	24.0968	24.0755	9	13.6	110.54	35.772	25		0.020783	-0.482423	O35382;Q8C391;Q9CXE1	O35382;Q8C391	Exocyst complex component 4	Exoc4
23.8149	24.0103	23.1264	23.1281	22.8508	22.918	2	11.1	31.654	4.6868	4		0.0712529	-0.684935	O35387	O35387	HCLS1-associated protein X-1	Hax1
25.5363	25.1732	25.0289	24.4547	24.8918	24.6005	6	24.6	42.699	13.696	15		0.0394531	-0.597164	O35435;E9Q1V3;F6ZQJ5;D3YZY5;F6TCT7	O35435;E9Q1V3	Dihydroorotate dehydrogenase (quinone), mitochondrial	Dhodh
23.9892	23.6164	24.2224	23.4279	23.2598	23.215	2	10.4	36.118	20.15	12		0.0269373	-0.641745	O35459;F7B227	O35459;F7B227	Delta(3,5)-Delta(2,4)-dienoyl-CoA isomerase, mitochondrial	Ech1
25.4874	26.1658	26.1244	25.6371	25.8073	26.063	4	13.9	43.528	104.91	31		0.738826	-0.0900873	O35465;O35465-2	O35465;O35465-2	Peptidyl-prolyl cis-trans isomerase FKBP8	Fkbp8
23.0407	22.6554	23.0752	21.8731	20.6339	22.4487	1	2.2	73.797	1.9198	6		0.0825903	-1.2719	O35492	O35492	Dual specificity protein kinase CLK3	Clk3
23.716	23.4985	23.2532	23.0715	22.726	23.3266	3	5	95.025	13.376	7		0.110824	-0.447857	O35551-3;O35551-5;O35551;O35551-6;J3QJV7;O35551-2;Q3U983;O35551-4	O35551-3;O35551-5;O35551;O35551-6;J3QJV7;O35551-2	Rab GTPase-binding effector protein 1	Rabep1
21.6588	20.3945	21.5133	23.9603	23.9091	23.5237	1	5.9	28.246	13.445	5	+	0.00349394	2.60885	O35566	O35566	CD151 antigen	Cd151
27.8496	27.8035	27.4477	27.2836	27.2565	27.4134	6	30.3	34.577	55.318	43		0.0481078	-0.382462	O35593	O35593	26S proteasome non-ATPase regulatory subunit 14	Psmd14
25.4109	25.3717	25.2074	25.5066	24.9176	24.8783	8	13.5	83.967	26.575	21		0.341572	-0.229205	O35598;E9PYF2;D3Z1E6	O35598;E9PYF2	Disintegrin and metalloproteinase domain-containing protein 10	Adam10
26.3139	26.5502	26.3697	26.5677	26.3966	26.3002	8	12.9	90.054	97.752	37		0.927821	0.0102069	O35601;O35601-2	O35601;O35601-2	FYN-binding protein	Fyb
27.5183	27.2626	27.1355	26.7334	26.6931	26.7621	15	25.5	105.98	128.73	58		0.00729504	-0.575914	O35615;H3BJR3	O35615	Zinc finger protein ZFPM1	Zfpm1
27.1056	26.9353	26.6428	26.4986	26.2846	26.2586	9	15.9	101.19	59.747	45		0.0242489	-0.547274	Q5SVG5;Q5SVG4;O35643	Q5SVG5;Q5SVG4;O35643	AP-1 complex subunit beta-1	Ap1b1
23.8179	24.6234	25.2869	24.8025	24.9083	24.9222	6	19.6	51.354	16.14	16		0.518411	0.301595	O35654;A8Y5G7	O35654;A8Y5G7	DNA polymerase delta subunit 2	Pold2
21.8871	21.0104	21.2812	21.3946	21.6275	21.6951	1	5.3	35.284	4.7587	4		0.549113	0.179515	O35682	O35682	Myeloid-associated differentiation marker	Myadm
27.5844	27.522	28.7035	28.7617	28.834	28.8552	18	53	38.358	94.9	147		0.0841235	0.88032	O35685	O35685	Nuclear migration protein nudC	Nudc
24.649	24.5421	23.3947	23.6252	23.4413	23.5105	3	5.5	82.504	11.453	12		0.173652	-0.669587	Q3TUQ5;O35691	Q3TUQ5;O35691	Pinin	Pnn
24.727	24.4207	24.1348	23.3906	23.6186	23.4603	3	10.6	52.534	5.465	9		0.00697395	-0.937682	O35704	O35704	Serine palmitoyltransferase 1	Sptlc1
23.7923	23.6174	23.5617	22.7381	22.6419	22.9568	2	16.4	20.8	3.9423	6		0.00164318	-0.878228	O35730-3;Q9CQJ4;O35730-2;O35730;A0A087WQQ3;A0A087WRE9	O35730-3;Q9CQJ4;O35730-2;O35730;A0A087WQQ3;A0A087WRE9	E3 ubiquitin-protein ligase RING1;E3 ubiquitin-protein ligase RING2	Ring1;Rnf2
27.4628	27.2448	27.2712	26.7106	26.8795	26.9391	4	9.3	51.217	115.67	92		0.0075761	-0.483238	Q8C2Q7;O35737	Q8C2Q7;O35737	Heterogeneous nuclear ribonucleoprotein H;Heterogeneous nuclear ribonucleoprotein H, N-terminally processed	Hnrnph1
28.2141	28.1257	28.1782	27.615	27.7408	27.5666	13	32.5	56.784	77.39	223		0.000780814	-0.531861	O35841	O35841	Apoptosis inhibitor 5	Api5
26.413	25.7152	25.6013	25.2929	25.1318	25.4938	11	24.3	51.091	39.261	41		0.0927136	-0.603675	O35857;F7C189	O35857	Mitochondrial import inner membrane translocase subunit TIM44	Timm44
25.8715	26.2809	25.8715	25.2879	25.3868	25.1976	4	15.6	37.548	14.829	21		0.00816434	-0.717213	O35864;A0A087WQA8	O35864;A0A087WQA8	COP9 signalosome complex subunit 5	Cops5
26.8689	26.162	25.0673	24.8162	24.8235	24.706	5	17.1	56.061	85.725	25		0.0759484	-1.25084	O35874;Q5SSP3	O35874;Q5SSP3	Neutral amino acid transporter A	Slc1a4
24.3057	24.4324	24.1005	23.5766	23.5878	23.5644	1	4.8	37.063	3.638	8		0.0019175	-0.703231	O35887;G3UWV3;G3UWR0;G3UY49	O35887;G3UWV3;G3UWR0	Calumenin	Calu
26.5128	26.2802	25.7554	25.4602	25.6097	25.639	3	37.4	14.857	32.537	30		0.0565285	-0.613217	O35901;O35900	O35901;O35900	U6 snRNA-associated Sm-like protein LSm2	Lsm2
20.7614	22.2077	22.5714	22.1273	21.9002	20.5981	1	5.8	22.924	4.6197	3		0.697464	-0.30498	O35943	O35943	Frataxin, mitochondrial;Frataxin intermediate form;Frataxin mature form	Fxn
23.9513	24.0189	25.1467	25.6184	25.7747	25.6463	3	15	29.063	18.906	12		0.0286574	1.30748	O35955	O35955	Proteasome subunit beta type-10	Psmb10
24.776	24.3591	24.0857	23.7873	23.6325	23.6131	4	38.4	17.121	34.877	22		0.0248032	-0.729322	O35972	O35972	39S ribosomal protein L23, mitochondrial	Mrpl23
24.9504	25.2038	25.3164	24.634	24.7835	24.9454	7	13.9	88.062	80.407	14		0.0585583	-0.369232	O54692	O54692	Centromere/kinetochore protein zw10 homolog	Zw10
27.9614	27.8273	27.6798	27.2541	27.267	27.3188	10	28.1	49.027	74.868	79		0.00291129	-0.542878	O54734	O54734	Dolichyl-diphosphooligosaccharide--protein glycosyltransferase 48 kDa subunit	Ddost
25.3534	25.2968	25.3142	24.9317	24.7181	24.7902	9	10	135.08	24.117	26		0.00144149	-0.508095	O54774	O54774	AP-3 complex subunit delta-1	Ap3d1
22.955	20.8922	22.6573	21.905	22.2572	21.8542	3	6.5	76.756	6.9282	8		0.816352	-0.162711	O54781	O54781	SRSF protein kinase 2;SRSF protein kinase 2 N-terminal;SRSF protein kinase 2 C-terminal	Srpk2
24.0685	23.6733	23.3467	23.1998	22.4986	22.6698	1	6	29.182	4.4163	13		0.0378511	-0.906733	O54786-2;O54786	O54786-2;O54786	DNA fragmentation factor subunit alpha	Dffa
21.7651	21.5138	22.9993	19.5739	22.8171	20.5864	2	4.6	66.471	3.6066	2		0.35885	-1.10022	O54824-2;O54824	O54824-2;O54824	Pro-interleukin-16;Interleukin-16	Il16
25.4674	25.2091	25.4296	24.5308	23.8719	24.5148	7	22.7	49.783	10.686	24		0.0100938	-1.06286	O54825	O54825	Bystin	Bysl
26.0011	25.9488	25.667	24.9712	24.8359	25.1095	8	33.1	41.215	23.517	34		0.00231039	-0.900104	O54833	O54833	Casein kinase II subunit alpha	Csnk2a2
24.9131	24.7264	24.3003	24.0156	23.8776	23.8225	5	8.9	89.721	15.041	17		0.0175804	-0.741369	O54834-3;O54834-4;O54834;A2ALX6;A2ALX7;G3UZI7;O54834-2	O54834-3;O54834-4;O54834;A2ALX6;A2ALX7;G3UZI7	Rho GTPase-activating protein 6	Arhgap6
27.2686	27.5213	28.0841	27.943	28.1635	27.9399	17	32.1	86.738	127.25	114		0.196038	0.390823	O54890	O54890	Integrin beta-3	Itgb3
24.8643	24.5037	24.2337	23.9933	23.7273	23.7867	2	5.1	44.958	1.7775	14		0.0249815	-0.698096	O54915-2;O54915	O54915-2;O54915	Nuclear receptor subfamily 1 group I member 2	Nr1i2
23.0106	23.5101	25.1762	25.5067	24.5798	25.7595	6	11.7	80.625	13.932	14		0.137549	1.38303	O54916-4;O54916;D3Z2E3;F6R6F1;E9Q632;O54916-3;F6YT69;F7AB82;O54916-2;B1AV20;A2AFI8;B9EI38;Q80XA6	O54916-4;O54916;D3Z2E3;F6R6F1;E9Q632;O54916-3	RalBP1-associated Eps domain-containing protein 1	Reps1
24.1613	21.7078	23.5507	23.8009	24.8365	24.8199	5	14.8	46.638	13.624	16		0.173222	1.34583	O54941	O54941	SWI/SNF-related matrix-associated actin-dependent regulator of chromatin subfamily E member 1	Smarce1
24.8874	24.7206	24.4724	23.8994	24.2697	24.1463	4	18.9	39.807	19.497	14		0.0223256	-0.588334	O54946;F6YRQ2;O54946-2;A0A087WP03;G3X8S5;Q3TB24;Q9QYI5-2;Q9QYI5	O54946;F6YRQ2;O54946-2	DnaJ homolog subfamily B member 6	Dnajb6
23.7016	23.2367	22.4593	22.5217	21.4475	22.4714	3	17.8	26.014	4.6807	9		0.122035	-0.985685	O54957	O54957	Linker for activation of T-cells family member 1	Lat
26.5333	26.2639	25.7773	26.1459	25.8282	25.8108	1	27	10.102	27.702	22		0.345977	-0.263177	O54962	O54962	Barrier-to-autointegration factor;Barrier-to-autointegration factor, N-terminally processed	Banf1
26.0619	25.8713	25.6676	25.1145	25.2077	25.0745	5	21.3	38.822	25.479	34		0.00365906	-0.734702	O54984	O54984	ATPase Asna1	Asna1
27.6716	27.4678	27.3712	26.9534	26.9694	27.2356	26	35.4	137.71	243.54	107		0.0240243	-0.450708	O54988-2;O54988	O54988-2;O54988	STE20-like serine/threonine-protein kinase	Slk
22.0893	20.4137	20.9118	23.8569	23.2755	22.7218	2	11.7	20.302	3.4445	3		0.0226218	2.14651	O55013	O55013	Trafficking protein particle complex subunit 3	Trappc3
24.448	24.7517	25.7813	25.3645	25.4149	25.5593	4	40.5	21.694	54.265	34		0.329223	0.45252	O55022	O55022	Membrane-associated progesterone receptor component 1	Pgrmc1
28.0674	28.2278	28.0174	27.6903	27.5213	27.6087	17	26	102.45	103.99	76		0.00341125	-0.497401	O55029	O55029	Coatomer subunit beta	Copb2
24.7255	24.618	24.166	23.654	23.3337	23.6155	4	17.6	36.276	21.728	14		0.00822248	-0.968752	O55091	O55091	Protein IMPACT	Impact
20.5259	20.4639	21.53	22.0698	18.8272	19.6862	2	2.7	111.9	1.6514	2		0.564712	-0.645502	O55098	O55098	Serine/threonine-protein kinase 10	Stk10
22.7504	22.7541	22.1968	21.9846	22.0014	21.961	2	13.4	33.363	2.214	3		0.0344494	-0.584755	O55125;Q5SVG6	O55125;Q5SVG6	Protein NipSnap homolog 1	Nipsnap1
24.6107	25.2779	24.4649	24.6234	24.6695	25.1835	4	17.1	32.898	9.6562	17		0.900572	0.0409819	Q7TMG8;O55126	Q7TMG8;O55126	Protein NipSnap homolog 2	Gbas
28.0736	28.2062	27.9879	28.0288	27.5913	27.6923	7	44.1	26.511	47.355	45		0.095739	-0.318457	O55135;A6PWZ2;D6RG53;D6RJJ3;B1AZQ4	O55135	Eukaryotic translation initiation factor 6	Eif6
25.5686	25.8424	25.6682	27.8462	28.1656	28.732	3	25.5	12.554	6.0457	76	+	0.00070661	2.55489	O55142	O55142	60S ribosomal protein L35a	Rpl35a
29.5074	29.4738	29.2591	29.0468	28.9689	28.9073	17	18.6	114.86	141.78	201		0.007429	-0.439141	O55143;J3KMM5;O55143-2	O55143;J3KMM5;O55143-2	Sarcoplasmic/endoplasmic reticulum calcium ATPase 2;Calcium-transporting ATPase	Atp2a2
26.2702	26.2098	26.2532	25.6089	25.6671	25.5196	11	16.6	120.66	37.601	42		0.000156153	-0.645894	O55201;O55201-2	O55201;O55201-2	Transcription elongation factor SPT5	Supt5h
25.2586	25.0964	24.551	24.3489	24.0668	24.3643	5	15	51.373	14.959	43		0.0392586	-0.708665	O55222;D3YZA5;F6Q5Z1	O55222	Integrin-linked protein kinase	Ilk
23.182	23.4211	22.696	22.5354	22.2432	22.4809	1	4.8	45.126	7.5655	6		0.0424934	-0.679825	O55229	O55229	Choline/ethanolamine kinase	Chkb
24.666	25.1647	25.7112	26.5257	26.87	26.5711	6	26.1	28.532	17.894	45		0.0100223	1.47494	O55234	O55234	Proteasome subunit beta type-5	Psmb5
25.1041	24.7872	24.3966	24.0462	23.8937	24.0853	7	14.7	68.683	14.124	20		0.0239153	-0.754264	O55236;Q9DCC1	O55236;Q9DCC1	mRNA-capping enzyme;Polynucleotide 5-triphosphatase;mRNA guanylyltransferase	Rngtt
22.6165	23.0888	23.1504	23.2045	23.3785	23.4164	3	6.1	59.485	5.269	9		0.10267	0.381241	O70145;A0A087WPH0	O70145	Neutrophil cytosol factor 2	Ncf2
23.5117	25.0096	24.6381	24.447	24.7323	24.4162	4	18.5	29.174	8.0467	12		0.768517	0.145347	O70152;F8WII3;A2BDX2	O70152;F8WII3;A2BDX2	Dolichol-phosphate mannosyltransferase subunit 1	Dpm1
20.9535	21.3536	19.4643	21.0368	20.9811	21.4364	1	3.5	46.151	2.1333	0		0.397312	0.560961	O70172;F6RJE8	O70172;F6RJE8	Phosphatidylinositol 5-phosphate 4-kinase type-2 alpha	Pip4k2a
28.1761	28.0027	27.81	27.4279	27.2799	27.2961	11	30.8	63.988	98.727	67		0.00461914	-0.661643	O70194	O70194	Eukaryotic translation initiation factor 3 subunit D	Eif3d
30.0936	29.7489	29.5432	29.2605	29.3095	29.2591	6	46.7	24.693	312.22	215		0.0324503	-0.518881	O70251;A0A087WS46;G3UX43;G3UZ47;M0QWK5;M0QWH8	O70251;A0A087WS46	Elongation factor 1-beta	Eef1b
25.0996	25.1261	24.7254	24.8618	24.5033	24.4889	9	39.7	35.738	17.195	23		0.108868	-0.365697	O70252;D3YX62;D3YXN4;D3Z4A2	O70252;D3YX62	Heme oxygenase 2	Hmox2
22.3914	22.6691	23.7517	23.4251	23.3062	23.2614	2	15.6	19.127	5.0514	9		0.399679	0.393475	O70274;Q63739	O70274;Q63739	Protein tyrosine phosphatase type IVA 2;Protein tyrosine phosphatase type IVA 1	Ptp4a2;Ptp4a1
21.961	22.2321	22.2536	22.0176	22.2045	22.2134	3	12.5	52.674	13.167	4		0.975531	-0.0037117	Q3UFM6;O70279	Q3UFM6;O70279	Protein DGCR14	Dgcr14
26.8327	26.5862	26.4022	26.2735	26.1176	26.205	5	13.7	56.888	50.036	56		0.0369775	-0.408316	O70310	O70310	Glycylpeptide N-tetradecanoyltransferase 1	Nmt1
26.509	26.5541	26.4072	26.127	25.9743	26.1811	13	19.1	109.94	92.714	48		0.00636045	-0.396021	O70318	O70318	Band 4.1-like protein 2	Epb41l2
20.801	20.6775	20.2973	20.7627	22.3501	20.4184	1	7.6	17.937	1.6378	0		0.39447	0.585147	S4R1E5;Q76LV0;O70325-2;O70325	S4R1E5;Q76LV0;O70325-2;O70325	Glutathione peroxidase;Phospholipid hydroperoxide glutathione peroxidase, mitochondrial	Gpx4
24.8412	24.9979	25.3239	24.5739	25.0244	24.813	5	23.5	35.774	18.448	13		0.263421	-0.250546	O70400;S4R1V0	O70400;S4R1V0	PDZ and LIM domain protein 1	Pdlim1
23.9408	24.8008	26.4748	27.0774	27.2997	27.1472	6	52.5	11.451	24.601	38		0.0480514	2.10268	O70404	O70404	Vesicle-associated membrane protein 8	Vamp8
27.5093	27.3434	27.3697	27.388	27.1043	27.2841	5	24.7	28.405	87.406	102		0.202132	-0.148685	O70435;E0CZ34;F8WH02;E0CYL6	O70435	Proteasome subunit alpha type-3	Psma3
23.2485	22.9313	25.2058	24.3575	24.3933	24.4334	5	13.8	45.522	7.0243	8		0.446924	0.599511	O70469	O70469	Docking protein 2	Dok2
23.0455	22.7107	22.579	22.0546	22.2176	22.0206	2	9.7	54.831	5.1717	1		0.0108927	-0.680798	O70475;D3Z3F7	O70475;D3Z3F7	UDP-glucose 6-dehydrogenase	Ugdh
25.3748	25.0441	24.6637	24.3771	24.079	24.6154	7	6.5	200.24	22.734	27		0.059797	-0.670351	O70481	O70481	E3 ubiquitin-protein ligase UBR1	Ubr1
26.9686	27.0514	27.1997	26.9015	27.1817	26.8529	4	40.7	18.762	50.345	72		0.4841	-0.0945396	Q78ZM0;O70492;D3Z789;D3Z6Z0	Q78ZM0;O70492;D3Z789;D3Z6Z0	Sorting nexin-3	Snx3
22.6443	24.3271	22.9155	25.1647	24.7718	24.8493	2	12.3	18.884	3.1463	13		0.0380088	1.63297	Q6ZWQ5;Q3TGS7;Q3V2H3;O70493	Q6ZWQ5;Q3TGS7;Q3V2H3;O70493	Sorting nexin-12	Snx12
26.7469	26.5774	26.0496	25.8339	25.9042	26.2055	4	17.9	34.741	10.284	25		0.116683	-0.476783	O70503;O70503-2	O70503;O70503-2	Estradiol 17-beta-dehydrogenase 12	Hsd17b12
25.9844	24.6354	25.4493	26.0967	25.972	25.8719	7	17	73.088	79.809	47		0.191709	0.623798	O70551;F8WGJ7	O70551	SRSF protein kinase 1	Srpk1
24.9652	25.1133	25.5822	25.5406	25.0221	25.3397	1	1.9	47.466	1.584	8		0.753441	0.0805791	O70572	O70572	Sphingomyelin phosphodiesterase 2	Smpd2
20.9463	21.4121	19.9754	19.8924	20.1774	20.4751	1	5.9	34.412	1.7603	2		0.260521	-0.596345	O70579	O70579	Peroxisomal membrane protein PMP34	Slc25a17
26.7041	26.7094	26.7124	26.4644	26.5528	26.4988	3	23.4	16.534	35.504	54		0.00141319	-0.203303	O70591;F8WJ30	O70591;F8WJ30	Prefoldin subunit 2	Pfdn2
27.1715	27.24	26.985	26.6613	26.8014	26.7666	5	25.1	32.921	59.329	40		0.0110873	-0.389067	O88271	O88271	Craniofacial development protein 1	Cfdp1
22.5236	22.7269	21.7655	21.6128	21.596	21.7117	1	2.3	82.595	1.9313	8		0.0768463	-0.698474	O88325	O88325	not assigned	Naglu
28.411	28.2743	27.9785	27.2469	27.2674	27.3864	12	32.3	66.406	135.54	109		0.00240193	-0.92104	O88342	O88342	WD repeat-containing protein 1	Wdr1
23.9063	24.1211	24.1703	24.0144	24.4324	24.0557	4	23.3	26.727	19.267	12		0.549539	0.101657	Q91XH6;O88384;E0CYE5;F6UHS3	Q91XH6;O88384;E0CYE5	Vesicle transport through interaction with t-SNAREs homolog 1B	Vti1b
22.2383	21.2564	20.4391	22.5028	21.8998	22.1992	2	12.2	29.758	18.155	3		0.180235	0.889336	O88441	O88441	Metaxin-2	Mtx2
23.5176	23.7649	23.3033	23.2162	23.2659	23.3235	2	7.4	53.918	12.409	11		0.130316	-0.260078	O88455;D3Z7G1	O88455;D3Z7G1	7-dehydrocholesterol reductase	Dhcr7
24.2221	24.3656	23.5232	23.4472	23.8444	23.6009	2	5.7	64.892	25.234	18		0.226911	-0.406121	O88520	O88520	Leucine-rich repeat protein SHOC-2	Shoc2
24.8016	24.3831	24.3139	23.7232	23.7808	23.7319	2	9.2	34.49	20.839	10		0.00794876	-0.754265	O88531;B1B0P8;B1B0P9	O88531;B1B0P8;B1B0P9	Palmitoyl-protein thioesterase 1	Ppt1
25.4924	25.185	25.0245	24.4153	24.4003	24.4005	7	12.4	116.86	20.802	17		0.00380818	-0.828567	O88532;F6V459;D3Z5G4;F6QJP7	O88532	Zinc finger RNA-binding protein	Zfr
27.4217	27.2146	26.8328	26.7882	26.7539	26.6544	9	32.2	47.832	100.75	44		0.0747213	-0.424159	O88543;F6YCA7;D3Z036	O88543	COP9 signalosome complex subunit 3	Cops3
27.302	27.084	26.642	26.4226	26.4093	26.2996	9	31	46.284	68.847	76		0.0331499	-0.632125	O88544;F6QTS1;D3Z1R9;D3YV99;D6RG47	O88544;F6QTS1;D3Z1R9;D3YV99	COP9 signalosome complex subunit 4	Cops4
28.1916	28.7137	30.0052	29.8433	29.7768	29.8321	12	46.2	37.402	190.12	198		0.191341	0.84723	O88569;O88569-2;O88569-3	O88569;O88569-2;O88569-3	Heterogeneous nuclear ribonucleoproteins A2/B1	Hnrnpa2b1
24.3805	24.7731	24.487	24.8184	22.9855	24.2862	3	20.3	24.707	15.506	12		0.405857	-0.516863	O88587-2;O88587;D3Z227	O88587-2;O88587	Catechol O-methyltransferase	Comt
26.1009	26.0595	25.6281	25.0832	25.1269	25.1404	4	44.4	13.553	9.1371	12		0.00591979	-0.812665	O88653	O88653	Ragulator complex protein LAMTOR3	Lamtor3
20.3938	21.8412	22.0758	21.9217	21.8319	21.5287	2	13.2	24.452	3.8804	3		0.580501	0.323839	O88668;K4DI63;J3QP41	O88668;K4DI63;J3QP41	Protein CREG1	Creg1
21.1575	27.2305	26.8723	26.2794	26.2768	20.5674	1	1.8	82.761	2.0248	5		0.807574	-0.712234	O88673	O88673	Diacylglycerol kinase alpha	Dgka
26.3306	26.1206	25.7894	25.4615	25.4758	25.344	5	27.6	29.8	42.309	47		0.0160274	-0.653084	O88696	O88696	ATP-dependent Clp protease proteolytic subunit, mitochondrial	Clpp
21.1796	20.8611	20.3356	20.1345	20.0632	20.9579	1	1	158.36	2.0071	2		0.342459	-0.406908	O88700	O88700	Bloom syndrome protein homolog	Blm
25.7292	25.7816	25.6155	25.418	25.3888	25.4233	3	11.6	46.614	44.128	31		0.00399292	-0.298769	O88712-2;O88712;O88712-3	O88712-2;O88712;O88712-3	C-terminal-binding protein 1	Ctbp1
22.2364	22.2593	22.1781	21.987	22.4164	22.0802	1	4.7	40.014	5.1337	8		0.657561	-0.0633952	Q8C5N9;O88736	Q8C5N9;O88736	3-keto-steroid reductase	Hsd17b7
26.8104	26.6664	26.4455	26.1473	25.9051	26.0747	16	5.7	529.32	73.085	41		0.00950992	-0.598412	S4R1L5;S4R2P8;O88738-3;O88738-2;O88738;S4R268;S4R1S3;J3QP64	S4R1L5;S4R2P8;O88738-3;O88738-2;O88738	Baculoviral IAP repeat-containing protein 6	Birc6
26.0938	26.0367	25.7573	25.3367	25.2103	25.3085	5	19.4	57.145	35.865	21		0.0036236	-0.677401	Q3UDC3;O88746;O88746-2	Q3UDC3;O88746	Target of Myb protein 1	Tom1
25.7501	25.3869	24.9938	25.0185	24.7999	24.8868	3	16	29.473	40.289	27		0.104892	-0.475236	O88796	O88796	Ribonuclease P protein subunit p30	Rpp30
24.2604	23.941	24.0211	23.732	24.1674	23.8365	5	14.9	46.259	11.366	13		0.374988	-0.162164	O88811-2;O88811	O88811-2;O88811	Signal transducing adapter molecule 2	Stam2
26.3801	26.4509	26.6058	26.0888	25.8544	25.8778	10	24.6	46.674	34.862	64		0.00574556	-0.538609	O88844;A0A087WPT4;A0A087WRS9;A0A087WRM4;D3YVY3	O88844	Isocitrate dehydrogenase [NADP] cytoplasmic	Idh1
24.9408	25.0799	24.0898	23.9012	24.2042	23.9933	2	7	64.349	68.378	12		0.10586	-0.670579	Q3U3M5;O88874	Q3U3M5;O88874	Cyclin-K	Ccnk
24.8352	24.4511	22.9358	23.8901	23.3079	23.9098	7	7.4	141	9.7451	9		0.57695	-0.371463	O88879;G3XA09;O88879-2;Q80VR5	O88879;G3XA09;O88879-2	Apoptotic protease-activating factor 1	Apaf1
21.865	20.2628	21.1053	21.3304	21.2366	21.2605	1	3.5	48.82	3.5941	2		0.69111	0.198118	Q3UM33;O88895	Q3UM33;O88895	Histone deacetylase;Histone deacetylase 3	Hdac3
20.6921	20.4931	22.8338	23.5505	23.466	22.9043	2	9.1	21.834	2.9458	5		0.0643686	1.96724	O88952;Q3TUM0;O88951;Q8JZS0	O88952;Q3TUM0;O88951;Q8JZS0	Protein lin-7 homolog C;Protein lin-7 homolog B;Protein lin-7 homolog A	Lin7c;Lin7a;Lin7b
26.2137	25.9734	25.97	25.6566	25.6114	25.7025	9	17.2	80.027	26.403	29		0.00957854	-0.395578	O88967	O88967	ATP-dependent zinc metalloprotease YME1L1	Yme1l1
24.0657	23.8865	23.3108	23.4438	22.6115	22.9354	1	7.6	26.925	6.2547	6		0.0849496	-0.757431	O88983	O88983	Syntaxin-8	Stx8
21.0279	20.9605	20.8981	21.4402	21.0344	21.3364	1	9.9	14.316	2.8693	3		0.0728021	0.308167	O89013	O89013	Leptin receptor gene-related protein	Leprot
25.852	25.6872	25.6223	24.9892	24.8103	25.3215	1	3.9	49.372	39.625	11		0.0144847	-0.680163	O89017	O89017	Legumain	Lgmn
25.1902	25.0142	24.8231	24.2542	24.4821	24.3766	3	8	61.341	9.8426	19		0.006911	-0.638178	O89023	O89023	Tripeptidyl-peptidase 1	Tpp1
24.4753	23.5744	22.9448	22.809	22.4838	22.3098	4	8.2	84.877	4.8718	7		0.0729157	-1.13062	O89050	O89050	Muskelin	Mkln1
26.1988	26.0978	26.0452	26.4619	26.2723	26.4428	4	21.8	30.26	29.9	42		0.020839	0.278391	O89051	O89051	Integral membrane protein 2B;BRI2, membrane form;BRI2 intracellular domain;BRI2C, soluble form;Bri23 peptide	Itm2b
27.4629	27.5217	28.4176	29.5496	29.4959	29.6184	14	34.3	50.989	109.3	129		0.004861	1.7539	O89053;G3UYK8;D3YW57;G3UX53;D3YXM2	O89053;G3UYK8;D3YW57	Coronin-1A;Coronin	Coro1a
27.8162	27.5613	27.2517	26.9021	26.8546	26.8729	6	34.4	34.567	108.58	88		0.0152344	-0.666541	O89079;D3Z315;F6YFR7;F6XIG5;E9Q6I5	O89079;D3Z315;F6YFR7	Coatomer subunit epsilon	Cope
25.4355	25.0971	25.7779	28.3935	28.6005	28.5974	4	32	16.604	31.081	37	+	0.000119264	3.09366	O89086;Q8BG13;S4R2M6	O89086;Q8BG13	Putative RNA-binding protein 3	Rbm3
21.4516	21.3261	22.0915	21.3938	21.5213	21.2718	2	6.3	45.341	4.126	6		0.410549	-0.227404	O89112;B2KGR2	O89112;B2KGR2	LanC-like protein 1	Lancl1
22.0791	20.4633	20.8486	22.4085	22.2917	22.1551	1	6.9	24.986	3.1526	3		0.0790599	1.15478	O89116	O89116	Vesicle transport through interaction with t-SNAREs homolog 1A	Vti1a
27.6486	27.3854	27.1671	26.7225	26.4827	26.7817	6	43.9	21.606	77.009	52		0.0114044	-0.73811	P00375	P00375	Dihydrofolate reductase	Dhfr
27.8245	27.5521	27.3103	26.9155	26.9114	27.0178	4	24.7	25.976	40.085	96		0.0157862	-0.614111	P00405	P00405	Cytochrome c oxidase subunit 2	Mtco2
19.7977	20.4757	18.6926	25.7497	25.9369	25.2073	1	5.4	29.922	8.7577	5	+	0.000448414	5.97598	P00416	P00416	Cytochrome c oxidase subunit 3	mt-Co3
27.7367	27.8075	27.149	27.2703	27.3793	27.3585	7	33	24.57	26.74	75		0.340726	-0.228374	P00493	P00493	Hypoxanthine-guanine phosphoribosyltransferase	Hprt1
23.7328	24.0938	22.5866	22.429	22.9469	22.9657	2	2.2	122.18	22.407	16		0.229318	-0.690556	P00520-2;P00520-3;P00520;P00520-4;A2AV23	P00520-2;P00520-3;P00520;P00520-4;A2AV23	Tyrosine-protein kinase ABL1	Abl1
21.1929	21.9816	23.9268	23.9731	24.1323	23.9851	1	8.4	13.779	2.5597	8		0.110561	1.66304	P01887	P01887	Beta-2-microglobulin	B2m
20.8936	20.8564	20.7078	22.6923	22.8545	22.672	1	19.7	6.0181	10.135	5	+	1.87601e-05	1.92036	P02802	P02802	Metallothionein-1	Mt1
23.0341	22.7611	22.7398	22.0165	22.1844	22.1378	2	8.8	36.059	3.3335	3		0.00239999	-0.732105	P03888	P03888	NADH-ubiquinone oxidoreductase chain 1	Mtnd1
20.0602	19.3707	20.801	20.7018	19.6966	20.3156	1	4.9	38.752	1.79	1		0.766815	0.160681	P03893	P03893	NADH-ubiquinone oxidoreductase chain 2	Mtnd2
22.2576	23.2802	23.9717	23.6367	23.7408	23.8456	1	13	13.219	19.958	19		0.318332	0.57118	P03899	P03899	NADH-ubiquinone oxidoreductase chain 3	Mtnd3
24.8618	24.7799	24.2235	24.0209	24.0426	24.0419	3	7.8	51.881	7.5064	19		0.0430977	-0.586563	P03911	P03911	NADH-ubiquinone oxidoreductase chain 4	Mtnd4
25.1204	24.8686	24.8898	24.422	24.0693	24.2634	2	5.9	68.474	22.886	13		0.00552058	-0.708033	P03921	P03921	NADH-ubiquinone oxidoreductase chain 5	Mtnd5
25.5576	25.9322	26.1609	25.934	25.9673	26.0242	2	34.3	7.7662	18.827	12		0.633556	0.0916042	P03930	P03930	ATP synthase protein 8	Mtatp8
22.9637	22.6721	21.4359	21.9873	22.6084	22.0622	2	8.8	39.991	4.9869	6		0.799263	-0.137927	P03958	P03958	Adenosine deaminase	Ada
26.6235	26.6305	26.1427	25.8766	25.6906	25.7705	4	10.4	62.747	48.114	22		0.0156986	-0.686312	P03975	P03975	IgE-binding protein	Iap
25.2113	24.9576	24.8169	24.6492	24.5093	24.4356	4	23.2	25.776	21.395	18		0.0241754	-0.463893	P04184	P04184	Thymidine kinase, cytosolic	Tk1
27.8048	27.026	27.3048	27.117	27.0809	27.0863	7	32.4	27.47	46.07	68		0.281367	-0.283777	P04187	P04187	Granzyme B(G,H)	Gzmb
24.6115	25.6526	25.5326	23.694	23.8423	24.3943	4	14.1	44.309	22.819	8		0.0302495	-1.28871	P04202	P04202	Transforming growth factor beta-1;Latency-associated peptide	Tgfb1
24.3222	25.0192	25.1116	24.7866	24.9611	25.0038	7	15.1	67.581	11.127	15		0.719125	0.0995375	P04627;E9Q0P8;B1AUP0;B1AUN8;Q8CAD1;Q99N57;Q99N57-2;F6SZ47;P28028-2;P28028	P04627;E9Q0P8	Serine/threonine-protein kinase A-Raf	Araf
31.9876	31.7314	31.9397	31.8645	31.8967	32.0128	1	3.3	39.355	323.31	690		0.693138	0.0384509	P05064;D3YWI1;Q9CPQ9;A6ZI46;D3Z510;A6ZI47;P05063	P05064;D3YWI1;Q9CPQ9;A6ZI46	Fructose-bisphosphate aldolase A	Aldoa;Aldoart1
24.3616	24.2659	24.1648	23.5218	23.4307	23.4322	2	8.2	39.802	8.6176	14		0.000237206	-0.802502	P05132-2;P05132	P05132-2;P05132	cAMP-dependent protein kinase catalytic subunit alpha	Prkaca
27.4533	27.3094	26.8872	26.7179	26.8511	26.8289	8	27.4	46.247	41.205	51		0.0754106	-0.417298	P05201;F7ALS6	P05201	Aspartate aminotransferase, cytoplasmic	Got1
29.5774	29.3645	29.2882	29.0315	29.0307	29.068	14	37.4	47.411	97.737	210		0.0137514	-0.366637	P05202	P05202	Aspartate aminotransferase, mitochondrial	Got2
29.0782	29.1596	29.2264	28.7658	28.7988	28.9318	16	39.1	62.766	185.66	259		0.00828901	-0.322616	P06745;F6SAC3;CON__Q3ZBD7	P06745;F6SAC3	Glucose-6-phosphate isomerase	Gpi;Gm1840
26.576	27.4356	26.9884	26.5135	27.1709	26.7374	13	16.6	128.57	109.47	79		0.573033	-0.19272	S4R1M0;S4R2V1;S4R1S4;P06800-3;P06800-2;P06800	S4R1M0;S4R2V1;S4R1S4;P06800-3;P06800-2;P06800	Receptor-type tyrosine-protein phosphatase C	Ptprc
24.3874	24.5673	25.0237	24.1514	24.0878	24.1853	3	31.7	11.721	6.3381	13		0.0538409	-0.517971	P07091;D3YUT9	P07091	Protein S100-A4	S100a4
27.398	27.5563	27.3232	26.8136	27.0649	26.7362	11	33.9	38.676	89.817	85		0.0100806	-0.554268	P07356;B0V2N7;B0V2N5;B0V2N8	P07356;B0V2N7;B0V2N5;B0V2N8	Annexin A2;Annexin	Anxa2
26.4401	26.3052	26.0135	25.4092	25.4342	25.2552	4	18.6	34.958	17.855	34		0.00299641	-0.886744	P07607;D6RCW9	P07607;D6RCW9	Thymidylate synthase	Tyms
28.7012	28.5815	28.2815	28.0281	27.8895	28.0036	17	33.2	90.209	215.99	150		0.0142408	-0.547669	P07742	P07742	Ribonucleoside-diphosphate reductase large subunit	Rrm1
32.3333	32.2536	32.0668	31.6423	31.6875	31.68	24	38.2	84.787	323.31	897		0.00239879	-0.547951	P07901;B7ZC50;B7ZC49;A2A6A2;REV__Q8BL66	P07901	Heat shock protein HSP 90-alpha	Hsp90aa1
28.4277	28.1519	27.7779	27.5209	27.4084	27.4918	14	29.5	71.982	113.29	111		0.027928	-0.645494	P08003	P08003	Protein disulfide-isomerase A4	Pdia4
27.1883	26.74	26.3195	26.3372	27.0322	26.6064	5	30	19.724	14.605	60		0.792477	-0.090634	P08030	P08030	Adenine phosphoribosyltransferase	Aprt
22.7806	21.834	21.3909	21.8793	21.4	21.5457	2	1.4	279.86	6.4984	2		0.415571	-0.393487	P08032	P08032	Spectrin alpha chain, erythrocytic 1	Spta1
31.2825	31.1965	30.9886	30.5218	30.6414	30.6154	33	44.4	92.475	323.31	552		0.00398501	-0.562983	P08113;F7C312	P08113;F7C312	Endoplasmin	Hsp90b1
26.3513	26.3133	27.8684	27.9928	28.0766	27.9999	5	39	15.942	46.501	73		0.0830805	1.17876	P08228	P08228	Superoxide dismutase [Cu-Zn]	Sod1
31.7402	31.546	31.1745	30.8542	30.8214	30.8433	16	61.2	35.611	251.57	416		0.0176343	-0.647263	P08249	P08249	Malate dehydrogenase, mitochondrial	Mdh2
28.4789	28.2013	27.9873	27.5226	27.4139	27.4054	9	39.7	40.489	160.52	150		0.00623275	-0.775195	P08752;A0A0A6YWA9;B2RSH2;P18872-2;P18872;A2A610;A2AE31;D3Z2M7;A2AE32;P20612;Q3V3I2;P50149;P27600	P08752;A0A0A6YWA9	Guanine nucleotide-binding protein G(i) subunit alpha-2	Gnai2
23.8879	25.3995	26.0999	26.0587	26.0491	26.1437	13	11.6	217.17	41.632	32		0.217767	0.954728	P08775	P08775	DNA-directed RNA polymerase II subunit RPB1	Polr2a
22.6327	21.3578	24.7119	24.9042	24.966	24.8117	2	7.3	27.31	1.9601	10		0.111326	1.99317	P08882	P08882	Granzyme C	Gzmc
26.0475	27.134	26.9544	27.3842	27.2925	27.4361	12	17	88.231	34.475	58		0.123702	0.658991	P09055;P09055-2;B1AYG7;B1AYG6;Q9Z0T9	P09055;P09055-2	Integrin beta-1	Itgb1
28.4656	28.5958	29.2631	29.2419	29.7236	29.8506	15	30.8	57.058	174.31	188		0.0547005	0.830542	P09103;E9Q8G8	P09103	Protein disulfide-isomerase	P4hb
31.6991	31.8412	31.6876	31.2623	31.3348	31.2822	20	26.6	76.722	233.61	677		0.00113016	-0.449511	P09405	P09405	Nucleolin	Ncl
32.2062	31.9363	31.6697	31.3039	31.2179	31.2134	22	59.7	44.55	323.31	588		0.0117705	-0.692282	P09411;S4R2M7;P09041	P09411;S4R2M7	Phosphoglycerate kinase 1;Phosphoglycerate kinase	Pgk1
24.8155	24.9721	24.002	25.264	23.6723	25.4817	4	26.4	21.066	8.4508	18		0.761587	0.209429	P09528	P09528	Ferritin heavy chain;Ferritin heavy chain, N-terminally processed	Fth1
25.9334	26.2826	26.8799	26.7651	26.7257	26.9213	4	23	24.603	54.057	32		0.195675	0.438707	P09671	P09671	Superoxide dismutase [Mn], mitochondrial	Sod2
21.7431	20.3776	21.4967	20.7288	19.8428	21.3564	1	5.1	30.355	1.6483	0		0.406563	-0.563124	P09926	P09926	Surfeit locus protein 2	Surf2
24.3029	25.2122	26.141	25.7686	26.1838	25.6237	1	9.5	10.984	4.81	13		0.314268	0.63995	Q3UA95;Q3THW5;P0C0S6;G3UWL7;Q8R029;Q64522;P27661	Q3UA95;Q3THW5;P0C0S6;G3UWL7;Q8R029;Q64522;P27661	Histone H2A;Histone H2A.V;Histone H2A.Z;Histone H2A type 2-B;Histone H2AX	H2afz;H2afv;Hist2h2ab;H2afx
24.3814	23.1632	24.9758	24.9428	24.8707	25.0689	1	2.8	34.233	2.1712	11		0.216206	0.787354	P10085	P10085	Myoblast determination protein 1	Myod1
23.7127	23.9775	23.2577	22.0171	22.895	23.0906	4	14.2	38.734	8.597	6		0.0661497	-0.981743	P10107	P10107	Annexin A1	Anxa1
34.4534	34.2658	34.3454	34.0739	33.8545	33.882	22	53.7	50.113	323.31	1872		0.00890719	-0.41804	P10126;D3YZ68;P62631;D3Z3I8	P10126;D3YZ68	Elongation factor 1-alpha 1	Eef1a1
25.2669	25.278	23.8546	23.918	23.6972	23.6939	2	4.8	69.612	13.994	32		0.0976201	-1.03013	P10404	P10404	MLV-related proviral Env polyprotein;Surface protein;Transmembrane protein	not assigned
25.4664	25.7428	26.1247	26.2557	26.5149	26.2947	6	24.2	36.023	106.4	43		0.049557	0.57708	P10518	P10518	Delta-aminolevulinic acid dehydratase	Alad
26.1202	26.1019	25.36	25.7462	25.4858	25.7524	4	16.8	37.279	17.595	43		0.494538	-0.199242	P10605	P10605	Cathepsin B;Cathepsin B light chain;Cathepsin B heavy chain	Ctsb
27.9276	28.6291	29.0421	28.3526	28.611	28.3822	2	21	11.675	22.32	55		0.813944	-0.0842972	P10639	P10639	Thioredoxin	Txn
26.3492	26.669	26.2973	26.4194	26.102	26.4932	9	30.6	33.88	35.304	40		0.580456	-0.100341	P10711;E9PYD5;P10711-2	P10711;E9PYD5;P10711-2	Transcription elongation factor A protein 1	Tcea1
29.8122	29.656	29.3778	29.1002	29.0339	29.1671	1	1.7	58.336	149.17	163		0.017846	-0.514914	P10852	P10852	4F2 cell-surface antigen heavy chain	Slc3a2
21.5098	21.6449	21.3941	21.1259	21.1479	21.4439	1	3	62.239	3.2981	3		0.0920235	-0.27701	P10852-2	P10852-2	4F2 cell-surface antigen heavy chain	Slc3a2
26.3306	26.1892	26.9926	27.8533	27.8726	27.7853	5	33.6	14.888	28.061	45		0.00587569	1.33292	Q8CBB6;Q8CGP2;Q8CGP1;Q6ZWY9;Q64525;Q64478;Q64475;P10854;P10853;Q8CGP2-2;G3X9D5;Q9D2U9;Q8CGP0;Q64524;P70696	Q8CBB6;Q8CGP2;Q8CGP1;Q6ZWY9;Q64525;Q64478;Q64475;P10854;P10853;Q8CGP2-2;G3X9D5;Q9D2U9;Q8CGP0;Q64524	Histone H2B;Histone H2B type 1-P;Histone H2B type 1-K;Histone H2B type 1-C/E/G;Histone H2B type 2-B;Histone H2B type 1-H;Histone H2B type 1-B;Histone H2B type 1-M;Histone H2B type 1-F/J/L;Histone H2B type 3-A;Histone H2B type 3-B;Histone H2B type 2-E	Hist1h2br;Hist1h2bp;Hist1h2bk;Hist1h2bc;Hist2h2bb;Hist1h2bh;Hist1h2bb;Hist1h2bm;Hist1h2bf;Hist3h2ba;Hist3h2bb;Hist2h2be
20.5772	20.1599	21.0571	25.1909	23.9101	25.0916	3	16.5	20.861	7.9083	3	+	0.00105064	4.13282	P10922	P10922	Histone H1.0;Histone H1.0, N-terminally processed	H1f0
26.1321	26.6202	27.6669	27.8123	27.6969	27.772	5	44.1	14.427	33.53	112		0.103495	0.953976	P11031	P11031	Activated RNA polymerase II transcriptional coactivator p15	Sub1
27.6086	27.4271	27.2214	26.7655	26.7114	26.6183	11	37.7	45.095	91.455	72		0.0038475	-0.720639	P11157;F6RUC3;D3Z0D8;D3Z2A4;Q6PEE3	P11157	Ribonucleoside-diphosphate reductase subunit M2	Rrm2
20.0166	20.5514	23.2147	22.5213	18.4719	22.7992	1	2.1	74.452	5.4359	3		0.998579	0.00324631	P11370;B2RQY6	P11370;B2RQY6	Retrovirus-related Env polyprotein from Fv-4 locus	Fv4;BC035947
24.562	25.2135	25.6398	25.8944	26.2713	26.0404	3	8.4	43.865	12.946	32		0.0487338	0.930272	P11438	P11438	Lysosome-associated membrane glycoprotein 1	Lamp1
28.6004	28.6915	28.5346	28.1403	28.2403	28.1366	10	44.4	34.106	130.67	143		0.00153905	-0.436467	P11440;D3Z2T9	P11440;D3Z2T9	Cyclin-dependent kinase 1	Cdk1
34.1917	34.1694	34.1858	33.7838	33.8346	33.8642	26	38.8	83.28	323.31	1711		0.000130365	-0.354753	P11499;E9Q3D6;E9PX27;D3Z1R1;E9Q0C3	P11499	Heat shock protein HSP 90-beta	Hsp90ab1
20.9168	20.6911	21.3023	23.6924	23.6756	23.4422	2	7.1	50.327	43.49	9	+	0.000177139	2.63334	P11680	P11680	Properdin	Cfp
28.1281	27.9176	27.7548	27.4559	27.618	27.4595	18	27.8	84.893	289.42	160		0.0248181	-0.42237	Q542I8;P11835;M0QWA7;D3YYP8;Q6PE70;G5E8F8;O70309;P26011;O70309-2	Q542I8;P11835;M0QWA7	Integrin beta;Integrin beta-2	Itgb2
24.7936	23.9522	24.3517	24.2222	24.1766	23.6128	4	2.4	306.86	13.13	9		0.310781	-0.361961	P11881-8;P11881-7;P11881-6;P11881-5;P11881-4;P11881-2;P11881-3;P11881	P11881-8;P11881-7;P11881-6;P11881-5;P11881-4;P11881-2;P11881-3;P11881	Inositol 1,4,5-trisphosphate receptor type 1	Itpr1
25.5906	25.8031	25.3958	25.1664	24.9219	25.1425	5	17.7	42.481	16.792	23		0.0211309	-0.519574	Q8K469;P11928;Q05BJ7	Q8K469;P11928;Q05BJ7	2-5-oligoadenylate synthase 1A	Oas1g;Oas1a
30.1713	30.2077	30.2065	29.9542	30.0182	30.0083	22	48.9	60.448	245.49	371		0.000965276	-0.201602	P11983;P11983-2;F2Z483	P11983;P11983-2	T-complex protein 1 subunit alpha	Tcp1
21.2844	20.1458	21.4188	20.5953	19.9715	21.1333	1	2.8	74.194	1.7651	1		0.506232	-0.382969	P12265	P12265	Beta-glucuronidase	Gusb
27.51	27.6392	27.2968	26.4847	26.4389	26.6695	8	15	85.359	30.179	47		0.00147031	-0.950981	P12382	P12382	ATP-dependent 6-phosphofructokinase, liver type	Pfkl
24.8977	24.9183	24.5909	24.5315	24.2623	24.4172	2	19.7	15.883	5.9626	14		0.0387476	-0.398598	P12399;P12400	P12399;P12400	Protein CTLA-2-alpha;Protein CTLA-2-beta	Ctla2a;Ctla2b
28.4384	28.4637	27.7761	27.3171	27.5368	27.0162	2	23.3	16.101	52.536	62		0.0259599	-0.936038	P12787	P12787	Cytochrome c oxidase subunit 5A, mitochondrial	Cox5a
24.1304	24.4288	24.1043	24.1403	23.8495	23.9519	3	24.3	21.663	7.1558	12		0.148155	-0.240593	P12815-2;P12815	P12815-2;P12815	Programmed cell death protein 6	Pdcd6
30.1849	30.6522	31.0777	31.153	31.1499	31.1236	14	40.2	29.976	197.35	330		0.122515	0.503866	P12970;F6VBB8;V9GX35;F6SSI5	P12970	60S ribosomal protein L7a	Rpl7a
20.4743	21.5991	20.9376	22.894	22.4583	22.4268	1	3.3	35.976	1.8822	2		0.0114999	1.58936	P13346	P13346	Protein fosB	Fosb
28.0605	28.4934	28.0849	28.1196	27.9416	28.1438	10	31.6	52.292	86.86	88		0.401467	-0.144595	P13439;D6RJ62	P13439	Uridine 5-monophosphate synthase;Orotate phosphoribosyltransferase;Orotidine 5-phosphate decarboxylase	Umps
28.4998	28.4726	28.4535	28.3443	28.3396	28.2625	5	4.4	183.19	243.81	204		0.00577208	-0.159833	P13864;P13864-2	P13864;P13864-2	DNA (cytosine-5)-methyltransferase 1	Dnmt1
29.5024	30.1076	30.5607	30.2508	30.0735	29.8913	6	35.1	16.605	24.563	100		0.965315	0.0149746	P14115	P14115	60S ribosomal protein L27a	Rpl27a
28.7968	29.2354	29.9643	30.0052	29.9643	29.9731	9	50.7	16.445	38.898	219		0.129647	0.648677	P14131	P14131	40S ribosomal protein S16	Rps16
29.2431	29.4172	30.8433	31.5887	31.3886	31.5521	14	38.1	31.419	78.106	303		0.0304758	1.67526	P14148;F6XI62	P14148;F6XI62	60S ribosomal protein L7	Rpl7
28.9679	29.1949	28.9547	28.6801	28.7438	28.546	10	34.1	36.511	63.789	132		0.0171026	-0.382526	P14152;B1ATQ3	P14152	Malate dehydrogenase, cytoplasmic	Mdh1
32.1525	32.1833	31.8447	31.5627	31.4227	31.5292	12	45.1	32.838	288.46	557		0.00874072	-0.555318	P14206	P14206	40S ribosomal protein SA	Rpsa
29.8304	29.7792	29.6687	29.2985	29.3812	29.4578	15	43.8	47.994	248.22	356		0.00457583	-0.380272	P14211	P14211	Calreticulin	Calr
26.0048	25.5304	25.3276	24.8274	24.7683	24.7762	5	17.1	40.619	21.481	36		0.0146121	-0.830299	P14426;Q3TH01;P14428;P04223-2;P03991;P04223;P01901;G3UXW2;E9PWT4;E9QJR9;P79568;P14430;P14429;P01899;P01897;P01900;A0A0B4J1G3;E9PX63;Q8HWB2;O19441;A7VMS6;E9Q0G4;G3UXE9;P01896;P01895-2;P01895;P01898;P06339;P14427;F6VXI7;L7N260;Q0WXH6;G3UWS8;Q6W9J6;H3BJA9;H3BK58;Q85ZW9;Q85ZW7;Q85ZW6;Q85ZW5;Q85ZW8;O19443;F6TIX5;Q6W9L1;Q9BCZ1;A7VMS3;Q4KN81;A7VMS2;Q31615;F6T1I5;Q05A75;P14431;P01902;P14432	P14426;Q3TH01;P14428;P04223-2;P03991;P04223;P01901;G3UXW2;E9PWT4;E9QJR9;P79568;P14430;P14429;P01899;P01897;P01900	H-2 class I histocompatibility antigen, D-K alpha chain;H-2 class I histocompatibility antigen, K-Q alpha chain;H-2 class I histocompatibility antigen, K-K alpha chain;H-2 class I histocompatibility antigen, K-W28 alpha chain;H-2 class I histocompatibility antigen, K-B alpha chain;H-2 class I histocompatibility antigen, Q8 alpha chain;H-2 class I histocompatibility antigen, Q7 alpha chain;H-2 cla…	H2-D1;H2-K1;H2-Q7;H2-Q6;H2-Q8;H2-L
27.8891	27.8159	27.479	27.2323	27.1704	27.2153	11	31.7	55.72	75.02	56		0.0149718	-0.521983	P14576;E9PXC0;P14576-2	P14576;E9PXC0	Signal recognition particle 54 kDa protein	Srp54;Srp54c
28.028	28.1409	28.147	27.7629	27.7455	27.8418	13	29.1	60.718	93.79	129		0.00272635	-0.321907	P14685;F7B7L8	P14685	26S proteasome non-ATPase regulatory subunit 3	Psmd3
26.9257	26.9409	27.4255	27.7425	27.8606	27.7895	18	37.1	66.785	111.66	107		0.0139691	0.700169	P14733	P14733	Lamin-B1	Lmnb1
32.1124	31.7535	31.464	31.0839	30.9603	30.9711	11	47.6	34.216	139.28	371		0.0157906	-0.771517	P14869;E9Q070;D3YVM5;S4R1N1	P14869;E9Q070;D3YVM5;S4R1N1	60S acidic ribosomal protein P0	Rplp0;Gm8730
24.742	24.3521	24.9137	23.7763	23.667	23.851	4	21.5	32.928	16.755	20		0.00659774	-0.904504	P14901;H3BKP1	P14901	Heme oxygenase 1	Hmox1
23.4499	23.4391	23.538	22.9717	22.8434	22.9398	2	8.5	34.904	6.2409	9		0.000360214	-0.557357	P15066	P15066	Transcription factor jun-D	Jund
19.9981	24.1682	23.938	23.7473	23.8413	23.6471	4	16.6	42.119	10.057	3		0.483893	1.04385	P15105;D3Z121;D3YVK1	P15105	Glutamine synthetase	Glul
26.5282	26.4056	25.7992	25.5128	25.2033	25.1137	2	16.4	17.208	16.021	19		0.0193705	-0.967784	P15532;Q5NC80;Q5NC79	P15532;Q5NC80;Q5NC79	Nucleoside diphosphate kinase A;Nucleoside diphosphate kinase	Nme1
24.4313	24.1843	23.96	25.9861	26.0979	26.636	5	17	40.038	45.668	13		0.00107541	2.04817	P15702	P15702	Leukosialin	Spn
25.3935	25.4525	27.3487	27.2349	27.13	27.4007	1	7.5	21.266	4.4845	17		0.13961	1.19031	P15864;I7HFT9;Q07133	P15864	Histone H1.2	Hist1h1c
25.0806	24.7387	23.7281	26.3125	26.4689	24.7795	3	4.4	98.144	3.1744	7		0.118447	1.33785	P15920	P15920	V-type proton ATPase 116 kDa subunit a isoform 2	Atp6v0a2
27.7597	27.6221	27.2332	27.4639	27.3338	27.6512	7	57	14.866	65.588	57		0.776899	-0.0553513	P16045	P16045	Galectin-1	Lgals1
24.2896	24.675	22.1385	25.483	24.0491	24.6832	5	40.9	12.51	21.013	21		0.309258	1.03742	P16254;A2AUM6	P16254;A2AUM6	Signal recognition particle 14 kDa protein;Signal recognition particle 14 kDa protein, N-terminally processed	Srp14
21.0509	21.3325	22.0646	22.5508	22.4691	22.2737	1	3.5	44.654	5.5446	7		0.0388049	0.948497	P16330-2;P16330	P16330-2;P16330	2,3-cyclic-nucleotide 3-phosphodiesterase	Cnp
26.1011	25.8701	25.7888	25.5429	25.6393	25.3716	8	15.1	82.843	22.891	35		0.0300319	-0.402046	P16332	P16332	Methylmalonyl-CoA mutase, mitochondrial	Mut
29.6198	29.3436	29.4024	29.1531	29.1619	29.1703	65	36.3	284.59	323.31	340		0.0251616	-0.293475	P16546;A3KGU7;P16546-2;A3KGU5;E9Q447;A3KGU9;A3KGU4	P16546;A3KGU7;P16546-2;A3KGU5;E9Q447	Spectrin alpha chain, non-erythrocytic 1	Sptan1
24.9921	25.0338	24.3754	24.8216	24.8017	24.8449	2	3.9	45.655	2.3906	17		0.921828	0.022274	P17047-3;P17047;P17047-2	P17047-3;P17047;P17047-2	Lysosome-associated membrane glycoprotein 2	Lamp2
21.6735	23.0952	25.2842	25.7829	25.6531	25.928	5	41.1	11.614	22.087	17		0.0816667	2.43703	P17095;P17095-1	P17095;P17095-1	High mobility group protein HMG-I/HMG-Y	Hmga1
32.2474	32.1684	31.957	31.7283	31.7922	31.6979	17	52.8	47.14	323.31	1282		0.0134074	-0.384796	P17182;Q6PHC1;B0QZL1;B1ARR7;B1ARR6;D3YVD3;D3Z2S4;D3Z6E4;P17183;Q5SX61;Q5SX60	P17182;Q6PHC1	Alpha-enolase	Eno1
26.8087	26.5134	26.4548	26.2105	26.1507	26.1126	10	14.7	105.48	46.687	52		0.0184817	-0.434374	P17426-2;P17426;F6TPX8	P17426-2;P17426	AP-2 complex subunit alpha-1	Ap2a1
25.3879	25.324	25.4247	24.9331	24.9239	24.7046	8	10.1	104.02	16.922	16		0.00282243	-0.524985	P17427	P17427	AP-2 complex subunit alpha-2	Ap2a2
24.737	24.3251	24.3451	23.8951	23.8063	23.9527	4	12.8	57.621	17.155	22		0.0142151	-0.584362	P17439	P17439	Glucosylceramidase	Gba
26.0329	25.805	25.8034	25.2285	25.3314	25.2995	8	23.1	52.513	32.801	49		0.00193588	-0.59397	P17563;Q63836;G3UYY2;D6RHN2;G3UWK0;G3UZT2	P17563;Q63836;G3UYY2;D6RHN2	Selenium-binding protein 1;Selenium-binding protein 2	Selenbp1;Selenbp2
20.4943	20.9559	25.6964	25.1347	25.118	25.1115	1	14.3	7.3325	2.0323	9		0.17477	2.73917	P17665	P17665	Cytochrome c oxidase subunit 7C, mitochondrial	Cox7c
32.8028	32.6683	32.517	32.2618	32.1581	32.2218	10	50	17.971	100.54	868		0.0069475	-0.448808	P17742;F8VPN3;V9GXC1;V9GX31	P17742	Peptidyl-prolyl cis-trans isomerase A;Peptidyl-prolyl cis-trans isomerase A, N-terminally processed	Ppia
30.484	30.1659	30.4576	30.474	30.4808	30.5256	11	47.8	32.191	135.42	296		0.294827	0.124293	P17751;H7BXC3	P17751;H7BXC3	Triosephosphate isomerase	Tpi1
24.8637	24.6933	24.3866	23.8708	23.9367	24.201	1	3	53.984	36.187	17		0.0200305	-0.645045	P17809	P17809	Solute carrier family 2, facilitated glucose transporter member 1	Slc2a1
30.0212	30.4002	30.3824	29.8253	29.8274	29.947	8	45.2	28.785	209.02	150		0.0365605	-0.401339	P17918	P17918	Proliferating cell nuclear antigen	Pcna
28.2529	27.9008	27.8934	27.3155	27.5341	27.2198	11	38.6	37.863	73.363	67		0.0119313	-0.659216	P18155	P18155	Bifunctional methylenetetrahydrofolate dehydrogenase/cyclohydrolase, mitochondrial;NAD-dependent methylenetetrahydrofolate dehydrogenase;Methenyltetrahydrofolate cyclohydrolase	Mthfd2
25.7121	25.0937	24.9011	24.342	24.6085	24.4985	4	22.5	27.383	23.27	27		0.04266	-0.752631	P18181	P18181	CD48 antigen	Cd48
26.6595	26.4928	26.5019	26.6645	26.556	26.6776	7	23.4	44.953	86.649	68		0.288146	0.0813058	P18242;F6Y6L6;F8WIR1	P18242;F6Y6L6;F8WIR1	Cathepsin D	Ctsd
30.4778	30.536	31.2411	30.8861	31.0166	30.924	11	52.4	18.559	222.53	397		0.485601	0.190599	P18760;F8WGL3	P18760;F8WGL3	Cofilin-1	Cfl1
31.0624	30.9373	30.863	30.4464	30.5215	30.4543	61	34.2	272.43	323.31	623		0.00157976	-0.480135	P19096	P19096	Fatty acid synthase;[Acyl-carrier-protein] S-acetyltransferase;[Acyl-carrier-protein] S-malonyltransferase;3-oxoacyl-[acyl-carrier-protein] synthase;3-oxoacyl-[acyl-carrier-protein] reductase;3-hydroxyacyl-[acyl-carrier-protein] dehydratase;Enoyl-[acyl-carrier-protein] reductase;Oleoyl-[acyl-carrier-protein] hydrolase	Fasn
28.411	28.2569	27.8437	27.3291	27.3457	27.5226	5	38.6	23.609	99.394	96		0.0128734	-0.771385	P19157;P46425	P19157;P46425	Glutathione S-transferase P 1;Glutathione S-transferase P 2	Gstp1;Gstp2
29.4682	29.4545	29.7377	29.0214	29.1923	29.1056	5	26.1	23.464	20.454	174		0.0128947	-0.447048	P19253;S4R281;E9Q5A0	P19253;S4R281;E9Q5A0	60S ribosomal protein L13a	Rpl13a
22.6054	22.4217	22.1809	21.9589	22.3202	22.1129	2	5.4	58.701	4.4844	6		0.167329	-0.271973	P19467	P19467	Mucin-13	Muc13
28.2644	27.9845	27.851	27.1997	27.37	27.5956	3	24	13.847	15.357	93		0.0182278	-0.644864	Q9D881;P19536;F7C106;A0A0A6YVR0	Q9D881;P19536	Cytochrome c oxidase subunit 5B, mitochondrial	Cox5b
28.5418	28.428	28.2365	27.7427	27.8014	27.7385	5	37.3	19.53	47.443	102		0.0021703	-0.64122	P19783;M0QWX7	P19783;M0QWX7	Cytochrome c oxidase subunit 4 isoform 1, mitochondrial	Cox4i1
25.4194	24.9678	25.126	24.5821	24.6543	24.6339	4	18.3	36.548	21.149	21		0.0150207	-0.547648	P19973-2;P19973;A2A6J4;A2A6J7	P19973-2;P19973;A2A6J4;A2A6J7	Lymphocyte-specific protein 1	Lsp1
31.958	31.7861	31.614	31.2005	31.1636	31.1881	23	43.4	72.421	323.31	809		0.00381875	-0.601983	P20029	P20029	78 kDa glucose-regulated protein	Hspa5
23.2945	23.3777	23.1082	20.8321	20.8573	22.6692	4	9.9	61.115	5.7116	3		0.042125	-1.80724	P20060	P20060	Beta-hexosaminidase subunit beta	Hexb
27.2602	27.0632	26.885	26.345	26.3694	26.4287	3	20.6	28.127	33.699	29		0.00346027	-0.68843	P20108	P20108	Thioredoxin-dependent peroxide reductase, mitochondrial	Prdx3
21.3542	21.4682	20.4813	21.4329	21.4974	21.633	1	6.6	22.452	35.114	3		0.256236	0.419855	Q8R037;P20334	Q8R037;P20334	Tumor necrosis factor receptor superfamily member 9	Tnfrsf9
20.8532	21.7809	23.4328	25.2328	24.434	25.3822	2	23.3	9.6523	2.773	3		0.020882	2.99407	P20491	P20491	High affinity immunoglobulin epsilon receptor subunit gamma	Fcer1g
23.7623	23.9815	23.8672	23.746	23.3414	23.6056	4	13.2	49.295	9.1284	8		0.0851412	-0.306045	P20664;J3QN19	P20664;J3QN19	DNA primase small subunit;DNA primase	Prim1
25.0132	24.1796	24.4529	23.8731	23.7016	23.4287	2	17.2	17.8	4.6054	5		0.0336813	-0.880813	P21126	P21126	Ubiquitin-like protein 4A	Ubl4a
23.1251	21.8776	23.3677	23.3512	23.4996	23.6454	2	24.3	15.531	7.1765	8		0.205619	0.708616	P21460;A2APX3	P21460;A2APX3	Cystatin-C	Cst3
23.4519	20.0609	22.9044	22.7479	22.7447	22.4969	2	9.4	47.024	3.891	7		0.645198	0.524099	P21550;J3QPZ9;Q5SX59	P21550;J3QPZ9	Beta-enolase;Enolase	Eno3
24.2787	23.6699	24.8097	23.2748	22.5602	23.3476	6	14.6	67.317	14.361	17		0.0451156	-1.19188	P21619;P21619-2	P21619;P21619-2	Lamin-B2	Lmnb2
21.7022	21.2467	20.7031	22.3811	22.7011	22.5903	2	6.8	47.169	3.4564	1		0.0115687	1.34013	P21956-2;P21956	P21956-2;P21956	Lactadherin	Mfge8
28.9951	28.7149	28.394	28.3241	28.2166	28.3368	20	37.6	77.06	128.13	157		0.0829876	-0.408793	P21981;G3UXE8	P21981	Protein-glutamine gamma-glutamyltransferase 2	Tgm2
26.0557	25.9642	25.7476	25.376	25.3925	25.4643	6	15.3	69.042	29.753	37		0.00581288	-0.511569	P22437	P22437	Prostaglandin G/H synthase 1	Ptgs1
24.067	24.2833	23.6623	24.2986	24.0725	24.0073	4	7.9	100.56	12.717	14		0.579147	0.121923	P22682;B9EKI5;Q3TTA7	P22682	E3 ubiquitin-protein ligase CBL	Cbl
26.1648	26.259	26.074	25.4414	25.526	25.6436	10	12.6	91.721	28.257	45		0.0013683	-0.628968	Q8CBB7;P22892;O88512	Q8CBB7;P22892	AP-1 complex subunit gamma-1	Ap1g1
23.7268	23.5148	23.2403	23.1885	22.7259	23.0089	3	12.5	37.78	5.6292	11		0.0560094	-0.519538	P22907-2;P22907	P22907-2;P22907	Porphobilinogen deaminase	Hmbs
29.8402	29.7525	29.439	29.1712	29.186	29.1518	33	26.1	161.93	152.75	347		0.0142149	-0.507531	P23116	P23116	Eukaryotic translation initiation factor 3 subunit A	Eif3a
26.7614	27.8135	27.7216	27.4594	27.5386	27.4852	6	30.1	20.811	47.614	81		0.86264	0.0621999	Q9DCC5;P23198;D3Z1A9;D3Z313;Q7TPM0;Q9CYJ8;P83917	Q9DCC5;P23198	Chromobox protein homolog 3	Cbx3
23.4571	24.5186	24.4009	24.4332	24.3353	24.3229	3	6.1	69.483	7.9402	8		0.519467	0.238241	P23475	P23475	X-ray repair cross-complementing protein 6	Xrcc6
28.2145	28.1713	27.7535	27.309	27.3572	27.3298	11	52.6	32.263	124.99	123		0.0084113	-0.714402	Q543K9;P23492;Q9D8C9	Q543K9;P23492	Purine nucleoside phosphorylase	Pnp
25.4297	25.3828	24.7731	24.5403	24.6914	24.4098	3	15.3	35.877	17.847	22		0.0459296	-0.648037	P23591	P23591	GDP-L-fucose synthase	Tsta3
25.9938	25.7374	25.522	25.2873	25.1837	25.2586	7	12.2	73.12	19.576	44		0.0221155	-0.507875	P23780	P23780	Beta-galactosidase	Glb1
23.1185	21.902	21.3046	22.5342	22.4995	22.0669	3	9.9	50.069	5.8404	7		0.665326	0.258485	P23949	P23949	Zinc finger protein 36, C3H1 type-like 2	Zfp36l2
25.7956	25.6093	25.9725	25.5103	25.9998	25.5095	7	19.2	59.795	21.121	42		0.572095	-0.119273	P24270;A2AL20	P24270	Catalase	Cat
29.3044	29.2765	29.1209	28.6004	28.4931	28.7028	7	33.3	23.713	43.432	200		0.00158248	-0.635132	P24369	P24369	Peptidyl-prolyl cis-trans isomerase B	Ppib
28.9361	28.7947	28.5613	28.1506	28.215	28.1513	15	33.7	69.05	263.08	157		0.00602445	-0.591735	P24527	P24527	Leukotriene A-4 hydrolase	Lta4h
30.2933	29.9445	29.6999	29.4601	29.4737	29.5496	14	31.3	55.814	174.8	233		0.0498422	-0.484768	P24547;A0A0A6YXS4;A0A0A6YY72	P24547	Inosine-5-monophosphate dehydrogenase 2	Impdh2
26.3168	26.5922	27.2366	27.1168	27.0427	27.0003	4	15.5	31.172	57.676	54		0.28581	0.338076	P24668	P24668	Cation-dependent mannose-6-phosphate receptor	M6pr
29.1426	29.0715	28.7479	28.3902	28.3926	28.4625	27	47.7	91.545	278.32	176		0.00985358	-0.572205	P25206	P25206	DNA replication licensing factor MCM3	Mcm3
30.4451	30.1643	30.6731	30.964	31.1389	31.0423	11	43.7	31.231	65.63	184		0.0162586	0.620864	P25444;D3YVC1;D3YWJ3;E9Q1N8;F6YTZ4;J3QMG5;D3Z536	P25444;D3YVC1;D3YWJ3;E9Q1N8;F6YTZ4;J3QMG5	40S ribosomal protein S2	Rps2;Gm18025;Gm6576;Gm5786
25.3297	25.2356	24.3646	24.5328	24.6735	24.4217	10	14.6	105.61	26.36	26		0.241298	-0.433964	P25799;P25799-3;P25799-2;P25799-4;P25799-5;F6Z9G5;P25799-6;P25799-7;V9GX90	P25799;P25799-3;P25799-2;P25799-4;P25799-5	Nuclear factor NF-kappa-B p105 subunit;Nuclear factor NF-kappa-B p50 subunit	Nfkb1
26.5035	26.2614	25.9044	25.6573	25.5612	25.5131	7	19.3	56.285	52.709	51		0.0226183	-0.645934	P25911-2;P25911;D3YZ57;F6UND7;Q80XU2;P08103-2;P08103;P39688-2;P39688;Q04736;P05480	P25911-2;P25911	Tyrosine-protein kinase Lyn	Lyn
32.9923	32.8565	32.7317	32.3843	32.3828	32.3922	85	48.6	269.82	323.31	1643		0.00326114	-0.473766	P26039;A2AIM2;F6SX70;F6S1V7	P26039	Talin-1	Tln1
27.8181	27.7935	27.3588	26.8859	26.7445	27.0356	7	13.1	69.406	50.238	67		0.010934	-0.768186	P26040;Q8CJ40-2;Q8CJ40-3;Q8CJ40	P26040	Ezrin	Ezr
30.0045	30.0218	30.0683	29.7643	30.0205	29.8892	17	27.2	67.766	192.74	240		0.140309	-0.140214	P26041	P26041	Moesin	Msn
26.9435	26.8779	26.8376	26.5482	26.6043	26.5895	8	13	68.542	58.803	63		0.000958624	-0.30569	P26043;Q7TSG6	P26043;Q7TSG6	Radixin	Rdx
23.5733	22.9734	23.2291	22.5468	22.3372	22.523	2	19.9	22.434	2.0294	5		0.0132077	-0.789628	P26187	P26187	Methylated-DNA--protein-cysteine methyltransferase	Mgmt
22.2856	23.3918	25.0101	25.4634	25.3391	25.0237	9	12.6	100.11	32.327	25		0.0995212	1.7129	P26231;Q65CL1	P26231	Catenin alpha-1	Ctnna1
25.5883	25.3386	24.6651	23.97	24.4894	24.245	6	22.6	51.001	31.984	18		0.0374146	-0.962524	P26323;V9GX50	P26323;V9GX50	Friend leukemia integration 1 transcription factor	Fli1
28.2008	28.0598	28.451	31.6473	31.8449	31.7786	8	38.7	12.254	211.15	356	+	1.04879e-05	3.51974	P26350;A0A087WP98;A0A087WPN6;A0A087WQN2;J3QPK6	P26350;A0A087WP98;A0A087WPN6	Prothymosin alpha;Prothymosin alpha, N-terminally processed;Thymosin alpha	Ptma
28.4875	28.2986	27.8463	27.4264	27.524	27.5595	6	24.8	53.516	106.9	93		0.0219651	-0.707489	P26369;Q3KQM4	P26369;Q3KQM4	Splicing factor U2AF 65 kDa subunit	U2af2
28.5621	28.5395	28.2804	27.9296	27.973	27.9337	15	31.9	61.336	111.32	169		0.00488064	-0.515243	P26443;F7CFA5	P26443	Glutamate dehydrogenase 1, mitochondrial	Glud1
22.577	22.9227	21.8172	23.0888	23.8184	23.6784	3	5.1	83.516	5.4391	4		0.0511864	1.0896	P26450;Q80UI5;A0A087WQM2;P70305;E9PXZ8;Q9QZE2-2;Q9QZE2	P26450;Q80UI5	Phosphatidylinositol 3-kinase regulatory subunit alpha	Pik3r1
27.176	26.7698	26.4262	25.6977	26.2546	26.1812	5	24.9	36.539	52.372	60		0.0551759	-0.746194	P26516	P26516	26S proteasome non-ATPase regulatory subunit 7	Psmd7
29.2152	28.931	28.4739	28.1468	28.1145	28.2487	12	27.4	61.166	162.38	136		0.0328402	-0.703367	Q8C483;P26638;A2AFS0;A2AFS1	Q8C483;P26638;A2AFS0	Serine--tRNA ligase, cytoplasmic	Sars
26.7782	26.4798	26.5498	26.0494	26.1234	26.2964	2	25	11.922	25.536	42		0.0183953	-0.446191	P26883;F6X9I3	P26883;F6X9I3	Peptidyl-prolyl cis-trans isomerase FKBP1A;Peptidyl-prolyl cis-trans isomerase	Fkbp1a
23.218	23.2777	22.8067	22.4097	22.8319	22.3286	1	2.5	99.035	6.5766	4		0.0549671	-0.577379	P26955	P26955	Cytokine receptor common subunit beta	Csf2rb
20.704	20.7402	19.8442	21.1314	21.6778	21.3792	1	1.1	131.63	3.1174	3		0.0438706	0.966654	P27046	P27046	Alpha-mannosidase 2	Man2a1
25.4159	25.3245	25.2898	24.6069	24.663	24.7003	2	9.5	23.656	5.9839	17		0.000120947	-0.68667	P27048;P63163	P27048;P63163	Small nuclear ribonucleoprotein-associated protein B;Small nuclear ribonucleoprotein-associated protein N	Snrpb;Snrpn
27.692	27.4304	27.223	27.2265	27.1263	26.9675	23	34.2	117.43	152.22	84		0.0925414	-0.341675	P27546;A0A0B4J1F2;P27546-2;A0A0B4J1M9;P27546-3;E9PZ43;P27546-4;Q78TF3	P27546;A0A0B4J1F2;P27546-2;A0A0B4J1M9;P27546-3	Microtubule-associated protein 4	Map4
24.3198	24.0752	23.8065	23.7358	23.858	23.3553	4	11.7	44.054	7.404	17		0.120146	-0.417425	P27601;Q9D034	P27601;Q9D034	Guanine nucleotide-binding protein subunit alpha-13	Gna13
27.2613	27.1129	26.9277	26.6137	26.7265	26.6906	13	22.4	87.22	97.417	77		0.0142459	-0.423702	P27612;F7D1R5	P27612	Phospholipase A-2-activating protein	Plaa
25.7185	25.6542	25.3561	24.9348	24.8922	24.9582	8	14.9	83.056	38.418	39		0.00462655	-0.647877	P27641	P27641	X-ray repair cross-complementing protein 5	Xrcc5
29.83	30.2214	30.4106	30.2536	30.412	30.2441	9	22.8	46.109	83.719	268		0.452348	0.149225	P27659;A0A087WNS0;A0A087WQK0	P27659	60S ribosomal protein L3	Rpl3
30.9681	30.7496	30.8297	30.5483	30.5332	30.4912	25	57.6	56.678	239.64	475		0.00794257	-0.324871	P27773;F6Q404	P27773	Protein disulfide-isomerase A3	Pdia3
26.3468	26.7169	27.2566	27.3195	27.5213	27.2996	7	27.5	30.26	41.929	63		0.0907455	0.606719	P28063;G3UZW8	P28063;G3UZW8	Proteasome subunit beta type-8;Proteasome subunit beta type	Psmb8
25.7018	25.7998	26.056	25.6033	25.6232	25.5621	3	15.5	23.396	10.526	20		0.0748915	-0.256345	P28076;G3UYK5	P28076	Proteasome subunit beta type-9	Psmb9
27.1555	28.0837	28.5915	28.6013	28.5076	28.5047	9	43.5	35.49	186.18	122		0.231435	0.594348	P28352;F6QA74;D3Z124;D3Z6R9	P28352;F6QA74;D3Z124	DNA-(apurinic or apyrimidinic site) lyase;DNA-(apurinic or apyrimidinic site) lyase, mitochondrial	Apex1
28.4956	28.2452	27.8953	27.5128	27.5065	27.6262	8	26.7	39.547	132.45	82		0.0204821	-0.663529	P28474	P28474	Alcohol dehydrogenase class-3	Adh5
28.0138	27.8226	27.6782	27.3734	27.127	27.2773	8	21.5	53.706	198.05	87		0.00868327	-0.578967	P28658	P28658	Ataxin-10	Atxn10
23.6247	22.7755	23.5183	23.5893	23.111	23.6404	3	9.9	55.115	20.425	8		0.678917	0.140753	P28659-4;P28659-2;P28659-3;P28659	P28659-4;P28659-2;P28659-3;P28659	CUGBP Elav-like family member 1	Celf1
24.4033	24.4299	24.8597	25.2208	24.6833	25.0641	5	8.8	74.844	31.264	17		0.12243	0.425145	P28740-2;E0CZ72;P28740;P28740-1;F8VQ42;F6SUU5;Q9D481	P28740-2;E0CZ72;P28740;P28740-1;F8VQ42	Kinesin-like protein KIF2A	Kif2a
21.2884	21.7091	19.7716	21.9551	22.3342	22.8937	3	5.6	65.018	4.5281	4		0.0858368	1.4713	Q3U9N4;P28798;H3BJE0	Q3U9N4;P28798;H3BJE0	Granulins;Acrogranin;Granulin-1;Granulin-2;Granulin-3;Granulin-4;Granulin-5;Granulin-6;Granulin-7	Grn
20.9078	19.9134	20.6962	21.0663	20.1635	22.1286	2	7.2	64.557	2.7766	1		0.394214	0.613656	Q1MX43;Q1MX42;P28867;P28867-2;Q1MX41;Q1MX40	Q1MX43;Q1MX42;P28867;P28867-2;Q1MX41;Q1MX40	Protein kinase C delta type;Protein kinase C delta type regulatory subunit;Protein kinase C delta type catalytic subunit	Prkcd
29.7234	30.0734	30.0982	29.9005	30.0121	29.9559	17	35.2	70.67	283.38	324		0.947194	-0.00882785	P29341;Q9D4E6;F6ZAX1;A2A5N3;Q8C7D3	P29341	Polyadenylate-binding protein 1	Pabpc1
27.6228	27.4686	27.0726	26.8204	26.8232	26.8884	11	26.6	67.558	77.847	72		0.0302418	-0.543942	P29351;P29351-2;P29351-3;G3UXM2;G3UYY5	P29351;P29351-2;P29351-3	Tyrosine-protein phosphatase non-receptor type 6	Ptpn6
27.881	27.7174	27.6529	27.1211	26.9135	27.1064	6	51.4	20.772	110.46	84		0.00179647	-0.703423	Q9CPX4;P29391;P49945;H3BKD3	Q9CPX4;P29391;P49945	Ferritin;Ferritin light chain 1;Ferritin light chain 2	Ftl1;Ftl2
22.4446	23.5937	23.6744	23.6247	23.284	23.6119	3	7.6	60.612	7.26	8		0.549491	0.269292	P29416	P29416	Beta-hexosaminidase subunit alpha	Hexa
21.8001	22.2521	21.6893	21.2171	21.1203	21.3502	1	3.7	45.64	3.5974	5		0.0206664	-0.684621	P29452	P29452	Caspase-1;Caspase-1 subunit p20;Caspase-1 subunit p10	Casp1
22.1175	22.9379	21.8404	22.5879	22.3854	23.2068	3	9.5	50.66	3.5284	5		0.357266	0.428127	P29594;D6RFN6	P29594;D6RFN6	Caspase-2;Caspase-2 subunit p18;Caspase-2 subunit p13;Caspase-2 subunit p12;Caspase	Casp2
24.3773	24.7057	24.2165	23.8329	23.7677	23.856	2	17.3	8.9723	7.0798	19		0.0137357	-0.614286	P29595	P29595	NEDD8	Nedd8
27.6451	28.0507	28.4076	28.0452	27.9435	28.1102	11	30.8	48.354	61.42	103		0.995138	-0.0014623	P29758	P29758	Ornithine aminotransferase, mitochondrial	Oat
20.4812	20.224	22.7361	23.165	23.3692	23.0403	4	10.1	45.382	6.9663	3		0.0637231	2.0444	P30276	P30276	G2/mitotic-specific cyclin-B2	Ccnb2
23.0867	23.6812	24.9319	25.3634	25.1877	25.0048	2	11.8	18.136	2.3095	4		0.0809498	1.28539	P30355	P30355	Arachidonate 5-lipoxygenase-activating protein	Alox5ap
29.0071	29.5903	29.6937	29.3945	29.3829	29.3642	19	47.4	51.572	240.66	298		0.827322	-0.049806	P30416;F6S2D5;D6RDE2;F7CAT1	P30416;F6S2D5;D6RDE2	Peptidyl-prolyl cis-trans isomerase FKBP4;Peptidyl-prolyl cis-trans isomerase FKBP4, N-terminally processed;Peptidyl-prolyl cis-trans isomerase	Fkbp4
21.29	21.9781	24.184	24.7967	25.1304	24.9074	4	16.5	47.79	48.846	18		0.0487354	2.46079	P30558	P30558	Proteinase-activated receptor 1	F2r
28.6909	29.4741	30.0639	30.2187	30.3598	30.291	7	23.3	24.162	78.4	228		0.0924601	0.880185	P30681	P30681	High mobility group protein B2	Hmgb2
29.0455	28.7694	28.4784	28.0645	28.0573	28.1299	11	51.3	33.997	182.56	102		0.0146571	-0.680538	P31230;Q3UZG4	P31230;Q3UZG4	Aminoacyl tRNA synthase complex-interacting multifunctional protein 1;Endothelial monocyte-activating polypeptide 2	Aimp1
28.5321	28.4824	28.4285	27.9234	27.8978	27.949	10	34.9	46.167	115.63	63		7.51043e-05	-0.557604	P31324;H3BK84	P31324;H3BK84	cAMP-dependent protein kinase type II-beta regulatory subunit	Prkar2b
28.412	27.8707	28.1137	27.7359	27.4466	27.4371	3	47.1	10	69.385	26		0.0326921	-0.592241	P31786;M0QWU8;Q4VWZ5;D3Z563	P31786;M0QWU8;Q4VWZ5	Acyl-CoA-binding protein	Dbi
24.1048	24.2252	24.2727	25.0138	25.1917	25.5955	5	16	43.474	15.437	15		0.00400456	1.06612	P31938	P31938	Dual specificity mitogen-activated protein kinase kinase 1	Map2k1
23.0995	24.4891	25.7688	25.7488	25.7662	25.715	4	22.4	15.236	16.398	24		0.169365	1.29086	P32020-2;P32020	P32020-2;P32020	Non-specific lipid-transfer protein	Scp2
28.4619	28.1084	27.9495	27.6153	27.5754	27.5968	6	11.2	53.478	87.309	122		0.0190613	-0.577446	P32037	P32037	Solute carrier family 2, facilitated glucose transporter member 3	Slc2a3
28.9146	28.5068	28.5923	28.4559	28.5588	28.4357	19	40.5	47.756	80.748	158		0.221699	-0.187814	P32067;A2AR07;D6RI87;F6SXM5	P32067;A2AR07	Lupus La protein homolog	Ssb
28.3154	28.1392	27.9599	27.4809	27.3281	27.4237	10	32.7	40.512	129.26	66		0.00289054	-0.7273	P32233;F7BQ65	P32233	Developmentally-regulated GTP-binding protein 1	Drg1
23.4871	23.0179	23.2092	22.4222	22.9581	22.7912	2	13.3	21.482	4.5627	9		0.0695244	-0.514241	P32883-2;P32883	P32883-2;P32883	GTPase KRas;GTPase KRas, N-terminally processed	Kras
28.246	28.124	27.9642	27.3816	27.5684	27.4396	14	40	53.64	137.2	180		0.00276349	-0.648192	P32921-2;P32921	P32921-2;P32921	Tryptophan--tRNA ligase, cytoplasmic;T1-TrpRS;T2-TrpRS	Wars
25.4981	25.2268	24.7309	24.5514	24.4266	24.3706	10	12.1	139.52	29.669	26		0.0383257	-0.702393	P33174	P33174	Chromosome-associated kinesin KIF4	Kif4
24.7573	24.3248	24.0444	24.0497	24.1038	23.7307	4	13.8	54.383	13.891	20		0.156599	-0.414077	P33215-2;P33215	P33215-2;P33215	Protein NEDD1	Nedd1
27.4988	27.2945	27.094	26.4504	26.4503	26.6213	20	19.2	167.34	82.603	78		0.00373547	-0.788422	P33609	P33609	DNA polymerase alpha catalytic subunit	Pola1
26.2936	26.4037	26.0387	25.6417	25.5398	25.6628	6	16.2	58.408	32.338	40		0.00531697	-0.630538	P33610	P33610	DNA primase large subunit	Prim2
25.7709	25.3535	25.2067	25.2792	25.1716	25.1643	9	19.5	66.213	19.532	41		0.239916	-0.238662	P33611;Q8C2T6	P33611;Q8C2T6	DNA polymerase alpha subunit B	Pola2
28.4723	28.267	27.9898	27.201	27.2128	27.1807	3	33.5	23.596	47.36	62		0.00172701	-1.04488	P34022;H7BX22	P34022	Ran-specific GTPase-activating protein	Ranbp1
30.3942	29.8254	29.7901	30.422	30.0331	29.6156	4	58.3	12.504	59.934	61		0.949827	0.0203692	P34884	P34884	Macrophage migration inhibitory factor	Mif
25.1006	25.3022	24.5856	24.6524	24.6184	24.6932	6	15.4	68.46	17.477	22		0.186538	-0.34147	P35235;P35235-2	P35235;P35235-2	Tyrosine-protein phosphatase non-receptor type 11	Ptpn11
20.5428	20.8226	20.2318	19.0779	21.705	20.9627	1	7.3	24.416	2.13	1		0.953699	0.0494467	P35276	P35276	Ras-related protein Rab-3D	Rab3d
24.4176	24.5848	25.4361	27.9466	27.9971	27.9853	4	28.7	23.412	27.04	44	+	0.000557674	3.16348	P35278;Q8C266;A2A5F5;A2A5F6	P35278;Q8C266	Ras-related protein Rab-5C	Rab5c
25.2024	25.4825	25.804	25.5292	25.5408	25.5695	3	17.3	23.545	10.643	27		0.787457	0.0502218	P35279-2;P35279;P61294;D3YV69	P35279-2;P35279;P61294;D3YV69	Ras-related protein Rab-6A;Ras-related protein Rab-6B	Rab6a;Rab6b
26.2206	26.3643	26.506	25.8399	25.7515	25.7879	5	28.8	24.106	24.906	35		0.00271179	-0.570492	P35282	P35282	Ras-related protein Rab-21	Rab21
21.5963	21.8988	21.097	21.0244	23.2594	23.275	1	5.4	23.144	2.687	2		0.275393	0.988858	P35290	P35290	Ras-related protein Rab-24	Rab24
25.5725	25.4281	25.2618	24.9112	24.7597	24.895	5	30.1	23.035	20.096	37		0.00514134	-0.565449	P35293	P35293	Ras-related protein Rab-18	Rab18
27.9304	28.0944	28.1262	27.8082	27.6741	27.6189	10	35.6	43.231	55.069	72		0.0133587	-0.349897	P35486	P35486	Pyruvate dehydrogenase E1 component subunit alpha, somatic form, mitochondrial	Pdha1
20.0554	21.5037	20.4388	22.453	22.3712	22.6817	1	4	34.306	2.4567	3		0.0143341	1.83601	P35550	P35550	rRNA 2-O-methyltransferase fibrillarin	Fbl
29.871	29.9018	30.0716	29.9627	29.9894	30.0363	26	40.4	67.277	323.31	347		0.507469	0.0479749	P35564	P35564	Calnexin	Canx
27.8531	27.5444	27.3333	26.894	26.9576	26.8179	10	33.1	48.542	46.589	79		0.0117115	-0.687127	P35585;D3YZ71;S4R1Q4;Q9WVP1;Q9WVP1-2	P35585	AP-1 complex subunit mu-1	Ap1m1
30.271	30.5394	30.8653	30.4724	30.3899	30.4552	13	60.8	22.176	90.761	310		0.529599	-0.119373	P35700;B1AXW5;B1AXW6;B1AXW4;B1AZS9;O08807	P35700;B1AXW5;B1AXW6	Peroxiredoxin-1	Prdx1
22.7397	21.7004	20.1302	21.6337	21.8018	22.2594	2	4.1	86.986	3.1492	2		0.656363	0.374888	Q3TPW2;P35761-2;P35761	Q3TPW2;P35761-2;P35761	Dual specificity protein kinase TTK	Ttk
25.032	24.6863	24.3896	24.0785	24.1128	24.0337	4	16.7	49.593	34.716	23		0.0284227	-0.627628	P35821	P35821	Tyrosine-protein phosphatase non-receptor type 1	Ptpn1
25.3746	25.2094	25.7869	25.4738	25.1042	25.5753	12	26.2	86.525	68.378	27		0.761719	-0.0725746	P35831;D6RGT2;F6Z0X5	P35831	Tyrosine-protein phosphatase non-receptor type 12	Ptpn12
24.9915	24.1852	23.2633	24.2708	24.2906	24.2539	6	11	94.946	20.304	17		0.814501	0.125121	P35951	P35951	Low-density lipoprotein receptor	Ldlr
30.9082	30.8067	30.7775	30.2938	30.3305	30.3758	5	45.5	17.804	205.22	251		0.000419998	-0.497438	P35979	P35979	60S ribosomal protein L12	Rpl12
29.964	30.1865	30.1271	29.6918	29.6103	29.5748	6	35.6	21.644	82.143	201		0.00338635	-0.466869	P35980;G3UZK4;G3UZJ6;G3UX28;G3UYV6	P35980;G3UZK4;G3UZJ6	60S ribosomal protein L18	Rpl18
25.7615	26.0364	26.6134	26.2126	26.3909	26.2968	10	19.7	76.437	33.841	37		0.559318	0.163003	P35991;A2BDW0	P35991;A2BDW0	Tyrosine-protein kinase BTK	Btk
23.2343	23.6368	23.6262	23.0301	23.1215	23.4814	4	7.5	77.444	8.1705	3		0.206075	-0.288136	P36371	P36371	Antigen peptide transporter 2	Tap2
21.5291	21.6227	21.5663	21.0542	21.6161	21.1279	1	3	60.39	2.5119	2		0.160755	-0.30665	P36423	P36423	Thromboxane-A synthase	Tbxas1
25.0129	24.8126	24.8115	24.2238	24.3398	24.3474	6	18.1	49.714	10.789	21		0.00179809	-0.575356	P36552	P36552	Oxygen-dependent coproporphyrinogen-III oxidase, mitochondrial	Cpox
24.6069	24.2531	22.9224	23.63	23.6287	23.915	4	8.2	68.77	15.647	10		0.71706	-0.202918	P36916;P36916-2	P36916;P36916-2	Guanine nucleotide-binding protein-like 1	Gnl1
27.7104	27.2538	27.2753	27.4228	27.8289	27.518	12	26.2	72.93	64.294	80		0.411169	0.176717	Q05DV1;P37040;E9PVT9;E9Q997	Q05DV1;P37040	NADPH--cytochrome P450 reductase	Por
28.6369	28.5336	28.2658	28.1551	28.0637	28.0891	25	34	102.29	247.88	195		0.0298558	-0.376133	P37913;Q3U4X8;V9GWZ4;E9PV36;D3YUW4	P37913;Q3U4X8	DNA ligase 1;DNA ligase	Lig1
23.2943	23.2991	24.4795	23.9926	24.0976	23.8645	5	19.7	34.238	13.653	10		0.503187	0.29392	P38060	P38060	Hydroxymethylglutaryl-CoA lyase, mitochondrial	Hmgcl
30.4664	30.3847	30.1736	29.8208	29.8272	29.8208	25	43.7	73.46	296.51	447		0.00402096	-0.51862	P38647	P38647	Stress-70 protein, mitochondrial	Hspa9
24.3613	23.6841	23.6169	23.5417	23.2302	23.2514	2	5.2	69.911	3.7018	6		0.101676	-0.546347	P39098-2;P39098	P39098-2;P39098	Mannosyl-oligosaccharide 1,2-alpha-mannosidase IB	Man1a2
29.228	29.4684	30.0574	29.6858	29.9964	30.0036	14	36.7	51.564	322.7	213		0.31041	0.310656	P40124;B1ARS0;D3YTR7;Q9CYT6	P40124	Adenylyl cyclase-associated protein 1	Cap1
31.4926	31.2719	31.0484	30.9358	30.8382	30.9217	23	45.9	67.63	319.45	422		0.0475571	-0.372408	P40142;E0CY51	P40142	Transketolase	Tkt
23.0037	22.4771	22.9217	22.8651	22.8463	22.0651	2	2.1	196.38	1.997	7		0.538032	-0.208674	P40201;G3UWS6;G3V014;Q8C7Q2	P40201;G3UWS6;G3V014;Q8C7Q2	Chromodomain-helicase-DNA-binding protein 1	Chd1
26.1556	26.3298	26.2774	26.0122	26.153	26.1463	6	23.2	38.113	30.475	49		0.0948234	-0.150424	P40336;P40336-2	P40336;P40336-2	Vacuolar protein sorting-associated protein 26A	Vps26a
21.2176	21.8772	21.5775	21.1265	21.6594	21.5548	1	12.2	20.769	2.8089	3		0.682261	-0.110537	P40338	P40338	Von Hippel-Lindau disease tumor suppressor	Vhl
26.0949	26.1969	26.7666	29.4286	29.5096	29.4381	6	35.8	15.733	23.33	58	+	0.000122899	3.10596	P41105;F6Z0X0	P41105	60S ribosomal protein L28	Rpl28
27.0035	27.3304	27.4581	26.8494	26.8801	26.963	9	25.8	50.716	22.541	59		0.0584296	-0.366516	P41241	P41241	Tyrosine-protein kinase CSK	Csk
25.5882	24.9823	24.6807	24.4605	24.3523	24.8653	1	4.6	25.766	6.3065	5		0.165126	-0.524357	P41731	P41731	CD63 antigen	Cd63
26.9528	26.8247	26.605	26.4803	26.2881	26.4034	4	20.4	32.25	29.263	45		0.0253148	-0.403547	P42125	P42125	Enoyl-CoA delta isomerase 1, mitochondrial	Eci1
22.7553	22.7357	22.7911	22.1176	22.8572	22.5622	2	4.7	74.919	5.4593	2		0.313425	-0.248373	P42128	P42128	Forkhead box protein K1	Foxk1
28.6206	28.3209	28.0464	27.9082	27.8235	27.7542	10	45.7	41.525	132.18	124		0.0434006	-0.500656	P42208;E9Q3V6;F6WYM0;D3YYB1;D3Z3C0;D3Z1S1;F6UKN5;D3YZU7;D3YV76	P42208;E9Q3V6;F6WYM0;D3YYB1;D3Z3C0	Septin-2	2002-09-01
25.7276	25.9427	25.9549	25.4438	25.531	25.6766	8	17	83.125	33.325	27		0.0317845	-0.324574	P42227-2;P42227-3;P42227;B7ZC18	P42227-2;P42227-3;P42227;B7ZC18	Signal transducer and activator of transcription 3;Signal transducer and activator of transcription	Stat3
24.3708	24.8628	24.4898	24.648	24.6258	24.4771	3	5.3	90.83	19.733	17		0.956495	0.00914955	P42230;B2C3G8;A2A5D3;A2A5D4	P42230;B2C3G8;A2A5D3	Signal transducer and activator of transcription 5A;Signal transducer and activator of transcription	Stat5a
27.6629	27.6557	27.019	26.8282	26.7561	26.5962	5	29.6	34.883	142.59	46		0.0326632	-0.719038	P42669	P42669	Transcriptional activator protein Pur-alpha	Pura
30.4764	30.7131	30.9278	30.502	30.5915	30.5472	28	58.2	59.555	246.12	384		0.297852	-0.158875	P42932;H3BL49;H3BJB6;H3BLL1;H3BKG2;H3BKR8	P42932;H3BL49	T-complex protein 1 subunit theta	Cct8
25.4305	25.5004	25.6175	24.9986	25.0701	24.8215	2	40.2	12.483	8.1802	13		0.00384191	-0.552716	Q9DCW5;P43024	Q9DCW5;P43024	Cytochrome c oxidase subunit 6A, mitochondrial;Cytochrome c oxidase subunit 6A1, mitochondrial	Cox6a1
26.0645	26.0299	25.7951	25.4163	25.4921	25.5787	10	16.7	104.15	72.785	66		0.00845283	-0.467463	P43247;G3UXD8;G3UWZ8	P43247	DNA mismatch repair protein Msh2	Msh2
27.85	28.1239	29.1154	28.8834	28.9323	28.7055	4	15.1	21.977	32.837	64		0.288712	0.477311	P43274	P43274	Histone H1.4	Hist1h1e
27.7378	28.364	29.0449	28.2807	28.4154	28.4068	5	24.4	21.785	104.35	90		0.971124	-0.0146325	P43275	P43275	Histone H1.1	Hist1h1a
27.7788	28.1716	28.8908	28.8166	28.6861	28.7347	6	23.8	22.576	124.41	93		0.228742	0.465368	P43276	P43276	Histone H1.5	Hist1h1b
29.2554	29.7024	30.4356	30.328	30.2734	30.3218	2	9	22.099	31.476	120		0.212856	0.50994	P43277	P43277	Histone H1.3	Hist1h1d
24.5411	24.3381	24.2698	23.8615	23.8937	23.8788	3	15	30.367	6.5687	15		0.00352731	-0.505033	P43346	P43346	Deoxycytidine kinase	Dck
27.9622	28.2621	28.4119	28.1279	28.0548	28.0593	12	40.8	35.732	115.42	102		0.383314	-0.131392	P45376;D3YVJ7	P45376;D3YVJ7	Aldose reductase	Akr1b1;Akr1b3
23.1899	22.98	22.7056	22.3823	22.2102	22.2162	1	2.8	36.12	2.6605	9		0.0103498	-0.688926	P45377;P21300	P45377;P21300	Aldose reductase-related protein 2;Aldose reductase-related protein 1	Akr1b8;Akr1b7
25.2965	25.4731	25.1857	24.4807	24.3807	24.3258	2	28.6	15.344	11.95	21		0.000633746	-0.922677	P45878	P45878	Peptidyl-prolyl cis-trans isomerase FKBP2	Fkbp2
26.3241	26.2366	26.3636	26.1271	25.9901	25.9574	4	11.6	46.481	8.5936	29		0.0115425	-0.283221	P45952;D6RFD7	P45952	Medium-chain specific acyl-CoA dehydrogenase, mitochondrial	Acadm
27.4008	27.5391	27.2569	26.7512	26.6564	26.6843	12	27.8	63.53	75.241	93		0.00123921	-0.701646	P46061	P46061	Ran GTPase-activating protein 1	Rangap1
28.6077	28.9038	28.8642	28.2002	28.4076	28.4778	19	31.6	82.613	95.5	164		0.0261081	-0.430042	P46460;G3UX86;G3UX98	P46460	Vesicle-fusing ATPase	Nsf
26.1844	26.5414	26.7898	26.6141	26.769	26.8214	7	15.8	49.419	21.282	34		0.285363	0.229649	P46467	P46467	Vacuolar protein sorting-associated protein 4B	Vps4b
29.1718	28.9427	28.7524	28.4257	28.3396	28.3861	18	54.7	48.647	206.14	241		0.00988156	-0.571834	P46471;Q8BVQ9	P46471;Q8BVQ9	26S protease regulatory subunit 7	Psmc2
27.9106	27.7381	27.6574	27.4836	27.2811	27.3649	2	13.3	24.489	81.973	97		0.014525	-0.392164	P46638;G3UY29;E9Q3P9;F8WGS1;G3UZD3;G3UZL4	P46638;G3UY29;E9Q3P9;F8WGS1;G3UZD3	Ras-related protein Rab-11B	Rab11b;Rab11a
28.5249	28.3109	27.9586	27.4428	27.5707	27.6621	8	25	50.02	56.137	89		0.0162404	-0.706258	P46664;J3QN31;P28650;P28650-2	P46664	Adenylosuccinate synthetase isozyme 2	Adss
24.5215	24.3617	24.2285	23.3961	23.6586	23.2254	2	8.7	38.341	7.311	6		0.00340634	-0.943825	P46718;A2T4N6	P46718;A2T4N6	Programmed cell death protein 2	Pdcd2
24.343	24.6271	24.1338	24.0279	23.7548	23.5179	5	19.2	33.34	15.127	14		0.0429165	-0.601096	P46737;E9Q0P6;A3KGA8;P46737-2	P46737	Lys-63-specific deubiquitinase BRCC36	Brcc3
29.8956	29.8095	29.3695	29.0729	29.0609	29.0068	21	32.6	102.71	280.68	199		0.0171522	-0.644654	P46935;V9GWV8;Q3V335;V9GXS6	P46935	E3 ubiquitin-protein ligase NEDD4	Nedd4
25.0149	25.0031	25.9249	25.3659	25.6481	26.008	6	9.5	80.597	15.565	17		0.3712	0.359672	P46978;D3YZN5	P46978	Dolichyl-diphosphooligosaccharide--protein glycosyltransferase subunit STT3A	Stt3a
26.1701	25.9508	25.886	25.478	25.5664	25.6279	7	31.1	35.268	11.16	13		0.00990127	-0.444883	P47199;A0A0A6YXR4;D3YUG9;V9GXY8;D3YWU6;D3Z4Q4;D3Z2X0;A0A0A6YVS7	P47199;A0A0A6YXR4;D3YUG9;V9GXY8	Quinone oxidoreductase	Cryz
28.8331	28.5886	28.433	27.9717	28.0027	28.0031	15	28.1	85.221	167.73	160		0.00587583	-0.625734	P47713;Q9DBX5;A0A087WPN8	P47713;Q9DBX5	Cytosolic phospholipase A2;Phospholipase A2;Lysophospholipase	Pla2g4a
30.7392	30.5575	30.2356	29.7394	29.729	29.7954	17	42.2	56.537	323.31	327		0.00705252	-0.756131	P47738;D3YYF3;G3UWP3;P24549;O35945;Q9JHW9;Q62148;Q9CZS1	P47738	Aldehyde dehydrogenase, mitochondrial	Aldh2
28.1841	28.0622	27.8105	27.0973	27.0383	27.4033	9	54.9	32.939	131.34	130		0.00600783	-0.839301	P47753;Q5RKN9	P47753;Q5RKN9	F-actin-capping protein subunit alpha-1	Capza1
27.8171	27.7068	27.4454	26.8218	26.7529	26.9416	9	55.2	32.967	151.18	109		0.00267721	-0.817659	P47754;D6RCW7	P47754;D6RCW7	F-actin-capping protein subunit alpha-2	Capza2
27.7889	28.2466	28.8376	28.3709	28.5334	28.3191	12	39.3	30.628	92.387	107		0.725916	0.116736	P47757-2;A2AMW0;P47757-4;P47757;A0A0A0MQI9;F6YHZ8;F7CAZ6	P47757-2;A2AMW0;P47757-4;P47757;A0A0A0MQI9;F6YHZ8;F7CAZ6	F-actin-capping protein subunit beta	Capzb
28.3871	28.4105	28.1932	28.1239	28.1001	28.1257	10	37.8	51.073	166.42	64		0.036856	-0.213749	P47791-2;P47791	P47791-2;P47791	Glutathione reductase, mitochondrial	Gsr
24.8765	25.5203	24.5028	23.626	24.7638	24.1305	6	25.9	44.113	19.149	8		0.148215	-0.793077	P47809;M0QWR0;M0QW52;B1ATL6;M0QWG5	P47809	Dual specificity mitogen-activated protein kinase kinase 4	Map2k4
25.5957	26.339	26.4693	26.1536	26.2547	26.2024	5	16.7	41.287	12.798	30		0.813633	0.0688972	P47811;B2KF35;P47811-2;P47811-4;P47811-3;B2KF34	P47811;B2KF35;P47811-2;P47811-4;P47811-3	Mitogen-activated protein kinase 14	Mapk14
26.6417	26.6206	26.7662	26.1626	26.191	26.0781	10	18.1	76.722	35.403	46		0.000717831	-0.532279	P47856-2;P47856;Q9Z2Z9;D3YYE0;D3YYD9	P47856-2;P47856	Glutamine--fructose-6-phosphate aminotransferase [isomerizing] 1	Gfpt1
25.2437	25.191	24.9399	24.9606	25.0174	24.7415	6	9.7	85.268	16.901	20		0.157882	-0.218398	P47857;P47857-2;P47857-3	P47857;P47857-2;P47857-3	ATP-dependent 6-phosphofructokinase, muscle type	Pfkm
30.2538	30.3872	30.5237	30.3668	30.3108	30.3925	10	34.1	33.509	95.76	160		0.718948	-0.031498	P47911;E9PUX4	P47911;E9PUX4	60S ribosomal protein L6	Rpl6;Gm5428
20.5986	22.239	20.4994	22.5041	23.2362	22.9147	2	10.1	35.298	7.1944	5		0.0423028	1.77265	P47930;P47930-2	P47930;P47930-2	Fos-related antigen 2	Fosl2
27.0641	26.8741	26.6861	26.2718	26.4527	26.2484	7	37.6	33.83	42.107	56		0.012244	-0.55047	P47941	P47941	Crk-like protein	Crkl
31.3617	31.3668	30.603	30.4424	30.155	30.347	3	66.7	11.475	44.722	54		0.0409376	-0.79572	P47955;E9Q3T0	P47955;E9Q3T0	60S acidic ribosomal protein P1	Rplp1;Gm10073
28.081	28.1069	29.4182	29.466	29.83	29.7375	10	32.7	34.4	48.119	355		0.0659154	1.14246	P47962;D3YYV8	P47962;D3YYV8	60S ribosomal protein L5	Rpl5
29.1483	29.621	30.0747	30.3194	30.3681	30.3223	7	32.7	24.305	82.515	142		0.054397	0.721925	P47963	P47963	60S ribosomal protein L13	Rpl13
29.8844	29.7236	29.6198	28.8783	28.7854	28.9459	1	15	12.746	190.35	160		0.000631241	-0.872751	P48024;J3QN87;J3QPZ8	P48024;J3QN87;J3QPZ8	Eukaryotic translation initiation factor 1	Eif1
29.9439	29.7912	29.5707	29.3186	29.4213	29.2557	14	56.7	35.752	215.12	167		0.0211655	-0.436736	P48036	P48036	Annexin A5	Anxa5
26.9789	26.9919	26.0749	25.5968	25.5116	25.7046	5	41.7	12.758	91.453	51		0.0250921	-1.07756	P48428	P48428	Tubulin-specific chaperone A	Tbca
24.3537	24.3649	23.8535	24.9923	24.2919	24.8977	9	19.7	65.445	18.36	17		0.124487	0.536614	P48678-2;P48678;P48678-3;D3YUF7	P48678-2;P48678;P48678-3	Prelamin-A/C;Lamin-A/C	Lmna
24.1746	25.2109	24.6329	24.4641	24.5232	24.6756	11	19.9	94.381	31.031	21		0.718756	-0.118432	P48722;P48722-2;E0CY23;F6TFH3;F6SMW7	P48722;P48722-2;E0CY23	Heat shock 70 kDa protein 4L	Hspa4l
28.0718	28.0854	27.7729	27.5222	27.1749	27.4575	7	25.5	32.904	17.043	64		0.01598	-0.591847	P48962	P48962	ADP/ATP translocase 1	Slc25a4
22.7257	21.2046	20.2987	19.3456	20.1272	21.5799	2	7	44.049	2.0447	2		0.333874	-1.05876	P49138;A0A087WSN7	P49138;A0A087WSN7	MAP kinase-activated protein kinase 2	Mapkapk2
27.8196	27.9436	28.6136	29.2616	29.4107	29.33	8	27.1	38.833	94.465	131		0.00847549	1.2085	Q5EBP8;P49312;P49312-2;V9GXF8	Q5EBP8;P49312;P49312-2	Heterogeneous nuclear ribonucleoprotein A1;Heterogeneous nuclear ribonucleoprotein A1, N-terminally processed	Hnrnpa1
26.0367	24.8579	24.0675	22.7391	23.3069	22.7674	3	11.6	43.346	15.405	6		0.0270514	-2.0496	P49442;E0CYQ4;E0CX64;H3BK26	P49442	Inositol polyphosphate 1-phosphatase	Inpp1
21.3798	25.2156	25.2608	25.17	25.0953	25.0216	4	16.2	42.432	11.669	10		0.424426	1.14355	P49443	P49443	Protein phosphatase 1A	Ppm1a
22.6471	24.1458	23.2383	23.1907	23.3074	23.1508	3	8.1	71.466	8.7738	7		0.785689	-0.12746	P49446-3;P49446-2;P49446	P49446-3;P49446-2;P49446	Receptor-type tyrosine-protein phosphatase epsilon	Ptpre
24.8765	24.4916	23.4149	24.4095	24.1915	24.3482	5	20.4	41.666	17.128	18		0.906297	0.0554237	P49586;D3Z3T5;Q811Q9-2;Q811Q9	P49586;D3Z3T5	Choline-phosphate cytidylyltransferase A	Pcyt1a
23.7275	23.9536	23.011	22.668	22.5756	23.0416	3	11.3	33.288	4.1671	17		0.0650497	-0.802319	P49615	P49615	Cyclin-dependent-like kinase 5	Cdk5
27.8123	27.68	27.5681	27.055	27.117	27.2178	11	29	54.24	90.361	84		0.00281143	-0.556886	P49710;E9Q4E5	P49710	Hematopoietic lineage cell-specific protein	Hcls1
28.7358	28.556	28.2116	27.9352	27.88	27.8923	23	29.4	96.735	98.852	162		0.0179896	-0.598628	P49717	P49717	DNA replication licensing factor MCM4	Mcm4
27.0482	26.7992	26.2931	26.3645	26.4235	26.3313	6	39.7	25.926	52.045	46		0.202903	-0.340394	P49722	P49722	Proteasome subunit alpha type-2	Psma2
21.0682	21.0069	20.8656	20.7571	20.5789	20.2263	1	7.3	29.848	2.0942	0		0.0513926	-0.459442	P49769-2;P49769	P49769-2;P49769	Presenilin-1;Presenilin-1 NTF subunit;Presenilin-1 CTF subunit;Presenilin-1 CTF12	Psen1
24.0444	23.7252	23.5493	23.0968	23.2501	23.3268	2	7.6	50.773	9.9149	6		0.0265328	-0.548398	Q3U3J1;P50136	Q3U3J1;P50136	2-oxoisovalerate dehydrogenase subunit alpha, mitochondrial	Bckdha
23.3372	23.1951	22.6154	22.7986	22.846	22.563	3	15.4	26.588	6.4218	6		0.257448	-0.313355	P50171;P50171-2;G3UX44	P50171;P50171-2;G3UX44	Estradiol 17-beta-dehydrogenase 8	Hsd17b8;H2-Ke6
30.1178	29.6707	29.7554	29.4414	29.5298	29.6737	13	37	47.688	231.81	205		0.121588	-0.299664	P50247;A2ALT5	P50247	Adenosylhomocysteinase	Ahcy
24.6293	23.8038	23.3768	23.0432	23.1784	23.2455	4	16.6	33.701	17.412	14		0.104005	-0.780932	P50295;P50296;P50294	P50295	Arylamine N-acetyltransferase 2	Nat2
24.7131	24.7598	24.5302	23.9742	23.8441	24.146	4	15.2	50.521	83.116	26		0.00372869	-0.679609	P50396;D6RI86;B7FAU8	P50396	Rab GDP dissociation inhibitor alpha	Gdi1
21.1625	21.859	20.1594	20.2759	20.6395	20.8272	1	3.2	53.748	2.2377	1		1	0	P50428	P50428	Arylsulfatase A	Arsa
28.4	28.3124	27.9573	27.6962	27.6182	27.5073	13	29	68.325	108.55	124		0.013502	-0.615961	P50516;P50516-2;D3Z1B9;D3YWH3;D3YZ23	P50516;P50516-2	V-type proton ATPase catalytic subunit A	Atp6v1a
26.2379	26.4384	25.9462	25.6761	25.7066	25.9447	4	19.9	26.157	22.463	36		0.0602234	-0.431723	P50518;Q9D593	P50518	V-type proton ATPase subunit E 1	Atp6v1e1
27.6317	27.566	27.1382	26.8436	26.8021	26.7607	12	29.3	70.875	85.966	105		0.0147553	-0.643202	P50544;B1AR28	P50544;B1AR28	Very long-chain specific acyl-CoA dehydrogenase, mitochondrial	Acadvl
30.3264	30.1603	30.2599	29.8282	30.0517	30.0037	17	57.6	43.698	306.85	473		0.0260022	-0.287649	P50580;P50580-2;D3YVH7	P50580;P50580-2;D3YVH7	Proliferation-associated protein 2G4	Pa2g4
21.7172	23.5918	23.2753	22.8095	22.7444	22.878	1	8.3	18.841	2.2527	9		0.934472	-0.0508118	P50637	P50637	Translocator protein	Tspo
25.8119	25.3296	24.5154	24.8225	24.7952	25.3183	7	17.2	81.44	38.947	16		0.593371	-0.240322	Q8CE80;P51125-7;P51125-3;P51125-2;P51125-6;P51125;P51125-5;P51125-4	Q8CE80;P51125-7;P51125-3;P51125-2;P51125-6;P51125	Calpastatin	Cast
29.451	29.5763	29.0625	28.6608	28.6349	28.6976	9	52.7	23.489	281.19	188		0.0109294	-0.698832	P51150	P51150	Ras-related protein Rab-7a	Rab7a
25.3537	25.8396	25.8617	25.6623	25.757	25.5206	6	19.1	47.907	24.039	48		0.841145	-0.0383701	P51174	P51174	Long-chain specific acyl-CoA dehydrogenase, mitochondrial	Acadl
29.0349	29.211	29.1908	29.0655	29.3435	29.0103	8	53.1	21.881	153	182		0.962779	-0.00581868	P51410;D3Z629;S4R1R7;D3YZT0	P51410;D3Z629	60S ribosomal protein L9	Rpl9
23.7877	24.1412	23.2405	23.1911	23.2405	22.8967	5	6.3	139.49	27.13	21		0.0960749	-0.613696	P51432	P51432	1-phosphatidylinositol 4,5-bisphosphate phosphodiesterase beta-3	Plcb3
26.516	26.9361	27.1318	26.5982	26.6753	26.8242	13	24.6	79.481	44.623	54		0.449227	-0.162055	P51660	P51660	Peroxisomal multifunctional enzyme type 2;(3R)-hydroxyacyl-CoA dehydrogenase;Enoyl-CoA hydratase 2	Hsd17b4
22.7657	20.0425	21.2762	21.4619	21.7723	20.7931	1	15.9	12.483	3.3196	2		0.982988	-0.0190233	P51807	P51807	Dynein light chain Tctex-type 1	Dynlt1
24.0588	23.5958	23.3836	22.9548	22.6568	23.2772	2	9.1	44.792	4.9651	8		0.0556139	-0.716481	Q3UEE2;P51855;H3BKH4	Q3UEE2;P51855;H3BKH4	Glutathione synthetase	Gss
29.3477	28.7512	28.4933	28.1931	28.2964	28.3029	11	58.6	26.268	232.6	129		0.0786626	-0.599966	P51859;E0CXA0;E0CYW7	P51859;E0CXA0	Hepatoma-derived growth factor	Hdgf
25.4465	25.2469	24.5115	24.3181	24.9943	24.6605	3	13.7	40.301	35.268	10		0.299538	-0.410676	P51863	P51863	V-type proton ATPase subunit d 1	Atp6v0d1
31.1106	30.637	30.69	30.5679	30.9356	30.6955	7	24.5	32.931	59.19	387		0.688757	-0.0795225	P51881	P51881	ADP/ATP translocase 2;ADP/ATP translocase 2, N-terminally processed	Slc25a5
21.7101	23.1007	23.0459	23.4709	23.48	22.5096	2	8.5	47.269	12.617	2		0.391627	0.534576	P51943;D6RIK7	P51943;D6RIK7	Cyclin-A2	Ccna2
22.5446	22.8992	22.6456	22.1762	21.5027	22.0958	2	5.7	60.159	5.4164	7		0.0312662	-0.771598	Q3TSS7;P52019	Q3TSS7;P52019	Squalene monooxygenase	Sqle
29.8302	29.9811	29.7008	29.4703	29.4002	29.3765	15	34.4	57.927	233.64	191		0.00794759	-0.421705	P52293;A2A600;A2A601;A6PW68;F2Z431;A2A602	P52293	Importin subunit alpha-1	Kpna2
26.0466	25.3962	25.4237	25.246	25.1914	25.201	12	12.8	123.79	21.647	32		0.127017	-0.409366	P52431;D6RFB8	P52431;D6RFB8	DNA polymerase delta catalytic subunit;DNA polymerase	Pold1
22.9368	20.8321	20.1152	24.4266	20.6475	24.2577	4	14.5	39.106	7.6176	9		0.291396	1.8159	P52432;G3UXX5;D3Z7Q8;G3UX92;D3Z3D6	P52432;G3UXX5;D3Z7Q8;G3UX92;D3Z3D6	DNA-directed RNA polymerases I and III subunit RPAC1	Polr1c
27.2052	27.0525	26.7104	26.3672	26.1468	26.3947	12	23.3	87.092	36.084	64		0.0144256	-0.686465	P52479-2;P52479;G3X9U6	P52479-2;P52479	Ubiquitin carboxyl-terminal hydrolase 10	Usp10
34.125	34.0429	33.7762	33.5232	33.4679	33.441	32	69.7	57.844	323.31	1443		0.00955604	-0.504008	P52480;P52480-2;E9Q509;G3X925;P53657	P52480;P52480-2	Pyruvate kinase PKM	Pkm
25.3935	25.4315	24.892	24.1775	24.0942	24.4992	1	9.3	21.333	20.495	22		0.00999232	-0.981995	P52482	P52482	Ubiquitin-conjugating enzyme E2 E1	Ube2e1
25.2641	25.1662	24.7357	24.5824	24.5495	24.4487	3	23.7	22.912	19.853	24		0.0341688	-0.528497	P52483;B2FDH0;B2FDH7;D3YXD1;Q91W82;D3YW10;H3BL23;H3BL69	P52483;B2FDH0;B2FDH7;D3YXD1;Q91W82	Ubiquitin-conjugating enzyme E2 E3;Ubiquitin-conjugating enzyme E2 E2	Ube2e3;Ube2e2
24.6022	24.201	23.6947	23.2144	23.9599	23.8604	2	28.4	13.02	28.968	6		0.237556	-0.487743	P52503	P52503	NADH dehydrogenase [ubiquinone] iron-sulfur protein 6, mitochondrial	Ndufs6
20.7793	19.0745	19.1697	18.79	19.342	19.0792	2	2.5	93.496	1.7839	3		0.353155	-0.604117	P52633;D3YU28	P52633;D3YU28	Signal transducer and transcription activator 6	Stat6
23.9152	25.1728	26.1688	26.731	26.7867	26.7155	9	56.7	23.058	96.015	39		0.0638007	1.65882	Q3UJH4;P52651;V9GXJ4	Q3UJH4;P52651;V9GXJ4	Homeobox protein Rhox5	Rhox5
22.6894	23.0604	22.8088	22.9095	22.9768	22.9323	1	11.9	14.255	4.0575	12		0.47889	0.0866884	P52760	P52760	Ribonuclease UK114	Hrsp12
26.0841	25.7217	25.7159	25.2818	25.1368	25.4945	7	14.3	73.98	13.88	23		0.0285586	-0.536228	P52825;A2A8E8;A2A8E7	P52825	Carnitine O-palmitoyltransferase 2, mitochondrial	Cpt2
25.8413	25.7422	25.375	25.1443	24.9816	24.9846	3	18.9	34.79	90.546	43		0.0153337	-0.616017	P52875;D3YV67	P52875	Transmembrane protein 165	Tmem165
26.0581	25.4045	25.4636	25.1561	25.1911	24.9989	6	15.6	53.246	14.104	28		0.0721337	-0.52673	P53395	P53395	Lipoamide acyltransferase component of branched-chain alpha-keto acid dehydrogenase complex, mitochondrial	Dbt
25.3342	25.2586	25.4674	25.038	25.53	25.0672	7	29.4	30.977	39.487	36		0.453047	-0.14168	P53702;G3UXK7	P53702	Cytochrome c-type heme lyase	Hccs
21.7448	21.7914	20.4533	20.7256	20.9305	21.2331	1	6.1	24.656	3.4691	3		0.472218	-0.366776	Q5SV41;P53808	Q5SV41;P53808	Phosphatidylcholine transfer protein	Pctp
26.1774	26.4837	25.768	25.6221	25.5574	25.8009	5	25.5	31.893	70.813	25		0.0928933	-0.482892	P53810;F8WGG5;J3QQ30;J3QPW1	P53810;F8WGG5;J3QQ30;J3QPW1	Phosphatidylinositol transfer protein alpha isoform	Pitpna
23.8581	25.2482	25.3109	26.8206	26.5432	26.6395	6	23.6	31.487	13.911	32		0.0179869	1.86199	P53811	P53811	Phosphatidylinositol transfer protein beta isoform	Pitpnb
23.7672	24.6235	25.572	26.9347	26.7943	26.6461	5	11.8	53.267	90.505	47		0.0154842	2.13746	P53986	P53986	Monocarboxylate transporter 1	Slc16a1
26.9158	26.7032	26.5382	26.1895	26.2197	25.9421	6	34	23.547	60.045	71		0.0127375	-0.601964	P53994;G3UXQ7;G3V022;Q3TEG7;P59279	P53994	Ras-related protein Rab-2A	Rab2a
26.6005	26.218	26.2042	25.9578	25.9179	25.8254	13	9.3	215.99	48.402	48		0.0314448	-0.440509	P53995;A2ATQ5	P53995;A2ATQ5	Anaphase-promoting complex subunit 1	Anapc1
24.4532	24.9083	24.1023	23.1868	22.7848	24.1499	3	21.2	18.742	8.8356	14		0.0756895	-1.11411	P53996-2;P53996-3;P53996;D3YYF6	P53996-2;P53996-3;P53996	Cellular nucleic acid-binding protein	Cnbp
27.7264	27.6125	27.4504	27.017	26.8863	26.9902	12	34.3	50.906	86.345	117		0.00211774	-0.631938	P54071;D6RIL6;Q3TZ89-2;Q3TZ89	P54071	Isocitrate dehydrogenase [NADP], mitochondrial	Idh2
26.2137	26.1179	26.0837	25.9219	25.9586	25.9001	9	23.7	71.721	76.63	41		0.0076003	-0.211547	P54103;E9Q9H2;E9Q9H3;Q3TRX6	P54103;E9Q9H2;E9Q9H3	DnaJ homolog subfamily C member 2;DnaJ homolog subfamily C member 2, N-terminally processed	Dnajc2
26.2855	26.2763	26.5963	29.2532	29.394	29.4154	8	49.7	17.274	69.7	67	+	1.42518e-05	2.96815	P54227;D3Z1Z8;D3Z5N2;P55821	P54227;D3Z1Z8;D3Z5N2	Stathmin	Stmn1
27.2251	27.0982	26.7801	26.5628	26.5694	26.4085	19	20	151.08	94.589	101		0.0216314	-0.520863	P54276	P54276	DNA mismatch repair protein Msh6	Msh6
25.3583	25.0991	24.9726	24.4666	24.6131	24.4364	1	13.4	34.834	29.738	12		0.00715807	-0.637939	Q3TN85;P54726;F6YL88	Q3TN85;P54726	UV excision repair protein RAD23 homolog A	Rad23a
27.5035	27.8865	27.5983	27.7212	27.8606	27.6741	9	36.8	43.512	138.51	76		0.524436	0.089208	P54728	P54728	UV excision repair protein RAD23 homolog B	Rad23b
20.904	21.3104	20.3297	23.0293	23.3972	23.9882	4	9.3	70.306	19.231	7	+	0.00276038	2.6235	P54729	P54729	NEDD8 ultimate buster 1	Nub1
26.2817	26.173	25.8728	25.5093	25.3259	25.4633	6	11.9	73.862	33.295	31		0.00726256	-0.676329	P54731	P54731	FAS-associated factor 1	Faf1
28.6185	28.7178	28.4036	27.9355	27.9242	28.0198	16	42.6	47.408	167.57	110		0.00313143	-0.620148	P54775	P54775	26S protease regulatory subunit 6B	Psmc4
28.2554	28.0872	27.6756	27.433	27.4681	27.5214	12	32.6	54.866	87.17	97		0.0378547	-0.531909	P54822;E9Q242;E9Q3T7;E9Q0A0	P54822;E9Q242;E9Q3T7	Adenylosuccinate lyase	Adsl
28.6813	28.5088	28.3106	27.8578	27.8673	27.9166	12	33.5	54.191	223.27	119		0.00467154	-0.619668	P54823	P54823	Probable ATP-dependent RNA helicase DDX6	Ddx6
25.4888	25.3964	25.5239	25.234	25.4576	25.3672	7	28.5	40.068	12.895	20		0.195728	-0.116765	P54923	P54923	[Protein ADP-ribosylarginine] hydrolase	Adprh
25.9799	25.5984	25.2551	24.939	24.9914	25.0029	4	9.7	75.474	11.201	18		0.0394503	-0.633367	P55096	P55096	ATP-binding cassette sub-family D member 3	Abcd3
20.3316	19.9023	20.5986	26.0457	25.9994	25.7458	3	13	23.668	18.269	9	+	1.44361e-05	5.65275	P55258	P55258	Ras-related protein Rab-8A	Rab8a
26.3065	26.7259	27.2634	26.7854	26.9328	26.8641	8	30.7	40.148	35.74	52		0.750295	0.0955289	P55264;P55264-2	P55264;P55264-2	Adenosine kinase	Adk
24.4105	24.4344	23.9534	23.7816	23.7016	23.6527	4	14.6	51.111	34.549	14		0.0262179	-0.554148	P56183-3;P56183;P56183-2	P56183-3;P56183;P56183-2	Ribosomal RNA processing protein 1 homolog A	Rrp1
25.9945	26.1715	25.924	25.6395	25.6552	25.6798	5	49.1	12.293	23.747	32		0.00755117	-0.371857	P56212;E9Q827;P56212-2;E9Q4B9;E9PXD7	P56212;E9Q827;P56212-2	cAMP-regulated phosphoprotein 19	Arpp19
22.8772	21.1265	20.611	21.2539	21.4394	22.4819	2	10.6	24.408	1.618	1		0.823583	0.186848	P56371	P56371	Ras-related protein Rab-4A	Rab4a
23.2673	23.9204	23.4948	23.1312	23.4017	23.2807	2	20.4	16.989	4.4597	11		0.233875	-0.289673	P56380	P56380	Bis(5-nucleosyl)-tetraphosphatase [asymmetrical]	Nudt2
20.831	21.5282	20.9733	20.5	20.5266	22.0126	2	20.5	16.131	1.6036	0		0.865917	-0.0977688	P56389	P56389	Cytidine deaminase	Cda
25.926	25.8988	25.6185	26.415	26.3706	26.4425	3	32.6	10.071	9.5151	33		0.00407775	0.594951	P56391	P56391	Cytochrome c oxidase subunit 6B1	Cox6b1
22.0318	23.088	24.3619	24.5713	24.4889	24.4085	1	25.4	6.784	28.266	15		0.12042	1.329	P56394	P56394	Cytochrome c oxidase copper chaperone	Cox17
28.7028	28.6482	28.315	28.0224	27.902	27.8532	19	31.9	93.354	134.12	129		0.00866374	-0.629499	Q3U4W8;P56399;D3YYA5;D3Z4K7	Q3U4W8;P56399	Ubiquitin carboxyl-terminal hydrolase;Ubiquitin carboxyl-terminal hydrolase 5	Usp5
32.2327	32.1648	31.919	31.3754	31.3898	31.3894	19	52.4	56.3	323.31	789		0.00164484	-0.720627	P56480	P56480	ATP synthase subunit beta, mitochondrial	Atp5b
25.574	25.01	25.0529	24.3682	24.3782	24.5963	3	11.9	45.971	16.493	12		0.0175016	-0.764744	Q91YZ2;P56546;P56546-2;E9Q0T4;E9PWQ9	Q91YZ2;P56546;P56546-2;E9Q0T4;E9PWQ9	C-terminal-binding protein 2	Ctbp2
26.1132	25.8384	25.8654	25.7439	25.508	25.9612	5	46.8	14.275	34.343	27		0.27012	-0.201306	P56812;D3Z7Q5	P56812;D3Z7Q5	Programmed cell death protein 5	Pdcd5
25.8378	25.3941	25.281	24.9279	25.107	25.0592	4	40.2	21.336	41.881	23		0.0567141	-0.47294	P56873	P56873	Sjoegren syndrome/scleroderma autoantigen 1 homolog	Sssca1
25.642	25.806	25.2004	24.572	24.6299	24.3236	9	16.1	98.115	21.888	22		0.00694237	-1.04098	Q8K366;P56960;F6VYQ6	Q8K366;P56960;F6VYQ6	Exosome component 10	Exosc10
22.6764	23.3853	22.2392	22.4137	21.8959	21.9015	2	2.7	121.42	4.5489	9		0.137177	-0.696599	P57080	P57080	Ubiquitin carboxyl-terminal hydrolase 25	Usp25
22.0192	25.1783	23.9165	23.8983	23.492	24.3412	2	3	78.491	3.8944	5		0.839124	0.205823	P57716	P57716	Nicastrin	Ncstn
25.2016	25.0195	25.0238	24.7665	24.6237	24.9323	5	29.1	28.369	14.588	24		0.045917	-0.307446	P57746	P57746	V-type proton ATPase subunit D	Atp6v1d
25.4703	25.0017	25.405	24.6177	24.4126	24.6138	3	14.1	28.823	5.1701	15		0.00995383	-0.744307	P57759;F8WJI4;F8WIM7;D6RG87	P57759	Endoplasmic reticulum resident protein 29	Erp29
29.9869	29.938	29.696	29.2916	29.3299	29.3776	24	36.5	104.98	323.31	362		0.0044119	-0.540604	P57780;E9Q2W9;D3Z0L8;D3Z761;Q91ZE6;E9PX29	P57780;E9Q2W9	Alpha-actinin-4	Actn4
26.2857	26.5932	26.8787	26.8538	26.6123	26.4267	6	29.4	28.357	37.594	41		0.841428	0.045077	P57784;G5E883	P57784	U2 small nuclear ribonucleoprotein A	Snrpa1
26.6285	26.4125	26.2418	25.8219	25.8361	25.9625	6	12.7	75.329	62.685	46		0.0100384	-0.554145	P58021;E9PZ69	P58021;E9PZ69	Transmembrane 9 superfamily member 2	Tm9sf2
27.3908	27.3376	27.4654	27.5066	28.0673	27.8251	7	37.9	26.289	70.051	38		0.0733722	0.401735	P58044;G3XA48;H3BLF8;H3BLP1;H3BKD7	P58044;G3XA48;H3BLF8	Isopentenyl-diphosphate Delta-isomerase 1	Idi1
24.7232	24.6049	24.6192	23.9933	24.031	24.0572	2	16.8	14.308	7.2724	13		0.000117019	-0.621924	P58064	P58064	28S ribosomal protein S6, mitochondrial	Mrps6
22.2283	22.4325	23.0251	22.5225	22.4116	22.4773	2	10.1	29.542	4.6878	1		0.723656	-0.0914815	Q8BZR4;P58137	Q8BZR4;P58137	Acyl-coenzyme A thioesterase 8	Acot8
25.8158	25.6217	25.0612	24.7682	24.8138	24.9805	3	10.1	51.599	30.746	33		0.051724	-0.645379	P58242	P58242	Acid sphingomyelinase-like phosphodiesterase 3b	Smpdl3b
33.0377	32.9595	32.9419	32.4908	32.3857	32.4375	40	47.1	95.313	323.31	1089		0.000213712	-0.541683	P58252	P58252	Elongation factor 2	Eef2
26.2401	24.6009	25.7861	25.4227	25.291	25.1573	9	11.7	111.34	16.376	16		0.637162	-0.252045	P58281;P58281-2;H7BX01;E0CXD1;F6U775	P58281;P58281-2;H7BX01;E0CXD1	Dynamin-like 120 kDa protein, mitochondrial;Dynamin-like 120 kDa protein, form S1	Opa1
26.9869	26.934	27.1888	26.5511	26.5539	26.6438	5	21.1	36.71	26.059	45		0.00553824	-0.453669	P58389;A2AWE9;A2AWF0;D6RFC2;B7ZDE0	P58389;A2AWE9;A2AWF0	Serine/threonine-protein phosphatase 2A activator	Ppp2r4
24.8231	25.1688	24.7258	24.5113	24.7928	24.3848	4	30.6	24.814	20.222	23		0.130352	-0.342922	P58468	P58468	Protein FAM207A	Fam207a
22.5296	22.2796	22.1137	21.4645	21.6285	21.487	3	7.9	59.43	7.7641	10		0.00401043	-0.780946	P58742	P58742	Aladin	Aaas
21.4258	23.1003	23.5732	22.5363	22.458	23.3001	2	2.3	103.47	2.718	5		0.930939	0.0649999	P58854;F6QMZ4;E9Q0R3	P58854;F6QMZ4;E9Q0R3	Gamma-tubulin complex component 3	Tubgcp3
24.2813	23.7186	23.2203	22.8141	22.7516	22.7653	1	3.1	70.525	21.382	7		0.0349712	-0.963056	P59016	P59016	Vacuolar protein sorting-associated protein 33B	Vps33b
26.6788	26.932	25.1075	26.3592	26.3542	26.1461	5	27.2	46.719	73.979	16		0.938721	0.0470454	P59017	P59017	Bcl-2-like protein 13	Bcl2l13
22.2566	24.2133	23.9041	23.7789	23.1193	23.3701	1	9.8	15.382	2.0842	3		0.95851	-0.0352605	P59048	P59048	p53 and DNA damage-regulated protein 1	Pdrg1
27.3405	27.2662	27.0045	26.7412	26.8118	26.7421	8	22.1	61.035	31.087	68		0.0137283	-0.438665	P59108;Q9D6C8;Q3UYN2;Q1RLL3;Q9Z140;Q8BLR2;Q0VE82;Q9DC53;Q8JZW4	P59108	Copine-2	Cpne2
20.8311	21.1182	19.4543	20.7648	21.7138	20.8209	1	2.3	80.504	2.5159	3		0.350536	0.632003	P59114	P59114	Phosphorylated CTD-interacting factor 1	Pcif1
28.0166	27.8549	27.5339	26.9759	27.1544	27.0796	9	26.3	48.968	44.35	54		0.0083572	-0.731856	P59325	P59325	Eukaryotic translation initiation factor 5	Eif5
20.7676	20.4839	20.3232	21.0289	20.4	20.74	1	1.2	127.71	1.7191	4		0.425489	0.198027	P59470	P59470	DNA-directed RNA polymerase III subunit RPC2	Polr3b
23.8203	23.6497	23.5439	22.5781	22.5102	22.5689	1	9.6	14.585	7.475	13		0.000177375	-1.11889	P59708	P59708	Splicing factor 3B subunit 6	Sf3b6
27.3289	27.3638	27.294	26.5703	26.58	26.7703	5	28.6	19.667	14.111	46		0.000539594	-0.688668	P59999;E9PWA7	P59999	Actin-related protein 2/3 complex subunit 4	Arpc4
26.3131	26.5925	25.7784	25.5498	25.4704	25.2101	2	36.8	7.7412	9.6187	17		0.0346308	-0.817878	P60060;G3UWH0	P60060;G3UWH0	Protein transport protein Sec61 subunit gamma	Sec61g
29.1822	29.0176	28.7608	28.2954	28.3105	28.2632	18	55.7	50.213	206.27	235		0.00483699	-0.69713	P60122;D3YW60;Q05CB6	P60122	RuvB-like 1	Ruvbl1
28.1632	28.1992	28.0417	27.9882	27.8528	27.9887	12	29.7	52.22	80.805	93		0.0434345	-0.191475	P60229	P60229	Eukaryotic translation initiation factor 3 subunit E	Eif3e
23.428	23.3892	23.8761	22.774	23.0985	22.5216	5	4.1	233.03	11.782	10		0.0285251	-0.766426	P60330	P60330	Separin	Espl1
30.9857	31.0467	30.8447	30.2121	30.2709	30.2605	10	53.9	37.497	323.31	319		0.000340341	-0.711229	P60335;A0A087WR61;A0A087WSI1;A0A087WRH3;P57724	P60335	Poly(rC)-binding protein 1	Pcbp1
24.6126	24.259	24.0675	23.7642	23.711	23.4696	2	22.2	13.667	8.7614	14		0.0223331	-0.664773	P60521	P60521	Gamma-aminobutyric acid receptor-associated protein-like 2	Gabarapl2
24.5645	25.053	24.9007	24.4145	24.6348	24.5143	1	21.5	8.1828	14.617	16		0.11385	-0.31816	P60603	P60603	Reactive oxygen species modulator 1	Romo1
25.4051	25.9862	26.017	25.7975	25.6621	25.8763	8	19.7	68.016	18.718	16		0.913396	-0.0241572	P60670;P60670-2	P60670;P60670-2	Nuclear protein localization protein 4 homolog	Nploc4
29.3024	29.1024	27.3969	28.2446	28.1883	28.2079	4	25.7	21.258	46.082	43		0.557155	-0.386915	P60766;P60766-1;G3UZM2;D3Z3L1;F2Z463;D3YX61;Q9ER71-2;Q8R527;Q9ER71	P60766;P60766-1	Cell division control protein 42 homolog	Cdc42
24.5449	23.4896	23.2611	23.3801	23.4315	23.5671	2	26.5	12.921	66.157	4		0.486655	-0.305665	P60840-2;P60840;P60840-3	P60840-2;P60840;P60840-3	Alpha-endosulfine	Ensa
30.8565	31.208	31.6381	31.6355	31.5602	31.6771	10	24.4	46.153	292.07	560		0.163159	0.390006	P60843	P60843	Eukaryotic initiation factor 4A-I	Eif4a1
29.1096	29.3666	30.2731	30.3401	30.4403	30.2787	2	19.3	13.373	20.632	137		0.0965966	0.769957	P60867	P60867	40S ribosomal protein S20	Rps20
24.4628	24.4354	23.6695	23.4665	23.4026	23.3737	2	30.4	14.523	22.919	12		0.0413813	-0.774918	P60898;D3Z3Z8;D3YYI3;D3YYI2	P60898;D3Z3Z8;D3YYI3;D3YYI2	DNA-directed RNA polymerase II subunit RPB9;DNA-directed RNA polymerase subunit	Polr2i
21.3657	19.7793	21.3302	23.7074	23.3953	20.9183	2	11.2	23.707	2.8114	3		0.145842	1.84857	P61021	P61021	Ras-related protein Rab-5B	Rab5b
23.751	25.1836	22.7768	25.4746	25.9317	25.967	2	11.5	22.541	15.021	12		0.0579924	1.8873	P61027;Q3TYH2;Q8K386;S4R1W7;S4R232;D3YWL1;D3YYX5;D3YW33;D3Z1A7;D3Z444;D3YTZ8;D3YWS1;Q8BNU1;A2A7Z6;A2CG35;H3BLG3;Q9DD03;Q923S9;Q8CG50;Q91ZR1;Q8BHC1;Q8BHD0;Q9CZT8;P63011;P62823;O35963;P35283;Q504M8	P61027;Q3TYH2;Q8K386	Ras-related protein Rab-10;Ras-related protein Rab-15	Rab10;Rab15
24.5949	24.937	23.1364	23.9404	25.0726	24.6087	3	19.3	23.603	29.962	14		0.646749	0.317839	P61028	P61028	Ras-related protein Rab-8B	Rab8b
23.9515	24.2665	24.5152	24.2624	24.3638	24.5157	1	7.5	16.659	1.7692	5		0.488846	0.136238	Q6ZWY6;P62838;P61079	Q6ZWY6;P62838;P61079	Ubiquitin-conjugating enzyme E2 D2B;Ubiquitin-conjugating enzyme E2 D2;Ubiquitin-conjugating enzyme E2 D3	Ube2d2b;Ube2d2;Ube2d3
27.2386	27.1058	27.0005	26.7239	26.9626	26.7984	6	37.2	20.9	42.109	51		0.0437646	-0.286686	P61082;F7CDT0;F6WMC0;F6YXS3;G5E919	P61082;F7CDT0;F6WMC0;F6YXS3	NEDD8-conjugating enzyme Ubc12	Ube2m
28.2353	27.8403	27.8669	27.2629	27.3806	27.3429	6	33	22.406	54.926	64		0.00784336	-0.652042	P61087;D3Z4U3;F8WIC2	P61087;D3Z4U3	Ubiquitin-conjugating enzyme E2 K	Ube2k
28.6396	28.5756	28.4559	28.0826	28.1223	28.0897	5	43.4	17.138	43.476	92		0.0011443	-0.458792	P61089;A0A087WPV1	P61089	Ubiquitin-conjugating enzyme E2 N	Ube2n
27.5119	27.9041	27.9869	27.5307	27.5292	27.407	7	24.1	44.76	80.794	92		0.109593	-0.312009	P61161	P61161	Actin-related protein 2	Actr2
26.8872	26.6061	26.153	25.5476	25.7429	25.7808	3	16.2	42.613	21.511	19		0.0190602	-0.858344	P61164	P61164	Alpha-centractin	Actr1a
27.184	27.2307	26.9774	26.4993	26.3907	26.4397	11	34.3	51.596	67.364	71		0.00121021	-0.687487	P61202;P61202-2;A2AQE4	P61202;P61202-2;A2AQE4	COP9 signalosome complex subunit 2	Cops2
27.2376	27.6148	27.4348	26.7627	27.0534	27.2885	1	8.3	20.697	8.5312	40		0.102794	-0.39421	P84078;P61205;Q8BSL7;E9Q2C2	P84078;P61205;Q8BSL7	ADP-ribosylation factor 1;ADP-ribosylation factor 3;ADP-ribosylation factor 2	Arf1;Arf3;Arf2
29.7935	29.6924	29.4955	29.0423	28.9352	29.028	18	39.9	67.314	222.94	240		0.00215959	-0.658629	P61222	P61222	ATP-binding cassette sub-family E member 1	Abce1
24.9628	25.1819	26.2605	28.5729	28.6585	28.4699	6	33.1	17.258	44.2	48	+	0.00156417	3.09871	P61255;B1ARA3;B1ARA5	P61255;B1ARA3;B1ARA5	60S ribosomal protein L26	Rpl26
28.403	28.4769	28.0387	27.7621	27.7092	27.6753	9	52.8	29.506	56.651	137		0.0127704	-0.590663	P61290;A2A4J1;A2A4J3	P61290;A2A4J1;A2A4J3	Proteasome activator complex subunit 3	Psme3
26.5461	26.5318	26.0497	25.6776	25.5107	25.8701	4	37	17.163	14.056	24		0.0234331	-0.689746	P61327;A0A023T778;Q9CQL1;G3UZW7;G3UYI5	P61327;A0A023T778;Q9CQL1;G3UZW7;G3UYI5	Protein mago nashi homolog;Protein mago nashi homolog 2	Magoh;2010012C16Rik;Magohb
28.492	28.6939	28.9588	28.6723	28.6398	28.7239	5	42.6	15.798	81.896	97		0.805037	-0.0362218	P61358;A2A4Q0	P61358	60S ribosomal protein L27	Rpl27
24.0418	25.3547	25.4137	26.9306	27.0917	27.1926	4	50	10.275	44.41	35		0.00930922	2.13488	P61514	P61514	60S ribosomal protein L37a	Rpl37a
25.1328	25.7287	25.6337	26.8865	26.9164	26.5308	6	15.1	52.264	15.075	28		0.00453306	1.27952	P61620;A2ATT9;Q9CYJ6;Q9JLR1	P61620	Protein transport protein Sec61 subunit alpha isoform 1	Sec61a1
21.3816	21.0303	24.201	25.1743	25.1563	25.1429	1	5.6	20.396	7.267	8		0.0422552	2.95354	P61750;E9Q798;F6UFB9	P61750;E9Q798	ADP-ribosylation factor 4	Arf4
25.1476	25.2825	25.7365	26.039	26.3889	26.178	4	25.5	22.435	20.806	21		0.016615	0.813116	P61759;Q3TIR6	P61759;Q3TIR6	Prefoldin subunit 3	Vbp1
25.487	26.0778	26.2853	26.599	26.5342	26.6274	4	35.4	12.497	14.084	34		0.057237	0.636878	P61804	P61804	Dolichyl-diphosphooligosaccharide--protein glycosyltransferase subunit DAD1	Dad1
28.2471	28.0533	27.5447	27.7138	27.1592	27.6325	3	24.9	20.198	53.529	33		0.175485	-0.44652	P61924	P61924	Coatomer subunit zeta-1	Copz1
26.7884	26.7277	26.3356	26.2925	26.1389	26.129	2	50.6	9.1175	17.151	16		0.0467922	-0.430401	P61961;H7BWZ1;D3YW97	P61961;H7BWZ1;D3YW97	Ubiquitin-fold modifier 1	Ufm1
24.2729	23.586	23.0718	23.1981	22.9259	23.467	4	13.7	38.926	8.1628	18		0.306611	-0.446584	P61963	P61963	DDB1- and CUL4-associated factor 7	Dcaf7
22.516	23.9132	24.3019	23.8644	24.223	24.1699	3	12.3	36.588	8.5052	11		0.410174	0.508707	P61965;F6Q3W0	P61965;F6Q3W0	WD repeat-containing protein 5	Wdr5
24.2421	23.8319	24.2453	23.6703	23.7828	22.7842	2	15.8	18.733	82.973	11		0.114088	-0.694003	P61967	P61967	AP-1 complex subunit sigma-1A	Ap1s1
24.8468	24.6664	24.288	23.7977	23.8083	23.8262	3	44.9	14.478	13.937	26		0.00871309	-0.789658	P61971	P61971	Nuclear transport factor 2	Nutf2
29.7112	29.9464	30.7869	31.4436	31.4537	31.3624	1	7.8	50.976	288.53	515		0.017843	1.27172	P61979;P61979-2;D3YWG1;H3BLL4;H3BK96	P61979;P61979-2;D3YWG1;H3BLL4;H3BK96	Heterogeneous nuclear ribonucleoprotein K	Hnrnpk;Gm7964
29.0029	28.5358	29.0454	29.3892	29.0504	29.2253	5	25.1	28.302	172.28	101		0.131251	0.360305	P61982	P61982	14-3-3 protein gamma;14-3-3 protein gamma, N-terminally processed	Ywhag
24.058	24.1911	23.8147	23.7046	23.4328	23.949	6	32.8	23.399	27.241	27		0.153736	-0.325798	P62071;P10833	P62071	Ras-related protein R-Ras2	Rras2
24.1272	24.2099	23.9327	23.324	23.2784	23.259	2	23.3	10.333	20.422	16		0.000681008	-0.802816	P62073	P62073	Mitochondrial import inner membrane translocase subunit Tim10	Timm10
27.3875	27.0312	26.7193	26.264	26.4913	26.2158	5	58.9	10.458	29.078	32		0.0266553	-0.722292	P62075	P62075	Mitochondrial import inner membrane translocase subunit Tim13	Timm13
23.4143	21.5363	21.3505	23.7329	23.8175	23.6664	2	28.9	9.2864	6.8498	7		0.0681755	1.63861	P62077	P62077	Mitochondrial import inner membrane translocase subunit Tim8 B	Timm8b
30.4234	30.869	30.7701	30.3682	30.1285	30.2109	9	59.8	22.127	101.32	138		0.0413252	-0.451639	P62082;F6SVV1	P62082;F6SVV1	40S ribosomal protein S7	Rps7;Gm9493
25.2846	25.228	25.2535	24.4668	24.1155	24.3158	3	9.7	37.54	6.6484	17		0.000751539	-0.955978	P62137	P62137	Serine/threonine-protein phosphatase PP1-alpha catalytic subunit	Ppp1ca
25.2353	25.1621	24.7912	24.4705	24.4303	25.0133	2	7	37.186	20.893	23		0.14216	-0.424857	P62141	P62141	Serine/threonine-protein phosphatase PP1-beta catalytic subunit	Ppp1cb
28.8805	28.8392	28.495	28.2046	28.1888	28.1619	15	41.6	49.184	184.08	169		0.0107945	-0.55315	P62192	P62192	26S protease regulatory subunit 4	Psmc1
29.1292	29.1515	29.0333	28.6245	28.5511	28.5478	19	52.7	45.626	182.74	211		0.000273612	-0.53019	P62196;Q8K1K2	P62196;Q8K1K2	26S protease regulatory subunit 8	Psmc5
30.1713	30.086	29.94	29.7704	29.7817	29.7396	9	53	16.837	293.86	200		0.0117445	-0.301846	P62204;Q3UKW2;Q9D6P8;G3UX57	P62204;Q3UKW2	Calmodulin	Calm1
30.763	30.7046	30.5442	30.1104	29.9251	29.9925	8	43.8	24.205	130.77	379		0.00146721	-0.661285	P62242	P62242	40S ribosomal protein S8	Rps8
23.8357	23.7647	23.4752	23.0692	23.1455	23.0905	2	16.5	19.509	15.472	15		0.00633053	-0.590123	P62254	P62254	Ubiquitin-conjugating enzyme E2 G1;Ubiquitin-conjugating enzyme E2 G1, N-terminally processed	Ube2g1
31.2138	31.177	31.3402	31.4389	31.4595	31.4044	15	63.9	29.174	274.37	554		0.0214317	0.190568	P62259;D6REF3;F6WA09	P62259	14-3-3 protein epsilon	Ywhae
30.3996	30.0077	29.8407	29.2948	29.4509	29.4013	4	29.8	16.273	98.457	174		0.0151731	-0.700338	P62264;D3YVF4;D3Z7I1	P62264;D3YVF4;D3Z7I1	40S ribosomal protein S14	Rps14
22.0455	22.1394	21.9868	28.4167	27.7899	27.8908	5	29.4	15.807	14.862	24	+	7.37613e-06	5.97521	P62267	P62267	40S ribosomal protein S23	Rps23
23.0501	22.7287	19.1506	25.5546	25.4543	24.3384	2	32.1	6.6767	4.1919	5		0.0568169	3.47264	P62274	P62274	40S ribosomal protein S29	Rps29
27.3037	27.4402	29.1253	30.2466	30.2874	30.136	11	55.7	18.431	42.029	148		0.0181699	2.26691	P62281	P62281	40S ribosomal protein S11	Rps11
30.9772	31.1263	31.0034	30.3342	30.2491	30.4028	7	43	17.222	45.249	161		0.00038053	-0.706935	P62301	P62301	40S ribosomal protein S13	Rps13
25.9109	25.3973	24.971	24.5621	24.486	24.7626	2	25	10.803	8.3599	23		0.0442329	-0.822808	P62305;E9Q0W8;E9Q4F4	P62305;E9Q0W8;E9Q4F4	Small nuclear ribonucleoprotein E	Snrpe
27.7638	28.2419	27.4257	27.3569	27.6176	27.2799	3	39.5	9.7251	61.322	37		0.202773	-0.392342	P62307	P62307	Small nuclear ribonucleoprotein F	Snrpf
23.5524	23.732	22.023	23.1593	23.5093	24.207	2	25	8.496	2.7055	7		0.449013	0.522758	P62309	P62309	Small nuclear ribonucleoprotein G	Snrpg
27.001	26.8846	26.6006	26.3056	26.2229	26.4126	2	32.4	11.845	12.829	18		0.0170728	-0.51501	P62311	P62311	U6 snRNA-associated Sm-like protein LSm3	Lsm3
20.4547	21.2639	23.7131	24.3114	24.1838	24.2214	1	13.8	9.1275	3.7232	4		0.0684185	2.42828	P62313	P62313	U6 snRNA-associated Sm-like protein LSm6	Lsm6
26.2148	26.1222	25.9332	25.661	25.5849	25.3547	4	37.8	13.281	12.449	33		0.010874	-0.556539	P62315	P62315	Small nuclear ribonucleoprotein Sm D1	Snrpd1
28.1721	27.0175	27.1988	27.9341	27.8162	28.0029	4	30.5	13.527	43.891	46		0.27797	0.454883	P62317;D3Z5N9	P62317;D3Z5N9	Small nuclear ribonucleoprotein Sm D2	Snrpd2;Gm5449
24.2295	24.4418	24.7693	24.4215	24.4111	24.1648	1	7.9	13.916	5.0644	8		0.453329	-0.147704	P62320	P62320	Small nuclear ribonucleoprotein Sm D3	Snrpd3
28.0196	28.2253	27.3939	27.1173	26.8552	27.0195	1	20.9	9.9374	48.935	7		0.0279267	-0.882237	P62322	P62322	U6 snRNA-associated Sm-like protein LSm5	Lsm5
25.8059	25.7111	25.2655	25.3114	25.0913	25.1476	2	20.6	20.082	12.061	26		0.0836841	-0.410739	P62331	P62331	ADP-ribosylation factor 6	Arf6
28.7579	28.8764	28.5561	28.1314	28.1584	28.0521	14	46	44.172	157.08	135		0.00336572	-0.616171	P62334	P62334	26S protease regulatory subunit 10B	Psmc6
20.4172	19.8506	21.5452	22.419	22.3756	21.9792	1	7	20.886	3.5234	3		0.0330183	1.65358	P62340	P62340	TATA box-binding protein-like protein 1	Tbpl1
25.1335	24.6019	24.5718	24.1101	24.3394	24.4883	4	59.4	10.99	19.808	26		0.0987819	-0.456458	P62627;A2AVR9	P62627;A2AVR9	Dynein light chain roadblock-type 1	Dynlrb1
31.1126	31.1307	31.0295	30.4752	30.4555	30.5103	16	55.5	29.597	108.35	329		6.35635e-05	-0.6106	P62702;Q3V1Z5;V9GWY0	P62702;Q3V1Z5;V9GWY0	40S ribosomal protein S4, X isoform;40S ribosomal protein S4	Rps4x;Rps4l;Gm15013
26.9638	27.1857	28.8156	28.7027	28.6509	28.8266	4	24.4	20.732	50.127	78		0.141495	1.07167	P62717;F6YJW4	P62717	60S ribosomal protein L18a	Rpl18a
29.7296	29.7756	30.2477	30.2331	30.309	30.2367	5	32.1	17.695	30.821	130		0.110626	0.341958	P62751;D3YTY6	P62751	60S ribosomal protein L23a	Rpl23a
30.4247	30.64	30.4364	29.9682	29.8585	30.26	5	19.7	28.68	68.931	171		0.0273037	-0.471461	P62754	P62754	40S ribosomal protein S6	Rps6
27.9117	27.9342	27.8473	27.244	27.3418	27.4739	2	22	12.861	63.883	34		0.00159822	-0.544476	P62774	P62774	Myotrophin	Mtpn
25.5577	25.3608	25.7103	25.7184	26.3455	26.0095	4	33	11.367	8.5505	31		0.0810752	0.481546	P62806	P62806	Histone H4	Hist1h4a
28.5336	28.1747	27.9454	27.6953	27.6461	27.6078	13	30.9	56.55	64.778	119		0.0303902	-0.568185	P62814;Q91YH6	P62814	V-type proton ATPase subunit B, brain isoform	Atp6v1b2
28.5238	28.4311	28.1367	27.8276	27.4535	27.5757	1	5.9	22.677	45.892	43		0.00971511	-0.744954	P62821	P62821	Ras-related protein Rab-1A	Rab1A
29.9245	30.0173	30.2255	29.8271	30.2493	30.2826	9	44.9	24.423	42.322	161		0.728243	0.0639229	P62827;Q14AA6;Q61820	P62827;Q14AA6	GTP-binding nuclear protein Ran	Ran;1700009N14Rik
30.9703	30.8539	30.2516	30.2199	30.2848	30.1507	4	37.9	14.865	82.736	184		0.104319	-0.473431	P62830;A2A6F8	P62830	60S ribosomal protein L23	Rpl23
24.0044	23.3981	23.29	22.7926	22.7	23.1246	1	7.1	20.987	12.714	12		0.0545594	-0.691724	P62835	P62835	Ras-related protein Rap-1A	Rap1a
27.2586	27.7649	28.619	27.9207	27.7938	27.8035	4	26.9	15.069	26.022	96		0.922103	-0.0415414	P62849-2;P62849-3;P62849	P62849-2;P62849-3;P62849	40S ribosomal protein S24	Rps24
30.2136	30.3526	30.1171	29.5898	29.8239	29.8486	5	29.6	13.742	21.846	133		0.011495	-0.473635	P62852	P62852	40S ribosomal protein S25	Rps25
28.4755	28.4001	28.2027	27.9209	28.7526	28.0122	2	20.9	13.015	30.352	84		0.659755	-0.130835	P62855	P62855	40S ribosomal protein S26	Rps26
27.6895	27.71	27.4907	27.2726	27.1133	27.195	2	8.3	14.416	6.4582	51		0.00645389	-0.436452	Q642K5;P62862	Q642K5;P62862	40S ribosomal protein S30	Fau
26.628	26.7784	27.1724	27.2832	26.9864	26.8731	8	78	13.17	29.337	37		0.407233	0.188	P62869	P62869	Transcription elongation factor B polypeptide 2	Tceb2
25.8723	25.3027	25.3412	24.3738	24.7095	24.6709	2	7.6	37.377	49.718	21		0.0122609	-0.920667	P62874;H3BLF7;H3BKR2	P62874;H3BLF7;H3BKR2	Guanine nucleotide-binding protein G(I)/G(S)/G(T) subunit beta-1	Gnb1
23.5507	24.0184	25.6737	25.2003	25.2728	25.2906	1	16.7	12.274	48.088	28		0.262334	0.840303	P62878	P62878	E3 ubiquitin-protein ligase RBX1;E3 ubiquitin-protein ligase RBX1, N-terminally processed	Rbx1
26.706	26.2354	25.9182	25.5076	25.5281	25.5921	3	11.5	37.331	92.093	48		0.0319523	-0.74391	P62880;D3Z1T4;D3Z1M1;E9QKR0;E9PWM7;D3YZX3;P29387;A0A0A6YVN9;V9GWY1	P62880;D3Z1T4;D3Z1M1;E9QKR0;E9PWM7;D3YZX3;P29387	Guanine nucleotide-binding protein G(I)/G(S)/G(T) subunit beta-2;Guanine nucleotide-binding protein subunit beta-4	Gnb2;Gnb4
29.0632	29.0153	28.6295	28.2196	28.2903	28.2158	6	59.1	12.784	63.001	118		0.00903717	-0.660787	P62889	P62889	60S ribosomal protein L30	Rpl30
20.8005	23.7013	25.7214	25.9496	24.8723	25.7862	1	19.6	6.4066	3.4054	8		0.220445	2.12827	P62892	P62892	60S ribosomal protein L39	Rpl39
28.833	27.9501	28.0486	28.5549	28.5443	28.734	4	32.8	14.463	21.781	82		0.308046	0.333796	P62900;A0A0A6YX26;A0A0A6YXL3	P62900;A0A0A6YX26;A0A0A6YXL3	60S ribosomal protein L31	Rpl31
31.4559	31.5979	31.7686	30.9221	31.1529	31.0983	15	67.1	26.674	130.29	502		0.00853855	-0.549684	P62908;D3YV43	P62908;D3YV43	40S ribosomal protein S3	Rps3
28.4946	28.5862	28.2822	28.0346	27.9019	28.1376	6	35.6	15.86	50.254	85		0.0190563	-0.429645	P62911	P62911	60S ribosomal protein L32	Rpl32
25.8431	25.4037	25.2417	24.4242	24.5918	24.631	6	30.4	34.819	66.421	36		0.00764411	-0.947177	P62915	P62915	Transcription initiation factor IIB	Gtf2b
28.2197	28.9343	30.0574	30.8465	30.7018	30.8814	5	25.3	28.024	141.99	189		0.031818	1.73943	P62918	P62918	60S ribosomal protein L8	Rpl8
28.9591	29.4	30.1456	30.8202	30.7819	30.7535	14	53.1	35.73	323.31	274		0.0208139	1.28364	P62960;A2BGG7;A0A0A0MQD2;B2RUF0;Q9Z2C8-2;Q9Z2C8	P62960;A2BGG7	Nuclease-sensitive element-binding protein 1	Ybx1
31.0394	30.4265	31.0108	30.7385	30.979	30.9484	6	48.1	17.951	89.022	256		0.782506	0.0630385	P62983;A0A0A6YW67;E9Q9J0;E9Q4P0;E9Q5F6;E9QNP0;Q5SX22;P62984;P0CG49;P0CG50;J3QK04;D3YYZ2	P62983;A0A0A6YW67;E9Q9J0;E9Q4P0;E9Q5F6;E9QNP0;Q5SX22;P62984;P0CG49;P0CG50;J3QK04	Ubiquitin-40S ribosomal protein S27a;Ubiquitin;40S ribosomal protein S27a;Ubiquitin-60S ribosomal protein L40;Ubiquitin;60S ribosomal protein L40;Polyubiquitin-B;Ubiquitin;Polyubiquitin-C;Ubiquitin;Ubiquitin-related 1;Ubiquitin-related 2	Rps27a;Uba52;Kxd1;Ubc;Ubb;Gm7808
25.8038	25.8924	25.6131	25.0512	25.0891	25.1529	3	11.8	33.665	15.129	48		0.00155104	-0.672049	P62996;F8WJG3;P62996-2	P62996;F8WJG3	Transformer-2 protein homolog beta	Tra2b
27.3516	27.1689	27.1258	26.7791	26.9325	26.7451	3	17.5	23.432	36.964	63		0.0116609	-0.39658	Q3TLP8;P63001;P60764;A2AC13	Q3TLP8;P63001;P60764;A2AC13	Ras-related C3 botulinum toxin substrate 1;Ras-related C3 botulinum toxin substrate 3	Rac1;Rac3
25.8532	26.2119	27.2481	27.0869	27.0541	27.1042	6	21.7	46.67	87.395	68		0.198631	0.644	P63005;P63005-2;Q5SW16	P63005;P63005-2;Q5SW16	Platelet-activating factor acetylhydrolase IB subunit alpha	Pafah1b1
33.8161	33.7907	33.7976	33.3668	33.4245	33.5014	26	53.9	70.87	323.31	1901		0.000734402	-0.370536	P63017;Q504P4;P17156;D3Z5E2;D3YW43;P16627;Q61696;P17879	P63017;Q504P4	Heat shock cognate 71 kDa protein	Hspa8
26.0504	25.7279	25.5084	25.17	25.5322	25.2804	3	47.6	11.48	54.463	44		0.0845303	-0.434705	P63024;B0QZN5;P63044	P63024	Vesicle-associated membrane protein 3	Vamp3
28.8725	28.8887	28.4738	27.908	28.0612	28.3125	3	19.8	19.462	47.141	97		0.022317	-0.651083	P63028;D3YU75	P63028	Translationally-controlled tumor protein	Tpt1
28.2129	27.9865	27.8377	27.2593	27.329	27.2712	10	38.8	44.868	46.351	85		0.00284321	-0.725924	P63037;B1AXY1;B1AXY0;B1AXX9	P63037;B1AXY1	DnaJ homolog subfamily A member 1	Dnaja1
32.4994	32.4121	32.1458	31.5413	31.5761	31.6193	29	62	60.955	323.31	871		0.0020613	-0.773554	P63038;P63038-2;D3Z2F2;D3Z7J9	P63038;P63038-2	60 kDa heat shock protein, mitochondrial	Hspd1
24.857	25.2512	26.2051	25.9737	26.0323	26.0442	6	36.4	25.053	34.173	53		0.222074	0.578998	P63073	P63073	Eukaryotic translation initiation factor 4E	Eif4e
28.9222	28.8663	28.6639	28.1238	28.1819	28.2007	6	22.6	41.275	57.492	97		0.00136947	-0.648632	P63085;F6VEI7	P63085	Mitogen-activated protein kinase 1	Mapk1
27.8341	27.7364	27.6546	27.1361	27.0164	27.1894	3	7.4	36.983	102.88	111		0.000998261	-0.627704	P63087;P63087-2	P63087;P63087-2	Serine/threonine-protein phosphatase PP1-gamma catalytic subunit	Ppp1cc
20.8948	22.8486	23.2716	23.4994	23.7465	23.8404	3	10.8	44.178	7.4992	11		0.140197	1.3571	Z4YKV1;P63094-2;P63094;Q6R0H7-4;Q6R0H7;P63094-3;Q66L47;Q8CGK7	Z4YKV1;P63094-2;P63094;Q6R0H7-4;Q6R0H7;P63094-3;Q66L47;Q8CGK7	Guanine nucleotide-binding protein G(s) subunit alpha isoforms short;Guanine nucleotide-binding protein G(s) subunit alpha isoforms XLas;Guanine nucleotide-binding protein G(olf) subunit alpha	Gnas;Gnal
29.9775	30.2822	31.0925	31.931	32.5866	32.1748	12	55.5	27.771	323.31	313		0.00974991	1.78008	P63101;D3YXN6;D3YXF4;D3YW45	P63101	14-3-3 protein zeta/delta	Ywhaz
25.5957	25.4032	25.6881	25.5594	25.3496	25.2886	9	16.7	83.415	18.45	20		0.236811	-0.163126	P63154	P63154	Crooked neck-like protein 1	Crnkl1
28.7938	29.5733	29.9979	30.1613	30.2414	30.2734	8	29.3	24.893	136.27	213		0.0952621	0.770365	P63158;D3YZ18;D3YVC6	P63158;D3YZ18	High mobility group protein B1	Hmgb1
22.0369	21.5975	24.3358	23.3221	23.3448	23.7004	3	27.7	11.557	8.9606	5		0.404365	0.799015	P63166;A0A087WRQ4	P63166;A0A087WRQ4	Small ubiquitin-related modifier 1	Sumo1
25.8844	25.4878	24.7962	24.3467	24.179	24.3282	1	24.7	10.366	54.612	12		0.026602	-1.10484	P63168	P63168	Dynein light chain 1, cytoplasmic	Dynll1
23.0159	23.2476	22.1633	21.8411	21.5551	22.4058	2	39.4	7.8501	7.4888	3		0.101932	-0.874929	P63213	P63213	Guanine nucleotide-binding protein G(I)/G(S)/G(O) subunit gamma-2	Gng2
35.0554	35.0153	34.8061	34.2798	34.2843	34.3003	1	4.5	41.792	323.31	2722		0.000981541	-0.670795	P63260;G3UYG0;B1ATY1;F8WGM8	P63260	Actin, cytoplasmic 2;Actin, cytoplasmic 2, N-terminally processed	Actg1
29.698	29.6991	29.6565	29.2933	29.2788	29.3957	7	56.3	15.524	84.31	89		0.000777211	-0.361922	P63276	P63276	40S ribosomal protein S17	Rps17
23.3549	23.9013	23.6238	23.3019	23.0568	23.4262	2	14.1	23.553	3.1251	4		0.129293	-0.365005	P63321	P63321	Ras-related protein Ral-A	Rala
28.2425	28.5876	27.8323	27.4193	27.6174	27.6537	6	34.5	18.916	48.641	198		0.0460937	-0.657357	P63325;Q3UW83	P63325;Q3UW83	40S ribosomal protein S10	Rps10
20.8131	20.2311	21.9678	19.6887	20.4459	24.8528	2	5.3	57.614	4.4418	1		0.716507	0.658487	P63328-2;P63328	P63328-2;P63328	Serine/threonine-protein phosphatase 2B catalytic subunit alpha isoform	Ppp3ca
27.1533	26.9581	26.5517	25.8042	26.012	26.1666	8	39.8	35.608	48.296	52		0.0122751	-0.893477	P63330;P62715	P63330;P62715	Serine/threonine-protein phosphatase 2A catalytic subunit alpha isoform;Serine/threonine-protein phosphatase 2A catalytic subunit beta isoform	Ppp2ca;Ppp2cb
29.5714	29.5601	29.3062	29.2808	29.0447	29.2643	15	63.2	29.82	86.599	134		0.0703001	-0.282632	P67778;Q5SQG5	P67778;Q5SQG5	Prohibitin	Phb
29.5739	29.8004	29.7845	29.3641	29.5427	29.4721	4	50.8	14.759	68.652	110		0.0440273	-0.25997	P67984	P67984	60S ribosomal protein L22	Rpl22
31.3415	31.0796	30.811	29.8919	29.9871	30.2608	1	4.2	42.051	59.246	228		0.0054818	-1.03076	P68134;P68033;P63268;P62737;D3YZY0;D3Z2K3	P68134;P68033;P63268;P62737;D3YZY0;D3Z2K3	Actin, alpha skeletal muscle;Actin, alpha cardiac muscle 1;Actin, gamma-enteric smooth muscle;Actin, aortic smooth muscle	Acta1;Actc1;Actg2;Acta2
29.1273	28.7298	28.3138	28.2813	28.0657	28.208	6	47.4	17.861	42.444	78		0.0911536	-0.538673	P68037;D3YZS3	P68037;D3YZS3	Ubiquitin-conjugating enzyme E2 L3	Ube2l3
30.5184	30.5147	30.2048	29.7028	29.745	29.8406	15	62.5	35.076	228.9	435		0.00433846	-0.649835	P68040	P68040	Guanine nucleotide-binding protein subunit beta-2-like 1;Guanine nucleotide-binding protein subunit beta-2-like 1, N-terminally processed	Gnb2l1
26.5452	26.2422	26.222	26.1683	26.4518	25.8932	3	9.3	46.013	31.506	30		0.43802	-0.16537	P68181-4;P68181-2;P68181-3;P68181	P68181-4;P68181-2;P68181-3;P68181	cAMP-dependent protein kinase catalytic subunit beta	Prkacb
32.2528	32.1424	31.7942	31.6111	31.5553	31.5945	3	12.1	49.83	323.31	1162		0.0267448	-0.476161	P68372;Q9D6F9;CON__ENSEMBL:ENSBTAP00000025008;A2AQ07;G3UZR1	P68372;Q9D6F9	Tubulin beta-4B chain;Tubulin beta-4A chain	Tubb4b;Tubb4a
32.8869	32.6972	32.5031	32.1188	32.0557	32.0949	1	4.2	49.909	227.47	760		0.00570749	-0.605975	P68373	P68373	Tubulin alpha-1C chain	Tuba1c
27.6084	27.7582	28.7679	28.961	29.0567	29.0451	8	36.6	28.211	247.66	147		0.0557168	0.976079	P68510	P68510	14-3-3 protein eta	Ywhah
25.9831	26.5088	26.2574	26.1034	25.9207	25.6544	7	32.8	28.78	23.843	58		0.149027	-0.356923	P70122;F6TN03;D6REV5	P70122;F6TN03	Ribosome maturation protein SBDS	Sbds
30.6203	30.4844	30.2248	29.8423	29.706	29.8771	21	29.7	97.183	120.88	177		0.00754838	-0.634696	P70168	P70168	Importin subunit beta-1	Kpnb1
25.5575	25.1197	26.0789	27.0297	28.0693	27.5389	7	19.9	29.891	15.974	36		0.00865733	1.96059	P70195	P70195	Proteasome subunit beta type-7	Psmb7
19.8059	20.3229	21.9762	23.8392	24.2765	24.1166	2	13.5	25.492	13.284	3	+	0.00717011	3.37578	P70202	P70202	Latexin	Lxn
20.9335	21.3226	20.9255	19.633	20.9139	21.2919	1	2.3	91.534	2.058	1		0.436893	-0.447615	P70218	P70218	Mitogen-activated protein kinase kinase kinase kinase 1	Map4k1
23.5916	23.2966	22.8698	22.7343	22.6606	22.6369	1	0.9	304.27	4.7669	2		0.0530064	-0.575365	P70227	P70227	Inositol 1,4,5-trisphosphate receptor type 3	Itpr3
24.4799	24.2554	24.0488	23.96	23.9964	23.7114	3	15.2	26.215	6.4357	4		0.0722721	-0.372129	P70245;A2AC29	P70245;A2AC29	3-beta-hydroxysteroid-Delta(8),Delta(7)-isomerase	Ebp
23.374	23.3995	24.7267	24.2378	24.5037	24.3124	3	14.1	24.967	13.752	18		0.31733	0.517912	P70280	P70280	Vesicle-associated membrane protein 7	Vamp7
24.0556	23.3687	24.1746	23.829	22.9516	23.2581	3	12.3	55.302	14.785	7		0.221471	-0.520041	P70288;Q8BQ10	P70288;Q8BQ10	Histone deacetylase 2	Hdac2
24.8967	24.6837	24.0675	23.8587	23.7969	23.8982	2	7.1	49.35	8.8242	13		0.0494056	-0.698037	Q3U3K9;P70295	Q3U3K9;P70295	Ancient ubiquitous protein 1	Aup1
29.7585	29.4936	29.2682	28.8469	28.674	28.8114	7	65.8	20.83	127.7	73		0.00850161	-0.729311	P70296;D3Z1V4;D6RHS6	P70296;D3Z1V4;D6RHS6	Phosphatidylethanolamine-binding protein 1;Hippocampal cholinergic neurostimulating peptide	Pebp1
24.8762	24.7274	24.3527	24.2144	24.1381	24.2002	4	15.4	51.144	35.908	21		0.041101	-0.467939	Q3UGN9;P70297;A2ARJ0;A0A0A6YVP6	Q3UGN9;P70297	Signal transducing adapter molecule 1	Stam
23.483	23.878	23.2376	23.3374	23.1628	23.0585	6	12.6	77.566	10.072	13		0.163758	-0.346625	P70302	P70302	Stromal interaction molecule 1	Stim1
25.5934	25.4227	24.9233	24.6298	24.7491	24.8208	5	15.5	57.465	17.949	21		0.0498479	-0.579872	P70303-3;P70303-2;P70303	P70303-3;P70303-2;P70303	CTP synthase 2	Ctps2
27.4084	27.5764	27.1976	26.946	27.0546	27.0943	12	46.5	54.191	151.25	75		0.0373976	-0.362492	P70315	P70315	Wiskott-Aldrich syndrome protein homolog	Was
25.6115	25.494	24.85	24.5537	24.486	24.8603	4	17.1	41.53	15.84	20		0.0598708	-0.685179	Q921W2;P70318;D6RGU1;Q8CII5;G5E8L2;Q80ZW7	Q921W2;P70318;D6RGU1;Q8CII5;G5E8L2;Q80ZW7	Nucleolysin TIAR	Tial1;Tia1
25.0046	24.6919	24.6208	24.2902	24.3104	24.3681	4	13.1	49.279	22.319	6		0.0201085	-0.449552	P70333	P70333	Heterogeneous nuclear ribonucleoprotein H2;Heterogeneous nuclear ribonucleoprotein H2, N-terminally processed	Hnrnph2
21.9596	23.3594	23.1273	23.0978	23.3653	23.8905	4	3.7	158.04	7.5979	7		0.265684	0.63577	P70335-2;P70335	P70335-2;P70335	Rho-associated protein kinase 1	Rock1
24.4916	24.6333	24.7985	25.5493	25.5221	25.4474	9	10.2	160.58	47.933	22		0.000767613	0.865151	P70336;P70336-2;F8VPK5	P70336;P70336-2;F8VPK5	Rho-associated protein kinase 2;Rho-associated protein kinase	Rock2
26.3418	26.8362	27.7716	27.1777	27.5542	27.3862	4	65.1	13.777	26.927	41		0.41938	0.389488	P70349;B0R1E3	P70349;B0R1E3	Histidine triad nucleotide-binding protein 1	Hint1
25.8476	25.2116	24.9883	24.9161	24.9195	24.8105	3	13	34.481	13.423	30		0.146688	-0.467116	P70362	P70362	Ubiquitin fusion degradation protein 1 homolog	Ufd1l
27.8689	27.6036	27.4409	27.0793	27.0644	26.9939	10	42.6	36.169	77.184	103		0.00970687	-0.591948	P70372	P70372	ELAV-like protein 1	Elavl1
26.024	26.3829	26.2191	25.8221	25.6513	25.8706	17	16.5	153.54	49.329	35		0.0256392	-0.427324	Q5SV02;P70388;P70388-2;E9PUJ2;A8Y5I3;P70388-4;P70388-3	Q5SV02;P70388;P70388-2;E9PUJ2;A8Y5I3	DNA repair protein RAD50	Rad50
25.3194	25.169	25.2662	24.7473	24.795	24.809	14	7	290.21	31.778	33		0.000612434	-0.46777	Q4FE56;P70398;E9PWA9;G3UZS3;G3UY52;F8VPU6	Q4FE56;P70398	Ubiquitin carboxyl-terminal hydrolase;Probable ubiquitin carboxyl-terminal hydrolase FAF-X	Usp9x
23.799	24.0039	22.839	22.6879	23.4069	22.572	5	4.3	206.96	22.227	11		0.21227	-0.658353	P70399-3;P70399;A2AU89;A2AU91;P70399-2;F6S5E4;F6QNC8;A2AU90	P70399-3;P70399;A2AU89;A2AU91	Tumor suppressor p53-binding protein 1	Tp53bp1;Trp53bp1
27.1791	27.0512	26.8007	26.288	26.3515	26.1511	6	31.6	42.785	149.31	73		0.00404595	-0.746812	P70404	P70404	Isocitrate dehydrogenase [NAD] subunit gamma 1, mitochondrial	Idh3g
23.0612	24.5258	25.1356	26.8	27.2139	27.0885	10	40	38.6	77.846	41		0.0112416	2.79328	P70441	P70441	Na(+)/H(+) exchange regulatory cofactor NHE-RF1	Slc9a3r1
25.8664	25.5707	25.4049	24.792	24.9259	24.7941	5	44.1	21.951	11.592	11		0.00544176	-0.776651	P70444;D3Z463	P70444	BH3-interacting domain death agonist;BH3-interacting domain death agonist p15;BH3-interacting domain death agonist p13;BH3-interacting domain death agonist p11	Bid
22.7274	22.9932	23.7052	25.4342	25.8746	25.754	3	47.5	12.898	41.974	14	+	0.00135458	2.54562	P70445	P70445	Eukaryotic translation initiation factor 4E-binding protein 2	Eif4ebp2
20.9895	19.9628	22.5592	22.6187	22.6397	22.3511	1	6.4	34.165	5.3887	5		0.14695	1.36598	P70452	P70452	Syntaxin-4	Stx4
24.345	24.778	26.4306	27.406	27.8237	27.8887	12	33.1	39.666	112.37	37		0.0181397	2.52159	P70460	P70460	Vasodilator-stimulated phosphoprotein	Vasp
29.3526	29.4808	29.3942	28.8899	28.7749	28.813	4	25.6	23.384	218.76	175		0.000325607	-0.583259	Q60817;P70670	Q60817;P70670	Nascent polypeptide-associated complex subunit alpha;Nascent polypeptide-associated complex subunit alpha, muscle-specific form	Naca
27.3054	27.5564	27.7923	27.4845	27.6581	27.6572	7	32.5	31.474	39.659	93		0.765286	0.0485649	P70677	P70677	Caspase-3;Caspase-3 subunit p17;Caspase-3 subunit p12	Casp3
26.5562	26.7015	26.5524	26.0747	25.9452	26.2024	9	28.1	40.691	123.15	50		0.00401082	-0.529252	P70697;A0A0A0MQG7	P70697	Uroporphyrinogen decarboxylase	Urod
27.8806	27.8249	27.6067	27.0454	26.9971	27.098	12	27.6	66.682	105.75	101		0.00121599	-0.723914	P70698	P70698	CTP synthase 1	Ctps1
26.2828	26.1476	25.8042	25.6801	25.513	25.4381	7	9.8	106.25	30.882	42		0.0285043	-0.534443	P70699;A2AFL3;F6VEG4;F6R5R5;A2AFL5	P70699	Lysosomal alpha-glucosidase	Gaa
30.4609	30.4263	30.1637	29.6267	29.5899	29.7148	19	44.7	59.652	182.44	374		0.00218728	-0.706521	P80313	P80313	T-complex protein 1 subunit eta	Cct7
30.892	30.8687	30.7309	30.4843	30.3544	30.4107	21	53.8	57.477	323.31	407		0.00274255	-0.414044	P80314	P80314	T-complex protein 1 subunit beta	Cct2
30.3719	30.5688	30.7103	30.1891	30.1962	30.1341	20	45.8	58.066	173.19	277		0.0196084	-0.377223	P80315;G5E839;G3UYW5;G3UXF3;G3UXG2	P80315;G5E839	T-complex protein 1 subunit delta	Cct4
30.5979	30.7378	30.4472	30.2575	30.1562	30.1977	20	46.2	59.623	323.31	337		0.0117714	-0.390491	P80316;E0CZA1	P80316	T-complex protein 1 subunit epsilon	Cct5
30.4567	30.2327	30.1625	29.8905	29.92	29.8627	16	36	58.004	220.31	280		0.0121098	-0.392927	P80317;E9QPA6;Q61390;B1AT05	P80317;E9QPA6	T-complex protein 1 subunit zeta	Cct6a
31.0305	30.9147	30.667	30.2909	30.1957	30.2547	28	59.6	60.629	204.19	354		0.00489356	-0.623615	P80318;E9Q133;Q3U0I3;F6Q609;F6ZVG8	P80318;E9Q133;Q3U0I3;F6Q609	T-complex protein 1 subunit gamma	Cct3
20.4977	21.5	21.8792	19.8352	20.2387	21.4485	1	3.4	39.282	3.4452	1		0.284896	-0.784828	P81069-2;P81069	P81069-2;P81069	GA-binding protein subunit beta-2	Gabpb2
25.9554	25.8576	25.667	25.4002	25.2914	25.674	10	6.3	225.4	36.332	37		0.058886	-0.371471	P83741-4;P83741-5;P83741;P83741-2;P83741-3;P83741-6;F7CZC4;F6U2S8;F7CC62;E9PZ38;E9Q6Q2;E0CZE3;E9QMI9;E9QJQ9;E0CYT1;E9QMI8;E9QM73;Q3UH66-6;Q3UH66-2;Q3UH66-7;Q3UH66-4;Q3UH66-3;Q3UH66;Q3UH66-5	P83741-4;P83741-5;P83741;P83741-2;P83741-3;P83741-6	Serine/threonine-protein kinase WNK1	Wnk1
21.6881	21.908	22.0254	21.5336	21.109	21.7834	1	14.5	12.405	3.9417	3		0.144715	-0.398497	P83870	P83870	PHD finger-like domain-containing protein 5A	Phf5a
23.8009	23.7405	24.1509	23.34	22.7555	24.1578	4	13.1	51.1	4.5417	3		0.323456	-0.479677	P83887;Q8VCK3	P83887;Q8VCK3	Tubulin gamma-1 chain;Tubulin gamma-2 chain	Tubg1;Tubg2
27.9446	27.8324	27.373	27.1824	27.0595	27.1107	2	13.9	20.529	27.462	33		0.0283723	-0.599116	P84084	P84084	ADP-ribosylation factor 5	Arf5
27.2315	27.6787	27.8995	27.4042	27.4293	27.3103	2	21.2	12.259	89.403	23		0.328932	-0.221928	P84089;G3UW85	P84089;G3UW85	Enhancer of rudimentary homolog	Erh
26.0728	26.2537	25.9579	25.3848	25.6491	25.5981	6	18.7	49.389	14.693	22		0.00957843	-0.550833	Q3TWV4;P84091	Q3TWV4;P84091	AP-2 complex subunit mu	Ap2m1
25.7297	25.9054	26.2238	26.202	26.0791	26.073	7	44.5	21.308	48.026	75		0.334672	0.165027	P84096	P84096	Rho-related GTP-binding protein RhoG	Rhog
21.6089	20.061	21.4571	23.1591	23.126	23.4889	2	28.8	6.8998	2.2638	3		0.01189	2.21566	P84102;A2ARQ2;B2KF73;D6RCY2;D6RIP7;A2ARQ4;O88892	P84102;A2ARQ2;B2KF73;D6RCY2;D6RIP7;A2ARQ4;O88892	Small EDRK-rich factor 2;Small EDRK-rich factor 1	Serf2;Serf1
24.0974	23.6811	22.8848	22.9653	22.8599	23.0094	2	16	22.417	6.4243	14		0.164269	-0.609567	P85094	P85094	Isochorismatase domain-containing protein 2A, mitochondrial	Isoc2a
23.7426	24.0186	24.5333	23.7151	23.8075	23.77	1	6.3	35.217	4.9799	1		0.22546	-0.333936	P97287	P97287	Induced myeloid leukemia cell differentiation protein Mcl-1 homolog	Mcl1
28.9425	28.8727	28.8665	28.2819	28.2679	28.3493	23	34.8	102.08	190.66	191		7.06326e-05	-0.594226	P97310	P97310	DNA replication licensing factor MCM2	Mcm2
28.7733	28.7508	28.3901	28.243	28.2951	28.2839	25	37.2	89.783	200.31	140		0.0437015	-0.364089	Q3ULG5;P97311	Q3ULG5;P97311	DNA replication licensing factor MCM6	Mcm6
25.2637	25.0038	25.4875	25.0012	25.2491	25.8926	2	0.6	471.47	1.6394	3		0.68885	0.129293	P97313;P97313-2	P97313;P97313-2	DNA-dependent protein kinase catalytic subunit	Prkdc
26.1725	25.8825	26.9045	27.783	27.1392	27.1989	7	45.6	20.583	65.605	48		0.045377	1.05388	P97315	P97315	Cysteine and glycine-rich protein 1	Csrp1
21.0039	20.927	20.2832	22.0135	21.0839	21.108	2	8.4	43.283	14.432	1		0.157163	0.663754	P97346-2;P97346	P97346-2;P97346	Nucleoredoxin	Nxn
30.0038	30.4101	30.3448	30.5395	30.7866	30.8879	11	45.5	29.885	134.28	273		0.0408963	0.485089	P97351	P97351	40S ribosomal protein S3a	Rps3a
22.5635	23.652	23.1285	22.9773	24.6164	21.175	3	12.6	41.313	2.1377	3		0.862994	-0.191749	P97355;E9PZ58;A2AC81	P97355;E9PZ58	Spermine synthase	Sms
25.0665	24.6767	24.8642	24.5677	24.5679	24.3374	5	11.4	62.981	45.147	33		0.0500696	-0.378164	P97363	P97363	Serine palmitoyltransferase 2	Sptlc2
22.8084	22.6852	22.2063	22.9497	22.4392	22.5563	4	15.6	38.707	9.7219	6		0.750383	0.0817738	P97369;A8XU21	P97369;A8XU21	Neutrophil cytosol factor 4	Ncf4
28.2545	28.107	27.7737	27.5019	27.4196	27.515	5	30.9	31.775	41.215	53		0.0175874	-0.566233	P97370	P97370	Sodium/potassium-transporting ATPase subunit beta-3	Atp1b3
24.6313	24.9818	24.5926	24.3694	24.4437	24.623	4	22.1	29.127	34.679	29		0.151281	-0.256543	P97376	P97376	Protein FRG1	Frg1
26.3287	26.154	25.7903	25.2985	25.3843	25.308	6	30.9	33.887	41.448	42		0.00911502	-0.760747	P97377-2;P97377;Q80YP0;Q80YP0-2	P97377-2;P97377	Cyclin-dependent kinase 2	Cdk2
25.0865	24.6534	24.9723	27.5565	27.201	27.1293	6	22.7	50.784	49.717	31	+	0.000206751	2.39152	P97379-2;P97379	P97379-2;P97379	Ras GTPase-activating protein-binding protein 2	G3bp2
27.0896	26.8794	26.7089	26.243	26.2438	26.3487	8	18.7	54.079	67.938	88		0.00603315	-0.614077	P97384;D3Z7U0;O35639	P97384;D3Z7U0	Annexin A11;Annexin	Anxa11
23.3752	23.4294	22.4936	23.008	23.2237	23.1059	3	6.5	65.052	2.7159	7		0.968136	0.0131613	P97390	P97390	Vacuolar protein sorting-associated protein 45	Vps45
27.6243	27.1628	27.0364	26.8891	26.5793	26.6795	10	39.2	35.915	84.866	92		0.0496194	-0.558521	P97429;D3Z0S1;F7ANV6;S4R1F2	P97429;D3Z0S1;F7ANV6;S4R1F2	Annexin A4;Annexin	Anxa4
26.9877	27.1289	27.0847	26.6524	26.574	26.6195	4	41.7	12.496	109.44	37		0.000680757	-0.451794	P97450;E9QAD6	P97450;E9QAD6	ATP synthase-coupling factor 6, mitochondrial	Atp5j
25.9843	25.8133	25.4668	25.5905	25.4329	25.4132	5	12.8	82.545	41.059	33		0.16423	-0.275924	P97452	P97452	Ribosome biogenesis protein BOP1	Bop1
25.4919	25.1267	25.0529	24.7979	24.9493	24.8691	8	30.7	52.451	24.952	25		0.0691817	-0.351735	P97465	P97465	Docking protein 1	Dok1
24.2282	23.8506	22.8723	23.2483	23.4507	23.6247	3	8.8	35.08	4.2909	4		0.643454	-0.209122	P97470	P97470	Serine/threonine-protein phosphatase 4 catalytic subunit	Ppp4c
22.4579	20.8441	20.955	21.4081	18.9954	22.9048	1	4.2	60.341	4.8379	1		0.813052	-0.316239	P97471	P97471	Mothers against decapentaplegic homolog 4	Smad4
20.7317	21.6219	20.2851	19.3953	19.6812	21.784	1	5.6	44.772	2.3656	0		0.523753	-0.592731	P97477;P97477-2	P97477;P97477-2	Aurora kinase A	Aurka
22.2618	21.1556	22.0103	19.3299	21.9136	22.0418	1	5.3	37.68	2.1063	2		0.491733	-0.714174	Q3TYT1;P97478	Q3TYT1;P97478	Ubiquinone biosynthesis protein COQ7 homolog	Coq7
26.173	25.936	25.7537	25.3532	25.3496	25.2293	9	19.6	72.571	19.159	34		0.00735145	-0.643576	P97494	P97494	Glutamate--cysteine ligase catalytic subunit	Gclc
27.2592	27.2364	26.9032	26.4555	26.5684	26.5643	17	22.1	120.09	93.412	82		0.00751651	-0.603528	P97496-2;P97496	P97496-2;P97496	SWI/SNF complex subunit SMARCC1	Smarcc1
22.1762	24.0703	22.84	24.6206	23.5362	24.0736	2	4	88.25	8.399	6		0.175327	1.04798	P97742	P97742	Carnitine O-palmitoyltransferase 1, liver isoform	Cpt1a
23.6987	23.7325	24.0778	23.6634	23.708	23.5868	6	13.3	56.431	14.616	20		0.219362	-0.183612	P97770;P97770-3;P97770-2;D3YYB2	P97770;P97770-3;P97770-2	THUMP domain-containing protein 3	Thumpd3
28.8373	28.8039	28.5834	28.0701	28.0082	28.0361	11	30.4	50.052	94.783	158		0.000997843	-0.703428	P97807-2;P97807;H3BKG7	P97807-2;P97807	Fumarate hydratase, mitochondrial	Fh
22.3102	23.1479	23.5009	23.2724	23.0415	23.359	3	11.8	47.59	14.154	9		0.550622	0.237951	P97814	P97814	Proline-serine-threonine phosphatase-interacting protein 1	Pstpip1
25.467	25.1441	24.7198	24.8785	24.4958	24.3637	4	13.4	52.376	22.026	7		0.116415	-0.531001	P97821;D3Z220	P97821	Dipeptidyl peptidase 1;Dipeptidyl peptidase 1 exclusion domain chain;Dipeptidyl peptidase 1 heavy chain;Dipeptidyl peptidase 1 light chain	Ctsc
25.7202	25.4926	25.2138	25.0962	25.0209	25.1393	3	18.7	24.687	8.4398	12		0.060534	-0.390058	P97823;D3Z111;J3QP56;P97823-2;D3Z269;D3YUG4	P97823;D3Z111;J3QP56;P97823-2	Acyl-protein thioesterase 1	Lypla1
26.8075	26.5999	26.4208	26.1283	26.2165	26.2776	5	64.3	16.08	82.158	52		0.0284724	-0.401929	P97825	P97825	Hematological and neurological expressed 1 protein;Hematological and neurological expressed 1 protein, N-terminally processed	Hn1
29.0733	29.2177	28.9434	28.5494	28.6303	28.643	14	44.1	51.828	107.49	158		0.00508737	-0.470554	P97855	P97855	Ras GTPase-activating protein-binding protein 1	G3bp1
23.0287	22.6189	23.1567	22.2669	22.1306	22.2288	1	3.3	34.06	1.8832	11		0.0122328	-0.726045	P97864	P97864	Caspase-7;Caspase-7 subunit p20;Caspase-7 subunit p11;Caspase-7, N-terminally processed	Casp7
24.831	24.7905	24.06	24.1486	23.7897	23.8735	4	13.9	46.466	22.822	19		0.0844951	-0.623215	P98083-3;P98083-2;P98083;D3Z2I8;D3Z5U6;E9QLZ0;Q8BMC3	P98083-3;P98083-2;P98083	SHC-transforming protein 1	Shc1
21.2925	22.3229	21.4259	22.4445	22.9883	22.4731	3	5.3	76.869	3.5746	2		0.0606791	0.954834	P98192;Q05DV2	P98192;Q05DV2	Dihydroxyacetone phosphate acyltransferase	Gnpat
31.4344	31.2602	30.8702	30.6636	30.5762	30.6336	3	12.2	49.67	126.75	338		0.0288037	-0.563806	P99024	P99024	Tubulin beta-5 chain	Tubb5
28.7039	28.5476	28.1796	27.9158	27.7615	27.9982	5	28.8	29.116	139.32	118		0.0263236	-0.58519	P99026	P99026	Proteasome subunit beta type-4	Psmb4
32.2549	32.2591	31.8385	31.3867	31.4312	31.5981	8	92.2	11.651	176.19	361		0.0136752	-0.645552	P99027	P99027	60S acidic ribosomal protein P2	Rplp2
24.8797	24.815	24.5193	23.9597	23.9697	24.3247	2	37.1	10.435	13.094	7		0.0161723	-0.653325	P99028	P99028	Cytochrome b-c1 complex subunit 6, mitochondrial	Uqcrh
28.2428	28.1903	28.079	27.6437	27.5427	27.6015	8	48.8	17.015	29.606	119		0.000525257	-0.57471	P99029-2;P99029;G3UZJ4;H3BJQ7	P99029-2;P99029;G3UZJ4;H3BJQ7	Peroxiredoxin-5, mitochondrial	Prdx5
21.475	20.0522	20.7708	21.1749	21.8627	21.1949	1	2.4	41.258	1.6957	2		0.241004	0.64481	Q00420-3;Q00420	Q00420-3;Q00420	GA-binding protein subunit beta-1	Gabpb1
23.6044	24.1894	23.7169	23.6055	23.8254	24.1972	4	12.1	51.344	9.36	10		0.882792	0.0390905	Q00422	Q00422	GA-binding protein alpha chain	Gabpa
21.3671	21.7773	23.3028	23.5585	23.4315	22.9545	4	11.2	88.805	6.9286	6		0.131815	1.16574	Q00547-2;Q00547	Q00547-2;Q00547	Hyaluronan mediated motility receptor	Hmmr
28.5663	28.0194	28.3588	28.2109	28.4364	28.2977	14	34.8	59.262	153.11	151		0.999322	0.000155767	Q00612;A3KG36;G3UWD6;P97324	Q00612;A3KG36	Glucose-6-phosphate 1-dehydrogenase X;Glucose-6-phosphate 1-dehydrogenase	G6pdx
25.2361	24.5066	23.577	24.4658	24.2659	24.1839	5	12.1	44.716	20.098	19		0.795881	-0.134733	Q00899	Q00899	Transcriptional repressor protein YY1	Yy1
26.538	26.5111	26.3206	26.3434	26.1668	26.3117	12	19.3	84.939	25.315	43		0.104884	-0.182568	Q00PI9	Q00PI9	Heterogeneous nuclear ribonucleoprotein U-like protein 2	Hnrnpul2
23.9779	24.4756	24.5287	24.2142	24.1695	24.1582	2	4	83.098	11	10		0.45176	-0.146807	Q01102	Q01102	P-selectin	Selp
28.1342	28.1694	27.8503	27.3313	27.2975	27.3619	24	19	172.79	124.21	178		0.00216854	-0.721046	Q01320	Q01320	DNA topoisomerase 2-alpha	Top2a
28.9192	28.9558	28.4056	28.2054	28.3005	28.1873	6	27.8	31.461	66.264	74		0.0431146	-0.5292	Q9D031;Q01730;A2AUR7;B1AYQ0;E0CXG5;A0A0A6YWZ2	Q9D031;Q01730;A2AUR7	Ras suppressor protein 1	Rsu1
31.408	31.3232	31.181	30.7468	30.7374	30.7236	30	51.2	89.321	323.31	528		0.00103476	-0.568122	Q01853;Q99LC9;Q5BL07-2;Q5BL07;D3Z0U5;D6RGM7;D3Z4J2;Q9D3R6-3;Q9D3R6	Q01853	Transitional endoplasmic reticulum ATPase	Vcp
31.2378	31.124	31.0157	30.533	30.6377	30.5498	19	25.4	117.81	323.31	450		0.0015419	-0.552368	Q02053	Q02053	Ubiquitin-like modifier-activating enzyme 1	Uba1
24.2004	23.8178	23.5853	23.055	23.192	22.4285	4	14	33.832	3.2589	8		0.0298937	-0.97599	Q02614	Q02614	SAP30-binding protein	Sap30bp
27.345	27.7104	27.625	27.3096	27.4534	27.1904	15	39.9	53.408	65.401	115		0.144796	-0.242349	Q02819;H3BK79;D3Z7D7;D3Z1N1	Q02819	Nucleobindin-1	Nucb1
25.1138	25.1514	25.0245	24.4099	24.5414	25.0159	4	17.1	38.968	6.5733	10		0.078801	-0.440816	Q03147	Q03147	Cyclin-dependent kinase 7	Cdk7
31.7939	31.8133	31.6782	31.2592	31.3349	31.387	23	51	59.752	272.09	590		0.00150218	-0.434772	Q03265;D3Z6F5;D6RJ16	Q03265;D3Z6F5	ATP synthase subunit alpha, mitochondrial;ATP synthase subunit alpha	Atp5a1
25.6842	25.1216	25.062	24.9613	24.728	24.7593	6	15.9	58.279	16.372	32		0.0887106	-0.473052	Q03963	Q03963	Interferon-induced, double-stranded RNA-activated protein kinase	Eif2ak2
25.4266	25.2648	25.1051	24.7832	25.1017	24.8689	3	7.8	59.06	12.034	18		0.0591019	-0.347549	Q04207-2;Q04207	Q04207-2;Q04207	Transcription factor p65	Rela
20.6417	21.3083	20.594	21.4173	21.3583	21.4416	1	0.5	317.22	3.7738	2		0.0739417	0.55772	Q04690-2;Q04690	Q04690-2;Q04690	Neurofibromin	Nf1
21.6638	22.4274	21.4961	22.8036	22.677	22.8821	2	2.4	116.45	3.4804	5		0.0341816	0.925158	Q04692	Q04692	SWI/SNF-related matrix-associated actin-dependent regulator of chromatin subfamily A containing DEAD/H box 1	Smarcad1
28.141	27.7804	27.9379	27.3395	27.3724	27.3998	15	22.2	90.875	62.139	90		0.00531256	-0.582542	Q04750;Q8R4U6	Q04750	DNA topoisomerase 1	Top1
24.3017	24.6518	26.3888	25.9834	25.5791	25.6117	2	12	21.441	3.5216	14		0.40608	0.610606	Q05144	Q05144	Ras-related C3 botulinum toxin substrate 2	Rac2
24.2105	24.4443	24.5287	23.8228	24.0751	24.1713	3	16.9	38.113	34.509	9		0.0578378	-0.371412	Q05186	Q05186	Reticulocalbin-1	Rcn1
20.3934	20.9894	22.1291	22.9059	23.0588	23.1721	1	4.6	27.014	2.1195	4		0.0219467	1.87496	Q05915	Q05915	GTP cyclohydrolase 1	Gch1
24.6705	25.4327	24.8422	25.757	25.6919	25.6276	7	15.4	64.802	104.44	25		0.0384804	0.710414	Q05CL8;A2AMD0;Q05CL8-2	Q05CL8	La-related protein 7	Larp7
28.5391	28.3488	27.9353	27.7001	27.6879	27.8129	26	26.6	137.61	186	132		0.0414862	-0.540792	Q05D44	Q05D44	Eukaryotic translation initiation factor 5B	Eif5b
26.0238	26.1292	25.5958	25.8076	25.9729	25.1479	8	22.6	39.842	17.093	22		0.413805	-0.273474	Q06138;D3YV52;D3Z704;Q9DB16-2;Q9DB16	Q06138	Calcium-binding protein 39	Cab39
28.1056	28.0633	27.6444	27.2887	27.3659	27.3194	3	33.8	8.2355	22.3	69		0.0146419	-0.61311	Q06185;Q8BTB6	Q06185;Q8BTB6	ATP synthase subunit e, mitochondrial	Atp5i;Atp5k
25.383	24.9211	24.7401	24.2192	24.4213	24.3823	5	15.6	51.655	17.323	18		0.028592	-0.673801	Q06890;E9Q9B8;E9PUU2;E9PXG5;E9Q8Y5;E9Q2G2	Q06890;E9Q9B8;E9PUU2;E9PXG5;E9Q8Y5	Clusterin;Clusterin beta chain;Clusterin alpha chain	Clu
27.1931	26.7288	26.6213	26.2971	26.1743	26.389	7	19.2	49.925	43.686	67		0.0394208	-0.56093	Q07076	Q07076	Annexin A7	Anxa7
26.5969	26.6183	26.5766	26.035	26.0297	26.118	9	33.7	44.889	37.803	44		6.57705e-05	-0.536399	Q07417;F6RAZ3	Q07417;F6RAZ3	Short-chain specific acyl-CoA dehydrogenase, mitochondrial	Acads
27.1122	26.8628	26.6362	25.976	26.1716	26.0363	10	26.3	64.49	99.056	79		0.00559878	-0.809043	Q07797;F6VRP8;E9Q5X5	Q07797	Galectin-3-binding protein	Lgals3bp
26.0436	25.951	25.8763	25.4098	25.2977	25.3755	4	33.9	21.394	136.69	65		0.000528993	-0.595983	Q07813	Q07813	Apoptosis regulator BAX	Bax
25.0483	25.0522	24.4461	23.7311	23.8957	23.7036	5	14.1	68.3	14.714	10		0.00697427	-1.07209	Q07832	Q07832	Serine/threonine-protein kinase PLK1	Plk1
25.8681	25.3958	25.4193	24.4933	24.8868	25.0214	2	12.2	17.632	69.699	41		0.0261507	-0.760585	Q08024-4;Q08024;Q08024-3	Q08024-4;Q08024;Q08024-3	Core-binding factor subunit beta	Cbfb
20.9274	20.9432	19.9414	20.4029	20.1581	23.4918	1	5.5	21.517	1.5851	0		0.542284	0.746927	Q08024-2	Q08024-2	Core-binding factor subunit beta	Cbfb
24.0357	25.3999	25.5497	26.2791	26.3823	26.1593	5	18.8	43.735	36.814	46		0.058123	1.27846	Q08288;D3Z5X8;D3Z7N3;D3Z345;D6RDT2;D3Z009;D3YU83	Q08288	Cell growth-regulating nucleolar protein	Lyar
22.5939	24.0763	23.5212	22.9641	23.3949	23.5025	4	15.6	45.23	9.7653	4		0.82383	-0.10995	Q08639	Q08639	Transcription factor Dp-1	Tfdp1
25.4745	25.6793	25.2993	24.7436	24.5508	24.2083	5	10.3	67.091	31.199	11		0.00677348	-0.983472	Q09143;E9Q3N1;D3Z161	Q09143;E9Q3N1	High affinity cationic amino acid transporter 1	Slc7a1
25.0396	24.7077	24.3786	24.1257	24.0552	24.1983	6	4.3	290.84	39.746	21		0.0406496	-0.582252	Q09XV5;F7AL76;Q09XV5-2	Q09XV5;F7AL76;Q09XV5-2	Chromodomain-helicase-DNA-binding protein 8	Chd8
24.2639	24.0007	24.834	23.9386	23.9299	24.0838	7	8.9	138.56	10.032	18		0.20249	-0.382142	Q0GNC1;E9QLA5;Q0GNC1-3	Q0GNC1;E9QLA5;Q0GNC1-3	Inverted formin-2	Inf2
23.6882	23.6938	23.5105	23.7853	24.2423	23.7801	4	19.2	27.66	51.023	14		0.137487	0.305039	Q0P688;M0QWD1;D3Z730;Q8BMB3;Q3UUT0;G3X9H1;D3Z729;D3YUV9	Q0P688;M0QWD1;D3Z730;Q8BMB3;Q3UUT0;G3X9H1;D3Z729;D3YUV9	Eukaryotic translation initiation factor 4E type 2	Eif4e2
25.9449	25.6947	24.1942	28.6366	28.5493	28.4051	1	0.7	146.24	1.7524	28	+	0.00411676	3.25237	Q0V8T7	Q0V8T7	Contactin-associated protein like 5-3	Cntnap5c
21.4135	21.7972	19.4479	22.1467	22.2496	22.2267	5	18.8	42.78	7.1018	5		0.143815	1.32144	Q0VAW6;Q8BH50-2;Q8BH50	Q0VAW6;Q8BH50-2;Q8BH50	Uncharacterized protein C18orf25 homolog	8030462N17Rik
20.9585	20.3001	19.5153	20.7346	20.9817	21.1704	1	1.6	98.405	3.6573	2		0.181384	0.704297	Q0VBD2	Q0VBD2	Protein MCM10 homolog	Mcm10
21.4016	21.4459	21.5696	20.1712	22.1868	22.1723	1	1.9	105.72	3.3127	1		0.957865	0.0377413	Q0VBL3	Q0VBL3	not assigned	Rbm15
26.6251	26.6761	26.2869	25.8359	25.8949	25.8737	12	40.3	46.478	165.95	69		0.00584357	-0.661208	Q0VGB7	Q0VGB7	Serine/threonine-protein phosphatase 4 regulatory subunit 2	Ppp4r2
27.4705	27.4693	27.1713	26.8804	26.7601	26.8342	16	26	103.32	65.478	65		0.00665384	-0.54542	Q11011;E9Q039;E9Q6F4;F6QYF8;F6V7K3;F7ANF4	Q11011;E9Q039;E9Q6F4;F6QYF8	Puromycin-sensitive aminopeptidase	Npepps
24.5217	24.3255	24.1504	23.9758	23.863	23.7381	5	12.8	55.028	25.773	14		0.0204965	-0.473551	Q11136;G3UXC5	Q11136	Xaa-Pro dipeptidase	Pepd
22.5212	22.836	23.3236	22.9442	23.2336	23.1861	4	10.8	61.534	9.9209	5		0.414005	0.227676	Q149F1	Q149F1	RNA pseudouridylate synthase domain-containing protein 2	Rpusd2
22.1874	24.0493	24.5057	23.8514	24.1527	23.9403	4	4.1	162.75	12.156	7		0.604981	0.400637	Q14AX6-3;Q14AX6;Q14AX6-2;Q69ZA1-2	Q14AX6-3;Q14AX6;Q14AX6-2	Cyclin-dependent kinase 12	Cdk12
22.6222	23.4656	24.2291	24.7546	24.0566	24.5659	5	17.5	38.059	6.9357	5		0.115446	1.02005	Q14B01;Q8R3P8	Q14B01	not assigned	Rnf113a2
24.9554	24.9031	24.5235	24.1806	23.9869	24.4389	5	8.5	77.795	10.344	14		0.0350454	-0.591831	Q14C51	Q14C51	Pentatricopeptide repeat domain-containing protein 3, mitochondrial	Ptcd3
28.7115	28.6323	28.7492	28.3143	28.3383	28.3763	17	34.2	85.451	98.74	82		0.000801937	-0.354702	Q1HFZ0;H3BKN0;Q1HFZ0-2;H3BJF3	Q1HFZ0;H3BKN0;Q1HFZ0-2	tRNA (cytosine(34)-C(5))-methyltransferase	Nsun2
28.9236	29.1	28.905	28.4749	28.553	28.5287	5	19.3	36.21	85.436	71		0.00231419	-0.457313	Q20BD0;Q99020;Q80XR6	Q20BD0;Q99020;Q80XR6	Heterogeneous nuclear ribonucleoprotein A/B	Hnrnpab
22.0458	22.2336	22.5286	22.135	22.1918	22.1188	3	2.2	203.8	2.5193	2		0.443637	-0.120766	Q2EMV9;Q2EMV9-2	Q2EMV9;Q2EMV9-2	Poly [ADP-ribose] polymerase 14	Parp14
22.8135	19.7263	21.0283	23.6158	23.6098	23.9175	4	10.6	54.208	5.4843	10		0.0486249	2.52503	Q2TPA8;B1AX78;B1AX77	Q2TPA8;B1AX78	Hydroxysteroid dehydrogenase-like protein 2	Hsdl2
21.6681	21.4377	22.045	24.6089	24.8617	24.4769	1	2.7	50.656	5.1352	6	+	0.000152464	2.93222	Q31125	Q31125	Zinc transporter SLC39A7	Slc39a7
26.5953	26.4825	26.3293	25.9461	26.0204	26.114	9	16.1	88.796	44.674	52		0.00832412	-0.442195	Q3B7Z2;Q3B7Z2-2	Q3B7Z2;Q3B7Z2-2	Oxysterol-binding protein 1	Osbp
22.8322	23.6491	24.9045	23.9244	23.9546	23.9666	3	15.8	31.231	8.6165	14		0.811879	0.153227	Q3KNM2	Q3KNM2	E3 ubiquitin-protein ligase MARCH5	March5
23.1102	22.4504	20.8042	23.3374	22.965	22.7368	2	15.1	22.753	4.9928	2		0.276258	0.891476	Q3SXD3	Q3SXD3	HD domain-containing protein 2	Hddc2
25.0097	24.7463	24.454	23.6775	24.004	23.3868	3	6	60.637	7.1218	12		0.0120063	-1.04724	Q3T9A5;Q8BZM1;D6RGR3;D3Z0L3	Q3T9A5;Q8BZM1	Glomulin	Glmn
28.058	27.8736	27.597	27.2851	27.2206	27.2541	1	1.3	97.194	119.86	89		0.0120695	-0.589574	Q3T9X3;Q3TCR7;G3UZZ3;G3UXX2;G3UY64;E9QLL2;Q8BZ98-2;Q8BZ98;F2Z460;E0CXZ8	Q3T9X3;Q3TCR7;G3UZZ3	not assigned	Dnm2
22.4256	23.1293	23.4145	21.2014	23.3024	22.0055	1	7.9	31.157	2.8517	4		0.293643	-0.82005	Q3TB82	Q3TB82	Pleckstrin homology domain-containing family F member 1	Plekhf1
21.2922	21.2543	22.0737	22.8629	23.0105	22.8187	1	3.9	41.739	3.0704	3		0.00766925	1.35729	Q3TBU7;Q3U2K8;Q80WC7-2;Q80WC7	Q3TBU7;Q3U2K8;Q80WC7-2;Q80WC7	Arf-GAP domain and FG repeat-containing protein 2	Agfg2
22.6918	22.1984	22.2312	22.0229	21.8664	22.6961	4	7	86.769	4.7916	3		0.5839	-0.178645	Q3TC46	Q3TC46	Protein PAT1 homolog 1	Patl1
25.45	25.1613	24.7927	24.4674	24.4988	24.4681	6	25.8	43.691	23.387	21		0.0261358	-0.65656	Q3TC93	Q3TC93	HCLS1-binding protein 3	Hs1bp3
22.9684	22.4632	22.6968	22.4133	22.5023	23.331	4	5.5	87.752	5.3803	6		0.909784	0.0394084	Q3TCH7;E9PXT5	Q3TCH7	Cullin-4A	Cul4a
25.041	24.2476	24.214	24.5533	24.0806	24.1507	6	24.1	47.932	12.903	13		0.480202	-0.239338	Z4YJY0;Q3TCJ1;D3Z4D8	Z4YJY0;Q3TCJ1;D3Z4D8	BRISC complex subunit Abro1	Fam175b
21.5478	23.3914	23.9879	22.4232	22.4775	21.7847	3	8.8	66.289	5.1937	6		0.385314	-0.747226	Q3TCN2;Q3TCN2-2;REV__Q8BI71	Q3TCN2;Q3TCN2-2	Putative phospholipase B-like 2;Putative phospholipase B-like 2 28 kDa form;Putative phospholipase B-like 2 40 kDa form;Putative phospholipase B-like 2 15 kDa form	Plbd2
24.285	24.2908	21.6566	23.4178	23.1878	23.0883	3	7.3	49.835	4.6871	7		0.848744	-0.179514	Q3TCU5;Q9R233-2;Q9R233;G3UZZ2	Q3TCU5;Q9R233-2;Q9R233	Tapasin	Tapbp
19.4079	20.8352	20.8191	25.1123	25.5198	20.0965	1	9.9	13.264	5.4834	2		0.149112	3.22213	Q3TCX3-4;Q3TCX3-3;Q3TCX3-2;Q3TCX3	Q3TCX3-4;Q3TCX3-3;Q3TCX3-2;Q3TCX3	UPF0469 protein KIAA0907	Kiaa0907
25.0244	24.9351	24.8428	24.0224	23.9826	24.1984	4	16	50.23	11.679	18		0.000510517	-0.866317	Q3TDN2-2;Q3TDN2;D3YUP4;D3Z2H4;D3Z4G9	Q3TDN2-2;Q3TDN2;D3YUP4;D3Z2H4	FAS-associated factor 2	Faf2
23.5701	23.7275	24.8702	24.1018	24.3688	24.2569	2	3.3	93.245	11.583	10		0.677728	0.186537	Q3TDQ1	Q3TDQ1	Dolichyl-diphosphooligosaccharide--protein glycosyltransferase subunit STT3B	Stt3b
26.0155	26.4055	26.2154	26.3515	26.4085	26.4174	5	25.2	29.44	10.696	37		0.190201	0.180381	Q3TE40;Q62193;F6V8R7	Q3TE40;Q62193	Replication protein A 32 kDa subunit	Rpa2
21.8683	20.4108	21.7273	23.637	23.5484	23.7343	3	6.3	60.85	3.576	3		0.00786004	2.3044	Z4YKB8;Q3TEA8-2;Q3TEA8;A2AM65;Z4YKA3;Q3TEA8-3;A2AM69;A2AM70;A2AM62;A2AM63	Z4YKB8;Q3TEA8-2;Q3TEA8;A2AM65;Z4YKA3;Q3TEA8-3	Heterochromatin protein 1-binding protein 3	Hp1bp3
21.005	21.171	20.0088	20.279	21.1694	21.8633	1	3.6	36.982	3.2307	0		0.555622	0.375617	Q3TFD2-3;Q3TFD2-2;Q3TFD2	Q3TFD2-3;Q3TFD2-2;Q3TFD2	Lysophosphatidylcholine acyltransferase 1	Lpcat1
21.4193	21.504	23.5497	23.551	23.4934	23.5453	1	6	22.135	2.4079	1		0.120215	1.37224	Q3TFP0;Q9R0U0-3;Q9R0U0-2;Q9R0U0	Q3TFP0;Q9R0U0-3;Q9R0U0-2;Q9R0U0	Serine/arginine-rich splicing factor 10	Srsf10
24.2616	24.9165	25.041	24.6862	24.8481	24.7898	5	48.9	15.572	44.693	38		0.893841	0.0350157	Q3TGF2;H9H9T1;H3BLM7;H3BLE6	Q3TGF2;H9H9T1;H3BLM7	Protein FAM107B	Fam107b
23.9725	24.0176	23.3843	23.528	21.8541	23.2935	2	15.1	33.542	19.357	5		0.184472	-0.899624	Q3TGY1;Q9DBU6	Q3TGY1;Q9DBU6	Serine/Arginine-related protein 53	Rsrc1
22.4681	22.1847	21.3346	20.9949	20.935	20.8343	1	6.4	26.595	5.0995	3		0.0353469	-1.07437	Q3TH34;Q9D8N2	Q3TH34;Q9D8N2	Protein FAM45A	Fam45a
24.6	24.5145	24.3114	23.9534	23.7291	23.8898	1	10.5	19.779	29.233	29		0.00470198	-0.617883	Q3THE2;Q9CQ19;D3Z249	Q3THE2;Q9CQ19	Myosin regulatory light chain 12B;Myosin regulatory light polypeptide 9	Myl12b;Myl9
25.2169	25.2892	24.5362	24.5388	24.7151	24.752	3	30	19.52	20.665	10		0.237171	-0.345479	Q3THJ3	Q3THJ3	Probable RNA-binding protein EIF1AD	Eif1ad
26.329	26.2138	26.0288	25.8289	25.6597	25.8679	9	24.6	57.241	92.881	56		0.0200995	-0.405046	Q3THK3	Q3THK3	General transcription factor IIF subunit 1	Gtf2f1
28.7933	28.4661	28.3466	28.0227	28.0597	28.0685	21	40.8	76.723	116.43	127		0.0224851	-0.485069	Q3THK7	Q3THK7	GMP synthase [glutamine-hydrolyzing]	Gmps
28.6079	28.7342	28.4435	28.0661	27.9756	28.0407	8	29.1	43.688	169.17	110		0.00302067	-0.567742	Q3THS6;Q91X83	Q3THS6	S-adenosylmethionine synthase isoform type-2	Mat2a
22.0125	24.1505	23.8544	23.9091	24.0781	24.0118	3	29.7	18.283	30.865	9		0.380396	0.660547	Q3TI14;Q8VE22;F7ARZ1;A7M7Q8;Q5SXC9	Q3TI14;Q8VE22;F7ARZ1;A7M7Q8	28S ribosomal protein S23, mitochondrial	Mrps23
20.0343	19.3755	21.014	22.1134	22.6333	22.3055	2	5.7	59.846	5.0206	3		0.0114891	2.20948	Q3TIR3	Q3TIR3	Synembryn-A	Ric8a
25.3969	25.3307	24.8343	24.5815	24.7082	24.6282	4	9.2	67.513	10.818	17		0.0390853	-0.548046	Q3TIU4	Q3TIU4	2,5-phosphodiesterase 12	Pde12
26.1827	26.1352	25.7652	25.1377	25.2432	25.1346	8	21.4	48.327	46.544	33		0.00331824	-0.855864	Q3TIV5;Q3TIV5-2;Q3TIV5-3	Q3TIV5;Q3TIV5-2	Zinc finger CCCH domain-containing protein 15	Zc3h15
25.6608	25.5793	25.4077	25.1189	25.1191	25.1401	4	9.9	65.146	29.79	41		0.00484246	-0.423211	Q3TIX9	Q3TIX9	U4/U6.U5 tri-snRNP-associated protein 2	Usp39
21.2448	21.2516	22.6643	21.4884	22.0859	21.9567	2	5.7	50.118	5.0605	4		0.819134	0.123467	Q3TJD7;B8JJB3;Q8BVJ7;Q3TJD7-3	Q3TJD7;B8JJB3;Q8BVJ7;Q3TJD7-3	PDZ and LIM domain protein 7	Pdlim7
21.1862	21.4254	20.8814	20.7167	20.4792	20.4408	1	4	50.301	3.2067	3		0.0261366	-0.61873	Q3TJY1;Q99L90	Q3TJY1;Q99L90	Microspherule protein 1	Mcrs1
26.9815	26.5076	26.187	26.1694	25.8482	25.7402	3	10.3	55.055	87.621	37		0.0728445	-0.639427	Q3TJZ6	Q3TJZ6	Protein FAM98A	Fam98a
25.8455	25.5148	25.4043	24.7469	24.9004	25.1547	11	10.7	181.43	44.497	30		0.0213239	-0.654178	Q3TKT4;Q3TKT4-2;G3UX35;E9QAB8;F2Z4A9;H3BLH0;Q6DIC0	Q3TKT4;Q3TKT4-2;G3UX35	Transcription activator BRG1	Smarca4
25.0098	24.7712	24.4361	24.0587	24.046	24.1077	3	11.7	53.542	11.186	18		0.0162542	-0.668269	Q3TKY6	Q3TKY6	Peptidyl-prolyl cis-trans isomerase CWC27 homolog	Cwc27
26.3055	26.1844	25.9431	25.6071	25.4721	25.524	5	20.5	49.957	26.989	16		0.00579758	-0.609949	Q3TL72;Q8C878;Q8C878-2	Q3TL72;Q8C878;Q8C878-2	NEDD8-activating enzyme E1 catalytic subunit	Uba3
23.1103	21.8406	22.0064	23.2118	23.1491	23.1378	4	15.1	59.083	11.446	5		0.10107	0.847128	Q3TLD5;Q3TLD5-2	Q3TLD5;Q3TLD5-2	Unconventional prefoldin RPB5 interactor	Uri1
21.1076	21.4609	20.2104	21.1503	21.0458	20.6012	1	2.1	79.13	1.7305	1		0.988805	0.00609779	Q3TLR7;Q3TLR7-2	Q3TLR7;Q3TLR7-2	Denticleless protein homolog	Dtl
21.4976	20.6768	19.7412	21.5299	20.737	21.89	2	4.9	52.541	2.204	1		0.288626	0.747061	Q3TLZ6;Q8BW84;Q99JT1	Q3TLZ6;Q8BW84;Q99JT1	Glutamyl-tRNA(Gln) amidotransferase subunit B, mitochondrial	Pet112
24.6699	24.7852	24.1209	23.9595	23.9012	23.6952	5	9.1	100.62	33.131	16		0.0376622	-0.673367	Q3TMP1	Q3TMP1	not assigned	Gtf3c3
27.6655	27.7227	27.9128	27.2657	27.1264	27.0407	6	33.9	19.012	23.263	39		0.0033138	-0.622735	Q80ZP8;Q3TMX5;Q9CXI5;F6USD5;F6T4L3;F7C1S6	Q80ZP8;Q3TMX5;Q9CXI5;F6USD5;F6T4L3	Mesencephalic astrocyte-derived neurotrophic factor	Manf
22.0331	21.4307	21.0691	20.7607	20.972	20.6735	1	3.3	59.543	2.762	6		0.0739818	-0.708911	Q3TNA1	Q3TNA1	Xylulose kinase	Xylb
22.7845	20.7118	22.0826	21.8111	21.9305	21.9437	2	7.6	80.665	5.1669	5		0.956387	0.0355028	Q3TNB8;O88842	Q3TNB8;O88842	FYVE, RhoGEF and PH domain-containing protein 3	Fgd3
22.8063	23.206	22.5408	21.9405	21.2284	20.7091	1	6.3	33.626	2.348	4		0.0184709	-1.5584	Q3TPE9-2;Q3TPE9	Q3TPE9-2;Q3TPE9	Ankyrin repeat and MYND domain-containing protein 2	Ankmy2
23.9745	23.9987	23.9336	23.4008	23.1979	23.229	5	29.8	33.543	9.2765	5		0.000462094	-0.69305	Q3TQI7	Q3TQI7	Uncharacterized protein C9orf78 homolog	not assigned
23.8985	24.0083	23.5304	23.1243	22.7615	22.6381	2	17.1	32.338	4.1794	4		0.00911587	-0.97109	Q3TSA8;Q8K021;D3YTP4	Q3TSA8;Q8K021;D3YTP4	Secretory carrier-associated membrane protein 1	Scamp1
25.0912	25.0346	24.2167	24.4558	24.2232	24.481	2	10.1	44.41	20.381	9		0.251411	-0.394154	Q3TSG4	Q3TSG4	RNA demethylase ALKBH5	Alkbh5
24.4854	24.5398	24.3959	23.8982	24.1845	24.389	7	15.7	75.584	16.176	15		0.0998721	-0.316509	Q3TTL2;Q922S8;A2AE72	Q3TTL2;Q922S8	Kinesin-like protein KIF2C	Kif2c
20.7698	22.9096	22.4679	22.1864	22.1144	21.9798	1	1.6	116.14	1.6636	2		0.949206	0.044405	Q3TTW5;Q80U78-3;Q80U78	Q3TTW5;Q80U78-3;Q80U78	Pumilio homolog 1	Pum1
27.7894	28.0218	28.4758	28.3633	28.2939	28.2887	16	37.5	67.443	182.36	116		0.340188	0.219602	Q3TUE1;Q91WJ8;Q91WJ8-2	Q3TUE1;Q91WJ8;Q91WJ8-2	Far upstream element-binding protein 1	Fubp1
24.2132	24.1996	24.6117	23.3152	23.5347	22.9879	3	6.9	67.926	8.6606	14		0.00701922	-1.06221	Q3TW27;Q922L6	Q3TW27;Q922L6	Negative elongation factor D	Nelfcd
26.2215	26.2067	26.3422	26.0735	26.0751	25.97	7	20.9	56.613	23.547	33		0.0170478	-0.217251	Q3TW96;Q3TW96-2	Q3TW96;Q3TW96-2	UDP-N-acetylhexosamine pyrophosphorylase-like protein 1	Uap1l1
28.1837	27.9488	29.0486	29.614	29.3934	29.6827	3	9.7	39.025	21.272	38		0.0276706	1.16966	Q3TWW8;A0A0A6YXX6	Q3TWW8;A0A0A6YXX6	Serine/arginine-rich splicing factor 6	Srsf6
26.2421	26.2079	25.734	25.5769	25.5369	25.3547	6	15.2	72.349	31.353	27		0.032316	-0.571798	Q3TX08;H3BKS8;E9PWD4;H3BK68;D3Z413;H3BL70;H3BKB8;H3BKV3;H3BL74;D6RFC0;D6RG86	Q3TX08;H3BKS8;E9PWD4;H3BK68;D3Z413;H3BL70;H3BKB8	tRNA (guanine(26)-N(2))-dimethyltransferase	Trmt1
24.3276	24.7295	25.2455	25.5104	25.6093	25.9336	3	12.7	34.268	4.9059	2		0.0358639	0.916887	Q3TXN1;Q8VDQ1-2;Q8VDQ1;D6RGL6	Q3TXN1;Q8VDQ1-2;Q8VDQ1	Prostaglandin reductase 2	Ptgr2
23.6086	23.4488	23.3974	22.9697	22.788	23.23	3	15	30.328	3.2828	6		0.0268833	-0.489078	Q3TXR6;Q8C0L6;Q8C0L6-2	Q3TXR6;Q8C0L6;Q8C0L6-2	Peroxisomal N(1)-acetyl-spermine/spermidine oxidase	Paox
29.2181	29.0609	28.7542	28.331	28.3414	28.2942	26	33.9	105.73	300.61	256		0.00733989	-0.688855	Q3TXS7;J3QN38;D6RGR5	Q3TXS7	26S proteasome non-ATPase regulatory subunit 1	Psmd1
24.3475	24.0766	24.3272	23.6663	23.5223	23.5089	5	19.8	40.642	9.6422	19		0.00243999	-0.68458	Q3TXU5;F6W7I2	Q3TXU5	Deoxyhypusine synthase	Dhps
22.7058	21.8417	21.4239	23.7622	24.3251	23.8445	3	19.8	20.921	5.7064	5		0.00882123	1.98677	Q3TYS2;A0A0A0MQK0;X1WI15	Q3TYS2;A0A0A0MQK0	Uncharacterized protein C17orf62 homolog	not assigned
24.854	25.3047	25.4538	25.2773	25.1053	25.3495	5	15.1	47.095	10.634	20		0.847321	0.0398986	Q3TYX3	Q3TYX3	SET and MYND domain-containing protein 5	Smyd5
21.9897	21.618	22.2616	20.0203	21.486	23.0928	2	6.8	51.779	3.2038	1		0.664806	-0.423404	Q3TZR9;V9GX99;Q3US59;V9GXN6;Q8R0S1	Q3TZR9;V9GX99;Q3US59;V9GXN6;Q8R0S1	Cyclic AMP-dependent transcription factor ATF-7	Atf7;Gm28047
24.4332	21.4504	24.4096	23.6374	23.8455	23.2999	3	4.8	75.943	2.8734	9		0.878626	0.163216	Q3TZX8-2;Q3TZX8;Q3TZX8-3	Q3TZX8-2;Q3TZX8;Q3TZX8-3	Polynucleotide 5-hydroxyl-kinase NOL9	Nol9
25.4291	25.1696	25.083	24.2826	24.3884	24.1293	5	8.8	94.138	22.585	27		0.00170525	-0.960495	Q3TZZ7;Q3TZZ7-2	Q3TZZ7	Extended synaptotagmin-2	Esyt2
20.8727	20.6148	19.8273	21.0605	20.7339	20.6291	1	1.2	109.95	4.9955	1		0.338487	0.369507	Q3U0J8	Q3U0J8	TBC1 domain family member 2B	Tbc1d2b
29.433	29.3106	29.3886	29.1094	28.9608	29.0467	20	44.8	76.775	323.31	249		0.00377507	-0.338449	Q3U0V1	Q3U0V1	Far upstream element-binding protein 2	Khsrp
23.9359	23.8978	23.5405	23.3632	23.504	23.5426	3	17.1	34.577	34.959	18		0.0791534	-0.321471	Q3U0V2	Q3U0V2	Tumor necrosis factor receptor type 1-associated DEATH domain protein	Tradd
22.1837	22.0332	21.7446	20.8782	21.2537	21.188	2	9	32.014	2.7756	7		0.00706393	-0.880487	Q3U1C6-2;Q3U1C6;D3Z0V5;D3YXH9;E9QL22;Q3U1C6-3	Q3U1C6-2;Q3U1C6;D3Z0V5;D3YXH9;E9QL22;Q3U1C6-3	Putative deoxyribonuclease TATDN3	Tatdn3
22.9402	22.6159	22.7978	22.4239	22.3562	22.0703	3	10.5	46.549	7.1497	6		0.0249921	-0.5012	Q3U1F9	Q3U1F9	Phosphoprotein associated with glycosphingolipid-enriched microdomains 1	Pag1
20.6927	22.8119	20.1807	20.5424	21.0008	20.4273	2	6.8	41.019	13.626	4		0.526146	-0.571622	Q3U1G5	Q3U1G5	Interferon-stimulated 20 kDa exonuclease-like 2	Isg20l2
27.9403	27.6453	27.5107	27.2309	27.193	27.2442	18	18.9	126.85	182.63	102		0.0203696	-0.476116	Q3U1J4	Q3U1J4	DNA damage-binding protein 1	Ddb1
21.3607	21.3455	20.5732	21.2101	21.1966	21.0659	1	3.5	45.111	2.3281	5		0.819383	0.064373	Q3U1Q3;Q64131;Q64131-2	Q3U1Q3;Q64131;Q64131-2	Runt-related transcription factor 3	Runx3
22.5012	22.6454	21.9246	21.4059	21.8603	21.6871	1	6.4	28.081	3.466	4		0.0515089	-0.705962	Q3U1V6-2;Q3U1V6	Q3U1V6-2;Q3U1V6	Ubiquitin-conjugating enzyme E2 variant 3	Uevld
21.6973	21.4896	19.9852	21.9831	19.5805	21.9549	2	2.2	134.13	2.6933	0		0.910213	0.11548	Q3U1Y4-2;Q3U1Y4-3;Q3U1Y4;F6RXE7	Q3U1Y4-2;Q3U1Y4-3;Q3U1Y4;F6RXE7	DENN domain-containing protein 4B	Dennd4b
21.9464	21.5812	19.8923	21.7628	21.5962	21.8975	1	12.7	13.142	19.667	3		0.392068	0.612193	Q3U276	Q3U276	Succinate dehydrogenase assembly factor 1, mitochondrial	Sdhaf1
23.3395	22.7981	22.3591	22.0946	22.4122	22.4473	2	2.7	118.46	3.3632	1		0.166987	-0.5142	Q3U2A8;F7A8L1;F6YJY2	Q3U2A8;F7A8L1;F6YJY2	Valine--tRNA ligase, mitochondrial	Vars2
30.7721	30.6076	30.5138	30.1795	30.1546	30.1829	31	50.8	94.208	323.31	420		0.00379846	-0.458832	Q3U2G2;Q61316	Q3U2G2;Q61316	Heat shock 70 kDa protein 4	Hspa4
21.2453	24.2425	24.4581	24.2584	24.2497	24.3599	7	9.1	113.97	22.932	24		0.400972	0.974031	Q3U319	Q3U319	E3 ubiquitin-protein ligase BRE1B	Rnf40
22.2703	22.2694	22.0479	21.895	21.5528	21.8052	2	2.9	132.3	6.5859	2		0.0244495	-0.44482	Q3U3C9-4;Q3U3C9-3;Q3U3C9;Q3U3C9-2	Q3U3C9-4;Q3U3C9-3;Q3U3C9;Q3U3C9-2	Genetic suppressor element 1	Gse1
22.7334	22.2702	20.4805	22.2763	22.5339	19.3336	1	2.7	54.983	2.1595	2		0.735853	-0.44679	Q3U3W2	Q3U3W2	not assigned	Tmem181a
23.746	23.8767	23.362	23.1152	23.276	23.2524	2	8.8	50.498	27.428	6		0.0512318	-0.447049	Q3U422	Q3U422	not assigned	Ndufv3
22.7805	23.6447	23.2528	23.5054	23.7145	23.2856	4	7.3	97.346	6.6836	13		0.378549	0.27584	Q3U487	Q3U487	E3 ubiquitin-protein ligase HECTD3	Hectd3
20.8972	21.13	21.1816	21.1559	21.4425	21.3857	1	4.7	37.44	2.672	2		0.105072	0.25847	Q3U4B1	Q3U4B1	not assigned	Ssbp4
24.3141	24.2285	23.797	23.3465	23.3035	23.1898	3	16	30.951	13.29	13		0.00750073	-0.833261	Q3U4F0;Q91V61-2;Q91V61	Q3U4F0;Q91V61-2;Q91V61	Sideroflexin-3	Sfxn3
21.0235	21.1537	19.6259	21.61	21.7565	21.6063	1	3.3	43.838	2.1411	3		0.0980241	1.05653	Q3U4G3	Q3U4G3	Xyloside xylosyltransferase 1	Xxylt1
21.3134	20.4789	21.4715	22.4749	22.9763	23.0366	2	21.4	16.719	17.312	6		0.00806936	1.74132	V9GX56;V9GXP9;Q3U4S0	V9GX56;V9GXP9;Q3U4S0	not assigned	Pank2
23.7054	22.4573	23.5793	23.7724	23.7359	23.7172	2	9.6	29.454	7.1524	8		0.280888	0.494535	Q3U5F4;G8JL83	Q3U5F4;G8JL83	YrdC domain-containing protein, mitochondrial	Yrdc
26.1099	26.2104	26.1771	26.8271	26.6334	26.5969	10	20.2	72.584	101.04	71		0.00254489	0.520012	Q3U741;Q501J6;Q501J6-2	Q3U741;Q501J6;Q501J6-2	Probable ATP-dependent RNA helicase DDX17	Ddx17
30.2112	29.9534	29.8271	29.5559	29.4129	29.3679	23	28.8	121.55	237.79	195		0.0120366	-0.551633	Q3U7R1;Q3U7R1-2	Q3U7R1;Q3U7R1-2	Extended synaptotagmin-1	Esyt1
22.1893	22.1622	21.908	21.9135	21.7699	21.4881	2	7.5	57.648	3.1469	7		0.0777409	-0.362684	Q3U7U3;D6RJ76;F8WIP1;Q3UGI9;Q3UD93	Q3U7U3;D6RJ76;F8WIP1;Q3UGI9;Q3UD93	F-box only protein 7	Fbxo7
19.9842	21.0617	21.0379	21.5127	21.5002	21.6338	1	8.4	20.251	2.5311	2		0.0753623	0.85434	Q3U8Y1;Q9DCA2	Q3U8Y1;Q9DCA2	28S ribosomal protein S11, mitochondrial	Mrps11
20.7268	20.8552	21.0096	20.6098	21.1358	21.5368	2	3.1	93.286	6.8518	4		0.457924	0.230253	Q3U9D6;Q8R313	Q3U9D6;Q8R313	Exocyst complex component 6	Exoc6
28.5545	28.3543	27.9786	27.9138	28.1591	28.0188	7	14.1	71.439	88.506	77		0.221088	-0.26523	Q3U9G9;A0A0A6YY12;A0A0A6YXW3;A0A0A6YXT6;A0A0A6YW01	Q3U9G9	Lamin-B receptor	Lbr
24.7239	24.6185	24.3852	24.0511	23.6726	23.8765	3	9.3	48.376	8.7284	16		0.00875433	-0.709103	Q3UA06;Q3UA06-2	Q3UA06;Q3UA06-2	Pachytene checkpoint protein 2 homolog	Trip13
23.3806	22.8106	20.4685	22.5662	22.7259	22.3384	1	2.7	44.881	2.1365	1		0.736832	0.323597	Q3UB74	Q3UB74	Transforming growth factor beta regulator 1	Tbrg1
22.8988	22.6437	21.9196	21.7302	21.4459	21.427	2	7.1	40.32	4.9181	7		0.0368707	-0.953018	Q3UCV8	Q3UCV8	Ubiquitin thioesterase otulin	Otulin
25.9493	25.8208	25.615	25.074	25.0231	25.0931	3	44.3	10.731	31.993	25		0.00182706	-0.731648	Q3UD01	Q3UD01	Putative ataxin-7-like protein 3B	Atxn7l3b
25.9698	25.8909	25.5005	25.1864	25.2462	25.161	7	26.1	42.935	32.551	29		0.0161235	-0.589183	Q3UDD3;Q8BG81;F6VR84	Q3UDD3;Q8BG81	Polymerase delta-interacting protein 3	Poldip3
26.9777	27.0978	26.4521	26.2943	26.2387	26.2395	11	23.3	74.042	36.89	42		0.0424666	-0.58505	Q3UDE2;F2Z423	Q3UDE2	Tubulin--tyrosine ligase-like protein 12	Ttll12
26.9367	26.6266	26.0749	25.8847	26.0485	26.0307	4	19.5	25.609	11.016	36		0.0959338	-0.558097	Q3UDM0;Q8BPB0;Q921Y0-2;Q921Y0	Q3UDM0;Q8BPB0;Q921Y0-2;Q921Y0	MOB kinase activator 1B;MOB kinase activator 1A	Mob1b;Mob1a
23.0692	23.2236	21.9023	20.4505	22.3143	22.5819	2	4	69.099	2.9339	3		0.295427	-0.949511	Q3UDW8-2;Q3UDW8	Q3UDW8-2;Q3UDW8	Heparan-alpha-glucosaminide N-acetyltransferase	Hgsnat
24.6891	24.13	22.7347	21.7442	22.8229	21.9773	5	17.1	38.368	8.2195	11		0.06657	-1.66977	Q3UE37	Q3UE37	Ubiquitin-conjugating enzyme E2 Z	Ube2z
28.6456	28.5087	28.3884	28.1433	28.0935	28.0545	12	25.8	70.989	57.962	75		0.0060612	-0.417164	S4R1I3;Q3UE92;Q6P1B1;S4R228	S4R1I3;Q3UE92;Q6P1B1	Xaa-Pro aminopeptidase 1	Xpnpep1
28.8063	28.6564	28.2843	28.0213	27.9507	28.0244	13	35.3	58.544	160.22	142		0.0205499	-0.583534	Q3UEB3-2;Q3UEB3-3;Q3UEB3	Q3UEB3-2;Q3UEB3-3;Q3UEB3	Poly(U)-binding-splicing factor PUF60	Puf60
27.4105	27.278	26.9492	26.3755	26.4396	26.4499	13	19.6	119.14	115.05	92		0.00472381	-0.790867	Q3UF95;Q9Z1R2;G3UYQ2;G3UZT6;Q3TDL4;S4R224;G3UYZ0;S4R183;G3V013;G3UXT8	Q3UF95;Q9Z1R2;G3UYQ2;G3UZT6;Q3TDL4	Large proline-rich protein BAG6	Bag6
23.7225	23.4383	23.3554	22.9806	22.6605	23.0918	2	11.3	34.009	4.019	13		0.0252019	-0.594481	Q3UFB2-2;Q3UFB2	Q3UFB2-2;Q3UFB2	Box C/D snoRNA protein 1	Znhit6
22.4728	20.7634	22.2506	22.0969	23.0346	22.8453	3	5.2	83.99	7.5097	10		0.244071	0.830042	Q3UFS0;Q3UFS0-2;Q3UFS0-3	Q3UFS0	Protein zyg-11 homolog B	Zyg11b
25.2586	25.2846	25.0849	24.593	24.5142	24.525	7	28	34.425	68.835	23		0.00058956	-0.665339	Q3UFY7;Q3UFY7-2;Q3UFY7-4;Q3UFY7-3	Q3UFY7;Q3UFY7-2;Q3UFY7-4	7-methylguanosine phosphate-specific 5-nucleotidase	Nt5c3b
23.8132	23.9994	23.6548	22.5501	22.4142	23.1454	2	4.8	48.385	4.1639	9		0.0103654	-1.11925	Q3UFY8	Q3UFY8	Mitochondrial ribonuclease P protein 1	Trmt10c
23.1538	23.3115	23.0935	22.8234	22.9468	22.3809	3	4.2	110.24	27.452	4		0.0629992	-0.469219	Q3UG37;Q9Z2V5;B1AUA8	Q3UG37;Q9Z2V5	Histone deacetylase 6	Hdac6
24.1223	23.8311	23.5602	23.6796	23.6528	23.7069	2	6.7	43.157	4.3145	5		0.387115	-0.15811	Q3UGB5;Q9JII5-2;Q9JII5;D3Z4J1	Q3UGB5;Q9JII5-2;Q9JII5;D3Z4J1	DAZ-associated protein 1	Dazap1
27.2741	26.869	26.9497	27.0271	27.0433	26.7107	7	37.9	29.343	92.089	69		0.561792	-0.10391	Q3UGC7;Q66JS6	Q3UGC7;Q66JS6	Eukaryotic translation initiation factor 3 subunit J-A;Eukaryotic translation initiation factor 3 subunit J-B	Eif3j1;Eif3j2
25.0543	24.2549	23.5118	23.2438	23.2297	23.3777	3	13.7	40.139	13.248	9		0.0915842	-0.989946	Q3UGP9	Q3UGP9	Leucine-rich repeat-containing protein 58	Lrrc58
23.6349	23.5667	23.0138	22.5985	22.2869	22.7705	1	5	28.73	3.0198	12		0.0244245	-0.853169	Q3UGR5	Q3UGR5	Haloacid dehalogenase-like hydrolase domain-containing protein 2	Hdhd2
23.0482	23.0972	24.162	23.9778	23.3725	23.6955	2	29.9	11.101	9.9588	16		0.574606	0.246124	Q3UGS4	Q3UGS4	Protein FAM195B	Fam195b
20.3726	22.1982	20.3813	19.1449	20.9003	20.7191	1	0.6	240.09	2.2893	0		1	0	Q3UGY8	Q3UGY8	Brefeldin A-inhibited guanine nucleotide-exchange protein 3	Arfgef3
23.0194	22.914	22.9748	22.5859	22.5324	22.8133	4	4.2	171.12	10.129	6		0.023518	-0.325535	Q3UH60;B2RQC7;D3Z5G8;Q3UH60-2	Q3UH60	Disco-interacting protein 2 homolog B	Dip2b
24.0653	24.5628	24.4704	23.9668	24.3258	24.0983	2	2.3	156.05	8.1413	21		0.27205	-0.235836	Q3UH70;Q9ESU6;B0V2V8;Q9ESU6-2;B0V2V6;Q91Y44	Q3UH70;Q9ESU6;B0V2V8;Q9ESU6-2	Bromodomain-containing protein 4	Brd4
23.7737	23.7386	23.09	23.461	23.3117	23.3736	3	10.6	63.17	5.6945	5		0.53886	-0.152006	Q3UHB1	Q3UHB1	5-nucleotidase domain-containing protein 3	Nt5dc3
25.3102	25.2219	25.036	24.6533	25.1944	24.743	7	20.9	59.533	10.825	21		0.154604	-0.325783	Q3UHD6-2;Q3UHD6	Q3UHD6-2;Q3UHD6	Sorting nexin-27	Snx27
22.3764	22.5865	22.7569	22.0241	22.548	22.6718	2	2.9	122.1	4.5718	4		0.523172	-0.15862	Q3UHD9-2;Q3UHD9	Q3UHD9-2;Q3UHD9	Arf-GAP with GTPase, ANK repeat and PH domain-containing protein 2	Agap2
26.1411	26.0954	25.8201	25.581	25.421	25.477	9	18.2	94.66	35.073	44		0.00896157	-0.525864	Q3UHJ0-2;Q3UHJ0	Q3UHJ0-2;Q3UHJ0	AP2-associated protein kinase 1	Aak1
[truncated: 2,128 more rows]

## Sheet: Table 2
DMSO LFQ intensity 1 (log 2)	DMSO LFQ intensity 2 (log 2)	DMSO LFQ intensity 3 (log 2)	imatinib LFQ intensity 1 (log 2)	imatinib LFQ intensity 2 (log 2)	imatinib LFQ intensity 3 (log 2)	Number of unique peptides	Unique sequence coverage [%]	Mol. weight [kDa]	Score	MS/MS count	imatinib vs DMSO Student's T-test Significant	imatinib vs DMSO Student's T-test p-value	imatinib vs DMSO Student's T-test fold-change (log2)	Protein IDs	Majority protein IDs	Protein names	Gene names
19.864	18.7738	20.618	26.0557	26.1434	27.1304	7	17.6	42.3	14.772	20	+	0.000463255	6.69121	Q9WV02;Q91VM5;S4R1F6;A2AFI3;Q9WV02-2;A2AFI4;Q9DAE2	Q9WV02;Q91VM5;S4R1F6;A2AFI3;Q9WV02-2	RNA-binding motif protein, X chromosome;RNA-binding motif protein, X chromosome, N-terminally processed;RNA binding motif protein, X-linked-like-1	Rbmx;Rbmxl1
19.7977	20.4757	18.6926	25.7497	25.9369	25.2073	1	5.4	29.922	8.7577	5	+	0.000448414	5.97598	P00416	P00416	Cytochrome c oxidase subunit 3	mt-Co3
22.0455	22.1394	21.9868	28.4167	27.7899	27.8908	5	29.4	15.807	14.862	24	+	7.37613e-06	5.97521	P62267	P62267	40S ribosomal protein S23	Rps23
20.3316	19.9023	20.5986	26.0457	25.9994	25.7458	3	13	23.668	18.269	9	+	1.44361e-05	5.65275	P55258	P55258	Ras-related protein Rab-8A	Rab8a
20.097	20.2639	21.5597	25.0638	25.1407	25.0896	2	8.6	13.36	8.0606	5	+	0.000649672	4.45784	Q9CPP6	Q9CPP6	NADH dehydrogenase [ubiquinone] 1 alpha subcomplex subunit 5	Ndufa5
21.7477	20.5616	19.3017	24.5878	25.0333	24.9612	1	8	15.901	3.1521	4	+	0.00386174	4.32378	D3YU99;D3YUA0;Q9CQM2;Q99JH8	D3YU99;D3YUA0;Q9CQM2;Q99JH8	ER lumen protein-retaining receptor;ER lumen protein-retaining receptor 2;ER lumen protein-retaining receptor 1	Kdelr1;Kdelr2
20.2222	19.424	20.8801	24.4947	24.4888	24.4839	3	12.8	23.174	5.8534	5	+	0.000511567	4.31368	Q6IRU5-2;Q6IRU5;F7BHJ0;Q6IRU5-3	Q6IRU5-2;Q6IRU5	Clathrin light chain B	Cltb
21.9405	20.2557	20.1783	25.1054	24.9305	25.1553	2	19.3	17.143	13.703	6	+	0.00179768	4.27227	Q923G2	Q923G2	DNA-directed RNA polymerases I, II, and III subunit RPABC3	Polr2h
21.3171	20.6026	20.3017	25.0338	24.8723	25.0271	1	2.7	69.855	3.6697	6	+	0.000157088	4.23724	O35316	O35316	Sodium- and chloride-dependent taurine transporter	Slc6a6
20.5772	20.1599	21.0571	25.1909	23.9101	25.0916	3	16.5	20.861	7.9083	3	+	0.00105064	4.13282	P10922	P10922	Histone H1.0;Histone H1.0, N-terminally processed	H1f0
21.157	20.8174	21.51	24.9724	25.2674	25.131	1	1.7	58.265	1.7524	3	+	5.32759e-05	3.96212	Q8CC86	Q8CC86	Nicotinate phosphoribosyltransferase	Naprt
20.5948	20.2684	22.2259	24.7861	25.0104	25.065	1	9.7	13.996	2.6565	5	+	0.00303009	3.92414	Q9DAK9	Q9DAK9	14 kDa phosphohistidine phosphatase	Phpt1
21.5033	22.1477	21.2024	24.8141	26.9029	24.799	4	4.3	167.15	3.3223	2	+	0.00666577	3.88749	E9PUA2;Q5BLK4	E9PUA2;Q5BLK4	Terminal uridylyltransferase 7	Zcchc6
20.1819	21.4921	21.9466	25.0371	25.0078	25.2002	3	11.7	25.134	2.8302	6	+	0.00189324	3.87487	Q9DB34	Q9DB34	Charged multivesicular body protein 2a	Chmp2a
21.964	23.1479	22.9188	26.6402	26.2362	26.1454	4	15.4	33.996	14.387	10	+	0.000737874	3.6637	Q9WUU7	Q9WUU7	Cathepsin Z	Ctsz
24.4003	24.4569	24.5338	27.9893	28.0904	28.0884	3	19.5	16.966	6.2711	12	+	2.45094e-07	3.59237	F6QL70;D3Z1N9;P47915;F6YH22;W4VSN7;F6VZG1	F6QL70;D3Z1N9;P47915;F6YH22;W4VSN7	60S ribosomal protein L29	Gm17669;Gm10709;Rpl29;Gm5218;Gm3550
22.0388	21.7894	22.179	25.6552	25.8371	25.2399	1	7.6	24.821	38.799	8	+	7.01576e-05	3.575	Q3V4D5;B1AUY9;B1AUZ1;Q9CQX6;Q3UX61	Q3V4D5;B1AUY9;B1AUZ1;Q9CQX6;Q3UX61	N-alpha-acetyltransferase 11	Naa10;Gm16286;Naa11
28.2008	28.0598	28.451	31.6473	31.8449	31.7786	8	38.7	12.254	211.15	356	+	1.04879e-05	3.51974	P26350;A0A087WP98;A0A087WPN6;A0A087WQN2;J3QPK6	P26350;A0A087WP98;A0A087WPN6	Prothymosin alpha;Prothymosin alpha, N-terminally processed;Thymosin alpha	Ptma
22.2481	21.2887	21.1972	25.1799	25.0602	24.8469	2	5.3	59.543	22.339	4	+	0.000592974	3.45099	A2ATP5;A2ATP6;Q8C854-1;Q8C854-2;Q8C854-3;Q8C854;F6XJA1;G8JL68	A2ATP5;A2ATP6;Q8C854-1;Q8C854-2;Q8C854-3;Q8C854;F6XJA1;G8JL68	Myelin expression factor 2	Myef2
20.7144	21.9265	19.9746	24.1987	24.3541	24.2342	1	2.5	51.397	2.804	3	+	0.0040302	3.39052	Q8BIQ6	Q8BIQ6	not assigned	Zfp947
21.6822	21.2873	21.1944	25.249	24.1962	24.8675	1	8.8	35.003	8.1965	2	+	0.000587149	3.38293	E9QLR3;Q60961-2;Q60961	E9QLR3;Q60961-2;Q60961	Lysosomal-associated transmembrane protein 4A	Laptm4a
19.8059	20.3229	21.9762	23.8392	24.2765	24.1166	2	13.5	25.492	13.284	3	+	0.00717011	3.37578	P70202	P70202	Latexin	Lxn
25.9449	25.6947	24.1942	28.6366	28.5493	28.4051	1	0.7	146.24	1.7524	28	+	0.00411676	3.25237	Q0V8T7	Q0V8T7	Contactin-associated protein like 5-3	Cntnap5c
21.1044	21.6962	20.4252	24.2668	24.3917	24.3087	3	20.3	16.009	6.9114	11	+	0.000920186	3.24711	A2CES4;Q9CQI7	A2CES4;Q9CQI7	U2 small nuclear ribonucleoprotein B	Snrpb2
21.5276	21.0433	21.7862	24.7016	24.8499	24.5451	7	13.3	74.29	13.67	10	+	0.000158719	3.2465	Q3UMU9;Q3UMU9-3;Q3UMU9-4;Q3UMU9-2	Q3UMU9;Q3UMU9-3;Q3UMU9-4;Q3UMU9-2	Hepatoma-derived growth factor-related protein 2	Hdgfrp2
18.3136	19.7162	20.1169	22.5142	22.8211	22.4662	2	7.6	37.848	17.765	6	+	0.00448249	3.21827	Q62313;Q62314	Q62313;Q62314	Trans-Golgi network integral membrane protein 1;Trans-Golgi network integral membrane protein 2	Tgoln1;Tgoln2
24.4176	24.5848	25.4361	27.9466	27.9971	27.9853	4	28.7	23.412	27.04	44	+	0.000557674	3.16348	P35278;Q8C266;A2A5F5;A2A5F6	P35278;Q8C266	Ras-related protein Rab-5C	Rab5c
26.0949	26.1969	26.7666	29.4286	29.5096	29.4381	6	35.8	15.733	23.33	58	+	0.000122899	3.10596	P41105;F6Z0X0	P41105	60S ribosomal protein L28	Rpl28
24.9628	25.1819	26.2605	28.5729	28.6585	28.4699	6	33.1	17.258	44.2	48	+	0.00156417	3.09871	P61255;B1ARA3;B1ARA5	P61255;B1ARA3;B1ARA5	60S ribosomal protein L26	Rpl26
25.4355	25.0971	25.7779	28.3935	28.6005	28.5974	4	32	16.604	31.081	37	+	0.000119264	3.09366	O89086;Q8BG13;S4R2M6	O89086;Q8BG13	Putative RNA-binding protein 3	Rbm3
21.4023	21.4785	20.5925	24.2794	24.3517	24.1146	1	1	100.07	2.1462	3	+	0.00045122	3.09081	Q9D7Z6	Q9D7Z6	Calcium-activated chloride channel regulator 1	Clca1
23.4614	23.1085	24.2713	26.6263	26.7275	26.6898	3	5.7	55.872	56.528	31	+	0.000889	3.06748	Q9Z127	Q9Z127	Large neutral amino acids transporter small subunit 1	Slc7a5
19.207	20.3758	19.4008	22.5917	22.8327	22.7389	1	2.6	41.979	2.1204	5	+	0.0011474	3.05992	Q91ZN5-2;Q91ZN5	Q91ZN5-2;Q91ZN5	Adenosine 3-phospho 5-phosphosulfate transporter 1	Slc35b2
23.1354	23.3303	24.2121	26.2592	26.8006	26.7829	6	25.9	25.206	11.159	17	+	0.0012458	3.05498	Q9ERE7;D3YVR4;F6SWV4	Q9ERE7;D3YVR4	LDLR chaperone MESD	Mesdc2
23.6536	23.6051	24.7638	26.9502	27.2141	26.9272	1	0.8	141.91	1.8709	8	+	0.00148455	3.02297	A0A0A6YVS6;J3QQ18;F6SEU4	A0A0A6YVS6;J3QQ18;F6SEU4	Ras/Rap GTPase-activating protein SynGAP	Syngap1
22.4502	21.1349	21.68	24.8965	24.7717	24.5637	1	2.6	56.248	23.153	6	+	0.00161489	2.98892	Q542V3;Q8VE97	Q542V3;Q8VE97	Serine/arginine-rich splicing factor 4	Srsf4
23.7835	24.0078	23.8589	26.6757	27.0376	26.8637	1	7.9	16.607	10.014	18	+	1.76188e-05	2.97563	Q9R1Q7	Q9R1Q7	Proteolipid protein 2	Plp2
26.2855	26.2763	26.5963	29.2532	29.394	29.4154	8	49.7	17.274	69.7	67	+	1.42518e-05	2.96815	P54227;D3Z1Z8;D3Z5N2;P55821	P54227;D3Z1Z8;D3Z5N2	Stathmin	Stmn1
21.6681	21.4377	22.045	24.6089	24.8617	24.4769	1	2.7	50.656	5.1352	6	+	0.000152464	2.93222	Q31125	Q31125	Zinc transporter SLC39A7	Slc39a7
21.5811	21.2917	21.7179	24.0444	23.9989	25.3156	2	0.6	434.13	1.5668	1	+	0.00288434	2.92278	E9QQ10;Q70FJ1-3;Q70FJ1-2;Q70FJ1	E9QQ10;Q70FJ1-3;Q70FJ1-2;Q70FJ1	A-kinase anchor protein 9	Akap9
20.5891	20.4673	19.4908	23.0124	22.9909	22.9678	3	12.2	32.183	5.3923	2	+	0.00127884	2.80796	Q9R0Q4;A2AEB5;A2AEB4;A2AEB3;A2AEB8;A2AEB7;A2AEB6	Q9R0Q4;A2AEB5;A2AEB4;A2AEB3	Mortality factor 4-like protein 2	Morf4l2
24.9439	25.0891	26.155	28.3938	28.2571	27.9564	3	30.2	9.9583	30.861	26	+	0.00223684	2.80639	Q9CQS8;E9PW43	Q9CQS8	Protein transport protein Sec61 subunit beta	Sec61b
21.2003	21.3961	22.1817	23.9745	24.7269	24.4772	4	5.9	117.31	16.316	13	+	0.00167928	2.80016	Q8K482	Q8K482	EMILIN-2	Emilin2
20.4153	21.2425	20.4369	23.8622	23.4485	23.1217	3	10.7	52.374	12.616	6	+	0.00130975	2.77923	E9Q310;E9PUR6;E9PYV1;P06537-3;P06537-4;P06537;P06537-2;E9Q8A6	E9Q310;E9PUR6;E9PYV1;P06537-3;P06537-4;P06537;P06537-2	Glucocorticoid receptor	Nr3c1
20.6557	19.5598	19.6835	22.708	22.6346	22.6509	1	4.5	33.589	4.9519	3	+	0.00147884	2.69813	E9Q137	E9Q137	not assigned	Tex264
21.5498	20.2021	20.6667	23.4636	23.4586	23.5398	3	3.6	127.2	4.2809	3	+	0.00248601	2.68115	Q9ES52-3;Q9ES52-2;Q9ES52;Q9ES52-6;Q9ES52-5;Q9ES52-4	Q9ES52-3;Q9ES52-2;Q9ES52;Q9ES52-6;Q9ES52-5;Q9ES52-4	Phosphatidylinositol 3,4,5-trisphosphate 5-phosphatase 1	Inpp5d
20.8834	20.3714	21.3946	23.489	23.7871	23.3936	3	7	79.904	4.5574	3	+	0.00109906	2.67341	D3YVW2;Q8BXA1	D3YVW2;Q8BXA1	Golgi integral membrane protein 4	Golim4
20.9168	20.6911	21.3023	23.6924	23.6756	23.4422	2	7.1	50.327	43.49	9	+	0.000177139	2.63334	P11680	P11680	Properdin	Cfp
20.904	21.3104	20.3297	23.0293	23.3972	23.9882	4	9.3	70.306	19.231	7	+	0.00276038	2.6235	P54729	P54729	NEDD8 ultimate buster 1	Nub1
21.6588	20.3945	21.5133	23.9603	23.9091	23.5237	1	5.9	28.246	13.445	5	+	0.00349394	2.60885	O35566	O35566	CD151 antigen	Cd151
20.0464	20.4524	19.7663	22.6224	22.8744	22.5715	3	7	67.788	8.4705	6	+	0.000293377	2.60109	S4R1X1;Q7TMQ7;D3Z101	S4R1X1;Q7TMQ7	WD repeat-containing protein 91	Wdr91
25.5686	25.8424	25.6682	27.8462	28.1656	28.732	3	25.5	12.554	6.0457	76	+	0.00070661	2.55489	O55142	O55142	60S ribosomal protein L35a	Rpl35a
22.7274	22.9932	23.7052	25.4342	25.8746	25.754	3	47.5	12.898	41.974	14	+	0.00135458	2.54562	P70445	P70445	Eukaryotic translation initiation factor 4E-binding protein 2	Eif4ebp2
20.7056	20.7279	21.0339	23.5048	22.9067	23.4733	4	18.1	36.227	12.494	3	+	0.000365456	2.47252	Q8C551;D3Z7I5	Q8C551	RAD51-associated protein 1	Rad51ap1
25.0865	24.6534	24.9723	27.5565	27.201	27.1293	6	22.7	50.784	49.717	31	+	0.000206751	2.39152	P97379-2;P97379	P97379-2;P97379	Ras GTPase-activating protein-binding protein 2	G3bp2
21.673	21.4259	20.8131	23.4257	23.6905	23.8292	5	9.7	69.763	9.3637	5	+	0.00113821	2.34447	Q8K2C7-2;Q8K2C7	Q8K2C7-2;Q8K2C7	Protein OS-9	Os9
21.4646	21.1178	20.5215	23.2595	23.3508	23.3209	1	3.1	42.682	7.51	3	+	0.00119164	2.27578	D3Z4H6;P52912;D3YY02	D3Z4H6;P52912;D3YY02	Nucleolysin TIA-1	Tia1
23.61	23.7375	24.4286	26.2009	26.0902	26.1803	3	24.8	16.265	24.743	31	+	0.000961621	2.23179	G3X9U9;Q9CQ92;D3YZ32	G3X9U9;Q9CQ92	Mitochondrial fission 1 protein	Fis1
21.2711	20.6218	20.7388	22.8308	23.1069	23.3122	1	1.7	59.105	1.8219	3	+	0.000824652	2.20606	Q91WQ3	Q91WQ3	Tyrosine--tRNA ligase, cytoplasmic;Tyrosine--tRNA ligase, cytoplasmic, N-terminally processed	Yars
21.3722	20.8166	21.1052	23.228	23.1638	23.1437	2	6	46.894	5.4581	4	+	0.000214043	2.08054	Q3TJ22;J3QN89;A0A087WNM5	Q3TJ22;J3QN89;A0A087WNM5	not assigned	Aamp
20.6149	21.1024	20.9957	22.7909	23.092	22.9613	1	12	8.6017	2.1794	3	+	0.000285615	2.04378	G3UZ60;G3UWI9;G3UWX9;G3UZA7;Q9Z172-2;Q9Z172	G3UZ60;G3UWI9;G3UWX9;G3UZA7;Q9Z172-2;Q9Z172	Small ubiquitin-related modifier 3	Sumo3
20.8936	20.8564	20.7078	22.6923	22.8545	22.672	1	19.7	6.0181	10.135	5	+	1.87601e-05	1.92036	P02802	P02802	Metallothionein-1	Mt1
27.1875	26.8066	26.8418	25.1876	24.9314	24.8224	8	23.7	52.511	33.28	44	+	0.000269938	-1.96486	Q8R016;E9PY26;E9Q6V3;E9PZH4	Q8R016;E9PY26	Bleomycin hydrolase	Blmh
24.147	24.0812	24.1211	20.8638	20.5838	20.0179	1	5.9	34.117	5.3524	3	+	0.000130176	-3.62793	A0A087WPH7	A0A087WPH7	not assigned	not assigned
24.1945	24.6105	25.694	20.4353	20.3858	21.5814	3	41.8	16.318	17.492	1	+	0.00245196	-4.03219	Q9CQX2	Q9CQX2	Cytochrome b5 type B	Cyb5b
24.9692	25.0414	24.9341	20.9187	20.6388	20.9456	1	12	33.603	8.6163	1	+	2.27675e-06	-4.1472	F6QCI0;Q8BQ46	F6QCI0;Q8BQ46	not assigned	Taf15

## Sheet: Table 3
Intensity DMSO_1	Intensity DMSO_2	Intensity DMSO_3	Intensity imatinib_1	Intensity imatinib_2	Intensity imatinib_3	Amino acid	Charge	Reverse	Potential contaminant	Multiplicity	Student's T-test Significant	Localization prob	PEP	Score	Delta score	Score for localization	Mass error [ppm]	Intensity	Position	-Log Student's t-test p-value	Student's t-test Difference	Student's T-test Test statistic	Proteins	Positions within proteins	Leading proteins	Protein	Protein names	Gene names	Sequence window	Unique identifier	Number of Phospho (STY)	Protein group IDs
23.0768	23.388	23.5971	23.4569	23.0428	23.2332	S	3			___1		1	5.062e-24	123.52	119.65	123.52	-1.2217	63152000	24	0.221928	0.109664	0.568827	A0A023T672;Q9CWZ3-2;Q9CWZ3	24;24;24	A0A023T672	A0A023T672	RNA-binding protein 8A	RBM8;Rbm8a	EAGGEDFAMDEDGDESIHKIKEKAKKRKGRG	UID1	1	0
23.2062	23.173	23.1078	22.9437	22.3156	19.5154	S	3			___1		0.995601	8.27836e-08	74.561	60.924	63.979	-0.40049	70205000	56	0.676781	1.57074	1.48995	A0A023T672;Q9CWZ3-2;Q9CWZ3	56;55;56	A0A023T672	A0A023T672	RNA-binding protein 8A	RBM8;Rbm8a	GSEEGSRARMREDYDSVEQDGDEPGPQRSVE	UID2	1	0
20.924	21.0579	21.6047	21.6786	20.0438	21.0074	S	2			___1		0.99999	0.00141868	60.549	47.131	60.549	0.2468	10837000	62	0.21406	0.285559	0.551167	G3UZW7;G3UYI5;A0A023T778;Q9CQL1;P61327	62;86;108;106;106	G3UZW7	G3UZW7	Protein mago nashi homolog 2;Protein mago nashi homolog	Magohb;2010012C16Rik;Magoh	VIGDEHISFTTSKIGSIIDVNQSKDPEGIRV	UID3	1	1
21.6615	19.0454	22.1926	19.8814	18.8274	18.8732	S	2			___1		0.803271	0.013194	42.469	26.879	42.469	2.4359	8110400	42	0.793386	1.77253	1.71803	A0A087WS59;A0A087WSQ1;A0A087WNM1;Q91Z67	42;286;427;427	A0A087WS59	A0A087WS59	SLIT-ROBO Rho GTPase-activating protein 2	Srgap2	CFQYSNSMESVKSTVSETFMSKPSIAKRRAN	UID4	1	3
23.7777	23.9726	22.8286	24.0671	23.7229	23.7892	S	2			___1		0.999999	2.54814e-05	100.73	73.838	100.73	0.38127	90630000	112	0.379804	-0.333396	-0.904126	A0A087WRL1;A0A087WNV1;A0A087WSR7;A0A087WR52;Q8K2K6-3;Q8K2K6-2;Q8K2K6-1;Q8K2K6	112;181;181;178;181;181;181;181	A0A087WRL1	A0A087WRL1	Arf-GAP domain and FG repeat-containing protein 1	Agfg1	ESAPAIHINKGTPSQSPVVGRSQGQQQEKKQ	UID5	1	5
24.5918	25.0546	24.2704	24.5331	23.0282	18.8105	S	3			___1		0.950908	7.17735e-10	107.78	86.114	88.176	1.2299	133730000	75	0.659166	2.51504	1.45564	A0A087WR91;A0A087WPY8;A0A087WQF8;A0A087WP48;A0A087WS04;A0A087WS29;A0A087WQG4;A0A087WQD0;A0A087WNW3;A0A087WQI3;A0A087WPW5;A0A087WS23;A0A087WQ25;A0A087WRS1;A0A087WQQ5;A0A087WP85;A0A087WP14;A0A087WPX0;F8VQC7;Q61595-2;Q61595-12;Q61595-16;Q61595-3;Q61595-14;Q61595-6;Q61595-4;Q61595-9;Q61595-8;Q61595-13;Q61595-5;Q61595-15;Q61595-10;Q61595-7;Q61595-11;Q61595	75;75;75;75;75;75;75;75;75;75;75;75;75;75;75;75;75;75;75;75;75;75;75;75;75;75;75;75;75;75;75;75;75;75;75	A0A087WR91	A0A087WR91	Kinectin	Ktn1	KKNKKKEIQNGTIRESDSEHVPRDFKISDAS	UID6	1	6
23.2462	22.9311	23.4321	23.4242	22.0712	22.0799	S	2			___1		0.999999	3.85454e-07	113.86	98.851	113.86	0.6383	49362000	991	0.648224	0.678054	1.43433	A0A087WNZ7;G5E870;A0A087WS33	991;1024;42	A0A087WNZ7	A0A087WNZ7	E3 ubiquitin-protein ligase TRIP12	Trip12	GSPSIQHSRDDSIDISPQGRISDVIKRKRIP	UID7	1	7
21.9791	22.0943	22.3133	22.3185	21.6636	21.6328	S	3			___1		0.923863	0.000238649	65.652	57.401	65.652	0.12679	28204000	942	0.454229	0.257307	1.05391	A0A087WNZ7;G5E870;A0A0B4J1N9	942;975;975	A0A087WNZ7	A0A087WNZ7	E3 ubiquitin-protein ligase TRIP12	Trip12	MHQVKHIAESESIITSPPKACTNGSGSIGST	UID8	1	7
23.0297	19.463	22.6204	22.8689	18.6378	18.9293	S	3			___1		1	3.13356e-05	84.689	78.974	82.635	0.39314	60503000	310	0.368495	1.55906	0.881025	A0A087WNZ7;G5E870;A0A0B4J1N9;A0A087WSG4;A0A087WP92	310;310;310;19;352	A0A087WNZ7	A0A087WNZ7	E3 ubiquitin-protein ligase TRIP12	Trip12	IQAKIASIRKSTKKRSESPPAEIPSIRRSTR	UID9	1;2	7
26.2281	25.5013	25.5608	25.8404	24.2883	24.1828	S	3			___1		1	2.06339e-13	141.85	103.55	82.635	0.39314	320590000	312	0.783886	0.992901	1.69935	A0A087WNZ7;G5E870;A0A0B4J1N9;A0A087WSG4;A0A087WP92	312;312;312;21;354	A0A087WNZ7	A0A087WNZ7	E3 ubiquitin-protein ligase TRIP12	Trip12	AKIASIRKSTKKRSESPPAEIPSIRRSTRQK	UID10	1;2	7
20.2262	25.8147	25.9236	21.0634	25.2075	24.7828	S	3			___1		0.998012	1.48322e-07	85.087	69.892	85.087	0.93399	221090000	1016	0.0451785	0.303563	0.132212	A0A087WNZ7;G5E870	1016;1049	A0A087WNZ7	A0A087WNZ7	E3 ubiquitin-protein ligase TRIP12	Trip12	KRKRIPKRGPRRPKYSPPRDDDKVDNQAKSP	UID11	1	7
24.2922	24.2165	24.7176	24.5082	23.4221	23.2836	S	4			___1		1	6.12827e-23	140.48	133.25	40.186	0.3846	138650000	828	0.736781	0.670787	1.60704	Q3ZAQ4;A0A087WP33	828;821	Q3ZAQ4	Q3ZAQ4		Atg9a	GQPASRHPEPVPEEGSEDEIPPQVHKV____	UID12	1	8
20.1601	20.415	20.2228	19.9955	21.9647	21.2553	S	3			___1		0.825481	0.000627232	42.395	35.892	40.501	-0.47884	6596100	735	0.624122	-0.805895	-1.38739	Q3ZAQ4;A0A087WP33	735;728	Q3ZAQ4	Q3ZAQ4		Atg9a	QTQAEPERHVWHRRESDESGESAPEEGGEGA	UID13	1	8
20.4769	19.5492	21.2693	21.7788	20.2791	18.6438	S	2			___1		0.760299	0.00506131	41.482	30.381	41.482	0.77358	7398000	656	0.06685	0.197955	0.191675	Q3ZAQ4;A0A087WP33;A0A087WPL8	656;649;216	Q3ZAQ4	Q3ZAQ4		Atg9a	GSRHRADVASAIRSFSPIQPGAAPQGRVPST	UID14	1	8
22.5107	21.5246	21.7975	21.9883	18.982	17.0586	S	2			___1		0.997009	4.95408e-16	134.93	117.69	129.11	-0.62679	19818000	1480	0.823031	2.60128	1.77646	A0A087WP74;Q5DTW7-3;Q5DTW7	1480;1480;1482	A0A087WP74	A0A087WP74	Uncharacterized protein KIAA1551	Kiaa1551	SQRDSADSRISKRSISADEFEIIQNPVKESN	UID15	1	10
20.4688	19.8873	19.953	20.2535	20.3579	19.4637	S	2			___1		0.998804	0.0256649	44.847	28.292	44.847	0.74191	6029800	875	0.0818836	0.0780449	0.231669	A0A087WP83;Q8VDJ3	875;944	A0A087WP83	A0A087WP83	Vigilin	Hdlbp	DEAGEGREAKETDPGSPRRCDIIIISGRKEK	UID16	1	11
23.9021	24.1856	23.7805	24.204	19.5909	22.9923	S	2			___1		0.99997	1.82336e-23	157.88	147.75	157.88	-0.23819	164990000	31	0.53941	1.69368	1.222	A0A087WP83;Q8VDJ3;A0A087WQY9;A0A087WPC5;A0A087WS92	31;31;31;31;31	A0A087WP83	A0A087WP83	Vigilin	Hdlbp	RSGIVPQQIKVATINSEEENDPPTYKDAFPP	UID17	1	11
22.6727	22.573	22.8858	23.8448	22.9424	22.443	S	3			___1		1	3.56894e-16	132.51	125.28	132.51	-0.005686	74553000	132	0.363627	-0.366224	-0.871048	A0A087WPT7;Q6P549	132;132	A0A087WPT7	A0A087WPT7	Phosphatidylinositol 3,4,5-trisphosphate 5-phosphatase 2	Inppl1	VEGEREPDPPDDRDASDVEDEKPPIPPRSGS	UID19	1	14
21.1934	21.4376	19.8882	21.736	20.0714	18.7365	S	2			___1		0.821685	0.000617284	68.044	40.946	68.044	0.084068	7434900	24	0.265074	0.658435	0.66374	A0A087WPU8	24	A0A087WPU8	A0A087WPU8			PSTNAEIRGFIDQNFSPTKGNISIVAFPVSS	UID20	1	15
23.7979	23.2003	23.5735	22.8769	19.8787	19.2038	S	4			___1		0.977173	1.05112e-05	63.625	58.057	63.625	-0.022599	67658000	29	1.18166	2.87077	2.5134	A0A087WQ11;Q9Z0Z3-3;Q9Z0Z3-2;Q9Z0Z3	29;64;64;64	A0A087WQ11	A0A087WQ11	S-phase kinase-associated protein 2	Skp2	ENIPHGIISNIGHPQSPPRKRVKGKGSDKDF	UID23	1	18
22.7477	20.6583	19.6774	20.9243	19.6845	19.8947	S	2			___1		0.999796	0.000142919	77.871	64.981	77.871	1.2814	12505000	496	0.365426	0.859938	0.874738	E9PUA3;A0A087WQ39;Q8R0S2;Q8R0S2-2	496;510;510;511	E9PUA3	E9PUA3	IQ motif and SEC7 domain-containing protein 1	Iqsec1	EQTISKQTYHKETRNSWDSPAFSNDVIRKRH	UID24	1	19
22.0639	20.4342	20.8137	20.8816	20.1446	19.2055	S	3			___1		0.999628	1.27314e-12	100.76	96.663	100.76	-0.39826	117920000	96	0.67455	1.02671	1.48561	A0A087WQ84;Q6PB97-3;Q6PB97-2;Q6PB97	96;272;345;388	A0A087WQ84	A0A087WQ84	F-box/LRR-repeat protein 19	Fbxl19	RPPQIERHVVRPPPRSPEPDTIPIAAGSDHP	UID25	1	20
23.8788	22.959	22.8142	23.0351	22.0768	21.4643	S	2			___1		0.992539	2.2369e-05	89.624	81.492	83.692	-0.016629	54476000	864	0.841135	1.02526	1.81227	A0A087WRP5;A0A087WQ86;E9QM99;Q8BZN6;Q8BZN6-2;Q8BZN6-3	864;865;877;877;877;877	A0A087WRP5	A0A087WRP5	Dedicator of cytokinesis protein 10	Dock10	AFFRQCQKREKDMSQSPTSSFVRACKNIINV	UID28	1	21
21.7814	22.0392	20.3103	20.1287	21.0136	20.9997	S	3			___1		0.872178	0.000977595	43.841	34.272	43.841	0.092177	12128000	99	0.468195	0.662937	1.08166	Q9DBT6;A0A087WRU0;A0A087WQ94;A0A087WQM0;A0A087WQS0;E9Q0S6;A0A087WPC7	99;1181;1194;1298;1342;1363;57	Q9DBT6	Q9DBT6		Tns1	GFGRRAVNPTMAAPGSPSISHRQVMGPSGPG	UID29	1	22
23.9398	22.8498	23.1306	22.6097	21.7497	21.2693	S	2			___1	+	1	1.43094e-146	289.23	289.23	174.7	-0.60665	398570000	383	1.31275	1.43047	2.80288	A0A087WQA0;F8WI22;Q8K019-3;Q8K019-2;Q8K019;A0A087WRN1	383;383;381;381;383;96	A0A087WQA0	A0A087WQA0	Bcl-2-associated transcription factor 1	Bclaf1	RADGDWDDQEVIDYFSDKESAKQKFHDSEGD	UID30	1	23
23.1849	23.5844	23.4411	23.4349	23.2679	22.4439	S	2			___1		1	6.17954e-78	238.08	212.71	198.77	-0.080119	966280000	177	0.468152	0.354575	1.08158	A0A087WQA0;F8WI22;Q8K019-3;Q8K019-2;Q8K019	177;177;175;175;177	A0A087WQA0	A0A087WQA0	Bcl-2-associated transcription factor 1	Bclaf1	QEKQTKKAEGEPQEESPIKSKSQEEPKDTFE	UID31	1	23
23.8005	23.0564	23.2879	23.3723	22.1899	20.1454	S	3			___1		0.999314	5.02776e-09	101.38	86.189	101.38	0.2828	49218000	198	0.696413	1.47906	1.52822	A0A087WQA0;F8WI22;Q8K019-3;Q8K019-2;Q8K019	198;198;196;196;198	A0A087WQA0	A0A087WQA0	Bcl-2-associated transcription factor 1	Bclaf1	SQEEPKDTFEHDPSESIDEFNKSATSGDIWP	UID32	1	23
25.929	25.4172	25.3414	25.1356	24.8292	23.9197	S	3			___1		1	3.64041e-08	104.41	91.878	103.97	0.53914	233750000	510	1.07358	0.934373	2.28399	A0A087WQA0;F8WI22;Q8K019-3;Q8K019-2;Q8K019;A0A087WRN1	510;510;508;508;510;223	A0A087WQA0	A0A087WQA0	Bcl-2-associated transcription factor 1	Bclaf1	PEQVKSEKIKEIFDYSPPIHKSIDAREKSIF	UID33	1	23
23.1885	23.3592	23.6486	23.5519	23.3321	23.3712	S	2			___1		1	2.12797e-08	140.03	87.9	140.03	0.74278	150900000	494	0.0446295	-0.0196495	-0.130675	A0A087WQA0;F8WI22;Q8K019-3;Q8K019-2;Q8K019;A0A087WRN1	494;494;492;492;494;207	A0A087WQA0	A0A087WQA0	Bcl-2-associated transcription factor 1	Bclaf1	EDKGSDRITVKKEVQSPEQVKSEKIKEIFDY	UID34	1	23
27.8854	27.2721	27.1854	27.1399	26.3136	25.7934	S	2			___1		0.997717	4.31051e-05	121.68	85.969	92.247	-0.076953	865760000	656	1.07883	1.03204	2.29496	A0A087WQA0;F8WI22;Q8K019-3;Q8K019-2;Q8K019;A0A087WRN1	656;656;654;654;656;369	A0A087WQA0	A0A087WQA0	Bcl-2-associated transcription factor 1	Bclaf1	STRQKSPEIHRRIDISPSAIRKHTRIAGEER	UID36	1	23
23.556	24.3209	23.9281	24.2289	24.1347	23.157	S	3			___1		0.999349	3.37657e-17	134.58	110.56	112.74	-0.18707	408710000	267	0.0822202	0.0948029	0.232553	A0A087WQA0;F8WI22;Q8K019-3;Q8K019-2;Q8K019	267;267;265;265;267	A0A087WQA0	A0A087WQA0	Bcl-2-associated transcription factor 1	Bclaf1	SAKNTPSQHSHSIQHSPERSGSGSVGNGSSR	UID38	1;2	23
25.2273	24.6614	24.6551	24.4145	23.8948	23.8979	S	3			___1	+	0.999992	6.13206e-30	155.17	145.94	155.17	-0.17194	272620000	221	1.41396	0.778856	3.03605	A0A087WQA0;F8WI22;Q8K019-3;Q8K019-2;Q8K019	221;221;219;219;221	A0A087WQA0	A0A087WQA0	Bcl-2-associated transcription factor 1	Bclaf1	ATSGDIWPGISAYDNSPRSPHSPSPIATPPS	UID39	1;2	23
19.7864	22.0848	19.6326	22.5664	21.7733	18.4741	S	3			___1		0.999996	0.00043759	75.088	55.334	75.088	0.071388	14243000	529	0.10622	-0.436687	-0.294493	A0A087WQA0;F8WI22;Q8K019-3;Q8K019-2;Q8K019;A0A087WRN1	529;529;527;527;529;242	A0A087WQA0	A0A087WQA0	Bcl-2-associated transcription factor 1	Bclaf1	HKSIDAREKSIFREESPIRIKMIASDSHRPE	UID40	1	23
24.4291	23.7935	23.669	23.5041	22.5049	22.9639	S	3			___1		0.999841	7.30875e-17	107.19	101.1	87.091	-0.051038	147100000	183	1.22685	0.972898	2.61172	A0A087WQA0;F8WI22;Q8K019-3;Q8K019-2;Q8K019	183;183;181;181;183	A0A087WQA0	A0A087WQA0	Bcl-2-associated transcription factor 1	Bclaf1	KAEGEPQEESPIKSKSQEEPKDTFEHDPSES	UID41	1	23
26.7509	26.6827	26.2922	26.3902	25.5388	25.5093	S	4			___1		0.999696	5.55781e-12	120.79	103.86	111.38	-0.19322	2985300000	284	1.11269	0.762501	2.36613	A0A087WQA0;F8WI22;Q8K019-3;Q8K019-2;Q8K019	284;284;282;282;284	A0A087WQA0	A0A087WQA0	Bcl-2-associated transcription factor 1	Bclaf1	ERSGSGSVGNGSSRYSPSQNSPIHHIPSRRS	UID44	1;2	23
25.5834	25.725	26.1382	25.0739	24.7555	24.2521	S	3			___1	+	0.999788	7.083e-09	111.38	98.839	95.122	0.041044	2757400000	289	1.73712	1.12169	3.849	A0A087WQA0;F8WI22;Q8K019-3;Q8K019-2;Q8K019	289;289;287;287;289	A0A087WQA0	A0A087WQA0	Bcl-2-associated transcription factor 1	Bclaf1	GSVGNGSSRYSPSQNSPIHHIPSRRSPAKTI	UID46	1;2	23
23.6544	23.451	23.3247	23.3527	22.6303	19.1138	S	3			___1		0.972921	3.15806e-12	93.596	83.16	93.596	1.1685	61222000	85	0.607079	1.77775	1.35418	A0A087WQD1;A0A087WSB1;Q8BH99;Q99M51	85;85;21;85	A0A087WQD1	A0A087WQD1	Cytoplasmic protein NCK1	Nck1	NIKDTIGIGKVKRKPSVPDTASPADDSFVDP	UID47	1	24
22.5501	22.5086	22.9055	22.4375	21.8008	21.8049	S	2			___1		0.91186	5.19173e-13	123.61	111.97	61.276	0.33735	32963000	1044	1.22181	0.640318	2.60068	A0A087WS18;A0A087WQF1;E9Q6L0;E9QKH0;Q80TV8;J3QP81;A0A087WRK0;A0A087WQ95;A0A087WNW8;A0A087WP42;E9QNY9;A0A087WRE8;A0A087WQ31;Q80TV8-2;A0A0A6YWK1	1044;1059;1060;1089;1088;1051;1052;1060;1068;1069;1118;1118;1105;1117;176	A0A087WS18	A0A087WS18	CLIP-associating protein 1	Clasp1	IIHNHIKNSSNTGVGSPSNTIGRTPSRHPSS	UID48	1	25
24.5803	24.6702	19.4979	24.5777	24.017	23.5275	S	2			___1		1	2.82262e-05	95.57	83.648	51.771	-0.32471	130410000	1110	0.257745	-1.12465	-0.647832	A0A087WS18;A0A087WQF1;E9Q6L0;E9QKH0;Q80TV8;J3QP81;A0A087WRK0;A0A087WQ95;A0A087WNW8;A0A087WP42;E9QNY9;A0A087WRE8;A0A087WQ31;Q80TV8-2	1110;1125;1126;1194;1193;1117;1118;1126;1134;1135;1184;1184;1210;1183	A0A087WS18	A0A087WS18	CLIP-associating protein 1	Clasp1	SIRGVTEAIEKFSFRSQEDINEPIKRDGKKD	UID49	1	25
20.4809	23.9911	24.5505	24.906	24.2891	23.9479	S	3			___1		0.941729	2.91275e-06	80.59	71.288	67.655	-0.57195	135660000	559	0.45389	-1.37349	-1.05324	A0A087WS18;A0A087WQF1;E9Q6L0;E9QKH0;Q80TV8;J3QP81;A0A087WRK0;A0A087WQ95;A0A087WNW8;A0A087WP42;E9QNY9;A0A087WRE8;A0A087WQ31;Q80TV8-2	559;559;559;559;559;559;559;559;559;559;559;559;559;559	A0A087WS18	A0A087WS18	CLIP-associating protein 1	Clasp1	DSIVSIPQSDRSSSSSQESINRPISAKRSPT	UID50	1	25
22.5073	21.9251	21.6035	21.6503	21.0241	18.6076	S	2			___1		0.939951	2.60636e-06	65.428	48.561	65.428	0.49286	20020000	82	0.755024	1.58465	1.64273	A0A087WQS3;Q8BRM2	82;82	A0A087WQS3	A0A087WQS3	RAB6-interacting golgin	Gorab	SAPKQRANSQKPRSPSPVAPSPITPTSSSGD	UID51	1	26
24.4665	24.4382	24.4303	24.7233	23.5831	18.5841	S	2			___1		0.99814	6.46582e-06	95.582	81.354	91.1	-0.30168	117730000	35	0.497369	2.14812	1.13937	A0A087WR05;G3X9W7;G3UWD2;Q3UM65;Q03347-3;Q03347-5;Q03347-2;Q03347;Q03347-4	35;21;21;35;21;21;21;21;35	A0A087WR05	A0A087WR05	Runt-related transcription factor 1	Runx1	DASTSRRFTPPSTAISPGKMSEAIPIGAPDG	UID52	1;2	27
22.8216	21.8606	22.1116	21.8481	19.1435	20.5789	S	2			___1		0.995103	0.000238107	74.147	59.218	64.275	-0.15009	40488000	180	0.980122	1.74109	2.09124	A0A087WRM8;A0A087WSS1;G3X9J4;E9QM90;Q148V7-3;Q148V7-2;Q148V7	180;180;180;180;148;180;180	A0A087WRM8	A0A087WRM8	LisH domain and HEAT repeat-containing protein KIAA1468	2310035C23Rik;Kiaa1468	EPSTTSGGGQINRAGSISTIDSIDFARYSDD	UID53	1;2;3	28
25.7213	25.9988	25.9829	26.0134	25.097	24.9613	S	3			___1		1	5.93249e-29	164.99	150.72	143.33	1.0138	1388400000	2	0.72701	0.543764	1.58794	A0A087WRQ4;P63166	2;2	A0A087WRQ4	A0A087WRQ4	Small ubiquitin-related modifier 1	Sumo1	______________MSDQEAKPSTEDIGDKK	UID55	1	29
30.2506	29.4422	29.5965	29.0772	28.2539	27.3549	S	3			___1		0.999999	2.33792e-99	250.62	236.51	247.64	0.033976	5402700000	65	1.29438	1.53441	2.76149	A0A087WS46;O70251	65;106	A0A087WS46	A0A087WS46	Elongation factor 1-beta	Eef1b	GAADAKDDDDIDIFGSDDEEESEEAKKIREE	UID56	1	30
24.3133	24.2392	24.4015	24.2197	19.3378	18.1585	S	2			___1		0.965223	7.89129e-20	139.69	120.75	103.31	0.59578	82347000	42	0.94421	3.74602	2.01838	A0A087WS46;O70251	42;83	A0A087WS46	A0A087WS46	Elongation factor 1-beta	Eef1b	GIPGVKKSIGKYGPSSVEDTTGSGAADAKDD	UID57	1	30
23.4692	23.5026	23.6714	23.5813	22.9679	22.6158	S	2			___1		0.822474	9.4637e-34	167.88	153.09	146.75	-1.0964	64041000	49	0.786933	0.492751	1.70534	A0A087WS46;O70251	49;90	A0A087WS46	A0A087WS46	Elongation factor 1-beta	Eef1b	SIGKYGPSSVEDTTGSGAADAKDDDDIDIFG	UID58	1	30
23.1105	19.2354	22.8241	23.0747	19.4948	19.1952	S	3			___1		0.998489	3.17827e-05	51.876	48.004	50.505	-1.1384	25316000	221	0.25595	1.13509	0.643922	Q8CFQ1;Q8C3V4;A0A087WSP5;P42225	221;727;733;727	Q8CFQ1	Q8CFQ1	Signal transducer and activator of transcription;Signal transducer and activator of transcription 1	Stat1	VHPSRIQTTDNIIPMSPEEFDEMSRIVGPEF	UID61	1	32
22.1277	21.5102	21.3977	21.593	19.1029	20.5212	S	3			___1		0.93074	0.000266923	70.353	64.683	58.755	-1.0311	124710000	76	0.775879	1.27282	1.68362	F6PX41;A0A087WSQ0;F8WID3;P01108;P03966	76;76;77;62;62	F6PX41	F6PX41	Myc proto-oncogene protein;N-myc proto-oncogene protein	Myc;Mycn	EDIWKKFEIIPTPPISPSRRSGICSPSYVAV	UID62	1;2	33
20.4781	23.4823	24.2068	23.0253	22.3926	19.6223	S	3			___1		0.999161	5.59802e-07	98.408	74.057	98.408	0.30949	45125000	307	0.269611	1.04235	0.67355	F6PX41;A0A087WSQ0;F8WID3;P01108	307;307;308;293	F6PX41	F6PX41	Myc proto-oncogene protein	Myc	ESGSSPSRGHSKPPHSPIVIKRCHVSTHQHN	UID63	1	33
20.7089	20.288	20.2341	20.2416	19.7871	19.428	S	2			___1		1	0.00298716	63.473	35.19	63.473	1.4057	6371900	370	0.993572	0.591476	2.1187	A0A087WST2;Q8BX09	370;497	A0A087WST2	A0A087WST2	Retinoblastoma-binding protein 5	Rbbp5	KQAGRPKGSKGKEKDSPFKPKIYKGDRGIPI	UID64	1	34
21.5135	20.4335	20.4853	21.0853	17.412	19.7067	S	2			___1		1	0.000942282	64.104	61.155	46.069	-1.1153	6907800	4789	0.553705	1.40947	1.24999	A0A0A0MQ73;Q6PDK2	4789;4789	A0A0A0MQ73	A0A0A0MQ73	Histone-lysine N-methyltransferase 2D	Kmt2d	PQIGSGRWEQDNRAISPVIPIIPRTGIPVFP	UID66	1	36
23.087	22.7	22.6202	23.0326	18.5912	21.908	S	3			___1		0.998429	1.46159e-05	59.628	41.613	50.189	1.7393	34686000	1627	0.534274	1.62513	1.21193	A0A0A0MQ73;Q6PDK2	1627;1627	A0A0A0MQ73	A0A0A0MQ73	Histone-lysine N-methyltransferase 2D	Kmt2d	GVEQMECEIKIEGPASPDVEIGKEETEESKK	UID68	1	36
22.3373	22.514	22.3059	22.7643	21.9756	21.0495	S	3			___1		0.997948	6.48146e-14	114.46	107.2	114.46	-0.34069	29892000	755	0.383872	0.455988	0.912411	S4R294;S4R2J9;A0A0A0MQ79;Q3TLH4-5;Q3TLH4	755;753;753;755;755	S4R294	S4R294	Protein PRRC2C	Prrc2c	MIPPKPIIRRDQMEGSPNSSESFEHIARSAR	UID69	1	37
23.2518	22.786	23.15	23.0331	22.4652	22.1222	S	3			___1		0.997407	7.50549e-66	193.53	183.96	178.15	0.34779	111000000	1242	0.802587	0.522413	1.73614	S4R294;S4R2J9;A0A0A0MQ79;Q3TLH4-5;Q3TLH4	1242;1240;1240;1242;1242	S4R294	S4R294	Protein PRRC2C	Prrc2c	VPKRRRQRGSETDTDSEVHESASDKDSVSKG	UID70	1	37
24.5326	23.8318	24.1539	25.0021	22.6967	22.9461	S	2			___1		0.996654	1.14341e-13	145	130.91	87.083	-0.44527	138510000	1221	0.340735	0.62448	0.823844	S4R294;S4R2J9;A0A0A0MQ79;Q3TLH4-5;Q3TLH4	1221;1219;1219;1221;1221	S4R294	S4R294	Protein PRRC2C	Prrc2c	SGPIRQREESETRSESSDFEVVPKRRRQRGS	UID74	1;2	37
25.7394	25.3162	25.1934	21.4179	23.6925	23.3407	S	2			___1	+	0.996654	1.6848e-05	105.14	99.422	87.083	-0.44527	177510000	1222	1.63523	2.59927	3.5803	S4R294;S4R2J9;A0A0A0MQ79;Q3TLH4-5;Q3TLH4	1222;1220;1220;1222;1222	S4R294	S4R294	Protein PRRC2C	Prrc2c	GPIRQREESETRSESSDFEVVPKRRRQRGSE	UID75	1;2	37
24.4665	24.0674	20.7563	23.6272	19.5558	23.0985	S	2			___1		1	0.032299	43.958	28.076	43.958	0.64259	64471000	853	0.225791	1.0029	0.577454	S4R294;S4R2J9;A0A0A0MQ79;Q3TLH4-5;Q3TLH4	853;851;851;853;853	S4R294	S4R294	Protein PRRC2C	Prrc2c	ARDSTETEEQKFISRSIEDVKPRHVDTNTQS	UID76		37
23.9398	24.1468	23.9993	24.7851	24.5712	23.8487	S	3			___1		0.999467	2.30376e-70	231.89	205.05	159.98	-1.5028	1401200000	899	0.572537	-0.373023	-1.2868	S4R294;S4R2J9;A0A0A0MQ79;Q3TLH4-5;Q3TLH4	899;897;897;899;899	S4R294	S4R294	Protein PRRC2C	Prrc2c	EERISAIESQPARKRSVSHGSNHAQNAEEQR	UID77	1	37
23.0339	23.0477	23.2387	23.2064	22.8918	23.2747	S	3			___1		0.994959	1.37133e-07	85.518	76.661	70.345	1.0327	56333000	243	0.0442573	-0.0175247	-0.129633	A0A0A0MQ80;Q3UMC0	243;244	A0A0A0MQ80	A0A0A0MQ80	Spermatogenesis-associated protein 5	Spata5	DISFQISQIDIKEPQSPSSQSTPCKPTNDRT	UID79	1	38
20.8041	18.8193	20.8188	20.6841	20.8088	20.4633	S	2			___1		0.988934	0.00410242	61.11	32.906	61.11	-1.0904	4967200	652	0.306061	-0.504653	-0.75133	A0A0A0MQ98;G3UZM1;Q69ZK6;G3UYW3	652;652;471;365	A0A0A0MQ98	A0A0A0MQ98	Probable JmjC domain-containing histone demethylation protein 2C	Jmjd1c	KSSSSPEVVKPKITHSPDSVKSKAAYGNSQA	UID80	1	41
20.3447	20.4381	19.6028	22.1147	20.646	20.5685	S	2			___1		0.814777	0.000148278	73.833	48.491	47.621	-0.45236	8533400	316	0.797903	-0.981164	-1.72691	A0A0A0MQ98;G3UZM1;Q69ZK6;G3UYW3	316;316;135;29	A0A0A0MQ98	A0A0A0MQ98	Probable JmjC domain-containing histone demethylation protein 2C	Jmjd1c	QQQQQRSIRPNKRKGSDSSIPDEEKMKEDKY	UID81	1	41
[truncated: 4,470 more rows]

## Sheet: Table 4
Intensity DMSO_1	Intensity DMSO_2	Intensity DMSO_3	Intensity imatinib_1	Intensity imatinib_2	Intensity imatinib_3	Amino acid	Charge	Reverse	Potential contaminant	Multiplicity	Student's T-test Significant	Localization prob	PEP	Score	Delta score	Score for localization	Mass error [ppm]	Intensity	-Log Student's T-test p-value	Student's T-test Difference	Student's T-test Test statistic	Proteins	Positions within proteins	Leading proteins	Protein	Protein names	Gene names	Sequence window	Unique identifier	Number of Phospho (STY)	Protein group IDs	Position	Position according to Uniprot_mouse	Previously reported downstream target of Abl and/or reduced by imatinib?	Reference
[truncated: 23 more rows]
