# Supplementary material for: A cell competition–based small molecule screen identifies a novel compound that induces dual c-Myc depletion and p53 activation
Source: J Biol Chem. 2020 Dec 17;296:100179. doi: 10.1074/jbc.RA120.015285 (PMC7948465; doi:10.1074/jbc.RA120.015285)
Supplement: JBC_JBC-2020-015285_15 [file mmc6.xlsx]

## Sheet: Table legends
Table 1: Protein data. All proteins identified following tryptic digestion and triplicate LC-MS/MS analysis of the lysates of cells treated with DMSO or DJ34. The table shows the log2-transformed LFQ intensities recorded for all proteins idenitfied in each LC-MS/MS analysis. The table also contains a column highlighting which proteins are significantly increased or decreased following DJ34 treatm…
Table 2: Significantly enriched proteins. All proteins from Table 1 that were significantly increased or decreased by DJ34 according to the Student's T-test
Table 3: Phosphosite data biological repeat 1. All phosphosites identified following tryptic digestion, phosphopeptide enrichment and triplicate LC-MS/MS analysis of the lysates of cells treated with DMSO or DJ34. The table contains a column highlighting which phosphosites are significantly increased or decreased following DJ34 treatment. The Student's T-test was performed using the Perseus softw…
Table 4: Phosphosite data biological repeat 2. Details as described for biological repeat 1
Table 5: Phosphosites increased by DJ34. All phosphosites that were significantly increased by DJ34 in both biological repeat experiments
Table 6: Phosphosites reduced by DJ34. All phosphsites that were significantly reduced by DJ34 in both biological repeat experiments

## Sheet: Table 1
DMSO LFQ intensity 1 (log 2)	DMSO LFQ intensity 2 (log 2)	DMSO LFQ intensity 3 (log 2)	DJ34 LFQ intensity 1 (log 2)	DJ34 LFQ intensity 2 (log 2)	DJ34 LFQ intensity 3 (log 2)	Number of unique peptides	Unique sequence coverage [%]	Mol. weight [kDa]	Score	MS/MS count	DJ34 vs DMSO Student's T-test Significant	DJ34 vs DMSO Student's T-test p-value	DJ34 vs DMSO Student's T-test fold-change (log2)	Protein IDs	Majority protein IDs	Protein names	Gene names
25.7665	25.7078	25.8275	25.4523	25.3591	25.3126	4	30.5	19.889	58.412	58		0.00185699	-0.392593	A0A023T672;Q9CWZ3-2;Q9CWZ3;A0A0G2JEA9;A0A0G2JFX7;A0A0N4SUH6	A0A023T672;Q9CWZ3-2;Q9CWZ3;A0A0G2JEA9;A0A0G2JFX7;A0A0N4SUH6	RNA-binding protein 8A	RBM8;Rbm8a
20.4336	20.9822	20.9131	21.6351	20.68	21.1788	1	24.1	6.6076	4.9463	2		0.298602	0.388295	A0A087WNL9;G3UW58;Q0VG62	A0A087WNL9;G3UW58;Q0VG62	Uncharacterized protein C8orf59 homolog	1810022K09Rik
26.3756	26.5394	26.7161	26.392	26.5287	26.4445	5	54.7	10.657	84.057	50		0.450482	-0.0886211	A0A087WQE6;A0A087WNT1;P83940;A0A087WPE4	A0A087WQE6;A0A087WNT1;P83940;A0A087WPE4	Transcription elongation factor B polypeptide 1	Tceb1
20.2191	22.5311	19.9995	22.0236	21.9294	20.7167	1	4	37.022	6.4519	0		0.521789	0.639959	A0A087WSF5;G5E8E1;A0A087WNU6	A0A087WSF5;G5E8E1;A0A087WNU6	not assigned	Lrrfip1
24.4138	24.3977	24.0603	24.4322	24.6703	24.5016	5	18.2	53.974	15.683	20		0.145242	0.244156	A0A087WNV1;A0A087WSR7;A0A087WR52;Q8K2K6-3;Q8K2K6-1;Q8K2K6;Q8K2K6-2;A0A087WRL1	A0A087WNV1;A0A087WSR7;A0A087WR52;Q8K2K6-3;Q8K2K6-1;Q8K2K6;Q8K2K6-2	Arf-GAP domain and FG repeat-containing protein 1	Agfg1
24.6889	24.3851	24.3685	24.7556	24.706	24.5346	10	10.5	160.23	44.75	35		0.210156	0.184607	E9Q6L0;J3QP81;A0A087WS18;A0A087WQF1;A0A087WQ95;A0A087WNW8;A0A087WRK0;A0A087WP42;E9QNY9;A0A087WRE8;E9QKH0;A0A087WQ31;Q80TV8-2;Q80TV8;A0A0A6YXZ1;A0A0N4SUT7;A0A0A6YWK1;A0A087WRU7;A0A0N4SVH2	E9Q6L0;J3QP81;A0A087WS18;A0A087WQF1;A0A087WQ95;A0A087WNW8;A0A087WRK0;A0A087WP42;E9QNY9;A0A087WRE8;E9QKH0;A0A087WQ31;Q80TV8-2;Q80TV8;A0A0A6YXZ1	CLIP-associating protein 1	Clasp1
25.3129	25.1931	25.2568	25.235	25.287	25.2815	18	12.3	220.66	52.261	63		0.741964	0.0135288	A0A087WNZ7;G5E870;A0A087WRV6;A0A0B4J1N9;A0A087WSG4;A0A087WS33;A0A087WP92	A0A087WNZ7;G5E870;A0A087WRV6	E3 ubiquitin-protein ligase TRIP12	Trip12
20.9328	21.6561	19.2543	22.4815	20.4219	21.4628	3	4.5	94.424	5.4087	3		0.41566	0.841002	Q3ZAQ4;A0A087WP33;A0A087WPL8	Q3ZAQ4;A0A087WP33	not assigned	Atg9a
21.189	19.7269	20.3876	20.8103	20.9597	21.3996	1	3.5	45.634	1.7427	2		0.246181	0.621993	A0A140T8R9;A0A087WP47;A0A087WP74;Q5DTW7-3;Q5DTW7	A0A140T8R9;A0A087WP47;A0A087WP74;Q5DTW7-3;Q5DTW7	Uncharacterized protein KIAA1551	2810474O19Rik;Kiaa1551
19.6014	21.4447	21.8985	21.2878	20.6417	21.7059	1	6.9	23.698	5.3324	5		0.779117	0.230277	E0CY18;A0A087WPF5;Q91X58	E0CY18;A0A087WPF5;Q91X58	AN1-type zinc finger protein 2B	Zfand2b
23.1188	23.0107	22.8985	22.8995	22.9347	22.9641	3	24.7	18.398	7.4798	10		0.312121	-0.0765991	A0A087WPF8;A0A087WQN8;A0A087WSR2;E9QN99;Q8VCR7;A0A087WRJ2;A0A087WP24	A0A087WPF8;A0A087WQN8;A0A087WSR2;E9QN99;Q8VCR7;A0A087WRJ2	Alpha/beta hydrolase domain-containing protein 14B	Abhd14b
22.6318	22.012	20.5205	23.4206	23.3117	23.3551	1	5.9	34.02	44.669	10		0.0590589	1.64106	A0A087WPH7;F6Q2E3	A0A087WPH7;F6Q2E3	not assigned	Psmc3
19.386	22.1831	21.741	21.3704	22.1657	22.3917	1	7.3	31.025	2.3213	4		0.397413	0.872559	A0A087WPK1;A0A087WSE1;E9QM14;Q9JIY2-4;Q9JIY2-3;Q9JIY2-2;Q9JIY2	A0A087WPK1;A0A087WSE1;E9QM14;Q9JIY2-4;Q9JIY2-3;Q9JIY2-2;Q9JIY2	E3 ubiquitin-protein ligase Hakai	Cbll1
20.2259	20.0512	22.4442	21.7629	20.758	20.649	2	25	14.252	2.7581	3		0.868577	0.149535	A0A087WPL1;F7C957;Q8R1G6	A0A087WPL1;F7C957;Q8R1G6	PDZ and LIM domain protein 2	Pdlim2
26.6475	26.7054	26.6072	26.4976	26.4559	26.5291	16	15.4	149.62	111.87	100		0.0109624	-0.159192	A0A087WPL5;E9QNN1;O70133;O70133-2;O70133-3;Q3UR42;A0A0R4J2C3	A0A087WPL5;E9QNN1;O70133;O70133-2;O70133-3;Q3UR42	ATP-dependent RNA helicase A	Dhx9
21.4192	20.88	19.7982	21.824	21.0568	21.6481	2	2.8	123.28	5.5372	4		0.200999	0.810493	E9QPY6;A0A087WQ16;P13705	E9QPY6;A0A087WQ16;P13705	DNA mismatch repair protein Msh3	Msh3
21.9602	21.8251	21.6394	22.0795	21.9252	22.5197	3	4.8	90.454	7.0577	12		0.142119	0.366603	A0A087WS03;A0A087WQ32;G3X9F1;Q9R1S3-2;Q9R1S3-3;Q9R1S3;A0A087WNT9	A0A087WS03;A0A087WQ32;G3X9F1;Q9R1S3-2;Q9R1S3-3;Q9R1S3	GPI ethanolamine phosphate transferase 1	Pign
25.8671	25.7313	25.736	26.041	26.1522	26.1012	23	13.5	246.3	71.804	67		0.0043173	0.320009	A0A087WRP5;A0A087WQ86;E9QM99;Q8BZN6;Q8BZN6-2;Q8BZN6-3;A0A0R4J2B7;A0A087WS26;A0A087WQA1;Q8BLX9	A0A087WRP5;A0A087WQ86;E9QM99;Q8BZN6;Q8BZN6-2;Q8BZN6-3;A0A0R4J2B7	Dedicator of cytokinesis protein 10	Dock10
26.0851	25.961	26.2752	25.8144	25.7769	25.7106	9	16.5	86.209	26.71	34		0.0242633	-0.339752	A0A087WQA0;F8WI22;Q8K019-3;Q8K019-2;Q8K019;A0A087WRN1	A0A087WQA0;F8WI22;Q8K019-3;Q8K019-2;Q8K019;A0A087WRN1	Bcl-2-associated transcription factor 1	Bclaf1
21.7665	21.4066	21.7087	21.4819	21.4891	21.9785	1	4.7	34.343	4.5101	2		0.915079	0.022555	A0A087WQB0;P60762-2;P60762	A0A087WQB0;P60762-2;P60762	Mortality factor 4-like protein 1	Morf4l1
22.4557	21.2388	20.3901	21.7239	20.3806	21.0677	1	3.7	65.049	3.234	4		0.692057	-0.304117	A0A087WQC4;H3BJR2;K3W4L1;H3BK01;Q8R2K4-2;Q8R2K4	A0A087WQC4;H3BJR2;K3W4L1;H3BK01;Q8R2K4-2;Q8R2K4	TAF6-like RNA polymerase II p300/CBP-associated factor-associated factor 65 kDa subunit 6L	Taf6l
25.0354	25.116	25.276	25.2137	25.3666	25.0554	2	30.1	11.157	15.506	29		0.57627	0.0694447	A0A087WQH8	A0A087WQH8	not assigned	Slc35a4
24.9617	24.8968	25.0039	24.8308	24.801	24.8635	9	7.2	194.3	57.796	15		0.0273242	-0.122377	A0A087WQN7;F8VQ87;P97789-3;P97789-2;P97789;A0A087WNV6	A0A087WQN7;F8VQ87;P97789-3;P97789-2;P97789	5-3 exoribonuclease 1	Xrn1
27.3314	27.3585	27.3099	27.2171	27.1198	27.2357	33	33.7	146.43	134.4	119		0.021	-0.142414	A0A087WQQ5;A0A087WS29;F8VQC7;A0A087WNW3;A0A087WQI3;A0A087WP85;A0A087WP14;A0A087WPX0;A0A087WQF8;A0A087WS04;A0A087WQG4;A0A087WS23;A0A087WQ25;A0A087WRS1;Q61595-5;A0A087WP48;A0A087WQD0;A0A087WPW5;Q61595-3;Q61595;Q61595-6;Q61595-9;Q61595-10;Q61595-7;Q61595-11;Q61595-2;Q61595-16;Q61595-14;Q61595-13;Q61595-15;Q61595-12;Q61595-4;Q61595-8;A0A087WR91;A0A087WPY8	A0A087WQQ5;A0A087WS29;F8VQC7;A0A087WNW3;A0A087WQI3;A0A087WP85;A0A087WP14;A0A087WPX0;A0A087WQF8;A0A087WS04;A0A087WQG4;A0A087WS23;A0A087WQ25;A0A087WRS1;Q61595-5;A0A087WP48;A0A087WQD0;A0A087WPW5;Q61595-3;Q61595;Q61595-6;Q61595-9;Q61595-10;Q61595-7;Q61595-11;Q61595-2;Q61595-16;Q61595-14;Q61595-13;Q61595-15;Q61595-12;Q61595-4;Q61595-8	Kinectin	Ktn1
27.131	27.1684	27.0715	26.901	26.9391	26.8694	7	13.1	51.209	10.442	28		0.00313518	-0.220498	A0A087WQS2;Q9CQC6;A0A087WPF9	A0A087WQS2;Q9CQC6;A0A087WPF9	Basic leucine zipper and W2 domain-containing protein 1	Bzw1
27.3043	27.22	27.304	27.0379	27.0131	27.2726	11	26	57.82	74.1	72		0.126185	-0.168272	A0A087WQT6;O89110	A0A087WQT6;O89110	Caspase-8;Caspase-8 subunit p18;Caspase-8 subunit p10	Casp8
25.1822	25.0922	24.9941	25.0974	25.2886	25.2651	5	14.4	54.817	51.484	42		0.190911	0.127499	A0A087WRA4;D0QMC3;A0A087WSH9;A0A087WQG9	A0A087WRA4;D0QMC3	Myeloid cell nuclear differentiation antigen-like protein	Mndal
24.4296	24.7266	24.575	24.8174	24.1887	24.6554	6	39.8	21.248	24.077	23		0.916067	-0.0232296	A0A087WRE5;Q6P3D0;A0A087WSB5	A0A087WRE5;Q6P3D0;A0A087WSB5	U8 snoRNA-decapping enzyme	Nudt16
21.2894	22.2653	22.0142	21.5761	22.5665	22.0812	1	6.3	19.632	2.2453	1		0.621808	0.218327	A0A087WRH2;J3QPY3;D3Z3C1;Q9WUD8	A0A087WRH2;J3QPY3;D3Z3C1;Q9WUD8	Fas apoptotic inhibitory molecule 1	Faim;Gm6432
21.1451	19.8551	21.3287	21.7332	21.8972	22.4235	1	19.5	16.418	3.5413	5		0.070975	1.24167	A0A087WRM0	A0A087WRM0	not assigned	Cdv3
25.5794	25.6319	25.4904	25.8643	25.8124	25.9005	3	23.7	26.179	99.075	36		0.00386175	0.291834	A0A087WRM2;Q91VK4	A0A087WRM2;Q91VK4	Integral membrane protein 2C;CT-BRI3	Itm2c
21.5101	21.4436	20.08	21.9691	21.9726	21.3177	1	4.4	35.616	2.8692	1		0.222665	0.741876	A0A087WRX7;Q3UTC9;O35618	A0A087WRX7;Q3UTC9;O35618	Protein Mdm4	Mdm4
21.3412	19.7938	25.9737	21.872	22.4249	21.331	1	13	10.301	4.984	8		0.806193	-0.493593	A0A087WRZ7;A0A0G2JDM3;E9PWG4;A0A0G2JDW2;P05977-2;P05977;P09542	A0A087WRZ7;A0A0G2JDM3;E9PWG4;A0A0G2JDW2;P05977-2;P05977;P09542	Myosin light chain 1/3, skeletal muscle isoform;Myosin light chain 3	Myl1;Myl3
29.319	29.4796	29.3939	29.6158	29.714	29.6414	9	58.2	20.136	233.81	129		0.00914295	0.259536	A0A087WS46;O70251;M0QWK5;M0QWH8;G3UX43;G3UZ47	A0A087WS46;O70251	Elongation factor 1-beta	Eef1b2;Eef1b
21.4182	22.244	20.5582	20.952	22.3375	20.7342	1	4.3	28.353	1.6866	5		0.929783	-0.0655842	A0A087WS55;Q6ZQF0	A0A087WS55;Q6ZQF0	DNA topoisomerase 2-binding protein 1	Topbp1
22.1187	21.6652	18.9867	21.0413	22.1247	22.4033	2	17.2	10.598	1.7572	2		0.429247	0.932911	A0A087WSQ7;A0A087WSG5;P51949	A0A087WSQ7;A0A087WSG5;P51949	CDK-activating kinase assembly factor MAT1	Mnat1
29.344	29.3351	29.333	29.0917	29.1645	29.1445	3	6.1	87.314	278.99	316		0.000754155	-0.203755	Q8C3V4;A0A087WSP5;P42225;Q8CFQ1;A0A087WRI1;A0A087WSQ5	Q8C3V4;A0A087WSP5;P42225	Signal transducer and activator of transcription;Signal transducer and activator of transcription 1	Stat1
21.5589	21.115	21.7002	21.5773	21.4294	21.9367	3	3.9	131.87	11.086	10		0.459189	0.189731	A0A087WSS1;G3X9J4;E9QM90;Q148V7-2;Q148V7;Q148V7-3;A0A087WRM8	A0A087WSS1;G3X9J4;E9QM90;Q148V7-2;Q148V7;Q148V7-3	LisH domain and HEAT repeat-containing protein KIAA1468	2310035C23Rik;Kiaa1468
23.3055	23.3142	23.146	23.2691	23.4985	21.6888	3	12.7	44.763	7.3729	10		0.487612	-0.436453	A0A087WST2;A0A0R4J2B6;Q8BX09-2;Q8BX09;A0A087WRV7	A0A087WST2;A0A0R4J2B6;Q8BX09-2;Q8BX09	Retinoblastoma-binding protein 5	Rbbp5
22.0403	21.8662	22.1171	22.3551	21.4123	21.5292	2	5.6	49.57	2.7278	5		0.472502	-0.242338	A0A0A0MQ68;Q60759	A0A0A0MQ68;Q60759	Glutaryl-CoA dehydrogenase, mitochondrial	Gcdh
22.4265	20.256	21.0067	20.8505	21.5142	20.9199	1	2.3	76.593	2.2457	3		0.850341	-0.134894	A0A0A0MQ69;G3UX19;O35451	A0A0A0MQ69;G3UX19;O35451	Cyclic AMP-dependent transcription factor ATF-6 beta;Processed cyclic AMP-dependent transcription factor ATF-6 beta	Atf6b
28.0652	28.0498	28.1111	28.0751	28.0758	28.1271	31	15.6	298.11	118.98	135		0.529971	0.0173162	S4R294;S4R2J9;A0A0A0MQ79;Q3TLH4-5;Q3TLH4;S4R209;S4R2E2;S4R2L9;S4R298	S4R294;S4R2J9;A0A0A0MQ79;Q3TLH4-5;Q3TLH4	Protein PRRC2C	Prrc2c
26.7601	27.0912	27.1915	27.2786	26.9888	27.1594	6	9.5	91.287	14.98	32		0.455657	0.127985	A0A0G2JFY0;A0A0A0MQ80;Q3UMC0;D3Z0U5;D6RGM7;D3Z4J2;Q9D3R6-3;Q9D3R6	A0A0G2JFY0;A0A0A0MQ80;Q3UMC0	Spermatogenesis-associated protein 5	Spata5
21.9787	20.8886	22.8439	21.6945	21.35	20.7984	1	6.2	23.051	2.5067	5		0.374057	-0.622761	X1WI19;A0A0A0MQ88;Q8K4R4-4;Q8K4R4-3;Q8K4R4-2;Q8K4R4	X1WI19;A0A0A0MQ88;Q8K4R4-4;Q8K4R4-3;Q8K4R4-2;Q8K4R4	Cytoplasmic phosphatidylinositol transfer protein 1	Pitpnc1
23.9607	24.1426	23.8759	23.9783	24.0383	24.0401	3	20	17.744	6.5982	17		0.766048	0.0258789	A0A0A0MQ90;P97352	A0A0A0MQ90;P97352	Protein S100-A13	S100a13
21.4156	20.7013	20.1147	21.2309	20.9625	21.4322	2	4.4	82.239	3.533	3		0.309927	0.464682	G3UYW3;A0A0A0MQ98;G3UZM1;Q69ZK6	G3UYW3;A0A0A0MQ98;G3UZM1;Q69ZK6	Probable JmjC domain-containing histone demethylation protein 2C	Jmjd1c
21.4529	21.5376	20.8662	22.149	22.1717	22.1893	1	19.1	15.175	5.3442	1		0.0138814	0.884443	A0A0A0MQ99;V9GXX7;Q8K3D3-2	A0A0A0MQ99;V9GXX7;Q8K3D3-2	DNA repair protein SWI5 homolog	Swi5
27.0881	27.2062	27.0729	27.3587	27.4819	27.5149	3	7.1	52.793	13.417	56		0.00657958	0.329437	A0A0A0MQA5;P68368;A0A087WQS4;A0A087WRB4;A0A087WSB0;A0A087WSL5	A0A0A0MQA5;P68368	Tubulin alpha-4A chain	Tuba4a
23.5003	23.2819	23.7207	23.6802	23.4164	23.3496	7	2.1	607.89	36.87	16		0.912711	-0.0189031	A0A0A0MQA6;F7ACR9;E9QNP1;E9QA63;B1ARU4;E9PVY8;Q9QXZ0-3;Q9QXZ0-2;Q9QXZ0-4;Q9QXZ0;F6Q750;B1ARU1;F6XCT0;F6SHS0;F6RL59;F6RCJ3;F6YKN8	A0A0A0MQA6;F7ACR9;E9QNP1;E9QA63;B1ARU4;E9PVY8;Q9QXZ0-3;Q9QXZ0-2;Q9QXZ0-4;Q9QXZ0;F6Q750;B1ARU1	Microtubule-actin cross-linking factor 1	Macf1
21.1871	21.2777	20.8539	21.0354	21.3385	21.2114	1	3.5	38.111	3.9036	2		0.599131	0.0889009	A0A0A0MQB0;Q4PJX1-3;Q4PJX1-2;Q4PJX1	A0A0A0MQB0;Q4PJX1-3;Q4PJX1-2;Q4PJX1	Protein odr-4 homolog	BC003331;Odr4
22.7033	22.7297	22.476	22.7272	22.907	22.8457	7	9.2	125.84	8.7382	11		0.119266	0.190314	A0A0A0MQD1;Q8K1H1	A0A0A0MQD1;Q8K1H1	Tudor domain-containing protein 7	Tdrd7
24.0684	24.206	24.2371	23.8877	23.7675	21.1067	2	9.2	27.292	6.0914	6		0.241173	-1.24985	A0A0A0MQD4;Q8K201	A0A0A0MQD4;Q8K201	Keratinocyte-associated transmembrane protein 2	9530068E07Rik;Kct2
23.169	23.1635	21.0001	23.5256	23.6991	23.5745	4	4.5	174.41	7.2397	6		0.185661	1.15553	F7CGP0;A0A0A0MQD7;A3KGS3-2;A3KGS3;F7AI67	F7CGP0;A0A0A0MQD7;A3KGS3-2;A3KGS3	Ral GTPase-activating protein subunit alpha-2	Ralgapa2
24.1642	20.8777	19.2936	21.2206	20.7761	22.3703	3	14.2	37.187	10.977	8		0.994785	0.0105063	A0A0A0MQF5;Q8K2H2;F6VDQ9	A0A0A0MQF5;Q8K2H2	OTU domain-containing protein 6B	Otud6b
32.6483	32.5993	32.6938	32.613	32.7688	32.7439	7	33.3	35.812	183.05	774		0.330551	0.0614217	S4R1W1;A0A1D5RLD8;A0A0A0MQF6;P16858;S4R257;D3YYI5;S4R1N5;V9GXK0	S4R1W1;A0A1D5RLD8;A0A0A0MQF6;P16858;S4R257;D3YYI5	Glyceraldehyde-3-phosphate dehydrogenase	Gm3839;Gapdh;Gm7293
21.4275	20.5798	19.5996	21.2231	21.5363	22.2952	1	16.7	8.7407	2.8713	1		0.135807	1.14924	A0A0A0MQF7;Q8K207	A0A0A0MQF7;Q8K207	Uncharacterized protein C1orf21 homolog	1700025G04Rik
29.7874	29.8715	29.4714	29.5791	29.5177	29.7308	2	13.4	16.302	24.249	75		0.503021	-0.100906	A0A0A0MQM0;P63242;Q8BGY2	A0A0A0MQM0;P63242	Eukaryotic translation initiation factor 5A;Eukaryotic translation initiation factor 5A-1	Eif5a
25.0262	24.9764	24.9531	24.9773	24.9037	24.9004	1	14.9	12.542	30.351	14		0.154134	-0.0580851	A0A0A0MQN1;Q5RL79	A0A0A0MQN1;Q5RL79	Keratinocyte-associated protein 2	Krtcap2
22.9337	23.089	22.5476	23.1364	23.2169	22.9411	6	9	82.276	13.391	20		0.252335	0.241346	A0A0A0MQN4;Q9D906;S4R2D5;S4R2T5;S4R2P7;S4R1T0;S4R1N8	A0A0A0MQN4;Q9D906;S4R2D5;S4R2T5	Ubiquitin-like modifier-activating enzyme ATG7	Atg7
23.1828	23.1888	23.2538	23.0947	23.4487	23.6657	2	11.2	27.146	5.6932	10		0.31109	0.194569	A0A0A6YVR9;V9GXE6;P09925	A0A0A6YVR9;V9GXE6;P09925	Surfeit locus protein 1	Surf1
25.2673	25.2778	25.3458	25.2527	25.3253	25.3503	4	23	22.283	86.49	39		0.760264	0.012488	A0A0A6YVS2;Q921L3	A0A0A6YVS2;Q921L3	Transmembrane and coiled-coil domain-containing protein 1	Tmco1
21.3378	21.2492	26.13	21.4781	22.69	21.7523	1	8.5	13.515	2.0294	7		0.603042	-0.932177	A0A0J9YV63;A0A0J9YUZ5;A0A0J9YUZ2;A0A140T8K9;A0A0A6YVS6;A0A0J9YVH8;A0A0J9YUM2;J3QQ18;F6SEU4	A0A0J9YV63;A0A0J9YUZ5;A0A0J9YUZ2;A0A140T8K9;A0A0A6YVS6;A0A0J9YVH8;A0A0J9YUM2;J3QQ18;F6SEU4	Ras/Rap GTPase-activating protein SynGAP	Syngap1
26.5318	26.7042	26.7719	26.5686	26.4676	26.6549	3	10.6	42.147	49.714	20		0.303953	-0.105629	A0A0A6YVU8;Q9JKV1;D3YUD8	A0A0A6YVU8;Q9JKV1;D3YUD8	Proteasomal ubiquitin receptor ADRM1	Gm9774;Adrm1
24.7468	24.8026	24.7212	24.6714	24.7079	24.8647	3	22.7	16.442	16.121	26		0.896312	-0.00888062	A0A0A6YVV3;A0A0A6YWP9;A0A0A6YXY0;Q9CQ79	A0A0A6YVV3;A0A0A6YWP9;A0A0A6YXY0;Q9CQ79	Thioredoxin domain-containing protein 9	Txndc9
24.1999	24.2275	24.2481	23.9646	24.2372	24.1197	2	13.8	37.8	12.879	19		0.215128	-0.117967	A0A0A6YWB0;A0A0A6YVV8;A0A0A6YWG1;A0A0A6YXQ4;A0A0A6YXP3;A0A0A6YXL7;A0A0A6YWJ5;Q3U570;S4R267;Q8R003	A0A0A6YWB0;A0A0A6YVV8;A0A0A6YWG1;A0A0A6YXQ4	not assigned	Mbnl1
21.2055	20.5724	20.061	21.9634	20.5326	21.2291	1	5.5	31.324	2.0268	2		0.30062	0.62874	A0A0A6YWF7;A0A0A6YWD3;A0A0A6YVZ7;Q8C735-2;Q8C735	A0A0A6YWF7;A0A0A6YWD3;A0A0A6YVZ7;Q8C735-2;Q8C735	Protein lin-9 homolog	Lin9
26.4661	26.2992	26.3398	26.4015	26.3127	26.1941	13	28.4	58.35	40.633	53		0.449409	-0.0655893	A0A0A6YXC8;E9QKR1;A0A0A6YW06;J3QNM3;E9QKQ9;E9QLZ9;Q03173-6;Q03173-3;Q03173-4;Q03173-5;Q03173;Q03173-2;A0A0A6YVZ6	A0A0A6YXC8;E9QKR1;A0A0A6YW06;J3QNM3;E9QKQ9;E9QLZ9;Q03173-6;Q03173-3;Q03173-4;Q03173-5;Q03173;Q03173-2	Protein enabled homolog	Enah
25.398	25.1919	25.4415	25.2704	25.2358	25.382	12	18.3	103.72	39.8	41		0.618955	-0.0477626	A0A0A6YW28;P35123;A0A0A6YVY7;A0A0A6YWM7;A0A0A6YW63	A0A0A6YW28;P35123;A0A0A6YVY7	Ubiquitin carboxyl-terminal hydrolase;Ubiquitin carboxyl-terminal hydrolase 4	Usp4
31.4167	31.304	31.3307	31.1777	31.1664	31.2311	4	55.8	8.7279	79.093	187		0.0157702	-0.158753	A0A0A6YW67;E9Q9J0;E9Q4P0;E9Q5F6;E9QNP0;Q5SX22;P62984;P62983;P0CG49;P0CG50;D3YYZ2	A0A0A6YW67;E9Q9J0;E9Q4P0;E9Q5F6;E9QNP0;Q5SX22;P62984;P62983;P0CG49;P0CG50;D3YYZ2	Ubiquitin-60S ribosomal protein L40;Ubiquitin;60S ribosomal protein L40;Ubiquitin-40S ribosomal protein S27a;Ubiquitin;40S ribosomal protein S27a;Polyubiquitin-B;Ubiquitin;Polyubiquitin-C;Ubiquitin;Ubiquitin-related 1;Ubiquitin-related 2	Gm8797;Uba52;Kxd1;Ubc;Ubb;Rps27a;Gm5239
19.3227	21.3922	21.9417	19.8289	20.8943	21.2364	1	25.6	9.22	3.7364	3		0.809638	-0.232337	A0A0A6YW87;Q9CX13	A0A0A6YW87;Q9CX13	Protein cornichon homolog 4	Cnih4
25.0182	25.0298	25.0173	25.098	25.155	25.033	12	11.6	152.54	41.982	28		0.106834	0.0735849	A0A0A6YWM5;E9QKE4;Q8BMG7;Q8BMG7-2	A0A0A6YWM5;E9QKE4;Q8BMG7	Rab3 GTPase-activating protein non-catalytic subunit	Rab3gap2
21.5315	21.7978	20.2491	21.145	23.024	23.0532	3	7.8	72.541	9.3224	8		0.19984	1.21459	A0A0A6YWS6;A0A0R4J114;Q8BTT6;A0A0A6YXM9	A0A0A6YWS6;A0A0R4J114;Q8BTT6;A0A0A6YXM9	Digestive organ expansion factor homolog	Diexf
25.99	25.9974	25.978	26.0494	26.0902	26.2038	11	13.1	143.45	65.602	43		0.0536007	0.126024	E9Q9M5;A0A0A6YWX1;J3KMM1;Q3UJD6-2;Q3UJD6;A0A0A6YWN9;A0A0A6YXT9;A0A0A6YX42	E9Q9M5;A0A0A6YWX1;J3KMM1;Q3UJD6-2;Q3UJD6;A0A0A6YWN9	Ubiquitin carboxyl-terminal hydrolase;Ubiquitin carboxyl-terminal hydrolase 19	Usp19
22.8033	20.788	23.7016	20.9231	20.9778	21.6648	1	18.2	8.4548	2.8234	8		0.236911	-1.24239	E0CZ62;A0A0A6YWX7;A2RST1	E0CZ62;A0A0A6YWX7;A2RST1	not assigned	Mgst2
20.6508	22.1241	21.7068	21.1825	21.677	21.1036	1	9.2	15.738	2.9137	1		0.733648	-0.172866	A0A0A6YX02;Q9CQ22	A0A0A6YX02;Q9CQ22	Ragulator complex protein LAMTOR1	Lamtor1
26.0652	26.0166	26.1169	25.9638	26.0492	26.2331	8	24.1	54.108	100.99	45		0.860913	0.0157992	A0A0A6YX18;Q8BVE3;A0A0A6YWP6;A0A0A6YVU0	A0A0A6YX18;Q8BVE3;A0A0A6YWP6	V-type proton ATPase subunit H	Atp6v1h
22.2433	21.4628	20.3676	21.4587	21.0312	21.8768	1	15.4	6.9339	2.502	6		0.877808	0.0976836	A0A0A6YX21;A0A0A6YY20;Q8VD57	A0A0A6YX21;A0A0A6YY20;Q8VD57	Vesicle transport protein SFT2B	Sft2d2
22.3956	22.4208	22.7731	23.37	23.8837	23.4563	3	13.2	43.165	12.085	12		0.00653314	1.04014	A0A0A6YX73;Q8K1M3;P12367;A0A0A6YY28	A0A0A6YX73;Q8K1M3;P12367;A0A0A6YY28	cAMP-dependent protein kinase type II-alpha regulatory subunit	Prkar2a
21.9703	21.0481	21.0478	21.9198	22.1498	21.3258	1	10.9	33.05	12.352	3		0.323073	0.443074	A0A0A6YXE3;G3X9Q0;Q9JKP5;Q3U581	A0A0A6YXE3;G3X9Q0;Q9JKP5;Q3U581	Muscleblind-like protein 1	Mbnl1
25.698	25.8022	25.7421	25.7668	25.7605	25.7935	17	8.9	309.37	64.13	72		0.456928	0.0262146	A0A0A6YXL6;E9Q3Y4;A0A0A6YXX3;A0A1D5RM41;Q9ESE1-2;Q9ESE1;Q9ESE1-3;Q8BSM6	A0A0A6YXL6;E9Q3Y4;A0A0A6YXX3;A0A1D5RM41;Q9ESE1-2;Q9ESE1;Q9ESE1-3	Lipopolysaccharide-responsive and beige-like anchor protein	Lrba
21.3029	21.7747	23.5405	20.4112	21.9139	21.5995	2	8.1	27.005	4.0127	5		0.335313	-0.897792	A0A0A6YXR0;Q8BGS7-2;Q8BGS7;D3Z5Y5;D3YX12	A0A0A6YXR0;Q8BGS7-2;Q8BGS7;D3Z5Y5;D3YX12	Choline/ethanolaminephosphotransferase 1	Cept1
21.0549	21.407	22.3841	21.4966	22.1175	23.337	2	4.5	53.48	2.3678	4		0.354735	0.701693	A7UAK4;A0A0A6YY64;A2AUP3;A2AUP5;A2AUP1;Q7TS91;A2AUP4;A7UAK8;Q3U3S6;A7UAK5;A0A0A6YW89	A7UAK4;A0A0A6YY64;A2AUP3;A2AUP5;A2AUP1;Q7TS91;A2AUP4;A7UAK8;Q3U3S6;A7UAK5;A0A0A6YW89	not assigned	Pfkfb3
20.7273	20.1348	23.977	19.7241	20.7487	22.7995	1	12	11.346	7.111	5		0.744935	-0.522245	A0A0A6YY66;Q8BSN6;O70480	A0A0A6YY66;Q8BSN6;O70480	Vesicle-associated membrane protein 4	Vamp4
25.686	25.5728	25.6598	25.8023	25.8085	25.7518	11	27.6	61.461	47.683	49		0.0186289	0.147973	A0A0B4J1E2;Q9CSN1	A0A0B4J1E2;Q9CSN1	SNW domain-containing protein 1	Snw1
25.0949	24.8572	24.9949	24.6236	24.7214	24.7976	4	22	28.655	12.228	21		0.0347705	-0.268149	A0A0B4J1E5;Q99PM9;A0A0A6YXW7;A0A0A6YVQ3;A0A0A6YXG9;F7CBX2;A2AN37	A0A0B4J1E5;Q99PM9;A0A0A6YXW7;A0A0A6YVQ3	Uridine-cytidine kinase 2	Uck2
23.5167	24.9091	25.2108	24.9709	24.5958	24.3815	2	3.5	68.03	10.48	14		0.859266	0.103869	A0A0B4J1E7;O35343;D3YTN1	A0A0B4J1E7;O35343;D3YTN1	Importin subunit alpha-3	Kpna4
20.8454	19.387	21.6123	20.0937	21.6019	21.9333	1	4.5	25.763	2.2647	1		0.529051	0.594744	A0A0D2X7Z2;Q9CY45	A0A0D2X7Z2;Q9CY45	Protein-lysine N-methyltransferase N6amt2	N6amt2
25.3063	25.2546	25.4529	25.5194	25.2804	20.8448	3	16.1	26.779	10.383	12		0.392546	-1.4564	A0A0F6AIX6;A0A0F6AIX5;Q8BVA5-2;Q8BVA5	A0A0F6AIX6;A0A0F6AIX5;Q8BVA5-2;Q8BVA5	UPF0554 protein C2orf43 homolog	not assigned
22.861	23.0512	23.2035	22.4056	22.3129	22.3848	1	11	11.785	5.0715	12		0.00286924	-0.670792	S4R2H4;A0A0G2JFS4;A0A0G2JFL7;A0A0G2JDK0;A0A0G2JET3;A0A0G2JGK3;A0A0G2JFX2;A0A0G2JGL3;A0A0G2JFX1;A0A0G2JES4;D3Z6M5;A0A0G2JFI7;A0A0G2JE18;A0A0G2JDQ1;A0A0G2JDT0;A0A0G2JEC2;A0A0H2UKB6;A0A0H2UH28;E9QKT0;E9Q5E0;Q921S6;Q8CFN5-4;Q8CFN5-3;Q8CFN5-2;Q8CFN5-5;Q8CFN5;Q60929-2;Q60929-3;Q60929;Q63943-2;Q63943	S4R2H4;A0A0G2JFS4;A0A0G2JFL7;A0A0G2JDK0;A0A0G2JET3;A0A0G2JGK3;A0A0G2JFX2;A0A0G2JGL3;A0A0G2JFX1;A0A0G2JES4;D3Z6M5;A0A0G2JFI7;A0A0G2JE18;A0A0G2JDQ1;A0A0G2JDT0;A0A0G2JEC2;A0A0H2UKB6;A0A0H2UH28;E9QKT0;E9Q5E0;Q921S6;Q8CFN5-4;Q8CFN5-3;Q8CFN5-2;Q8CFN5-5;Q8CFN5;Q60929-2;Q60929-3;Q60929;Q63943-2;Q63943	Myocyte-specific enhancer factor 2C;Myocyte-specific enhancer factor 2A;Myocyte-specific enhancer factor 2D	Mef2a;Mef2d;Mef2c
20.3826	24.3638	24.2189	23.9353	21.0574	21.3337	2	16.7	14.804	5.1065	5		0.610362	-0.879628	Q6PFA1;A0A0G2JDK3;A0A0G2JGU4;Q9JIF6;A0A0G2JF29;A0A0G2JG79;Q3TVF4;P53612	Q6PFA1;A0A0G2JDK3;A0A0G2JGU4;Q9JIF6;A0A0G2JF29;A0A0G2JG79;Q3TVF4;P53612	Geranylgeranyl transferase type-2 subunit beta	Rabggtb
21.0683	19.9184	21.1048	22.1643	20.8719	22.1366	1	18.3	10.917	6.0341	4		0.14991	1.0271	A0A0G2JEA2;A0A0G2JDN9;A0A1B0GXL7;A0A0G2JDM0;A0A140T8R8;A0A0G2JGV7;Q3UT23;Q9QZ73	A0A0G2JEA2;A0A0G2JDN9;A0A1B0GXL7;A0A0G2JDM0;A0A140T8R8;A0A0G2JGV7;Q3UT23;Q9QZ73	DCN1-like protein;DCN1-like protein 1	Dcun1d1
22.7037	23.0206	22.6467	23.6722	23.4238	23.3683	9	17	80.831	13.695	12		0.00946504	0.697769	A0A0G2JE03;Q3TWF7;A0A0G2JDM7;Q8BTZ4-2;Q8BTZ4;A0A0G2JDE8;A0A0G2JFH0;A0A0G2JF12;A0A0G2JGE5;A0A0G2JG78	A0A0G2JE03;Q3TWF7;A0A0G2JDM7;Q8BTZ4-2;Q8BTZ4;A0A0G2JDE8;A0A0G2JFH0	Anaphase-promoting complex subunit 5	Anapc5
22.9996	23.9109	23.5863	24.0768	23.8829	23.8785	4	24	22.221	8.9863	15		0.178757	0.447147	A0A0G2JE46;A0A0G2JDP0;O35387;A0A0G2JGR0;A0A0G2JEE6;A0A0G2JFF9	A0A0G2JE46;A0A0G2JDP0;O35387;A0A0G2JGR0;A0A0G2JEE6;A0A0G2JFF9	HCLS1-associated protein X-1	Hax1
21.0198	20.0896	22.7033	22.7603	22.5423	20.4497	1	1.8	70.4	4.1649	6		0.575511	0.646519	Q000W5;L7N1X8;A0A0G2JDV3;Q8BTS3;Q2V6D6	Q000W5;L7N1X8;A0A0G2JDV3;Q8BTS3;Q2V6D6	not assigned	Gbp10;Gbp6;Gbp9;Gbp8
28.3197	28.117	28.3552	28.2014	28.0785	28.2698	2	14.6	9.2327	21.286	24		0.434056	-0.0807343	A0A0G2JDW7;A0A0G2JG29;Q6ZWU9	A0A0G2JDW7;A0A0G2JG29;Q6ZWU9	40S ribosomal protein S27	Rps27
21.6766	22.4606	22.9887	20.9693	21.1148	20.7521	1	7.5	15.442	7.7693	7		0.0224399	-1.42993	A0A0G2JDZ4;E9QNY3	A0A0G2JDZ4;E9QNY3	not assigned	Myl10
21.759	21.7955	20.8589	22.6344	21.2869	22.3001	1	2.5	56.928	4.9184	2		0.300993	0.602703	A0A0G2JE26;Q6DFX2	A0A0G2JE26;Q6DFX2	Anthrax toxin receptor 2	Antxr2
21.5619	20.6859	20.2642	22.3485	20.9775	21.3428	1	8.3	18.324	2.7026	4		0.268848	0.718944	A0A0G2JE30;O88425	A0A0G2JE30;O88425	Nucleoside diphosphate kinase 6	Nme6
25.7938	21.3673	25.788	23.5888	25.2686	25.2904	2	13.6	14.731	3.6047	11		0.812677	0.399511	A0A0G2JE32;A0A0G2JGL0;P61079;A0A0G2JF40;Q05CK8;A0A0G2JGZ3;Q6ZWY6;P62838	A0A0G2JE32;A0A0G2JGL0;P61079;A0A0G2JF40;Q05CK8;A0A0G2JGZ3;Q6ZWY6;P62838	Ubiquitin-conjugating enzyme E2 D3;Ubiquitin-conjugating enzyme E2 D2B;Ubiquitin-conjugating enzyme E2 D2	Ube2d3;Ube2d2b;Ube2d2
24.1605	24.1714	24.2139	24.3748	24.3361	24.4192	2	8	29.614	4.5784	15		0.00256623	0.19473	A0A0G2JE93;Q9DCI3	A0A0G2JE93;Q9DCI3	MLN64 N-terminal domain homolog	Stard3nl
24.3209	24.3316	24.184	24.1258	24.2598	24.3224	6	17	44.303	19.148	23		0.598464	-0.0428155	A0A0G2JEC4;Q9JK48;Q9JK48-2;Q9JK48-3;A0A0G2JE45	A0A0G2JEC4;Q9JK48;Q9JK48-2;Q9JK48-3	Endophilin-B1	Sh3glb1
21.2483	20.7602	20.1829	20.1228	21.5348	21.2285	1	5.8	29.188	2.7521	6		0.683584	0.231565	A0A0G2JED0;Q6DFW5	A0A0G2JED0;Q6DFW5	Phospholipid-transporting ATPase	Atp11b
21.3537	21.206	22.5073	21.9581	22.001	21.4402	1	16.5	13.025	3.8485	2		0.817334	0.110765	A0A0G2JF33;A0A0G2JEE9;Q9CVI2-2;Q9CVI2	A0A0G2JF33;A0A0G2JEE9;Q9CVI2-2;Q9CVI2	Protein FAM133B	Fam133b
21.6518	20.7258	20.7963	21.266	20.9214	22.5831	2	9.3	24.415	4.0857	5		0.416102	0.532195	A0A0G2JEG0;A0A0G2JFX8;D3YV77;Q3UEB4;Q9R008;A0A0G2JDI0	A0A0G2JEG0;A0A0G2JFX8;D3YV77;Q3UEB4;Q9R008;A0A0G2JDI0	Mevalonate kinase	Mvk
23.9289	23.9868	23.8023	23.8672	23.9779	23.9178	5	15.2	45.524	12.804	13		0.824152	0.014981	A0A0R4J169;E9QN52;A0A0G2JEP4;A0A0G2JFV5;Q91WK0-2;Q91WK0;A0A0G2JGZ1;A0A0G2JDR6;A0A0G2JEF6	A0A0R4J169;E9QN52;A0A0G2JEP4;A0A0G2JFV5;Q91WK0-2;Q91WK0;A0A0G2JGZ1;A0A0G2JDR6	Leucine-rich repeat flightless-interacting protein 2	Lrrfip2
20.9612	20.6416	21.3188	21.6375	21.6099	21.6051	2	7.4	45.963	3.9141	9		0.0303234	0.643642	A0A0G2JET2;Q8C078-4;Q8C078-2;Q8C078-3;Q8C078;Q8C078-5;A0A0G2JEC5	A0A0G2JET2;Q8C078-4;Q8C078-2;Q8C078-3;Q8C078;Q8C078-5;A0A0G2JEC5	Calcium/calmodulin-dependent protein kinase kinase 2	Camkk2
21.3416	21.108	21.3953	23.4583	21.8315	21.1737	2	13.4	15.932	2.771	3		0.271373	0.872882	A0A0G2JF16;Q8R344	A0A0G2JF16;Q8R344	Coiled-coil domain-containing protein 12	Ccdc12
22.2791	20.0415	20.7616	21.6411	22.3538	22.0421	1	9.4	16.073	2.4129	5		0.227173	0.984928	A0A0G2JF31;A0A0G2JGG2;D6RCW9;A0A0G2JF03	A0A0G2JF31;A0A0G2JGG2;D6RCW9	not assigned	Tyms
19.4399	21.1705	18.175	20.9514	20.4085	20.4376	1	8.9	15.613	1.945	1		0.320385	1.00406	D3YVI5;A0A0G2JF52;Q9R0Q6	D3YVI5;A0A0G2JF52;Q9R0Q6	Actin-related protein 2/3 complex subunit 1A	Arpc1a
27.2274	20.4753	19.8377	20.7897	20.9341	27.0793	3	4.5	70.09	2.7959	4		0.899977	0.420885	A0A0G2JFC9;Q80UK7-2;Q80UK7	A0A0G2JFC9;Q80UK7-2;Q80UK7	Spindle assembly abnormal protein 6 homolog	Sass6
23.8109	24.2238	24.1831	24.0035	23.5118	24.0426	6	10	117.25	66.125	17		0.365035	-0.219972	A0A0G2JFJ6;Q7TPD0;Q7TPD0-2	A0A0G2JFJ6;Q7TPD0	Integrator complex subunit 3	Ints3
23.8132	23.6185	23.763	23.7718	23.7823	23.5278	7	4.3	299.04	20.145	11		0.72981	-0.0376345	A0A0G2JFQ4;E9Q9L6;Q6ZQA0;Q6ZQA0-2;F6VTL9;F6ZZB1;D3Z2K6	A0A0G2JFQ4;E9Q9L6;Q6ZQA0;Q6ZQA0-2;F6VTL9;F6ZZB1	Neurobeachin-like protein 2	Nbeal2
21.1503	21.0106	21.2947	20.6165	20.892	21.7327	1	23.4	8.1238	6.5312	3		0.846261	-0.0714677	A0A0G2JFV4;Q9D0C1	A0A0G2JFV4;Q9D0C1	E3 ubiquitin-protein ligase RNF115	Rnf115
23.198	23.2409	23.4532	23.7124	23.4435	23.7895	2	18.9	14.706	6.7563	10		0.0554995	0.351116	A0A0G2JFV9;Q9JHI7	A0A0G2JFV9;Q9JHI7	Exosome complex component RRP45	Exosc9
22.1444	21.5539	18.8385	21.0873	23.2165	21.3253	1	2.8	64.332	3.6605	5		0.445954	1.03078	A0A0G2JFY6;B0V3P3;B0V3P4;Q9WV76	A0A0G2JFY6;B0V3P3;B0V3P4;Q9WV76	AP complex subunit beta;AP-4 complex subunit beta-1	Ap4b1
20.0346	20.513	21.5534	21.8607	21.1318	21.0601	1	12.2	21.504	4.8209	12		0.276082	0.65051	A0A0G2JG32;Q9D3W4	A0A0G2JG32;Q9D3W4	GPN-loop GTPase 3	Gpn3
23.1669	22.9796	23.1763	21.1319	21.4866	23.6357	4	4.4	145.13	7.8696	5		0.262412	-1.0229	A0A0G2JGI9;F8VPN4;E0CX86;F7CSZ6;E0CYU6;F6XXE6	A0A0G2JGI9;F8VPN4	not assigned	Agl
21.978	22.0293	22	22.0414	22.0835	22.0687	2	22.7	12.297	4.4878	13		0.0323831	0.062123	A0A0G2JGK0;Q8BK75;A0A0G2JGM4;A0A0H2UH13;Q8BK75-2	A0A0G2JGK0;Q8BK75;A0A0G2JGM4;A0A0H2UH13;Q8BK75-2	Elongator complex protein 6	Elp6
24.8142	25.0197	24.6794	24.5045	24.5939	24.8398	11	10.2	133.03	19.105	25		0.245082	-0.191717	A0A0G2JGL8;Q99PU8-2;Q99PU8;Q99PU8-3;A0A0G2JE53;A0A0G2JGD9;A0A0G2JGY7;A0A0G2JGL1	A0A0G2JGL8;Q99PU8-2;Q99PU8;Q99PU8-3	Putative ATP-dependent RNA helicase DHX30	Dhx30
26.5535	26.8586	26.8315	26.3474	26.1862	26.4023	12	22.7	73.116	44.901	60		0.0204236	-0.435896	A0A0G2JGQ4;P54729	A0A0G2JGQ4;P54729	NEDD8 ultimate buster 1	Nub1
21.2833	21.4575	19.6563	20.5735	22.4379	20.4836	1	5.7	25.65	1.9099	0		0.691374	0.36599	A0A0G2JGR7;Q99MR1	A0A0G2JGR7;Q99MR1	PERQ amino acid-rich with GYF domain-containing protein 1	Gigyf1
21.2908	20.5055	21.9255	21.4217	22.3818	21.9286	1	3.3	67.53	2.5528	8		0.247698	0.670107	A0A0G2JGW9;A0A0G2JFY5;Q3UUU2;Q91WJ8;Q91WJ8-2;A0A0G2JE55;A0A0G2JG96;A0A0G2JGV9;A0A0G2JGT1	A0A0G2JGW9;A0A0G2JFY5;Q3UUU2;Q91WJ8;Q91WJ8-2	Far upstream element-binding protein 1	Fubp1
26.754	26.6244	26.8501	26.6443	26.7225	26.6995	6	34.6	21.009	52.298	57		0.479367	-0.0540721	A0A0G2JH04;P63073;A0A0G2JGT5;A0A0G2JG98;A0A0G2JFB4	A0A0G2JH04;P63073;A0A0G2JGT5;A0A0G2JG98;A0A0G2JFB4	Eukaryotic translation initiation factor 4E	Eif4e
24.1813	24.4468	24.2977	24.6191	24.6757	24.8113	12	8.2	247.71	43.325	36		0.0147165	0.393401	K3W4P2;A0A0G2JH17;Q6P4S8;A0A0G2JFR3;A0A0G2JDG8	K3W4P2;A0A0G2JH17;Q6P4S8	Integrator complex subunit 1	Ints1
25.693	25.8885	26.0765	25.9649	25.6501	25.7299	9	38	23.696	83.5	41		0.513028	-0.104354	A0A0H2UH20;E9PUD0;D3Z4U0;Q9R020-2;Q9R020	A0A0H2UH20;E9PUD0;D3Z4U0;Q9R020-2;Q9R020	Zinc finger Ran-binding domain-containing protein 2	Zranb2
20.6346	21.3545	21.4844	21.591	21.5024	21.6784	1	11.6	10.829	2.9792	3		0.183156	0.432735	A0A0J9YTR2	A0A0J9YTR2	not assigned	not assigned
23.8537	24.2607	24.2162	23.9035	23.8326	24.0172	3	9.2	51.926	8.5401	7		0.240299	-0.192442	Q3U6F1;E9Q7W0;A0A0J9YTV5;P31266-2;P31266	Q3U6F1;E9Q7W0;A0A0J9YTV5;P31266-2;P31266	Recombining binding protein suppressor of hairless	Rbpj
28.7418	28.5986	28.8141	28.7287	28.6814	28.7062	3	10.6	48.978	304.87	123		0.854132	-0.0127023	A0A0J9YTY0;A0A0J9YUL3;Q8C1B7-3;Q8C1B7-2;Q8C1B7;A0A0J9YVA6	A0A0J9YTY0;A0A0J9YUL3;Q8C1B7-3;Q8C1B7-2;Q8C1B7	Septin-11	2011-09-01
25.3381	25.4586	25.5924	25.2036	25.1333	25.1026	5	13.1	46.527	30.864	27		0.0162289	-0.316577	A0A0J9YU62;O88712-2;O88712;A0A0J9YUM4;O88712-3;A0A0J9YTW3;A0A0J9YUR5;E9Q0T4;E9PWQ9;Q91YZ2;P56546;P56546-2;A0A0J9YVC3;A0A0J9YU66;A0A0J9YVI3	A0A0J9YU62;O88712-2;O88712;A0A0J9YUM4;O88712-3;A0A0J9YTW3	C-terminal-binding protein 1	Ctbp1
23.5432	23.4887	23.6481	23.4007	23.5616	23.5247	6	10	98.509	10.045	11		0.394362	-0.0643622	A0A0J9YU83;F7BJB9	A0A0J9YU83;F7BJB9	not assigned	Morc3
23.9232	24.0818	23.7234	23.8982	23.7002	23.7802	1	10.6	15.741	3.5353	7		0.381087	-0.116606	A0A0J9YUD0;D3YWD5;Q9D2V8	A0A0J9YUD0;D3YWD5;Q9D2V8	Major facilitator superfamily domain-containing protein 10	Mfsd10
24.4916	24.4277	24.3835	24.4013	24.335	24.341	10	6.2	227.46	25.245	34		0.11802	-0.0751902	B9EJ54;A0A0J9YUD5;E9Q880	B9EJ54;A0A0J9YUD5	not assigned	Nup205
29.6419	29.7976	29.9098	29.9121	29.7062	29.7282	8	36.8	19.774	143.52	157		0.993013	-0.000945409	A0A0J9YUD8;A0A0J9YUZ4;P63158;D3YZ18;D3YVC6	A0A0J9YUD8;A0A0J9YUZ4;P63158;D3YZ18	High mobility group protein B1	Hmgb1
27.6918	27.6544	27.8023	27.7887	27.6757	27.768	5	39.6	15.81	62.387	63		0.645868	0.0279566	A0A0J9YUI1;P61087;D3Z4U3;F8WIC2;A0A0J9YU07;Q3V3R8	A0A0J9YUI1;P61087;D3Z4U3	Ubiquitin-conjugating enzyme E2 K	Ube2k
21.1458	21.3005	21.1614	22.0082	21.6605	20.5002	1	13.7	18.866	3.0592	3		0.704189	0.187079	A0A0J9YUJ3;D3Z2L1;Q3UU56;D3Z7I0;Q8BL74	A0A0J9YUJ3;D3Z2L1;Q3UU56;D3Z7I0;Q8BL74	General transcription factor 3C polypeptide 2	Gtf3c2;Gm29609
20.8041	20.7347	22.207	20.9646	20.1199	21.5783	1	20.2	9.4837	4.0412	4		0.602479	-0.360991	A0A0J9YUR7;A0A0J9YUW6;A0A0J9YUN2;Q3TQ27;Q9Z255	A0A0J9YUR7;A0A0J9YUW6;A0A0J9YUN2;Q3TQ27;Q9Z255	Ubiquitin-conjugating enzyme E2 A	Ube2a
23.089	22.8883	22.994	23.141	20.7695	23.362	3	3.4	164.3	12.287	12		0.533352	-0.566312	A0A0J9YUP5;F8VQG7	A0A0J9YUP5;F8VQG7	not assigned	N4bp2
20.9185	20.8907	20.0944	20.9953	21.5539	20.9143	1	1.6	96.654	3.3558	2		0.197495	0.519952	A0A0J9YUT8;Q8R3C6	A0A0J9YUT8;Q8R3C6	Probable RNA-binding protein 19	Rbm19
22.3968	22.4359	22.381	22.4867	20.8297	22.4298	3	5.5	79.458	6.9972	9		0.418916	-0.489126	A0A0J9YV20;A0A0R4J0B7;Q80UZ2-2;Q80UZ2;Q80UZ2-3	A0A0J9YV20;A0A0R4J0B7;Q80UZ2-2;Q80UZ2	Protein SDA1 homolog	Sdad1
20.3173	21.6831	21.9526	22.0954	21.9834	20.5296	1	3.1	46.54	2.2781	4		0.775023	0.218494	A0A0J9YV30;A0A0J9YTZ8;A0A0J9YV66	A0A0J9YV30	not assigned	not assigned
21.3813	21.9795	20.0369	21.6848	21.367	21.7826	1	10.3	17.337	2.7858	2		0.461096	0.478858	A0A0J9YV55;H3BL68;H3BJ17;H3BJH6;H3BKF3;Q640Q5-2;Q640Q5	A0A0J9YV55;H3BL68;H3BJ17;H3BJH6;H3BKF3;Q640Q5-2;Q640Q5	PAB-dependent poly(A)-specific ribonuclease subunit PAN3	Pan3
21.5079	20.5513	19.9641	23.3292	21.1516	20.7704	1	9.3	21.573	2.9174	3		0.30495	1.07595	Q9CZQ8;A0A0J9YV85;Q99KL7	Q9CZQ8;A0A0J9YV85;Q99KL7	Ras-related protein Rab-28	Rab28
25.541	25.6258	25.7042	25.6744	25.549	25.7059	5	17.1	51.622	55.457	27		0.787222	0.0193965	A0A0J9YV90;Q8BHJ5;A0A0J9YUE3;A0A0J9YVC9;A0A0J9YUR3	A0A0J9YV90;Q8BHJ5	F-box-like/WD repeat-containing protein TBL1XR1	Tbl1xr1
21.9912	20.3133	23.8776	22.0491	21.4233	20.5198	3	12.1	32.173	4.1382	5		0.550476	-0.72999	A0A0M3HEP3;Q99M04	A0A0M3HEP3;Q99M04	Lipoyl synthase, mitochondrial	Lias
20.9544	22.9576	23.0312	22.7272	21.7426	22.9192	4	5.1	131.51	7.1847	6		0.856711	0.148589	A0A0M3HEP7;P70704-3;P70704-2;P70704;A0A0J9YV34	A0A0M3HEP7;P70704-3;P70704-2;P70704	Phospholipid-transporting ATPase IA	Atp8a1
22.1211	20.8858	20.9459	20.9084	21.4637	21.1442	1	8.5	14.663	3.6867	12		0.75382	-0.145492	A0A0M3HEP8;Q6TEK5	A0A0M3HEP8;Q6TEK5	Vitamin K epoxide reductase complex subunit 1-like protein 1	Vkorc1l1
21.8305	22.0605	22.2563	20.7146	21.7542	21.5565	2	13.9	17.864	2.987	4		0.107195	-0.707342	A0A0U1RPC6;A0A0M3HEP9;J3QMN4;A0A0U1RPV8;A0A0U1RQA4;J3QMQ8;A0A0M3HEQ0;Q9JLT4-3;Q9JLT4-2;Q9JLT4-4;Q9JLT4;Q9D8I4;A0A0U1RPS1;D3Z0K8	A0A0U1RPC6;A0A0M3HEP9;J3QMN4;A0A0U1RPV8;A0A0U1RQA4;J3QMQ8;A0A0M3HEQ0;Q9JLT4-3;Q9JLT4-2;Q9JLT4-4;Q9JLT4;Q9D8I4;A0A0U1RPS1;D3Z0K8	Thioredoxin reductase 2, mitochondrial	Txnrd2
21.8516	21.3118	21.4238	23.0468	22.5871	22.9478	2	4.3	72.93	11.185	7		0.00350308	1.33151	A0A0N4SUH4;Q8BKS9	A0A0N4SUH4;Q8BKS9	Pumilio domain-containing protein KIAA0020	Kiaa0020
24.5922	24.4311	24.6352	24.4886	24.5854	24.539	4	19.9	28.654	11.859	21		0.834564	-0.015185	A0A0N4SUH8;Q9QZ23;D3Z285	A0A0N4SUH8;Q9QZ23;D3Z285	NFU1 iron-sulfur cluster scaffold homolog, mitochondrial	Nfu1
21.3441	21.2889	19.7192	21.538	21.6395	21.5108	2	8.6	25.068	1.97	5		0.218595	0.778681	A0A0N4SUI4;Q80U56	A0A0N4SUI4;Q80U56	Late secretory pathway protein AVL9 homolog	Avl9
20.8573	20.5205	20.4468	21.9513	21.7661	21.321	1	2	74.734	7.1253	3		0.00899498	1.07125	A0A0N4SV65;A0A0N4SUY3;A0A0N4SWF5;A0A0N4SUU0;A0A0N4SWD7;E9Q6H8	A0A0N4SV65;A0A0N4SUY3;A0A0N4SWF5;A0A0N4SUU0;A0A0N4SWD7;E9Q6H8	not assigned	Plekha5
22.1114	22.0021	23.8548	21.3707	21.5248	21.2873	1	2.2	60.256	2.1268	7		0.105015	-1.26184	A0A0N4SV08;Q925U4	A0A0N4SV08;Q925U4	ER degradation-enhancing alpha-mannosidase-like protein 1	Edem1
24.5799	24.6552	24.7068	24.3195	24.3595	24.1237	7	28.6	38.32	24.166	29		0.00965717	-0.379714	A0A0N4SV10;A0A0N4SVC4;Q9D4V0	A0A0N4SV10;A0A0N4SVC4;Q9D4V0	Ethanolamine kinase 1	Etnk1
21.3453	19.6371	21.3875	20.9595	22.1239	21.9731	1	1.2	162.11	4.405	1		0.259807	0.895549	A0A0N4SV29;Q80V62	A0A0N4SV29;Q80V62	Fanconi anemia group D2 protein homolog	Fancd2
28.3112	28.2233	28.2529	28.3854	28.3673	28.4961	1	15.2	13.607	26.151	37		0.0324033	0.153823	F8WIX8;A0A0N4SV66;Q8CGP4;Q8CGP6;Q8R1M2;Q64523;Q8CGP7;Q8CGP5;Q8BFU2;Q6GSS7;P22752;P27661;G3UWL7;Q64522	F8WIX8;A0A0N4SV66;Q8CGP4;Q8CGP6;Q8R1M2;Q64523;Q8CGP7;Q8CGP5;Q8BFU2;Q6GSS7;P22752;P27661	Histone H2A;Histone H2A type 1-H;Histone H2A.J;Histone H2A type 2-C;Histone H2A type 1-K;Histone H2A type 1-F;Histone H2A type 3;Histone H2A type 2-A;Histone H2A type 1;Histone H2AX	Hist1h2al;Hist1h2aa;Hist1h2ah;H2afj;Hist2h2ac;Hist1h2ak;Hist1h2af;Hist3h2a;Hist2h2aa1;Hist1h2ab;H2afx
22.0619	22.3891	22.2375	22.3042	22.1926	21.858	2	1.6	214.46	9.1591	6		0.5348	-0.111275	A0A0N4SV80;E9QML5;Q61464-4;Q61464;A0A0N4SVM8;Q3TZK9;A0A0N4SV38;A0A0N4SVI8;E9QKZ7;Q61464-3;Q61464-7;Q61464-2;Q61464-5	A0A0N4SV80;E9QML5;Q61464-4;Q61464;A0A0N4SVM8;Q3TZK9;A0A0N4SV38;A0A0N4SVI8;E9QKZ7;Q61464-3;Q61464-7;Q61464-2;Q61464-5	Zinc finger protein 638	Zfml;Znf638
23.229	23.3386	23.1436	23.0423	23.3746	23.2517	2	7.9	43.725	15.022	16		0.905693	-0.0141595	A0A0N4SVA6;Q3U3K9;P70295	A0A0N4SVA6;Q3U3K9;P70295	Ancient ubiquitous protein 1	Aup1
20.8631	21.4766	24.9054	21.8642	21.9068	21.1074	1	6.5	15.985	2.5569	7		0.572257	-0.788874	A0A0N4SVB8;Q9CQW2	A0A0N4SVB8;Q9CQW2	ADP-ribosylation factor-like protein 8B	Arl8b
22.3484	21.0157	22.6714	21.5586	21.8275	21.8409	1	5	32.259	4.7322	11		0.628419	-0.269505	A0A0N4SVC2;E9QP00;Q6PFR5	A0A0N4SVC2;E9QP00;Q6PFR5	Transformer-2 protein homolog alpha	Tra2a
23.2153	22.5764	19.5358	20.7801	20.5559	20.8433	2	12.4	10.22	4.8002	6		0.408797	-1.04942	A0A0N4SVH4	A0A0N4SVH4	not assigned	not assigned
21.0964	20.5583	25.0367	22.2456	21.6671	21.9604	1	32.2	6.6106	5.1284	12		0.857195	-0.272743	A0A0N4SVK3;P62322	A0A0N4SVK3;P62322	U6 snRNA-associated Sm-like protein LSm5	Lsm5
20.6478	21.3008	21.0502	22.3375	21.1025	21.4762	1	1.5	174.82	2.9453	5		0.195905	0.639142	A2AMI2;A0A0N4SVL0;Q80XI3;Q80XI3-3;A2AMI6;A2AMI4;Q8BQR8	A2AMI2;A0A0N4SVL0;Q80XI3;Q80XI3-3	Eukaryotic translation initiation factor 4 gamma 3	Eif4g3
24.3295	24.2519	24.3482	24.1175	24.4268	24.6085	2	7.4	32.547	4.19	12		0.637866	0.0744069	A0A0N4SVL9;Q9CQR6	A0A0N4SVL9;Q9CQR6	Serine/threonine-protein phosphatase 6 catalytic subunit;Serine/threonine-protein phosphatase 6 catalytic subunit, N-terminally processed	Ppp6c
26.9897	27.0965	27.2551	26.8646	26.9269	26.852	5	79.6	5.8765	19.772	39		0.044626	-0.232597	A0A0N4SVQ1;Q62425	A0A0N4SVQ1;Q62425	Cytochrome c oxidase subunit NDUFA4	Ndufa4
22.0453	21.3042	21.887	20.2781	22.1158	21.9685	1	11.1	21.961	5.8627	5		0.6683	-0.291397	A0A0N4SVQ6;Q9CR89-2;Q9CR89	A0A0N4SVQ6;Q9CR89-2;Q9CR89	Endoplasmic reticulum-Golgi intermediate compartment protein 2	Ergic2
25.5592	24.67	25.4288	24.8477	24.9316	25.3063	3	52.3	7.1971	23.824	22		0.572699	-0.190823	A0A0N4SVT3;A0A0N4SW28;Q9DAS9	A0A0N4SVT3;A0A0N4SW28;Q9DAS9	Guanine nucleotide-binding protein G(I)/G(S)/G(O) subunit gamma-12	Gng12
23.3276	22.8376	22.9424	22.0795	21.9514	20.9539	2	10.9	25.142	6.9254	7		0.0235181	-1.37428	A0A0N4SVU8;Q9DCS1;A0A0N4SVW3	A0A0N4SVU8;Q9DCS1;A0A0N4SVW3	Transmembrane protein 176A	Tmem176a
20.3241	20.1319	21.1317	20.9867	21.8793	21.0173	1	9	15.19	2.9161	3		0.145131	0.765216	A0A0N4SVY5;F6Z6C6;P56477	A0A0N4SVY5;F6Z6C6;P56477	Interferon regulatory factor 5	Irf5
21.1159	21.5547	22.136	20.7827	21.4788	20.064	1	4.5	38.823	9.7682	3		0.176218	-0.826993	Q3TWL5;A0A0N4SW06;Q91WI7;Q91WI7-2	Q3TWL5;A0A0N4SW06;Q91WI7;Q91WI7-2	Integrin-alpha FG-GAP repeat-containing protein 2	Itfg2
22.4849	20.7134	20.9827	20.9844	20.5322	21.675	1	5.4	35.587	4.092	5		0.635344	-0.329782	A0A0N4SW50;Q91VX9	A0A0N4SW50;Q91VX9	Transmembrane protein 168	Tmem168
21.2222	22.481	22.5624	20.5877	21.3364	19.7666	1	21	8.6402	5.3773	6		0.0719466	-1.52496	A0A0N4SW94;O35682	A0A0N4SW94;O35682	Myeloid-associated differentiation marker	Myadm
21.0623	20.8231	24.3299	21.0528	22.0495	21.613	1	11.6	9.7331	2.9109	3		0.690482	-0.499993	A0A0N4SWI4;Q9CR98	A0A0N4SWI4;Q9CR98	Protein FAM136A	Fam136a
25.2833	25.2151	25.3596	25.3585	25.4688	25.4293	11	13	125.86	30.778	55		0.065513	0.132851	A0A0N5E9G7;G3X8Z6;Q5U4B1;G3UWX1;P35601-2;P35601;A0A0N4SVN6	A0A0N5E9G7;G3X8Z6;Q5U4B1;G3UWX1;P35601-2;P35601	Replication factor C subunit 1	Rfc1
21.311	21.245	22.2792	20.8328	22.1013	21.836	1	12.8	10.469	2.7984	2		0.968197	-0.0216707	A0A0R3P9C4;Q8C1Q6	A0A0R3P9C4;Q8C1Q6	Small integral membrane protein 4	Smim4
25.6785	25.8031	25.7239	26.1322	25.924	25.9715	7	24.9	42.121	24.936	45		0.0196875	0.274031	A0A0R3P9C8;Q9DC69	A0A0R3P9C8;Q9DC69	NADH dehydrogenase [ubiquinone] 1 alpha subcomplex subunit 9, mitochondrial	Ndufa9
23.8027	23.847	23.7925	24.132	24.3012	24.3373	5	12.1	69.432	13.069	20		0.00248941	0.442746	H3BKS8;E9PWD4;A0A0R4IZW7;Q3TX08;H3BK68;D3Z413;H3BL70;H3BKB8;H3BKV3;D6RFC0;D6RG86	H3BKS8;E9PWD4;A0A0R4IZW7;Q3TX08;H3BK68;D3Z413;H3BL70;H3BKB8	tRNA (guanine(26)-N(2))-dimethyltransferase	Trmt1
25.3971	25.7659	25.8457	25.6711	25.3388	25.7313	4	22.8	28.406	45.23	40		0.653878	-0.0891666	A0A0R4IZW8;O88456;A0A0R4J1C2	A0A0R4IZW8;O88456;A0A0R4J1C2	Calpain small subunit 1	Capns1
25.5134	25.3764	25.5371	25.3725	25.3017	25.2736	10	20.2	73.452	22.045	27		0.0513722	-0.159719	A0A0R4IZX1;Q8C2K1;Q8C2K1-2	A0A0R4IZX1;Q8C2K1;Q8C2K1-2	Differentially expressed in FDCP 6	Def6
26.8875	27.0262	27.0554	27.2138	27.2958	27.2566	13	24.3	78.026	127.38	94		0.00954581	0.265687	A0A0R4IZY0;Q8C1A5	A0A0R4IZY0;Q8C1A5	Thimet oligopeptidase	Thop1
23.2321	23.4989	23.2946	23.5956	23.7601	23.7772	4	10.4	71.15	10.761	14		0.020458	0.369089	A0A0R4IZY9;Q91XI1;Q91XI1-2	A0A0R4IZY9;Q91XI1;Q91XI1-2	tRNA-dihydrouridine(47) synthase [NAD(P)(+)]-like	Dus3l
24.3696	24.443	24.5623	23.9965	23.8406	24.0407	5	7.8	116.31	28.354	17		0.00379969	-0.499015	A0A0R4IZZ6;Q6ZQ03;Q6ZQ03-2;Q6ZQ03-3	A0A0R4IZZ6;Q6ZQ03;Q6ZQ03-2;Q6ZQ03-3	Formin-binding protein 4	Fnbp4
21.4105	20.023	23.0913	20.9795	22.1806	21.1318	1	6.8	26.135	5.6375	2		0.939706	-0.07761	A0A0R4J000;Q8VC57	A0A0R4J000;Q8VC57	BTB/POZ domain-containing protein KCTD5	Kctd5
21.014	21.8118	23.1437	20.7888	21.5191	19.801	1	3.9	55.33	4.3081	6		0.181291	-1.28685	A0A0R4J008;P70288;Q8BQ10	A0A0R4J008;P70288;Q8BQ10	Histone deacetylase 2	Hdac2
24.7629	24.7777	24.7768	24.7149	24.6367	24.3748	8	15.7	87.479	36.323	30		0.128266	-0.196959	A0A0R4J034;Q99K01;Q99K01-2;Q99K01-4;Q99K01-3;D3YZA7;Q99K01-5	A0A0R4J034;Q99K01;Q99K01-2;Q99K01-4;Q99K01-3	Pyridoxal-dependent decarboxylase domain-containing protein 1	Pdxdc1
23.2034	23.1959	23.1911	23.4423	23.5657	23.782	5	15.3	64.629	13.773	13		0.0157952	0.399861	A0A0R4J041;Q8C3P7;G3UZP2;G5E922;G3UYB5;G3UXX7;Q8C3P7-2	A0A0R4J041;Q8C3P7;G3UZP2;G5E922;G3UYB5	N6-adenosine-methyltransferase subunit METTL3	Mettl3
20.8104	24.8382	20.1852	24.9538	19.7006	24.7081	3	10.2	38.465	32.72	8		0.628503	1.17629	A0A0R4J047;Q9CYI4;Q9CYI4-2;D3Z765;D3YZ82;D6REI1;D6RGP6	A0A0R4J047;Q9CYI4;Q9CYI4-2;D3Z765	Putative RNA-binding protein Luc7-like 1	Luc7l
23.8861	23.7375	24.0838	24.0293	23.8124	24.1956	5	14.7	45.794	12.9	17		0.502953	0.10997	A0A0R4J050;Q99JW2;A0A087WPX1;A0A087WPV3;A0A087WRE0	A0A0R4J050;Q99JW2;A0A087WPX1	Aminoacylase-1	Acy1
24.1504	24.0583	24.0947	23.8633	22.3591	21.3842	3	16.5	26	12.365	6		0.0958426	-1.56559	E9PYA3;A0A0R4J052;G5E8T9;Q99KB8-2;Q99KB8;E9Q2H8;D3YWI0	E9PYA3;A0A0R4J052;G5E8T9;Q99KB8-2;Q99KB8;E9Q2H8	Hydroxyacylglutathione hydrolase, mitochondrial	Hagh
21.7051	22.103	22.2662	21.5092	21.9193	21.8001	2	1.8	177.04	5.3384	6		0.24374	-0.281907	A0A1D5RMB5;A0A0R4J055;Q6TXD4	A0A1D5RMB5;A0A0R4J055;Q6TXD4	Dynamin-binding protein	Dnmbp
20.6017	21.7532	22.6423	21.1356	21.162	20.88	2	2.1	111.16	1.7294	0		0.367449	-0.606531	A0A0R4J060;J3QNK5;Q8BIH0-2;Q8BIH0	A0A0R4J060;J3QNK5;Q8BIH0-2;Q8BIH0	Histone deacetylase complex subunit SAP130	Sap130
25.1997	25.0966	25.2777	25.1652	25.1784	25.3997	4	11.7	53.916	20.633	23		0.574029	0.0564842	A0A0R4J064;Q8VDL4-3;Q8VDL4;Q8VDL4-2	A0A0R4J064;Q8VDL4-3;Q8VDL4;Q8VDL4-2	ADP-dependent glucokinase	Adpgk
23.5775	23.6066	23.784	24.1054	23.9441	24.1422	3	10.9	44.403	30.519	35		0.0100299	0.407894	A0A0R4J065;Q8BGE6;A0A087WNY2;A0A087WRT0	A0A0R4J065;Q8BGE6;A0A087WNY2;A0A087WRT0	Cysteine protease ATG4B	Atg4b
24.078	23.9279	24.1374	24.3456	24.0543	24.1049	2	15.6	24.415	12.05	17		0.332285	0.120539	F7D651;F6ZFP8;A0A0R4J069;Q9JLI6-2;Q9JLI6;D3Z7G6	F7D651;F6ZFP8;A0A0R4J069;Q9JLI6-2;Q9JLI6;D3Z7G6	Selenocysteine lyase	Scly
24.7822	24.9203	24.6545	24.8837	25.133	25.079	4	13.6	56.459	41.284	36		0.0844136	0.246239	A0A0R4J078;Q8VCH8	A0A0R4J078;Q8VCH8	UBX domain-containing protein 4	Ubxn4
25.0063	24.9465	25.0478	24.8998	24.9501	25.0754	7	21.7	60.181	32.602	36		0.696947	-0.0250912	A0A0R4J079;Q8BMP6	A0A0R4J079;Q8BMP6	Golgi resident protein GCP60	Acbd3
22.8758	20.8452	22.5696	22.6385	22.7224	22.8623	3	12.2	37.782	8.6486	11		0.367979	0.644216	A2AQ17;A0A0R4J081;Q9CWX2	A2AQ17;A0A0R4J081;Q9CWX2	Complex I intermediate-associated protein 30, mitochondrial	Ndufaf1
26.1365	26.1411	26.1409	25.906	25.861	25.9951	8	21.4	47.896	24.225	24		0.00516815	-0.218819	A0A0R4J083;P51174	A0A0R4J083;P51174	Long-chain specific acyl-CoA dehydrogenase, mitochondrial	Acadl
24.1325	24.1929	20.2809	24.4442	24.3669	24.4211	5	14.3	56.871	19.107	12		0.299364	1.54197	A0A0R4J1F6;A0A0R4J085;Q3UHZ7;Q91YN5-2;Q91YN5-3;Q91YN5	A0A0R4J1F6;A0A0R4J085;Q3UHZ7;Q91YN5-2;Q91YN5-3;Q91YN5	UDP-N-acetylhexosamine pyrophosphorylase;UDP-N-acetylgalactosamine pyrophosphorylase;UDP-N-acetylglucosamine pyrophosphorylase	Uap1
21.4761	22.2268	21.9526	23.4556	23.334	23.4239	2	23.4	16.672	5.0345	11		0.00239753	1.51937	A0A0R4J091;Q9JKP7;D6RDT4	A0A0R4J091;Q9JKP7;D6RDT4	DNA polymerase epsilon subunit 3	Pole3
22.926	23.2196	23.4211	23.3116	23.3851	23.3907	5	6.1	100.85	12.558	16		0.300265	0.17355	A0A0R4J092;Q8K2I4;D6RGR1	A0A0R4J092;Q8K2I4	Beta-mannosidase	Manba
22.1837	22.1614	22.1448	22.1439	22.0748	21.5972	2	9.6	34.676	4.2396	8		0.262126	-0.224651	A0A0R4J094;Q3TC72	A0A0R4J094;Q3TC72	Fumarylacetoacetate hydrolase domain-containing protein 2A	Fahd2
20.9702	21.0599	19.846	21.0695	20.0653	20.8603	1	3.9	47.15	2.0706	3		0.940099	0.0396729	D3YXQ7;A0A0R4J098;O88291-2;O88291	D3YXQ7;A0A0R4J098;O88291-2;O88291	DBIRD complex subunit ZNF326	Zfp326;Znf326
23.5077	23.6589	23.732	23.3786	23.5714	23.7198	3	18	27.603	19.065	19		0.555827	-0.0762806	A0A0R4J099;Q3UY34	A0A0R4J099;Q3UY34	Uncharacterized protein C12orf43 homolog	not assigned
22.5179	19.7676	19.7327	21.6631	22.2928	21.0156	3	7.9	50.53	4.8732	5		0.377864	0.984458	A0A0R4J0B5;Q91W34;D6RDS0;Q91W34-2	A0A0R4J0B5;Q91W34	RUS1 family protein C16orf58 homolog	not assigned
20.6883	21.967	20.1868	20.923	20.6807	20.7066	1	7	22.271	3.506	4		0.757235	-0.177273	F6VZ99;A0A0R4J0C0;Q9D720	F6VZ99;A0A0R4J0C0;Q9D720	Non-structural maintenance of chromosomes element 1 homolog	Nsmce1
23.8265	23.7485	23.7728	23.6472	23.6394	20.4561	3	11.9	39.551	6.7777	8		0.321339	-1.20166	A0A0R4J0C8;Q7TMF2	A0A0R4J0C8;Q7TMF2	3-5 exoribonuclease 1	Eri1
26.3438	26.3713	26.4166	26.3089	26.242	26.2229	8	11.4	93.314	77.776	48		0.0237725	-0.119327	A0A0R4J0D3;Q3TDQ1	A0A0R4J0D3;Q3TDQ1	Dolichyl-diphosphooligosaccharide--protein glycosyltransferase subunit STT3B	Stt3b
22.2647	21.3994	20.8638	21.9011	19.7711	21.5316	1	8	13.404	2.6413	7		0.598815	-0.441371	D3Z5I2;A0A0R4J0E0;Q91W78	D3Z5I2;A0A0R4J0E0;Q91W78	U6 snRNA phosphodiesterase	Usb1
25.3319	25.3081	25.2635	25.0375	24.9557	24.928	12	17.9	106.87	41.715	34		0.00104785	-0.327423	A0A0R4J0E4;Q7TQK1;Q7TQK1-2;A0A0A6YWX4;A0A0A6YX34	A0A0R4J0E4;Q7TQK1;Q7TQK1-2	Integrator complex subunit 7	Ints7
24.7064	24.6342	24.5732	25.1235	25.0038	24.9522	7	6.2	143.67	14.486	31		0.00365302	0.388548	A0A0R4J0F6;Q99KY4-2;Q99KY4;F6SLK1;A0A0G2JGP6;A0A0G2JEW6;D6RHK5;A0A0G2JFZ0;Q80TZ3-2;Q80TZ3;Q80TZ3-3	A0A0R4J0F6;Q99KY4-2;Q99KY4	Cyclin-G-associated kinase	Gak
28.2325	28.276	28.2282	28.3515	28.371	28.3214	18	32.7	73.417	203.42	142		0.00821342	0.102409	A0A0R4J0G0;Q8BH04	A0A0R4J0G0;Q8BH04	Phosphoenolpyruvate carboxykinase [GTP], mitochondrial	Pck2
24.465	24.4552	24.6684	24.3481	24.0286	23.9398	4	8.5	70.087	10.83	12		0.0405931	-0.424078	A0A0R4J0G4;Q6VN19	A0A0R4J0G4;Q6VN19	Ran-binding protein 10	Ranbp10
20.9093	22.1556	19.662	20.6772	21.4455	20.9347	1	2.6	77.521	2.495	1		0.890975	0.110153	A0A0R4J0G9;Q8C1A3	A0A0R4J0G9;Q8C1A3	Methionine synthase reductase	Mtrr
20.9471	21.5136	21.8795	21.778	21.4023	20.9081	1	1.4	97.507	3.1517	6		0.831732	-0.0839329	A0A0R4J0H0;A0A0R4J1G7;Q3UMY5-4;Q3UMY5-2	A0A0R4J0H0;A0A0R4J1G7;Q3UMY5-4;Q3UMY5-2	Echinoderm microtubule-associated protein-like 4	Eml4
23.603	23.422	23.6685	23.6215	23.6502	23.6101	3	3.2	108.14	78.739	16		0.44778	0.0627829	A0A0R4J0I4;Q8BIW9	A0A0R4J0I4;Q8BIW9	Chromosome transmission fidelity protein 18 homolog	Chtf18
22.5101	22.5676	22.3978	22.5509	22.7578	22.6373	4	7.2	87.347	13.405	11		0.114767	0.156861	A0A0R4J0I6;Q80XL6;D3YTQ5	A0A0R4J0I6;Q80XL6;D3YTQ5	Acyl-CoA dehydrogenase family member 11	Acad11
21.419	20.6223	22.8885	21.2094	22.1828	21.1417	2	5.4	77.426	4.2694	6		0.867892	-0.131922	A0A0R4J0J5;Q8K114	A0A0R4J0J5;Q8K114	Integrator complex subunit 9	Ints9
21.9954	21.4425	21.9691	21.9174	20.4785	21.2692	1	4	34.335	2.6556	2		0.269515	-0.580629	Q5SVF8;Q5SVF9;A0A0R4J0J6;Q8BKT7	Q5SVF8;Q5SVF9;A0A0R4J0J6;Q8BKT7	THO complex subunit 5 homolog	Thoc5
23.1549	23.2151	23.2126	23.5821	23.9223	23.7773	2	17.9	17.731	21.752	15		0.00487972	0.566292	A0A0R4J0K1;Q9ERR7	A0A0R4J0K1;Q9ERR7	15 kDa selenoprotein	2015-09-01
27.4767	27.4294	27.3263	27.2204	27.3664	27.3777	31	19.8	218.71	140.22	151		0.25542	-0.0893288	Z4YL78;A0A0R4J0K2;K3W4R5;A2AGT5-2;A2AGT5-3;A2AGT5	Z4YL78;A0A0R4J0K2;K3W4R5;A2AGT5-2;A2AGT5-3;A2AGT5	Cytoskeleton-associated protein 5	Ckap5
22.1121	18.6724	19.4516	20.5182	20.9319	21.0466	1	2.7	63.229	3.3903	1		0.513999	0.753548	A0A0R4J0K4;Q9CRG1	A0A0R4J0K4;Q9CRG1	Transmembrane 7 superfamily member 3	Tm7sf3
22.8657	23.4216	23.1074	20.9912	22.5499	22.6297	2	6.7	37.273	4.0651	7		0.125976	-1.07463	E9Q9E8;A0A0R4J0K5;Q18PI6-3;Q18PI6;A0A0R4J1S4;Q18PI6-2	E9Q9E8;A0A0R4J0K5;Q18PI6-3;Q18PI6;A0A0R4J1S4;Q18PI6-2	SLAM family member 5	Cd84
22.7699	22.765	22.6692	22.6503	23.163	23.0525	2	12	25.659	7.4349	11		0.238086	0.220577	F6VNP0;A0A0R4J0L2;Q8BJM7-3;Q8BJM7	F6VNP0;A0A0R4J0L2;Q8BJM7-3;Q8BJM7	S-adenosyl-L-methionine-dependent tRNA 4-demethylwyosine synthase	Tyw1
23.8282	23.6567	23.7824	23.9746	23.7502	23.7556	6	27.8	35.917	23.373	32		0.473786	0.0710506	A0A0R4J0L6;Q8BJZ4;A0A0N4SV23	A0A0R4J0L6;Q8BJZ4	28S ribosomal protein S35, mitochondrial	Mrps35
21.2722	23.1911	23.0506	23.0325	23.1225	23.0491	3	16.1	38.094	11.339	16		0.41366	0.563382	A0A0R4J0M1;Q8VCN9	A0A0R4J0M1;Q8VCN9	Tubulin-specific chaperone C	Tbcc
25.4597	25.4288	25.4138	25.3611	25.2842	25.39	13	15.2	134.44	65.813	50		0.0605753	-0.0890058	A0A0R4J0M9;Q8CDG3;Q8CDG3-2	A0A0R4J0M9;Q8CDG3;Q8CDG3-2	Deubiquitinating protein VCIP135	Vcpip1
22.882	21.0956	22.8033	23.5807	23.2539	23.5898	3	13.1	38.325	9.0731	10		0.110005	1.21449	A0A0R4J0N5;P46718;A2T4N6	A0A0R4J0N5;P46718	Programmed cell death protein 2	Pdcd2
22.7732	22.8212	23.149	23.219	22.6965	22.7672	2	4.6	45.075	2.879	9		0.924854	-0.0202624	D3YTT4;A0A0R4J0P1;Q9D7B6	D3YTT4;A0A0R4J0P1;Q9D7B6	Isobutyryl-CoA dehydrogenase, mitochondrial	Acad8
22.389	20.7941	21.1461	20.5839	21.811	20.92	2	6.7	47.576	6.3549	7		0.607071	-0.338065	A0A0R4J0P5;P97814	A0A0R4J0P5;P97814	Proline-serine-threonine phosphatase-interacting protein 1	Pstpip1
24.0828	23.9712	23.751	24.7682	24.8879	24.9704	5	9.8	71.588	22.463	26		0.00116852	0.940472	A0A0R4J0P6;Q8VDG3	A0A0R4J0P6;Q8VDG3	Poly(A)-specific ribonuclease PARN	Parn
23.7091	23.8061	23.9505	23.8346	23.6723	23.6759	6	11.2	79.528	19.732	21		0.345281	-0.0942853	A0A0R4J0Q6;Q80VI1	A0A0R4J0Q6;Q80VI1	E3 ubiquitin-protein ligase TRIM56	Trim56
24.1087	23.7999	23.9002	24.1553	23.9661	23.0571	4	7.9	80.581	7.4324	7		0.581699	-0.210079	Q3TR20;A0A0R4J0Q9;Q3UM29	Q3TR20;A0A0R4J0Q9;Q3UM29	Conserved oligomeric Golgi complex subunit 7	Cog7
28.4701	28.3604	28.5611	28.6461	28.5187	28.5081	5	44.6	11.435	42.743	50		0.268574	0.0937347	A0A0R4J0R1;O70404;A0A0U1RPE8	A0A0R4J0R1;O70404	Vesicle-associated membrane protein 8	Vamp8
22.1721	20.6232	19.4354	22.8468	23.5164	23.4687	4	15.2	43.399	7.7954	7		0.0367257	2.53377	A0A0R4J0S3;Q924D0;D3Z792	A0A0R4J0S3;Q924D0;D3Z792	Reticulon-4-interacting protein 1, mitochondrial	Rtn4ip1
24.322	24.5375	24.3898	24.6177	24.793	24.4602	4	24.8	26.673	14.211	15		0.146576	0.207241	A0A0R4J0T0;Q8K3A0;F6WN43;F6UL52	A0A0R4J0T0;Q8K3A0	Iron-sulfur cluster co-chaperone protein HscB, mitochondrial	Hscb
21.6064	21.3476	22.3293	22.934	22.1311	21.634	3	4.6	84.387	6.1256	7		0.380495	0.47199	A0A0R4J0T4;Q5D0E0;O88351;Q3U141	A0A0R4J0T4;Q5D0E0;O88351	Inhibitor of nuclear factor kappa-B kinase subunit beta	Ikbkb
24.594	24.6062	24.8197	24.8852	24.5188	24.7569	4	10.3	52.178	13.521	23		0.735834	0.0470136	A0A0R4J0T5;P28659-2;P28659-3;P28659;P28659-4	A0A0R4J0T5;P28659-2;P28659-3;P28659;P28659-4	CUGBP Elav-like family member 1	Celf1
20.7753	21.2943	20.5168	21.9305	22.0614	23.1343	2	14.4	20.385	3.7081	1		0.0271829	1.51325	F6V059;A0A0R4J0T6;Q9Z248-4;Q9Z248-3;Q9Z248-5;Q9Z248-2;Q9Z248	F6V059;A0A0R4J0T6;Q9Z248-4;Q9Z248-3;Q9Z248-5;Q9Z248-2;Q9Z248	Zinc finger protein AEBP2	Aebp2
24.3919	24.2271	24.4537	24.323	23.9703	23.953	5	11.6	57.542	12.605	19		0.11703	-0.27548	A0A0R4J0T8;Q9D8S3	A0A0R4J0T8;Q9D8S3	ADP-ribosylation factor GTPase-activating protein 3	Arfgap3
25.688	25.7024	25.7102	25.6796	25.7526	25.6203	9	29	46.448	86.519	41		0.7007	-0.016044	A0A0R4J0U2;Q0VGB7;A0A0N4SV05;A0A0N4SVH3	A0A0R4J0U2;Q0VGB7;A0A0N4SV05	Serine/threonine-protein phosphatase 4 regulatory subunit 2	Ppp4r2
22.5057	23.1258	22.7458	23.482	23.1945	23.2706	2	16.1	24.467	52.221	20		0.0590101	0.523213	A0A0R4J0U7;Q8R395	A0A0R4J0U7;Q8R395	COMM domain-containing protein 5	Commd5
22.1948	22.0501	22.3234	22.5205	22.6331	22.7807	5	9.2	80.919	7.0017	10		0.0140082	0.455315	A0A0R4J0U8;A2RSY6;A2RSY6-2;A2RSY6-3;A0A087WQ23;A2RSY6-4	A0A0R4J0U8;A2RSY6;A2RSY6-2	TRMT1-like protein	Trmt1l
22.3212	22.2734	19.0264	21.5883	21.8111	20.0787	1	2.1	76.129	2.1125	3		0.970702	-0.0476201	E9Q361;E9Q360;A0A0R4J0V1;Q8K2A7	E9Q361;E9Q360;A0A0R4J0V1;Q8K2A7	Integrator complex subunit 10	Ints10
26.8768	26.8374	26.9294	27.6986	27.672	27.7409	25	19.4	213.48	125.77	119	+	1.60881e-05	0.822618	A0A0R4J0V5;P08775	A0A0R4J0V5;P08775	DNA-directed RNA polymerase II subunit RPB1	Polr2a
25.4206	25.5208	25.3274	25.4458	25.8046	25.5941	12	23.3	68.048	26.188	74		0.179508	0.191927	A0A0R4J0W6;Q9CRC8;F6RGS7;F6RDA7;D6RHB1	A0A0R4J0W6;Q9CRC8	Leucine-rich repeat-containing protein 40	Lrrc40
24.0449	20.6941	20.6385	20.6887	22.2349	24.3755	3	5.1	73.029	3.9458	3		0.701119	0.64053	A0A0R4J0X8;Q9ES28-8;D3Z0V2;Q9ES28-4;Q9ES28-3;Q9ES28-2;Q9ES28-7;Q9ES28;Q9ES28-6;Q9ES28-5;A0A1B0GRS3	A0A0R4J0X8;Q9ES28-8;D3Z0V2;Q9ES28-4;Q9ES28-3;Q9ES28-2;Q9ES28-7;Q9ES28;Q9ES28-6;Q9ES28-5	Rho guanine nucleotide exchange factor 7	Arhgef7
24.0273	22.0502	21.1222	20.9397	21.1683	21.3935	3	2.4	182.04	4.858	3		0.227962	-1.23276	A2AAU3;A0A0R4J0Y3;Q6DFV5-2;Q6DFV5;Q6DFV5-3;A2AAU5	A2AAU3;A0A0R4J0Y3;Q6DFV5-2;Q6DFV5;Q6DFV5-3;A2AAU5	Probable helicase with zinc finger domain	Helz
29.4384	29.35	29.4592	29.385	29.4855	29.5121	25	44.8	72.369	229.93	261		0.428896	0.0449982	A0A0R4J0Z1;P08003	A0A0R4J0Z1;P08003	Protein disulfide-isomerase A4	Pdia4
25.6249	25.5077	25.4148	25.5436	25.5303	25.5695	8	14.4	79.704	28.961	44		0.632271	0.0319983	A0A0R4J107;Q8R146-2;Q8R146;A0A0A6YXV0	A0A0R4J107;Q8R146-2;Q8R146	Acylamino-acid-releasing enzyme	Apeh
26.0053	26.0046	26.1557	26.1792	26.0654	26.0572	1	1.3	173.55	64.959	66		0.516179	0.0454152	Z4YKC4;A0A0R4J112;Q80XI3-2;Q80XI3-4;A2AMI7	Z4YKC4;A0A0R4J112;Q80XI3-2;Q80XI3-4;A2AMI7	Eukaryotic translation initiation factor 4 gamma 3	Eif4g3
21.8346	21.6684	20.7189	22.1898	21.988	21.2519	2	5.5	58.131	4.073	3		0.421014	0.402597	G3UYZ1;A0A0R4J117;Q8R366;A0A0A6YVX9;A0A0A6YWK7	G3UYZ1;A0A0R4J117;Q8R366;A0A0A6YVX9;A0A0A6YWK7	Immunoglobulin superfamily member 8	Igsf8
26.5111	26.3597	26.5671	26.3049	26.2674	26.3463	6	4.5	144.92	29.301	52		0.0586874	-0.173101	A0A0R4J119;Q7TMB8-2;Q7TMB8;A0A0U1RQ05;G3UZI5	A0A0R4J119;Q7TMB8-2;Q7TMB8;A0A0U1RQ05	Cytoplasmic FMR1-interacting protein 1	Cyfip1
23.7176	23.7069	23.3831	23.8883	23.4968	23.5206	6	11.7	76.884	11.87	11		0.855003	0.0326665	A0A0R4J124;O54781;A0A0G2JG74;Q6P5E1	A0A0R4J124;O54781	SRSF protein kinase 2;SRSF protein kinase 2 N-terminal;SRSF protein kinase 2 C-terminal	Srpk2
26.4233	26.5496	26.3711	26.2851	26.3958	26.5317	7	6.1	151.83	82.919	93		0.6479	-0.0437895	A0A0R4J140;Z4YLI8;Q5SW19;Q5SW19-3	A0A0R4J140;Z4YLI8;Q5SW19;Q5SW19-3	Clustered mitochondria protein homolog	Cluh
21.1328	20.3621	20.8198	22.2162	22.9378	21.9298	1	2.1	72.829	2.7843	4		0.0131743	1.58967	A0A0R4J1I5;D3Z726;A0A0R4J161;Q9DBY0-2;Q9DBY0-3;Q9DBY0	A0A0R4J1I5;D3Z726;A0A0R4J161;Q9DBY0-2;Q9DBY0-3;Q9DBY0	Forkhead box protein P4	Foxp4
24.7098	24.5644	24.8768	24.5234	24.7224	24.684	10	11.7	143.51	25.184	32		0.535469	-0.0737604	G3UX35;A0A0R4J170;Q3TKT4;Q3TKT4-2;E9QAB8;H3BJK2;F2Z4A9;H3BLH0;Q6DIC0;A0A140LID0;H3BKN5	G3UX35;A0A0R4J170;Q3TKT4;Q3TKT4-2	Transcription activator BRG1	Smarca4
22.3427	22.1763	22.2445	22.0654	22.2445	21.5377	2	2	165.84	3.0293	7		0.233207	-0.305328	A0A0R4J172;Q3U1Y4-2;Q3U1Y4-3;Q3U1Y4;F6RXE7	A0A0R4J172;Q3U1Y4-2;Q3U1Y4-3;Q3U1Y4;F6RXE7	DENN domain-containing protein 4B	Dennd4b
23.1881	23.1909	23.1541	23.096	21.8589	21.5731	2	9	25.797	2.6657	8		0.0987702	-1.00171	J3KMM6;A0A0R4J174;Q9QZH6	J3KMM6;A0A0R4J174;Q9QZH6	Evolutionarily conserved signaling intermediate in Toll pathway, mitochondrial	Ecsit
24.2303	21.4616	20.5738	24.3452	21.3263	20.4249	2	5.9	66.968	2.3915	2		0.973841	-0.0564454	A0A0R4J175;Q3UQU0	A0A0R4J175;Q3UQU0	Bromodomain-containing protein 9	Brd9
24.602	24.571	24.4262	24.4512	24.6547	24.6872	9	19.7	69.484	24.348	19		0.519289	0.0646165	A0A0R4J187;P23475;E9Q0B8;E9Q4A4;E9PZD4;E9Q163	A0A0R4J187;P23475	X-ray repair cross-complementing protein 6	Xrcc6
25.964	26.006	25.8727	26.0686	26.2469	26.167	6	22.2	36.812	23.409	39		0.0302644	0.213284	A0A0R4J195;Q9CSU0-2;Q9CSU0;F6YB25;F7DAY5;Q9CSU0-3	A0A0R4J195;Q9CSU0-2;Q9CSU0;F6YB25;F7DAY5;Q9CSU0-3	Regulation of nuclear pre-mRNA domain-containing protein 1B	Rprd1b
20.6379	23.012	21.2754	22.0555	21.435	22.1735	1	2.5	63.914	2.8741	2		0.757729	0.246255	A0A0R4J1A7;Q62431	A0A0R4J1A7;Q62431	AT-rich interactive domain-containing protein 3A	Arid3a
24.8843	24.773	24.7637	24.6576	24.7738	25.0554	6	19.1	42.123	13.804	27		0.868418	0.0219421	A0A0R4J1B9;G3X9M0;Q9ER88-2;Q9ER88;G3UWJ4;G3UZC0;G3UWZ6;G3UYM6;G3UWR5;G3UWM7	A0A0R4J1B9;G3X9M0;Q9ER88-2;Q9ER88;G3UWJ4;G3UZC0;G3UWZ6	28S ribosomal protein S29, mitochondrial	Dap3
22.4123	23.5065	23.181	22.9576	23.035	21.8461	3	11.7	34.287	5.7772	5		0.450115	-0.42034	A0A0R4J1C5;Q91YY4	A0A0R4J1C5;Q91YY4	ATP synthase mitochondrial F1 complex assembly factor 2	Atpaf2
23.307	21.6372	21.6802	21.4707	20.6552	21.265	3	11.7	38.341	3.5637	2		0.147709	-1.07784	A0A0R4J1C7;Q922T2	A0A0R4J1C7;Q922T2	Microfibril-associated glycoprotein 3	Mfap3
25.7901	25.5557	25.629	25.8996	26.0255	25.9795	6	14.4	60.907	31.584	53		0.016782	0.309942	A0A0R4J1D0;P59108	A0A0R4J1D0;P59108	Copine-2	Cpne2
22.244	21.641	19.5566	21.285	21.2912	20.9078	1	6.8	29.802	2.7328	5		0.987165	0.0141017	A0A0R4J1E8;Q6P8M1-2;Q6P8M1	A0A0R4J1E8;Q6P8M1-2;Q6P8M1	Putative deoxyribonuclease TATDN1	Tatdn1
21.0047	21.9839	20.6207	21.5191	21.0944	22.2792	1	1.1	123.36	2.4971	3		0.467714	0.427787	A6PWP8;A2AGR1;A2AGQ3;A2AGQ2;A0A0R4J1F4;A2AGQ8;A2AGQ7;A2AGQ9;A2AGR0;A2AGQ5;A2AGQ6;E9QN47;A2AGQ4;Q80U28-13;Q80U28-12;Q80U28-11;Q80U28-10;Q80U28-9;Q80U28-8;Q80U28-7;Q80U28-6;Q80U28-5;Q80U28-4;Q80U28-3;Q80U28-2;Q80U28-15;Q80U28;Q80U28-14	A6PWP8;A2AGR1;A2AGQ3;A2AGQ2;A0A0R4J1F4;A2AGQ8;A2AGQ7;A2AGQ9;A2AGR0;A2AGQ5;A2AGQ6;E9QN47;A2AGQ4;Q80U28-13;Q80U28-12;Q80U28-11;Q80U28-10;Q80U28-9;Q80U28-8;Q80U28-7;Q80U28-6;Q80U28-5;Q80U28-4;Q80U28-3;Q80U28-2;Q80U28-15;Q80U28;Q80U28-14	MAP kinase-activating death domain protein	Madd
25.4902	25.1505	25.3542	25.0856	24.6712	25.0606	10	11.7	120.34	32.12	17		0.0779948	-0.392471	A0A0R4J1F8;E9QPB3;P59328-3;P59328;P59328-2	A0A0R4J1F8;E9QPB3;P59328-3;P59328;P59328-2	WD repeat and HMG-box DNA-binding protein 1	Wdhd1
22.8367	22.8884	22.9876	22.865	22.9338	22.8742	2	9.5	36.091	10.518	7		0.801425	-0.0132281	A0A0R4J1H1;A0A0R4J1G4;Q8C551;D3Z7I5	A0A0R4J1H1;A0A0R4J1G4;Q8C551;D3Z7I5	RAD51-associated protein 1	Rad51ap1
19.9774	19.8944	22.2238	21.5813	22.2742	20.4569	2	6.9	39.182	3.6505	3		0.470807	0.738905	A0A0R4J1G5;Q91X78;A0A1B0GRG7;A0A1B0GT43;E9PUH5;A0A1B0GRQ1	A0A0R4J1G5;Q91X78	Erlin-1	Erlin1
21.8032	24.3562	24.5544	24.342	24.3212	24.178	4	12.2	46.878	7.6935	10		0.468988	0.709133	D3YTP0;A0A0R4J1G9;E9QN92;Q8CI59;Q8CI59-2	D3YTP0;A0A0R4J1G9;E9QN92;Q8CI59;Q8CI59-2	Metalloreductase STEAP3	Steap3
21.3575	21.8446	23.4704	21.2758	20.8948	21.7565	1	6.6	27.363	8.7241	11		0.25292	-0.915106	A0A0R4J1H0;Q3KNM2	A0A0R4J1H0;Q3KNM2	E3 ubiquitin-protein ligase MARCH5	March5
25.174	25.2439	25.2268	25.2697	25.2791	25.4975	19	18.9	162.89	73.462	68		0.158521	0.133854	A0A0R4J1H6;E9QP99;P55937-1;P55937;D3Z0Q8	A0A0R4J1H6;E9QP99;P55937-1;P55937	Golgin subfamily A member 3	Golga3
21.557	21.7698	21.8157	21.5602	21.449	21.4536	2	5.1	63.078	7.2421	9		0.0608422	-0.226594	H3BJR8;A0A0R4J282;H3BJ24;A0A0R4J1H9;H3BL33;H3BJM1;D3Z6Q4;D3Z6Q3;P58462-3;P58462-4;P58462-2;P58462;P58462-5;D3Z0J5;E2S038;H3BLF2	H3BJR8;A0A0R4J282;H3BJ24;A0A0R4J1H9;H3BL33;H3BJM1;D3Z6Q4;D3Z6Q3;P58462-3;P58462-4;P58462-2;P58462;P58462-5;D3Z0J5;E2S038;H3BLF2	Forkhead box protein P1	Foxp1
26.6897	26.6579	26.667	26.6877	26.8237	26.729	15	11	199.48	183.82	70		0.142874	0.0752926	A0A0R4J1I6;Q9QY81;F6XGN0	A0A0R4J1I6;Q9QY81;F6XGN0	Nuclear pore membrane glycoprotein 210	Nup210
22.9999	23.2562	23.327	23.1493	23.017	22.7215	2	18.3	15.57	5.892	9		0.222978	-0.231774	A0A0R4J1J1;Q69ZP3-2;Q69ZP3;Q69ZP3-3	A0A0R4J1J1;Q69ZP3-2;Q69ZP3;Q69ZP3-3	Probable hydrolase PNKD	Pnkd
21.0252	21.2165	21.2571	22.6971	21.1015	21.5781	3	6.4	70.332	1.95	3		0.260738	0.625938	Q05BG1;E9QA19;A0A0R4J1K1;Q8BT14-2;Q8BT14;Q8BT14-3	Q05BG1;E9QA19;A0A0R4J1K1;Q8BT14-2;Q8BT14;Q8BT14-3	CCR4-NOT transcription complex subunit 4	Cnot4
26.3678	25.952	26.3964	26.3939	26.2857	26.8034	1	8.2	28.728	54.926	17		0.296911	0.255583	A0A0R4J1L2;F6ZFU0;P57776-2;D3Z7N2;D3YY68	A0A0R4J1L2;F6ZFU0;P57776-2;D3Z7N2;D3YY68	Elongation factor 1-delta	Eef1d
23.1564	23.0788	23.1906	21.7501	23.8076	23.2736	2	8.7	32.367	5.4797	6		0.764274	-0.198169	A0A0R4J1N8;Q8CEE7;D3YVJ8	A0A0R4J1N8;Q8CEE7;D3YVJ8	Retinol dehydrogenase 13	Rdh13
23.9546	23.9971	24.0224	19.8684	24.0752	23.8388	3	16.1	23.384	5.9911	10		0.363808	-1.39719	A0A0R4J1N9;P40630-2;P40630;D3Z0F3	A0A0R4J1N9;P40630-2;P40630;D3Z0F3	Transcription factor A, mitochondrial	Tfam
25.3422	25.4236	25.3868	25.3429	25.2264	25.2664	16	20.6	150.65	55.849	48		0.0634435	-0.105668	A0A0R4J1Q0;G5E896;D6RE33;Q3UJB9-2;Q3UJB9;F6ZJ27;F6V5I7	A0A0R4J1Q0;G5E896;D6RE33;Q3UJB9-2;Q3UJB9	Enhancer of mRNA-decapping protein 4	Edc4
23.4433	23.6038	23.4158	22.9444	23.0281	23.1083	2	15.6	19.488	6.8156	12		0.00362017	-0.460718	A0A0R4J1Q6;O09110;O09110-2	A0A0R4J1Q6;O09110;O09110-2	Dual specificity mitogen-activated protein kinase kinase 3	Map2k3
22.6799	22.9629	22.5583	20.7299	22.1268	22.0854	3	4.8	61.446	7.1228	10		0.083822	-1.08629	E9QQ99;D3Z1Y1;A0A0R4J1R1;Q9DBY1;D3YZH4;Q9DBY1-2	E9QQ99;D3Z1Y1;A0A0R4J1R1;Q9DBY1;D3YZH4;Q9DBY1-2	E3 ubiquitin-protein ligase synoviolin	Syvn1
21.2243	21.1895	19.7817	21.2958	20.4598	20.9781	1	1.6	97.037	1.6875	1		0.75384	0.179358	E9QMI6;D3Z4N6;E9QP07;A0A0R4J1S2;Q80W14-2;Q80W14;Q80W14-3	E9QMI6;D3Z4N6;E9QP07;A0A0R4J1S2;Q80W14-2;Q80W14;Q80W14-3	Pre-mRNA-processing factor 40 homolog B	Prpf40b
24.7375	24.7501	24.6743	24.8289	24.5286	24.566	8	18.8	66.263	28.906	25		0.459903	-0.0795015	A0A0R4J1U7;D3Z6Z7;Q8C2K5;Q8C2K5-2	A0A0R4J1U7;D3Z6Z7;Q8C2K5;Q8C2K5-2	RAS protein activator like-3	Rasal3
22.8373	22.861	22.6231	22.6607	22.7707	22.7788	5	8.2	68.564	8.3199	18		0.684388	-0.0370553	A0A0R4J1W7;Q8BGZ4-2;Q8BGZ4;G3X8W7	A0A0R4J1W7;Q8BGZ4-2;Q8BGZ4;G3X8W7	Cell division cycle protein 23 homolog	Cdc23
22.1635	22.1345	22.2437	22.4819	20.7757	21.1967	2	19.2	22.649	22.186	8		0.247421	-0.695798	F6TWX0;F7DFJ2;A0A0R4J1Y8;E0CYF3;Q9DBV7;P23708-2;P23708	F6TWX0;F7DFJ2;A0A0R4J1Y8;E0CYF3;Q9DBV7;P23708-2;P23708	Nuclear transcription factor Y subunit alpha	Nfya
20.5505	21.4078	25.1927	20.0783	21.9974	19.7523	1	4.1	27.932	3.3157	2		0.32666	-1.77434	A0A0R4J1Z3;Q9CR67	A0A0R4J1Z3;Q9CR67	Transmembrane protein 33	Tmem33
21.8108	22.2528	22.5423	22.0211	20.6923	21.4083	3	4.9	93.057	4.2663	4		0.132299	-0.828093	A0A0R4J212;O35177	A0A0R4J212;O35177	Enhancer of filamentation 1	Nedd9
21.9377	22.0638	19.5812	21.6403	22.1975	22.4903	2	7.5	38.801	6.3148	6		0.339735	0.915091	A0A0R4J243;Q8BR65	A0A0R4J243;Q8BR65	Sin3 histone deacetylase corepressor complex component SDS3	Suds3
23.3764	23.6736	23.583	23.8147	23.706	23.6766	4	5.7	129.96	13.098	16		0.125825	0.188104	A0A0R4J254;Q9ESJ0	A0A0R4J254;Q9ESJ0	Exportin-4	Xpo4
28.7002	28.6591	28.7157	28.4906	28.5464	28.5498	12	34.6	62.543	312.39	180		0.00311666	-0.162715	A0A0R4J259;Q7TMK9-2;G3UZI2;Q7TMK9;G3V018;G3UZ48;G3UXJ6;G3UWM1;G3XA76;G3UY67;G3UXU5;G3UYK7	A0A0R4J259;Q7TMK9-2;G3UZI2;Q7TMK9;G3V018;G3UZ48;G3UXJ6	Heterogeneous nuclear ribonucleoprotein Q	Syncrip
24.8108	24.7933	25.0194	24.8099	24.6014	24.816	6	9.5	122.93	20.981	19		0.261949	-0.132085	A0A0R4J260;B2RRE7	A0A0R4J260;B2RRE7	OTU domain-containing protein 4	Otud4
22.1173	21.5799	22.0418	22.3653	21.5258	21.2807	1	8.1	31.737	3.454	6		0.635313	-0.189042	A0A0R4J263;O35083	A0A0R4J263;O35083	1-acyl-sn-glycerol-3-phosphate acyltransferase alpha	Agpat1
25.2032	25.2913	25.1114	25.2904	25.3125	25.2282	4	30.9	17.633	10.523	34		0.263409	0.075072	A0A0R4J275;Q7TMF3	A0A0R4J275;Q7TMF3	NADH dehydrogenase [ubiquinone] 1 alpha subcomplex subunit 12	Ndufa12
24.5845	24.7083	24.5495	24.9936	25.3613	25.3428	7	21	60.877	37.465	40		0.008666	0.618456	E9PUG7;A0A0R4J298;Q61211;Q61211-2;Q8C8I3;M0QWK9	E9PUG7;A0A0R4J298;Q61211;Q61211-2;Q8C8I3	Eukaryotic translation initiation factor 2D	Eif2d
25.7347	25.5404	25.4551	25.4671	25.66	25.7748	3	27.5	11.777	11.932	35		0.663593	0.0572421	A0A0R4J2A1;Q9D958;F6UR10	A0A0R4J2A1;Q9D958	Signal peptidase complex subunit 1	Spcs1
23.2614	23.3316	23.2689	23.7337	23.4563	23.4269	1	14.1	10.438	19.975	17		0.0660034	0.251658	S4R2J2;S4R2L5;A3KGT0;A0A0R4J2B0;V9GX43;S4R2U7;S4R1S7;E9QA47;Q9Z0H4-11;Q9Z0H4-7;Q9Z0H4-5;Q9Z0H4-4;Q9Z0H4;Q9Z0H4-8;Q9Z0H4-2;Q9Z0H4-6;Q9Z0H4-9	S4R2J2;S4R2L5;A3KGT0;A0A0R4J2B0;V9GX43;S4R2U7;S4R1S7;E9QA47;Q9Z0H4-11;Q9Z0H4-7;Q9Z0H4-5;Q9Z0H4-4;Q9Z0H4;Q9Z0H4-8;Q9Z0H4-2;Q9Z0H4-6;Q9Z0H4-9	CUGBP Elav-like family member 2	Celf2
20.7896	21.7953	21.7618	21.277	21.4381	21.9165	2	6.3	38.192	3.7146	4		0.815687	0.0949898	A2RTH5;A0A0U1RNF2	A2RTH5;A0A0U1RNF2	not assigned	Lcmt1
23.4511	23.6929	23.6663	23.7301	23.6556	23.3617	3	63.3	8.447	15.57	17		0.885014	-0.0209592	A0A0U1RNN2;A0A0U1RP07;A0A0U1RNG1;Q9CWK3;A0A0U1RPR4	A0A0U1RNN2;A0A0U1RP07;A0A0U1RNG1;Q9CWK3;A0A0U1RPR4	CD2 antigen cytoplasmic tail-binding protein 2	Cd2bp2
22.2488	21.3309	19.9261	21.6856	22.2536	22.8088	3	15.9	24.351	5.8258	5		0.222629	1.08075	D3Z7R0;A0A0U1RQ97;A0A0U1RNL7;A0A0U1RPT4;O55028	D3Z7R0;A0A0U1RQ97;A0A0U1RNL7;A0A0U1RPT4;O55028	[3-methyl-2-oxobutanoate dehydrogenase [lipoamide]] kinase, mitochondrial	Bckdk
26.9394	27.0261	27.0697	27.0087	27.1141	27.1344	6	65.7	14.547	70.393	19		0.247059	0.073967	A0A0U1RNN5;P15702	A0A0U1RNN5;P15702	Leukosialin	Spn
22.8282	21.0851	21.6105	20.8351	20.9699	21.0884	1	12.7	12.929	2.6646	1		0.16795	-0.876795	A0A0U1RNQ6	A0A0U1RNQ6	not assigned	not assigned
20.9976	22.2641	21.0231	21.6294	20.8736	21.7719	1	16.2	11.355	2.0959	3		0.995083	-0.00329399	A0A0U1RQ02;A0A0U1RP03;O54957	A0A0U1RQ02;A0A0U1RP03;O54957	Linker for activation of T-cells family member 1	Lat
24.9989	25.0014	25.0372	24.6832	24.7989	24.9446	5	31.4	20.292	10.528	24		0.0566288	-0.20356	A0A0U1RP13;Q8VDP6;A0A0U1RNI6;A0A0U1RPV3;A0A0U1RQ57;A0A0U1RP60;Q05BY1	A0A0U1RP13;Q8VDP6	CDP-diacylglycerol--inositol 3-phosphatidyltransferase	Cdipt
24.0042	23.8764	23.7511	23.9895	24.4278	24.2983	1	20.5	9.2145	4.9202	9		0.0725806	0.361284	A0A0U1RQA5;A0A0U1RP20;A0A0U1RQA0;O35316	A0A0U1RQA5;A0A0U1RP20;A0A0U1RQA0;O35316	Sodium- and chloride-dependent taurine transporter	Slc6a6
22.0592	22.4621	22.378	22.5289	22.2632	22.3818	3	4.9	98.317	3.6095	6		0.561514	0.0915521	A0A0U1RP47;A0A0U1RQ85;P22682;A0A0X1KG61;A0A0U1RP17	A0A0U1RP47;A0A0U1RQ85;P22682;A0A0X1KG61	E3 ubiquitin-protein ligase CBL	Cbl
26.9154	26.8356	26.9185	26.5643	26.7161	26.7779	5	35.2	16.501	20.343	65		0.0419163	-0.203728	A0A0U1RP59;Q9JL16-2;Q9JL16	A0A0U1RP59;Q9JL16-2;Q9JL16	Interferon-stimulated gene 20 kDa protein	Isg20
22.6418	22.5487	22.8141	22.1838	22.1075	22.3143	3	19.3	21.188	5.7894	9		0.00905324	-0.466304	A0A0U1RP62;Q9BCZ4;A0A0U1RQ25;A0A0U1RPI8	A0A0U1RP62;Q9BCZ4	Selenoprotein S	Vimp
25.3465	25.3237	25.3252	25.0281	24.9471	24.9957	2	24.1	9.2848	9.9054	16		0.000158019	-0.341477	A0A0U1RP87;Q9Z2P8	A0A0U1RP87;Q9Z2P8	Vesicle-associated membrane protein 5	Vamp5
22.4499	22.5168	22.5503	21.3253	21.194	22.29	2	1.7	226.76	6.244	8		0.0598818	-0.902593	A0A0U1RPD8;Q8K284-2;Q8K284	A0A0U1RPD8;Q8K284-2;Q8K284	General transcription factor 3C polypeptide 1	Gtf3c1
24.2669	24.2605	24.7233	23.7913	21.2025	21.5214	1	26.7	6.8525	82.599	19		0.0536838	-2.24518	A0A0U1RPJ7;D3YVR9;Q9R0P4	A0A0U1RPJ7;D3YVR9;Q9R0P4	Small acidic protein	1110004F10Rik;Smap
21.5301	20.6312	20.5727	21.0424	19.8272	20.3078	2	3.4	93.52	2.3964	1		0.33151	-0.518885	A0A0U1RPM2;P16879	A0A0U1RPM2;P16879	Tyrosine-protein kinase Fes/Fps	Fes
24.5841	24.6791	24.5946	24.6772	24.529	24.7106	6	39.4	24.536	32.345	42		0.771771	0.0196768	A0A0U1RQ37;Q921J4;A0A0U1RQ22	A0A0U1RQ37;Q921J4;A0A0U1RQ22	Ubiquitin-conjugating enzyme E2 S	Ube2s
20.6364	20.1632	21.3172	21.2522	21.1503	21.9463	1	1.1	150.29	4.263	2		0.149665	0.74402	A0A0U1RQ65;F6ZMJ4;Q3UHK8	A0A0U1RQ65;F6ZMJ4;Q3UHK8	Trinucleotide repeat-containing gene 6A protein	Tnrc6a
25.6623	25.6318	25.6537	25.8624	25.8055	25.8842	7	26.5	37.372	20.462	46		0.00131993	0.201441	A0A0U1RQA1;D3Z3V3;P42209;A0A0U1RPA8;D3YVG1	A0A0U1RQA1;D3Z3V3;P42209;A0A0U1RPA8;D3YVG1	Septin-1	2001-09-01
20.5924	22.9348	19.509	20.9025	21.7206	21.9712	2	1.3	261.21	8.4458	4		0.650181	0.519365	A0A0U1RQB6;F8VPR5;P45481;A0A0U1RPL2;A0A0U1RP23;A0A0U1RPQ3	A0A0U1RQB6;F8VPR5;P45481	CREB-binding protein	Crebbp
25.0829	25.0119	25.104	24.9893	25.1306	25.0792	5	10.6	70.32	15.961	21		0.998325	0.000111262	A0A0X1KG62;Q8C4Y3;F6SWS9	A0A0X1KG62;Q8C4Y3	Negative elongation factor B	Nelfb
27.5622	27.4411	27.5414	27.4772	27.3923	27.3322	7	26.2	36.766	28.492	49		0.112042	-0.114317	A0A140LHA2;Q9WVA3;A0A140LIM5;A0A140LJ21;A0A140LI47	A0A140LHA2;Q9WVA3	Mitotic checkpoint protein BUB3	Bub3
24.0919	24.0867	24.0491	23.8135	23.9219	23.9327	4	25	17.941	6.606	10		0.00988684	-0.186512	A0A140LHE6;P70671;A0A140LJE8	A0A140LHE6;P70671	Interferon regulatory factor 3	Irf3
22.8028	22.8551	22.5593	22.7876	23.0075	22.9258	2	6.5	63.378	4.8518	12		0.20652	0.167872	A0A140LIH0;A0A140LHQ0;A0A140LHG7;Q8VCB2-2;Q8VCB2;Q8VCB2-3	A0A140LIH0;A0A140LHQ0;A0A140LHG7;Q8VCB2-2;Q8VCB2;Q8VCB2-3	Mediator of RNA polymerase II transcription subunit 25	Med25
23.8867	23.936	20.0813	24.4903	24.7653	24.9713	3	25.3	21.997	21.788	22		0.176133	2.10765	A0A140LHR3;A0A140LJ01;A0A140LHG8;Q9CYN2;A0A140LJG6;A0A140LIK0	A0A140LHR3;A0A140LJ01;A0A140LHG8;Q9CYN2;A0A140LJG6;A0A140LIK0	Signal peptidase complex subunit 2	Spcs2
20.4772	22.5852	22.5976	22.7061	22.2368	21.8714	2	3	93.688	5.83	6		0.632783	0.384741	A0A140LHU0;Q61072;E9Q638	A0A140LHU0;Q61072;E9Q638	Disintegrin and metalloproteinase domain-containing protein 9	Adam9
21.0318	21.399	21.9615	21.3845	21.9066	20.0805	1	3.1	51.064	2.6348	4		0.604813	-0.34023	A0A140LHY2;Q7TMR0	A0A140LHY2;Q7TMR0	Lysosomal Pro-X carboxypeptidase	Prcp
24.5101	24.605	24.5819	24.7029	24.7571	24.6946	3	13.8	28.998	13.414	24		0.01167	0.152498	A0A140LIW6;A0A140LHY7;Q8BH76;Q9EQ28	A0A140LIW6;A0A140LHY7;Q8BH76;Q9EQ28	DNA polymerase delta subunit 3	Pold3
22.3225	20.9517	23.6254	21.0167	21.6041	21.7571	1	6.5	19.555	5.0051	3		0.354934	-0.840594	A0A140LJF3;A0A140LI56;A0A140LIM2;Q9DCH6	A0A140LJF3;A0A140LI56;A0A140LIM2;Q9DCH6	AN1-type zinc finger protein 6	Zfand6
25.0892	25.0634	25.1935	24.6185	24.5124	24.489	5	12.7	45.204	14.485	17		0.000515729	-0.575382	Q9Z1M2;A0A140LIF8	Q9Z1M2;A0A140LIF8	not assigned	Irgm2
21.8884	21.6822	21.0464	22.5506	21.3492	20.9052	1	28.1	11.57	7.5791	5		0.915252	0.0626488	A0A140LIP5;A0A140LIG2;A2AER3;A2AER4;Q9R0M8	A0A140LIP5;A0A140LIG2;A2AER3;A2AER4;Q9R0M8	UDP-galactose translocator	Slc35a2
21.4424	22.0566	23.122	22.1735	20.9453	21.7076	1	14.1	8.5264	2.7316	10		0.380394	-0.598246	A0A140LIR6;P35550	A0A140LIR6;P35550	rRNA 2-O-methyltransferase fibrillarin	Fbl
22.9137	22.9279	23.0785	22.7481	22.7377	22.494	2	7.4	25.916	2.1159	6		0.0333265	-0.313411	A0A140LIS5;Q3UL36-2;Q3UL36	A0A140LIS5;Q3UL36-2;Q3UL36	Arginine and glutamate-rich protein 1	Arglu1
24.3195	24.5936	24.5868	24.6102	24.5065	24.6121	2	6.3	54.219	5.4153	13		0.474517	0.0762978	A0A140LIT2;O88455;D3Z7G1	A0A140LIT2;O88455;D3Z7G1	7-dehydrocholesterol reductase	Dhcr7
21.2093	20.8796	23.918	21.8643	21.9941	20.217	1	13.7	11.341	7.5687	13		0.59606	-0.643853	A0A140LIU9;P50637	A0A140LIU9;P50637	Translocator protein	Tspo
23.4963	23.7598	23.4979	23.7231	23.5657	23.2372	5	2.3	328.27	11.262	14		0.674035	-0.0760059	E9Q5W5;A0A140LJ04;Q5SSH7-2;Q5SSH7	E9Q5W5;A0A140LJ04;Q5SSH7-2;Q5SSH7	Zinc finger ZZ-type and EF-hand domain-containing protein 1	Zzef1
20.1168	21.9515	23.7629	21.5054	21.1527	21.3808	1	14.4	9.7171	9.9899	9		0.602325	-0.597428	G5E8I4;A0A140LJ25;Q9DD02	G5E8I4;A0A140LJ25;Q9DD02	Protein Hikeshi	l7Rn6;L7rn6
22.0502	20.5714	19.8187	21.135	21.4001	20.8948	1	7.5	24.649	2.7372	2		0.648986	0.329877	A0A140LJK0;A0A140LJB8;Q9D2Q3	A0A140LJK0;A0A140LJB8;Q9D2Q3	Uncharacterized protein C10orf88 homolog	not assigned
25.3204	25.3591	25.3768	25.4483	25.3082	25.1663	14	9	301.5	77.216	54		0.620898	-0.0444654	E9Q394-2;E9Q394;A0A140LJJ5;A0A140LIX0;A0A140LID7;A0A140LHQ3;A0A140LHG3	E9Q394-2;E9Q394;A0A140LJJ5;A0A140LIX0	not assigned	Akap13
23.4751	23.7406	23.4786	23.0108	22.7587	22.7552	3	16.2	24.98	7.792	9		0.00406202	-0.723214	Q9D3Q7;A0A140T8I6;Q8VDI1-2;Q8VDI1	Q9D3Q7;A0A140T8I6;Q8VDI1-2;Q8VDI1	Epithelial-stromal interaction protein 1	Epsti1
24.3367	24.2476	24.1554	24.404	24.4129	24.6176	10	5.8	231.35	18.676	19		0.0566855	0.231593	A0A140T8I9;E9Q3L2;D6RJ66;F6XSW4;F6Y9T6	A0A140T8I9;E9Q3L2	not assigned	Pi4ka
27.1909	27.0075	26.7915	26.6503	26.8224	26.9235	3	20	12.254	43.21	47		0.231157	-0.197912	Q6ZWZ4;A0A140T8K6;D3YX71;P47964	Q6ZWZ4;A0A140T8K6	60S ribosomal protein L36	Rpl36
30.6035	30.6024	30.6814	30.4536	30.4315	30.4296	6	32.7	17.698	27.962	111		0.00218769	-0.190841	A0A140T8M7;P62751;D3YTY6	A0A140T8M7;P62751;D3YTY6	60S ribosomal protein L23a	Rpl23a;Gm6096
19.4332	21.1706	21.7004	20.4569	22.2437	21.0972	1	2.1	93.585	2.9831	2		0.594275	0.497856	A0A140T8R5;Q6IE82	A0A140T8R5;Q6IE82	Protein Jade-3	Jade3
25.3274	25.4559	25.3186	25.6061	25.6311	25.6124	11	39.3	43.886	48.914	41		0.00519669	0.24925	A0A140T8R7;K3W4P9;Q8CFE3;A0A0A6YWY4;A0A0A6YWP7;A0A0A6YXM5;Q6PGA0-2;Q6PGA0;A0A0A6YXI3;A0A0R4J1I0;Q8C796	A0A140T8R7;K3W4P9;Q8CFE3	REST corepressor 1	Rcor1
27.1608	27.3546	26.8513	27.3099	27.2308	27.2201	4	22.9	21.853	50.37	130		0.428433	0.131399	A0A140T8T4;P51410;A0A0G2JES3;D3YZT0;D3Z629;A0A0G2JFQ3;S4R1R7	A0A140T8T4;P51410;A0A0G2JES3;D3YZT0;D3Z629	60S ribosomal protein L9	Rpl9
22.5665	21.724	22.2434	21.201	21.7652	20.4206	1	3.1	41.784	1.9863	5		0.0850331	-1.04904	A0A140T8T5;A0A0G2JFT4;A0A0G2JG35;A0A0G2JFK3;A0A0G2JDY5;A0A0G2JDU1;A0A0G2JE57	A0A140T8T5;A0A0G2JFT4;A0A0G2JG35	not assigned	not assigned
27.276	27.2594	27.2443	27.0629	27.0978	27.1181	8	35.3	30.695	92.577	73		0.000843362	-0.166976	A0A140T8V3;J3QMG3;Q60931	A0A140T8V3;J3QMG3;Q60931	Voltage-dependent anion-selective channel protein 3	Vdac3
30.0204	29.9761	29.9944	29.4514	29.5339	29.5174	89	19.3	584.62	323.31	513		6.21236e-05	-0.49607	A0A171EBL2;E9Q555;Q3U0U2	A0A171EBL2;E9Q555	E3 ubiquitin-protein ligase RNF213	Rnf213
28.5971	28.5121	28.622	28.6099	28.4206	28.6625	4	12.9	36.567	61.207	117		0.881679	-0.0127875	A0A171KXD3;Q9JIF0-3;Q9JIF0-2;Q9JIF0;A0A140LJF4;A0A140LHF7;Q6PAK3	A0A171KXD3;Q9JIF0-3;Q9JIF0-2;Q9JIF0;A0A140LJF4;A0A140LHF7	Protein arginine N-methyltransferase 1	Prmt1
26.6964	26.7618	26.8403	26.0745	20.1751	21.8212	1	8	15.901	4.2891	10		0.0812791	-4.07589	A0A1B0GT97;A0A1B0GQW0;Q9CQM2;Q99JH8	A0A1B0GT97;A0A1B0GQW0;Q9CQM2;Q99JH8	ER lumen protein-retaining receptor 2;ER lumen protein-retaining receptor 1	Kdelr2;Kdelr1
23.1316	22.6551	22.9043	22.9213	22.4414	22.2988	4	5.3	102.74	14.996	9		0.21509	-0.34318	A0A1B0GR08;Q921G8;A0A1B0GRD4;A0A1B0GRD0	A0A1B0GR08;Q921G8	Gamma-tubulin complex component 2	Tubgcp2
29.3909	29.2833	29.5794	29.4542	29.4098	29.3813	9	24.3	42.151	32.437	86		0.976443	-0.00279872	A0A1B0GR11;Q93092	A0A1B0GR11;Q93092	Transaldolase	Taldo1
23.4672	23.5683	23.5109	23.4317	23.506	23.6686	3	9.8	30.232	5.442	13		0.80495	0.0200011	A0A1B0GR18;Q8VI63;Q8VI63-2;A0A1B0GRX6	A0A1B0GR18;Q8VI63;Q8VI63-2	MOB kinase activator 2	Mob2
20.2522	22.3761	23.6185	23.8502	21.6829	21.5949	3	4.4	129.76	8.9428	5		0.822813	0.293747	A0A1B0GR54;O09053	A0A1B0GR54;O09053	Werner syndrome ATP-dependent helicase homolog	Wrn
21.0037	21.3856	23.5892	22.9328	20.8772	21.6741	1	18.6	7.5825	2.2779	6		0.877527	-0.164813	A0A1B0GR84;Q9D938	A0A1B0GR84;Q9D938	Transmembrane protein 160	Tmem160
22.1013	22.0319	21.9333	21.8606	21.7916	21.8516	2	8.3	40.809	3.9115	6		0.0245171	-0.187599	G5E8Q4;A0A1B0GRX7;Q99KH2;Q3TZ02;A0A1B0GRB2;A2A517;P63034-3;Q9QX11-2;Q9QX11;P63034-2;O08967;P63034;A0A1B0GRB8	G5E8Q4;A0A1B0GRX7;Q99KH2;Q3TZ02;A0A1B0GRB2;A2A517;P63034-3;Q9QX11-2;Q9QX11;P63034-2;O08967;P63034;A0A1B0GRB8	Cytohesin-2;Cytohesin-1;Cytohesin-3	Cyth3;Cyth2;Cyth1
19.8584	20.9208	22.1165	21.7312	22.5549	22.2719	1	10	16.784	12.209	6		0.154088	1.2208	A0A1B0GRG3;A0A1B0GSK8;O35566	A0A1B0GRG3;A0A1B0GSK8;O35566	CD151 antigen	Cd151
22.8239	22.8056	22.74	22.7359	22.7277	21.6354	4	6.5	82.092	8.4069	22		0.312045	-0.42348	A0A1B0GRH2;A0A1B0GRT6;P49446-3;P49446-2;P49446	A0A1B0GRH2;A0A1B0GRT6;P49446-3;P49446-2;P49446	Receptor-type tyrosine-protein phosphatase epsilon	Ptpre
21.4949	21.8716	22.1955	21.1734	20.7675	20.0672	1	31.1	6.4463	2.6441	7		0.0359718	-1.18464	A0A1B0GRJ5;D6RG99;Q9WV96	A0A1B0GRJ5;D6RG99;Q9WV96	Mitochondrial import inner membrane translocase subunit Tim10 B	Timm10b
26.5039	26.3952	26.5647	26.5787	26.5697	26.6174	8	30.6	36.061	36.126	59		0.12337	0.10065	A0A1B0GRP7;Q9Z2Y8;Q6P8V7;A0A1B0GRR5;Q80ZV3;A0A1B0GSP5;A0A1B0GQY5;A0A1B0GSA1	A0A1B0GRP7;Q9Z2Y8;Q6P8V7;A0A1B0GRR5;Q80ZV3	Proline synthase co-transcribed bacterial homolog protein	Prosc
29.7005	29.7389	29.9463	29.5009	29.5763	29.5458	7	37.7	15.198	14.679	59		0.0328726	-0.254212	A0A1B0GRR3;P62281;A0A1B0GSE8	A0A1B0GRR3;P62281;A0A1B0GSE8	40S ribosomal protein S11	Rps11
25.4968	25.5109	25.4197	25.3852	25.439	25.3268	11	17.8	127.45	63.775	56		0.0990969	-0.0921421	A0A1B0GRU3;E9Q8K8;Q6ZPZ3-2;Q6ZPZ3	A0A1B0GRU3;E9Q8K8;Q6ZPZ3-2;Q6ZPZ3	Zinc finger CCCH domain-containing protein 4	Zc3h4
24.8869	25.1158	25.2744	24.966	25.0776	25.036	9	12.7	105.53	29.504	29		0.603841	-0.0658474	A0A1B0GRU8;Q9R1C7-2;Q9R1C7	A0A1B0GRU8;Q9R1C7-2;Q9R1C7	Pre-mRNA-processing factor 40 homolog A	Prpf40a
21.5223	21.8159	19.8489	22.5699	22.6618	23.6487	2	7.1	34.973	3.3378	5		0.0541739	1.89774	A0A1B0GRV0;Q9Z0S1;D3Z5X0;D3Z0E6	A0A1B0GRV0;Q9Z0S1;D3Z5X0;D3Z0E6	3(2),5-bisphosphate nucleotidase 1	Bpnt1
21.0235	20.3695	22.8382	20.8049	20.2853	21.3426	1	4.2	24.262	2.6776	5		0.494815	-0.599495	A0A1B0GRV7	A0A1B0GRV7	not assigned	not assigned
23.9571	24.4533	24.2369	23.9963	21.2155	24.1898	4	16.6	37.288	26.402	9		0.327822	-1.08193	A0A1B0GS63;Q8K221;A0A1B0GSM3;D3Z2F3;A0A1B0GQY8;D6RHM6	A0A1B0GS63;Q8K221;A0A1B0GSM3;D3Z2F3	Arfaptin-2	Arfip2
22.268	22.2359	22.4116	22.2694	22.0159	22.0049	4	2.9	226.81	7.5994	6		0.110273	-0.208411	Q8K4L2;E9Q3Z5;A0A1B0GS91;Q8K4L3-3;Q8K4L3;F6R6A4	Q8K4L2;E9Q3Z5;A0A1B0GS91;Q8K4L3-3;Q8K4L3	Supervillin	Svil
23.0022	20.8173	19.6088	21.314	21.4627	21.8972	2	5.3	82.112	12.366	5		0.701614	0.415193	A0A1B0GSA5;Q80Y98-3;Q80Y98;Q80Y98-2;A0A1B0GT91	A0A1B0GSA5;Q80Y98-3;Q80Y98;Q80Y98-2;A0A1B0GT91	Phospholipase DDHD2	Ddhd2
20.9749	21.2214	21.3086	22.3134	21.1889	21.5358	1	18.5	7.6887	1.7586	2		0.214929	0.51111	A0A1B0GSB1	A0A1B0GSB1	not assigned	not assigned
28.0293	28.07	27.9672	28.2483	28.2681	28.2036	9	22.4	53.926	156.88	107		0.00356124	0.217816	A0A1B0GSG5;Q91VI7;A0A1B0GRG4;A0A1B0GRY7	A0A1B0GSG5;Q91VI7	Ribonuclease inhibitor	Rnh1
20.259	21.5592	19.8951	20.9842	21.1431	21.6826	1	2.4	59.694	3.4147	3		0.270873	0.698861	A0A1B0GSJ1;Q8BGV4	A0A1B0GSJ1;Q8BGV4	TELO2-interacting protein 2	Tti2
25.3392	25.0539	25.3567	24.8944	24.9167	24.8764	6	10.1	79.488	12.773	20		0.0231188	-0.354053	D3Z0B9;A0A1B0GSU0;Q571I9;A0A1B0GSN3	D3Z0B9;A0A1B0GSU0;Q571I9	Aldehyde dehydrogenase family 16 member A1	Aldh16a1
31.6179	31.6829	31.6124	31.789	31.845	31.8381	11	33.4	36.498	163.27	434		0.00289992	0.186327	Q564E2;A0A1B0GSX0;P06151;A0A1B0GSR9;D3YZQ9;A0A1B0GSL7;A0A1B0GT41;A0A1B0GQX5;A0A1B0GRW9;A0A1B0GS79;A0A1B0GRC1;A0A1B0GRS2;A0A1B0GSR2;D3YVR7;D3YZE4;A0A1B0GRE9;P00342	Q564E2;A0A1B0GSX0;P06151;A0A1B0GSR9;D3YZQ9	L-lactate dehydrogenase;L-lactate dehydrogenase A chain	Ldha
25.6487	25.5397	25.7804	25.3876	25.3326	25.3627	8	5.8	197.31	13.272	23		0.014401	-0.295318	A0A1B0GSX7;Q6PFD9;A0A1B0GRB5;A0A1B0GRA7;B2RQL0;A0A140T8J8;A0A1B0GS62	A0A1B0GSX7;Q6PFD9;A0A1B0GRB5;A0A1B0GRA7;B2RQL0;A0A140T8J8	Nuclear pore complex protein Nup98-Nup96;Nuclear pore complex protein Nup98;Nuclear pore complex protein Nup96	Nup98
27.1315	27.0197	27.1901	27.1871	27.3193	27.3169	4	38	18.955	193.29	87		0.0727592	0.160673	A0A1B0GT81;Q07813;A0A1B0GS13;A0A1B0GTA4;A0A1B0GT35;A0A1B0GSH8	A0A1B0GT81;Q07813;A0A1B0GS13;A0A1B0GTA4	Apoptosis regulator BAX	Bax
24.0513	24.0485	23.951	24.0324	24.1371	24.424	6	12.6	76.623	17.521	32		0.211144	0.180878	A0A1B0GT92;Q9Z1E4	A0A1B0GT92;Q9Z1E4	Glycogen [starch] synthase, muscle	Gys1
21.4321	20.5617	22.8098	21.7467	21.2555	20.9432	1	4.6	34.412	3.0564	6		0.701716	-0.286074	D6RIJ4;E9Q4Y0;A0A1B0GX24;E9QA05;Q8C405;O35892-2;O35892	D6RIJ4;E9Q4Y0;A0A1B0GX24;E9QA05;Q8C405;O35892-2;O35892	Nuclear autoantigen Sp-100	Sp100
23.9775	24.0299	24.0918	24.0456	24.1096	23.8914	4	5.7	110.18	22.442	22		0.820852	-0.0175718	A0A1B0GX25;Q9Z2V5;B1AUA8	A0A1B0GX25;Q9Z2V5;B1AUA8	Histone deacetylase 6	Hdac6
23.8359	23.8498	23.8358	24.0934	23.9813	24.2857	3	11	39.774	8.0638	8		0.0347765	0.279648	O88374;A0A1B0GX27;O35855;A0A1B0GST1;A0A1B0GQY4	O88374;A0A1B0GX27;O35855	Branched-chain-amino-acid aminotransferase;Branched-chain-amino-acid aminotransferase, mitochondrial	Bcat2
25.5494	25.5019	25.5837	25.49	25.4943	25.5827	7	8.6	106.41	16.149	31		0.586448	-0.0226841	A0A1D5RL92;G5E8I8;Q8CGZ0	A0A1D5RL92;G5E8I8;Q8CGZ0	Calcium homeostasis endoplasmic reticulum protein	Cherp
24.8212	24.7383	24.8048	24.8498	24.7484	25.06	5	47.8	14.054	39.109	24		0.361857	0.0979137	A0A1D5RLI3;A0A1D5RLY1;A0A1D5RLX7;A0A1D5RLW0;A0A1D5RLU2;Q91WE2;A0A1D5RLF2;A0A1D5RLD7;A0A1D5RLT4;A0A1D5RLJ3;A0A1D5RM30	A0A1D5RLI3;A0A1D5RLY1;A0A1D5RLX7;A0A1D5RLW0;A0A1D5RLU2;Q91WE2;A0A1D5RLF2;A0A1D5RLD7;A0A1D5RLT4;A0A1D5RLJ3	Protein FAM192A	Fam192a
20.5468	21.4724	21.6094	22.1254	20.063	20.3821	1	1.4	95.684	1.8141	1		0.651033	-0.352697	A0A1D5RLL3;Q8BG67;Q8BG67-2	A0A1D5RLL3;Q8BG67;Q8BG67-2	Protein EFR3 homolog A	Efr3a
24.5437	24.3918	24.5767	21.2535	23.7558	20.9971	2	0.4	654.2	1.7824	3		0.0469958	-2.50192	A0A1D5RLM8	A0A1D5RLM8	not assigned	not assigned
21.2019	21.1768	21.3253	21.6271	21.6681	20.6359	1	5.9	46.699	5.3771	2		0.834938	0.0757179	A0A1D5RLR3;B2RUP0;Q8C5L7	A0A1D5RLR3;B2RUP0;Q8C5L7	RNA-binding protein 34	Rbm34
20.8285	21.2147	20.4259	21.4429	21.2683	20.4166	1	6.6	22.578	2.9151	5		0.603838	0.21954	A0A1D5RLS0;Q8R0T6	A0A1D5RLS0;Q8R0T6	Probable G-protein coupled receptor 97	Gpr97
23.5871	23.9104	23.9599	23.668	23.1056	23.2933	5	8.1	85.303	13.881	15		0.0838968	-0.463519	A0A1D5RLV0;Q8C1D8;A0A1D5RMB4;Q8C1D8-2	A0A1D5RLV0;Q8C1D8;A0A1D5RMB4	Protein IWS1 homolog	Iws1
21.3558	21.2176	20.8153	22.5198	20.9848	20.9236	1	2.5	53.898	1.7556	3		0.56066	0.346516	A0A1D5RLV1	A0A1D5RLV1	not assigned	not assigned
26.1419	26.1857	26.5129	26.0299	25.7985	25.8331	4	22.4	17.447	7.1103	27		0.0459533	-0.393051	A0A1D5RLW5;A0A1D5RM85;P62717;A0A1D5RME4;A0A1D5RM79;F6YJW4;A0A1D5RMC7	A0A1D5RLW5;A0A1D5RM85;P62717;A0A1D5RME4;A0A1D5RM79;F6YJW4	60S ribosomal protein L18a	Rpl18a;Gm17541
21.1575	22.0659	24.609	21.4712	21.0094	21.5745	1	12.7	11.434	3.7487	10		0.295628	-1.25912	A0A1D5RLZ6;Q9DCC8	A0A1D5RLZ6;Q9DCC8	Mitochondrial import receptor subunit TOM20 homolog	Tomm20
20.1785	21.5723	18.8419	21.8619	22.6575	20.812	1	4.8	35.341	1.676	3		0.17254	1.57957	A0A1D5RM65;Q5EBH1-2;Q5EBH1	A0A1D5RM65;Q5EBH1-2;Q5EBH1	Ras association domain-containing protein 5	Rassf5
21.0674	23.5658	23.719	22.8193	22.8735	22.7425	4	8.9	71.035	5.0644	6		0.975905	0.0276445	A0A1D5RM90;B2ZAC8;Q8R3L2-4;Q8R3L2-3;Q8R3L2-2;Q8R3L2-5;Q8R3L2;A0A1D5RLU0	A0A1D5RM90;B2ZAC8;Q8R3L2-4;Q8R3L2-3;Q8R3L2-2;Q8R3L2-5;Q8R3L2	Transcription factor 25	Tcf25
24.5888	24.898	24.9991	24.7236	24.6499	24.7844	4	15	45.24	40.012	16		0.445859	-0.109313	A0A1D5RMC1;Q6PDL0;A0A1D5RM94	A0A1D5RMC1;Q6PDL0;A0A1D5RM94	Cytoplasmic dynein 1 light intermediate chain 2	Dync1li2
20.3567	21.9047	20.2274	20.9841	21.7563	20.7075	1	2.8	59.932	1.975	0		0.635193	0.319694	A0A1D5RMC8;Q3URE1	A0A1D5RMC8;Q3URE1	Acyl-CoA synthetase family member 3, mitochondrial	Acsf3
25.9859	26.0783	26.1342	26.0028	26.1189	26.2685	11	21.6	83.665	60.303	61		0.508784	0.0639261	A0JNY3;Q8BUV3	A0JNY3;Q8BUV3	Gephyrin;Molybdopterin adenylyltransferase;Molybdopterin molybdenumtransferase	Gphn
21.1555	21.9433	21.736	21.4021	21.7871	21.8713	2	3.3	84.466	1.7774	1		0.799045	0.0752233	A1L341;Q61214;A9C478	A1L341;Q61214;A9C478	Dual specificity tyrosine-phosphorylation-regulated kinase 1A	Dyrk1a
22.1798	22.2629	22.2439	21.8979	20.9785	21.51	3	7.7	77.952	7.5534	9		0.0457207	-0.766747	A1L3P4;B0QZV3;A0A140LJ55;D3Z0Q9	A1L3P4;B0QZV3	Sodium/hydrogen exchanger	Slc9a6
25.7334	25.7579	25.7764	25.4932	25.5132	25.4158	11	27.3	63.638	50.498	52		0.000938722	-0.281862	A1L3S7;Q8VHR5;Q8VHR5-2;A0A0U1RNM2	A1L3S7;Q8VHR5;Q8VHR5-2	Transcriptional repressor p66-beta	Gatad2b
26.5459	26.4919	26.5417	26.4563	26.4463	26.4042	9	13.3	102.41	109.89	52		0.0181625	-0.090922	E9PXY1;A2A432-2;A2A432;J3QJX0;E9PXT5	E9PXY1;A2A432-2;A2A432;J3QJX0	Cullin-4B	Cul4b
20.7147	22.7175	21.1261	21.0813	21.8668	21.9182	1	1.2	151.82	3.0138	3		0.885342	0.102627	A2A468;Q05BA5;O09000	A2A468;Q05BA5;O09000	Nuclear receptor coactivator 3	Ncoa3
22.6682	22.9066	22.6655	22.7753	20.6418	20.1415	3	4.3	148.53	5.3138	5		0.126835	-1.56057	A2A4A6;Q62077;G3UXP4	A2A4A6;Q62077;G3UXP4	Phosphoinositide phospholipase C;1-phosphatidylinositol 4,5-bisphosphate phosphodiesterase gamma-1	Plcg1
24.8361	24.8775	24.7992	24.944	24.8621	24.9729	2	17.9	21.594	13.813	14		0.0916964	0.0887152	A2A4J8;Q9CQ80;E9PXS9;A2A4K0;Q9CQ80-2	A2A4J8;Q9CQ80;E9PXS9;A2A4K0;Q9CQ80-2	Vacuolar protein-sorting-associated protein 25	Vps25
21.224	21.7067	21.7015	21.3595	20.8324	21.4993	2	3.2	98.815	4.0586	2		0.291782	-0.313667	Q05BC8;A2A4N5;A2A4N8;A2A4N7;K3W4P1;P97432;F6S397	Q05BC8;A2A4N5;A2A4N8;A2A4N7;K3W4P1;P97432;F6S397	Next to BRCA1 gene 1 protein	Nbr1
25.7984	25.9138	25.7575	25.9688	25.7883	25.7491	6	17.1	58.167	48.811	37		0.88933	0.0121975	A2A4P3;A2A4P4;Q3THG9	A2A4P3;A2A4P4;Q3THG9	Alanyl-tRNA editing protein Aarsd1	Gm27029;Aarsd1
20.997	20.2403	21.1296	20.8754	21.5507	20.1249	1	15.3	12.183	1.9014	4		0.907525	0.0613855	A2A4Y7;F7B2G8;Q99LB0	A2A4Y7;F7B2G8;Q99LB0	Deoxynucleotidyltransferase terminal-interacting protein 1	Dnttip1
24.9922	25.1715	25.3062	24.8271	24.8834	24.8526	3	24	18.474	8.9675	18		0.0307511	-0.302264	A2A4Z1;Q9D1C1	A2A4Z1;Q9D1C1	Ubiquitin-conjugating enzyme E2 C	Ube2c
29.3082	29.3823	29.6249	29.2588	29.1664	29.0553	3	17.5	23.247	74.511	47		0.0683084	-0.278343	A2A547;P84099	A2A547;P84099	Ribosomal protein L19;60S ribosomal protein L19	Rpl19
25.0409	25.1277	25.4292	25.2142	25.0812	25.1162	7	5	202.24	16.544	27		0.64354	-0.0620702	A2A5R2;F6YCJ0	A2A5R2	Brefeldin A-inhibited guanine nucleotide-exchange protein 2	Arfgef2
24.8244	22.4292	23.2998	23.677	23.6947	23.9798	3	8.9	53.746	13.314	9		0.725769	0.266013	A2A5R8;Q9DBE7;A2A5S3;V9GX87;Q9Z108	A2A5R8;Q9DBE7;A2A5S3;V9GX87;Q9Z108	Double-stranded RNA-binding protein Staufen homolog 1	Stau1
24.5281	24.6348	24.7034	24.9367	24.6977	24.6471	10	22.8	74.172	76.784	36		0.249689	0.138395	A2A5V4;P55194;A2A5V3;A2A5V2;S4R2D3;S4R2T6	A2A5V4;P55194;A2A5V3;A2A5V2;S4R2D3	SH3 domain-binding protein 1	Sh3bp1
20.9376	21.103	19.2969	20.7588	21.6935	21.7855	1	8.2	18.91	2.5764	4		0.218656	0.966777	A2A601;A2A600;A6PW68;F2Z431;A2A602	A2A601;A2A600;A6PW68	not assigned	Kpna2
22.1243	21.7731	20.0713	22.3318	20.7878	22.1485	2	1.6	164.99	3.7345	2		0.616699	0.433154	A2A6A1	A2A6A1	G patch domain-containing protein 8	Gpatch8
20.9014	20.6675	21.443	21.2739	20.5538	20.8636	1	11.2	11.182	10.417	32		0.747801	-0.106878	A2A6A2	A2A6A2	not assigned	Hsp90aa1
23.5244	23.7007	23.5551	23.5048	23.6318	23.6968	3	11.5	35.763	8.3048	9		0.8321	0.0177193	A2A6J4;A2A6J7;P19973-2;P19973	A2A6J4;A2A6J7;P19973-2;P19973	Lymphocyte-specific protein 1	Lsp1
23.4723	23.6556	21.188	21.7382	21.7783	23.8445	3	15.9	25.968	14.834	13		0.777976	-0.318309	A2A6M1;Q9CZ28	A2A6M1;Q9CZ28	Vacuolar-sorting protein SNF8	Snf8
21.4661	20.3501	20.6914	21.264	20.833	21.4407	1	12.1	12.829	2.1244	1		0.413162	0.343335	A2A6P5;A2A6P6;Q6PIX9;Q6PIX9-2	A2A6P5;A2A6P6;Q6PIX9;Q6PIX9-2	Uncharacterized protein C17orf80 homolog	D11Wsu47e
24.5801	24.7589	24.5445	24.9575	24.7819	24.4402	5	11	91.841	8.2078	14		0.583546	0.0987008	A2A6Q5;A2A6Q5-2;A2A6Q5-3;Q8R568	A2A6Q5;A2A6Q5-2;A2A6Q5-3	Cell division cycle protein 27 homolog	Cdc27
28.7173	28.6466	28.7667	28.5921	28.5186	28.437	20	37.3	63.772	169.74	157		0.0266783	-0.194315	A2A6U3;Q80UG5-3;Q80UG5;Q80UG5-2;A2A6U5;A8Y5D3;REV__Q6NSQ7	A2A6U3;Q80UG5-3;Q80UG5;Q80UG5-2	Septin-9	2009-09-01
22.0406	21.4828	21.4525	21.5306	21.7062	21.0264	1	8.2	20.83	3.3212	8		0.443033	-0.237588	A2A715;Q3TBW2	A2A715;Q3TBW2	39S ribosomal protein L10, mitochondrial	Mrpl10
20.8307	21.3515	20.9819	21.0061	20.5933	20.7493	1	1.5	134.2	2.8023	6		0.237706	-0.271819	F6VYE2;A2A791-2;A2A791	F6VYE2;A2A791-2;A2A791	Zinc finger MYM-type protein 4	Zmym4
23.0705	23.3806	23.3861	23.5246	23.2761	23.3182	5	7.3	89.909	7.8511	10		0.508599	0.0938873	A2A7A7;Q8CFX1;A2A7A8	A2A7A7;Q8CFX1	GDH/6PGL endoplasmic bifunctional protein;Glucose 1-dehydrogenase;6-phosphogluconolactonase	H6pd
20.5716	22.2149	20.1221	22.4533	21.0668	22.7228	1	1.7	84.472	2.1843	0		0.245395	1.11147	A6PW84;A2A7Q5;Q3V1T4-2;Q3V1T4-3;Q3V1T4	A6PW84;A2A7Q5;Q3V1T4-2;Q3V1T4-3;Q3V1T4	Prolyl 3-hydroxylase 1	P3h1;Lepre1
21.0707	23.197	23.2614	21.8523	23.0069	22.9776	3	22.4	18.965	7.4198	10		0.905828	0.102537	A2A7R5;E9PV73;P84075;P62748;D3Z2Z8;D3YVA2;Q91X97	A2A7R5;E9PV73;P84075;P62748	Neuron-specific calcium-binding protein hippocalcin;Hippocalcin-like protein 1	Hpca;Hpcal1
19.9935	20.7982	20.2861	21.1127	22.4102	22.2165	1	17.5	11.032	1.9267	4		0.0292866	1.55386	A2A7Y8;A8Y5E5;Q80U63-2;Q80U63	A2A7Y8;A8Y5E5;Q80U63-2;Q80U63	Mitofusin-2	Mfn2
29.1183	29.1007	29.329	29.26	29.0732	29.1212	6	45.7	18.474	81.322	164		0.752252	-0.031201	A2A813;Q99LX0;A2A815;A2A817;A2A816	A2A813;Q99LX0;A2A815	Protein deglycase DJ-1	Park7
26.3448	26.4026	26.3934	26.4188	26.4196	26.5074	7	13.1	85.652	78.944	67		0.118187	0.0683549	A2A842;A2A841;P48193-2;P48193;A2A839;A2A838;A2AD32;F7BUB8;F6S4K9;F7CR30	A2A842;A2A841;P48193-2;P48193;A2A839;A2A838;A2AD32	Protein 4.1	Epb4.1;Epb41
23.0863	23.0723	22.907	22.9419	23.2877	23.0145	6	5	185.12	11.305	24		0.645973	0.0595042	A2A8R7;B2RX14;A0A0A0MQJ6	A2A8R7;B2RX14	Terminal uridylyltransferase 4	Zcchc11
26.6453	26.6986	26.7729	26.6747	26.5966	26.6143	10	14.6	102.66	125.88	74		0.154133	-0.0770607	A2A8V8;A2A8V9;E9PUK6;Q52KI8;E9QKA4;Q52KI8-2;A2A983;F7BWM1;F6T4M4;F6UK16	A2A8V8;A2A8V9;E9PUK6;Q52KI8;E9QKA4;Q52KI8-2	Serine/arginine repetitive matrix protein 1	Srrm1
22.9363	23.0493	23.1669	23.0401	22.5426	22.5173	6	8.8	81.09	9.8571	11		0.127289	-0.350885	F6UHR6;E9PXZ2;A2A8Z1;E9Q6C1;A0A0A6YXH3;Q5FWX7;A2A8Z1-2;F8VQE8	F6UHR6;E9PXZ2;A2A8Z1;E9Q6C1;A0A0A6YXH3;Q5FWX7;A2A8Z1-2	Oxysterol-binding protein;Oxysterol-binding protein-related protein 9	Osbpl9
21.4987	20.3876	27.6335	21.978	21.0629	21.5529	1	0.8	130.34	2.1321	15		0.509241	-1.642	A2A934;A2A930;A2A931;A2A933;A2A935-2;A2A935;A2A935-3	A2A934;A2A930;A2A931;A2A933;A2A935-2;A2A935;A2A935-3	PR domain zinc finger protein 16	Prdm16
20.4923	23.4357	20.427	21.5675	21.4596	20.7767	2	34.7	8.4753	5.0164	5		0.866117	-0.183771	A2A9C6;A2A9C8;Q9CY05;Q9DAY7;Q9D7W5	A2A9C6;A2A9C8;Q9CY05;Q9DAY7;Q9D7W5	Mediator of RNA polymerase II transcription subunit 8	Med8
20.7096	20.8349	21.0483	21.0385	21.1427	20.8816	1	7.3	31.814	4.4515	2		0.277021	0.156705	A2A9F7;Q8VEJ1	A2A9F7;Q8VEJ1	GPN-loop GTPase 2	Gpn2
21.7881	19.3766	23.368	20.5751	21.4254	22.5617	2	12.7	19.571	3.8527	3		0.994306	0.00983429	A2A9I0;O35166	A2A9I0;O35166	Golgi SNAP receptor complex member 2	Gosr2
21.3733	20.7584	20.3971	21.9476	22.5079	20.7708	2	3.4	85.097	7.5732	3		0.199609	0.899153	A2A9K3;Q8BMK0	A2A9K3;Q8BMK0	Centrosomal protein of 85 kDa	Cep85
21.4894	22.4969	22.4949	22.4722	22.4479	22.2314	3	10.2	40.282	6.1701	3		0.551546	0.223438	A2A9P2;P58058	A2A9P2;P58058	NAD kinase	Nadk
24.5883	24.6416	24.5422	24.9538	24.9092	24.4691	7	10.8	87.319	14.538	25		0.300979	0.186688	A2A9P6;P24788-2;P24788;Q64434	A2A9P6;P24788-2;P24788	Cyclin-dependent kinase 11B	Cdk11b
27.1001	27.1492	27.1469	27.063	27.1699	27.1532	18	18.8	140.62	91.879	96		0.93166	-0.00336266	A2A9Q2;Q8BHG1;A6PWC3;Q3V3G9	A2A9Q2;Q8BHG1;A6PWC3	Nardilysin	Nrd1
21.1244	19.6251	19.7234	20.6954	21.0584	22.8979	1	7.1	25.313	2.0051	3		0.171103	1.3929	A2A9V7;Q9DAM5	A2A9V7;Q9DAM5	Mitochondrial thiamine pyrophosphate carrier	Slc25a19
21.3048	21.6302	21.8677	21.8088	20.4149	22.0015	2	3.5	64.524	5.4973	2		0.732854	-0.192488	S4R2D2;A2A9W7;Q8BMI3	S4R2D2;A2A9W7;Q8BMI3	ADP-ribosylation factor-binding protein GGA3	Gga3
24.7302	24.7959	24.6866	25.015	25.0062	24.8832	4	22.7	21.939	18.667	17		0.0122436	0.230548	A2A9X5;Q9JM14	A2A9X5;Q9JM14	5(3)-deoxyribonucleotidase, cytosolic type	Nt5c
23.954	24.1033	23.61	23.9809	24.1854	24.4468	7	8.1	118.65	18.851	32		0.187861	0.315304	A2AA71;Q3U2P1	A2AA71;Q3U2P1	Protein transport protein Sec24A	Sec24a
23.2681	23.2395	23.4527	23.4814	23.5081	23.5106	3	36.3	16.277	22.181	17		0.056033	0.179907	A2AA85;Q6NXN1-2;Q6NXN1	A2AA85;Q6NXN1-2;Q6NXN1	SUZ domain-containing protein 1	Szrd1
23.5462	23.5783	23.343	23.4591	23.4322	23.4779	7	13.5	78.505	15.215	21		0.684531	-0.0327244	A2AAN0;O35250-2;O35250;A2AAN3	A2AAN0;O35250-2;O35250	Exocyst complex component 7	Exoc7
20.7765	21.2263	21.0852	21.4101	21.4081	21.4679	3	3.7	160.96	3.76	4		0.0409567	0.399336	A2ABV5;A2BDN7;A2ABV5-2;A2BDP0;A2ABV5-4;A2ABV5-3	A2ABV5;A2BDN7;A2ABV5-2	Mediator of RNA polymerase II transcription subunit 14	Med14
23.3551	23.4061	23.1046	24.113	24.1723	24.0217	3	10.9	43.446	8.353	15		0.00138667	0.813667	A2ABY3;Q922E4	A2ABY3;Q922E4	Ethanolamine-phosphate cytidylyltransferase	Pcyt2
20.7136	21.46	19.8656	23.241	23.5063	23.6775	2	10.9	24.824	4.5802	7		0.00425678	2.79522	A2ABZ2;Q922W5;A2ABZ3;A2ABZ0	A2ABZ2;Q922W5;A2ABZ3	Pyrroline-5-carboxylate reductase 1, mitochondrial	Pycr1
23.1325	23.0786	23.2131	23.0879	23.0368	22.9906	4	19.5	24.99	8.3419	13		0.099041	-0.102998	A2AC16;Q91X52	A2AC16;Q91X52	L-xylulose reductase	Dcxr
23.7771	23.9628	24.2499	23.9184	23.865	24.1023	6	7.7	130.03	16.85	17		0.834235	-0.0346521	A2ACC7;F8WHN4;A2ACC6;E9Q0J2;Q8BQZ4;Q8BQZ4-2	A2ACC7;F8WHN4;A2ACC6;E9Q0J2;Q8BQZ4	Ral GTPase-activating protein subunit beta	Ralgapb
28.6645	28.7632	28.6074	29.0894	29.008	29.006	16	36.3	67.501	323.31	220		0.00258616	0.356061	A2ACG7;Q9DBG6	A2ACG7;Q9DBG6	Dolichyl-diphosphooligosaccharide--protein glycosyltransferase subunit 2	Rpn2
23.146	23.4239	23.4901	23.0346	23.169	22.9142	7	7.9	149.5	39.445	17		0.0709616	-0.314086	A2ACM0;Q8K4Q0;Q8K4Q0-4;F7CN67;Q8K4Q0-2;F7B6I3	A2ACM0;Q8K4Q0	Regulatory-associated protein of mTOR	Rptor
19.7058	20.693	20.6497	20.6728	21.7007	20.7052	1	12.2	16.861	2.4541	7		0.220455	0.676709	Q8CH41;A2ACU7;Q3ULU4;Q8CH40	Q8CH41;A2ACU7;Q3ULU4;Q8CH40	Nucleoside diphosphate-linked moiety X motif 6	Nudt6
22.9439	23.1326	23.0825	23.7785	23.6055	23.8143	3	10.4	69.14	26.199	7		0.00136648	0.679763	Q3UR39;A2AD03;Q9QXG2	Q3UR39;A2AD03;Q9QXG2	Rab proteins geranylgeranyltransferase component A 1	Chm
25.775	25.836	25.8215	25.8029	25.9494	25.8938	5	19.9	43.952	31.854	48		0.200492	0.0712166	A2AD84;Q99JT2;D3Z359;Q9Z2W1	A2AD84;Q99JT2	Serine/threonine-protein kinase 26	Stk26
19.7142	20.7927	20.3597	21.4868	21.93	21.9669	1	15	17.462	3.4086	7		0.0125341	1.5057	A2ADE5;A2ADE6;A2ADE7;Q71FD7	A2ADE5;A2ADE6;A2ADE7;Q71FD7	Filamin-binding LIM protein 1	Fblim1
24.0562	24.2596	24.3256	21.549	24.2241	24.2697	4	9.3	35.154	7.0655	11		0.39176	-0.866236	F6TBV1;F6WHL0;A2ADH1;Q9CQY5-2;Q9CQY5-3;Q9CQY5	F6TBV1;F6WHL0;A2ADH1;Q9CQY5-2;Q9CQY5-3;Q9CQY5	Magnesium transporter protein 1	Magt1
24.1057	20.5851	18.2313	22.2266	21.6908	21.91	2	10	38.399	22.444	12		0.602229	0.968469	A2ADR8;Q8R3G1	A2ADR8;Q8R3G1	Nuclear inhibitor of protein phosphatase 1	Ppp1r8
24.8892	24.8494	24.5558	24.5902	24.6951	24.6672	7	26.8	44.59	31.038	41		0.357606	-0.113951	A2ADY9	A2ADY9	Protein DDI1 homolog 2	Ddi2
25.869	26.0445	25.9671	26.0751	26.1187	26.1113	8	10.9	94.695	25.358	59		0.0544265	0.141492	A2AE27;Q9DBT5	A2AE27;Q9DBT5	AMP deaminase 2	Ampd2
23.3016	23.3729	23.4343	23.4389	23.3446	23.5058	3	9.4	61.239	10.713	9		0.376037	0.0601584	A2AEM2;Q99LI2	A2AEM2;Q99LI2	Chloride channel CLIC-like protein 1	Clcc1
22.3679	20.8595	23.1741	20.6747	22.1876	21.3273	2	6.8	55.923	7.1795	2		0.412878	-0.737284	A2AES3;A2AES5;A2AES4;Q3U2S4-2;Q3U2S4	A2AES3;A2AES5;A2AES4;Q3U2S4-2;Q3U2S4	OTU domain-containing protein 5	Otud5
26.8551	26.4912	26.5815	26.724	26.7277	26.4792	8	18.1	90.764	14.014	21		0.994272	0.00104523	A2AEW9;A2AEW8;Q8VD04;A2AEW6;A2AEW5	A2AEW9;A2AEW8;Q8VD04;A2AEW6;A2AEW5	GRIP1-associated protein 1	Gripap1
24.0398	23.968	24.0165	23.884	24.1191	24.104	6	3.2	237.77	7.5605	13		0.74387	0.0276146	A2AF47;A2AF67;A2AF65;A0A1D5RM88;A0A1D5RLE0;E9QMR2;A0A1D5RMM1;F8VPN7;Q8BIK4-3;Q8BIK4;Q8BIK4-2	A2AF47;A2AF67	Dedicator of cytokinesis protein 11	Dock11
23.5885	23.7025	23.6637	24.2836	23.9266	23.8196	4	28.5	22.402	9.6539	18		0.0678675	0.35835	A2AF81;F6S1R2;Q8N9S3-2;Q8N9S3-3;Q8N9S3;A2AF82	A2AF81;F6S1R2;Q8N9S3-2;Q8N9S3-3;Q8N9S3	Activator of 90 kDa heat shock protein ATPase homolog 2	Ahsa2
23.721	23.9255	23.4198	23.8607	23.9329	24.4255	4	5.1	145.7	19.191	19		0.17061	0.384275	A2AFF6;O35638;F6TNY1;D6REF2;Q8C918;D6RHQ7;O70576	A2AFF6;O35638	Cohesin subunit SA-2	Stag2
23.6522	23.7635	23.0013	23.42	23.4289	23.5047	3	18.3	22.946	6.2724	16		0.93382	-0.0211436	A2AFP5;Q9R0M6;A2AFP4	A2AFP5;Q9R0M6	Ras-related protein Rab-9A	Rab9;Rab9a
27.282	27.1962	27.2148	27.2212	27.3644	27.317	41	14	482.69	201.8	155		0.230947	0.069912	A2AFQ0;Q7TMY8;Q7TMY8-3;Q7TMY8-4;Q7TMY8-2;F6XP90	A2AFQ0;Q7TMY8;Q7TMY8-3;Q7TMY8-4;Q7TMY8-2	E3 ubiquitin-protein ligase HUWE1	Huwe1
27.1085	27.2789	27.1733	27.3347	27.2923	27.3787	9	49.8	27.273	211.38	105		0.0558545	0.148334	Q99N15;A2AFQ2;O08756	Q99N15;A2AFQ2;O08756	3-hydroxyacyl-CoA dehydrogenase type-2	Hsd17b10
25.9557	26.0335	26.0894	25.8535	25.6735	25.7602	12	9.7	166.52	40.155	43		0.0152379	-0.263824	A2AFQ9;E9PUU4;Q8BX17	A2AFQ9;E9PUU4;Q8BX17	Gem-associated protein 5	Gemin5
22.1429	20.0438	19.9655	20.8814	21.2521	21.6862	1	6.6	16.243	3.4329	6		0.499792	0.555862	A2AG83;Q9Z2X2	A2AG83;Q9Z2X2	26S proteasome non-ATPase regulatory subunit 10	Psmd10
24.7978	24.6873	24.4913	24.5152	24.7389	24.7397	3	7.3	51.898	23.59	19		0.962675	0.00580915	A2AGH5;P34902;B0QZX1	A2AGH5;P34902;B0QZX1	Cytokine receptor common subunit gamma	Gm20489;Il2rg
22.6265	21.6256	22.5534	22.6095	22.4075	22.6939	3	2.7	240.87	6.2295	10		0.416224	0.301795	A2AGH8;A2AGH9;A2AGH6-2;A2AGH6;A2AGH6-3	A2AGH8;A2AGH9;A2AGH6-2;A2AGH6;A2AGH6-3	Mediator of RNA polymerase II transcription subunit 12	Med12
28.2297	28.2363	28.1353	28.2882	28.3187	28.2734	6	17.8	44.669	189.5	185		0.0576635	0.0930182	A2AGN7;B7ZCF1;O88685	A2AGN7;B7ZCF1;O88685	26S protease regulatory subunit 6A	Psmc3
21.0437	20.1499	21.0162	20.6532	21.7455	21.4316	1	1.7	83.714	3.4147	3		0.284643	0.54019	A2AH22-4;A2AH22-3;A2AH22-5;A2AH22-7;A2AH22-2;A2AH22-6;A2AH22	A2AH22-4;A2AH22-3;A2AH22-5;A2AH22-7;A2AH22-2;A2AH22-6;A2AH22	Activating molecule in BECN1-regulated autophagy protein 1	Ambra1
26.4499	26.3027	26.2837	26.3838	26.3968	26.4496	7	19.6	54.437	67.034	59		0.314165	0.0646693	A2AH25;Q5FWK3	A2AH25;Q5FWK3	Rho GTPase-activating protein 1	Arhgap1
27.2262	27.3237	27.2843	27.3056	27.2255	27.3183	20	28.6	108.34	87.034	105		0.907055	0.00504494	G3UZ34;A2AH85;O08810;G3UXK8	G3UZ34;A2AH85;O08810	116 kDa U5 small nuclear ribonucleoprotein component	Eftud2
22.32	21.4458	21.6023	22.7193	20.3966	20.0817	1	1.2	125.13	4.6735	2		0.454378	-0.723514	A2AHK0	A2AHK0	Diacylglycerol kinase	Dgkz
22.0638	22.1868	22.0897	22.2673	22.6354	21.7102	2	2.7	133.81	4.6997	9		0.754657	0.0908934	A2AHQ7;Q8BWJ3;Q6PE66	A2AHQ7;Q8BWJ3;Q6PE66	Phosphorylase b kinase regulatory subunit alpha, liver isoform	Phka2
24.007	23.9461	23.9993	23.7256	23.9025	23.8296	2	13	17.127	4.4549	7		0.0395654	-0.164914	A2AHX9;Q9QWX2;Q64373-2;Q64373-3;Q64373-4;Q64373;A2AHX7;A2AHX8	A2AHX9;Q9QWX2;Q64373-2;Q64373-3;Q64373-4;Q64373;A2AHX7;A2AHX8	Bcl-2-like protein 1	Bcl2l1
24.0668	23.194	23.2153	23.2035	22.5116	22.2739	4	5.6	83.265	8.0005	8		0.107201	-0.829035	A2AHY8	A2AHY8	not assigned	Pet2
20.0595	21.1159	19.589	20.9062	22.3696	21.6909	1	10.2	24.738	2.9285	4		0.0862443	1.40074	F6XCS1;A2AI05-3;A2AI05	F6XCS1;A2AI05-3;A2AI05	NADPH-dependent diflavin oxidoreductase 1	Ndor1
24.3106	24.3035	24.561	24.4133	24.3983	24.3893	6	8	123.89	22.274	17		0.92449	0.00857353	A2AI52;Q80U87	A2AI52;Q80U87	Ubiquitin carboxyl-terminal hydrolase;Ubiquitin carboxyl-terminal hydrolase 8	Usp8
20.7947	20.2152	21.7208	20.7746	21.5197	20.7551	1	3.3	39.164	1.8265	1		0.84382	0.106247	A2AIS5;Z4YJZ7	A2AIS5;Z4YJZ7	not assigned	Ehmt1
23.544	23.6394	23.5246	23.8882	23.9567	23.9042	4	10.4	62.461	16.363	28		0.00107608	0.347004	A2AIV8	A2AIV8	Caspase recruitment domain-containing protein 9	Card9
24.3781	24.3379	24.4341	24.4228	24.2883	24.463	11	8.7	254.2	23.529	29		0.899421	0.00804011	E9QAT4;A2AIX1;F7BPW6	E9QAT4;A2AIX1;F7BPW6	not assigned	Sec16a
21.1152	21.7196	23.2371	21.503	21.5038	21.8712	3	6.7	75.149	3.6504	5		0.569475	-0.397952	A2AJ15	A2AJ15	Endoplasmic reticulum mannosyl-oligosaccharide 1,2-alpha-mannosidase	Man1b1
24.2016	24.0751	24.0837	24.4183	24.2748	24.291	11	7.2	270.52	20.847	28		0.02709	0.207943	A2AJ26;P41234	A2AJ26;P41234	ATP-binding cassette sub-family A member 2	Abca2
26.57	26.4443	26.6155	26.5475	26.7045	26.5852	15	38.1	61.447	53.436	57		0.377683	0.0691261	A2AJ72;Q3TIX6;A0A0A6YVV5;F7AM43;A0A0A6YY39;A2AJ71;A0A0A6YX76	A2AJ72;Q3TIX6;A0A0A6YVV5	not assigned	Fubp3
22.4216	22.637	22.6059	22.7667	22.6687	22.6145	4	17.1	31.189	8.0536	11		0.186459	0.12845	A2AJG0;Q80UU2	A2AJG0;Q80UU2	Ribonuclease P protein subunit p38	Rpp38
23.2419	23.1638	23.2131	23.0744	23.3344	23.0028	3	9.7	56.537	7.5117	4		0.540409	-0.0690657	F7APP3;A2AJH3;O70311	F7APP3;A2AJH3;O70311	Glycylpeptide N-tetradecanoyltransferase;Glycylpeptide N-tetradecanoyltransferase 2	Nmt2
24.3913	24.4733	24.8083	24.5418	24.5432	24.375	5	23.6	28.553	15.948	22		0.637234	-0.0709426	A2AJK8;Q91Z38	A2AJK8;Q91Z38	Tetratricopeptide repeat protein 1	Ttc1
23.1742	23.1161	23.0049	23.013	23.2582	23.0778	5	12.8	63.835	13.885	10		0.849483	0.0179316	A2AJP9;A8Y5Q0;A2AJQ0;Q3UV70	A2AJP9;A8Y5Q0;A2AJQ0;Q3UV70	[Pyruvate dehydrogenase [acetyl-transferring]]-phosphatase 1, mitochondrial	Pdp1
22.3495	21.4978	22.6424	20.7743	21.8072	21.4658	1	1.5	93.194	2.9699	6		0.150393	-0.814139	A2AJT5;A2AJT4	A2AJT5;A2AJT4	Arginine/serine-rich protein PNISR	Pnisr
23.5052	23.7976	23.7407	23.3351	23.3512	23.5775	5	6.9	82.752	11.184	19		0.0941243	-0.259865	B1AYU4;A2AK44;A2AK42;B1AYU7;Q8C5N3-2;Q8C5N3;J3QNR0;J3QM48	B1AYU4;A2AK44;A2AK42;B1AYU7;Q8C5N3-2;Q8C5N3	Pre-mRNA-splicing factor CWC22 homolog	Cwc22;Gm13695;Gm13697
21.4406	20.4942	21.2051	20.6037	21.3378	21.9706	1	4.7	75.349	4.1711	1		0.624922	0.257376	A2AKA9;Q8K2F0;Q8K2F0-2;A2AKB0	A2AKA9;Q8K2F0;Q8K2F0-2	Bromodomain-containing protein 3	Brd3
21.8909	19.7696	22.1526	22.4723	21.7634	21.2878	2	9.2	24.132	3.8531	6		0.529569	0.570122	A2AKH7;Q8JZX5;Q9D1G5;B0R031	A2AKH7;Q8JZX5;Q9D1G5;B0R031	Leucine-rich repeat-containing protein 57	Lrrc57
22.1321	21.994	22.0054	22.2541	22.306	22.4386	4	5.9	111.51	5.3905	8		0.0148914	0.289072	A2AKI5;P43406	A2AKI5;P43406	Integrin alpha-V;Integrin alpha-V heavy chain;Integrin alpha-V light chain	Itgav
28.3983	27.9957	28.2035	27.6366	27.8441	27.8779	8	28.5	30.255	26.137	72		0.0407194	-0.412952	Q8C2Q8;A2AKU9;Q91VR2;A2AKV1;A2AKV2;A2AKV3;A2AKV0	Q8C2Q8;A2AKU9;Q91VR2;A2AKV1;A2AKV2;A2AKV3	ATP synthase subunit gamma;ATP synthase subunit gamma, mitochondrial	Atp5c1
20.5191	22.3923	21.5529	21.8695	22.1916	21.1697	1	7.4	23.5	2.1142	1		0.70137	0.255532	A2AKV7;A2AKV6;Q8K1E6	A2AKV7;A2AKV6;Q8K1E6	Alpha-ketoglutarate-dependent dioxygenase alkB homolog 3	Alkbh3
20.9065	21.2916	20.3535	21.9288	20.7091	26.6344	2	1	253.32	2.958	6		0.28735	2.24021	A2AKX3-2;A2AKX3	A2AKX3-2;A2AKX3	Probable helicase senataxin	Setx
28.4715	28.3558	28.5193	28.0406	28.1844	27.986	2	5	34.476	64.16	55		0.007778	-0.378527	A2AL12;Q8BG05;A2AL13;V9GX38	A2AL12;Q8BG05	Heterogeneous nuclear ribonucleoprotein A3	Hnrnpa3
25.9547	25.9211	25.8956	25.9972	26.1291	26.205	9	20.7	74.342	66.539	70		0.0416301	0.186642	A2AL50;Q8C0I1;H3BKN2;A2AL49	A2AL50;Q8C0I1;H3BKN2;A2AL49	Alkyldihydroxyacetonephosphate synthase, peroxisomal	Agps
26.534	26.6425	26.7374	26.8274	26.7868	26.813	13	29.5	81.467	119.26	87		0.0461924	0.171085	A2AL85;Q8BSY0;Q8CBM2;Q3TU40;A2AL81;A2AL77;A2AL83;A2AL79;Q6P8S1;A2AL78;A2AL75;A2AL71;Q9CR06;A2AL74;A2AL76;Q8BSY0-2	A2AL85;Q8BSY0;Q8CBM2	Aspartyl/asparaginyl beta-hydroxylase	Asph
23.1606	23.0216	23.0918	21.0088	21.6961	21.5243	3	21.4	19.562	5.3403	4		0.00132826	-1.68161	A2ALA4;Q62276-2;Q62276	A2ALA4;Q62276-2;Q62276	Mediator of RNA polymerase II transcription subunit 22	Med22
26.0097	26.4091	26.6157	26.3151	26.0882	26.038	6	23.7	25.835	15.024	37		0.372881	-0.197709	A2ALF0;A2ALF3;Q6NZB0;F6TQL3;F7CXJ2	A2ALF0;A2ALF3;Q6NZB0;F6TQL3;F7CXJ2	DnaJ homolog subfamily C member 8	Dnajc8
21.391	22.4348	20.8507	20.4235	22.4263	21.3822	2	6.3	55.805	5.2568	4		0.851464	-0.148174	A2ALN0;P48410	A2ALN0;P48410	ATP-binding cassette sub-family D member 1	Abcd1
23.1458	23.29	23.2992	23.2304	23.3882	20.6971	2	5.5	72.684	19.847	7		0.408081	-0.806418	A2ALR8;A2ALR9;Q3V0C5;Q3V0C5-5;Q3V0C5-2;Q3V0C5-4;Q3V0C5-3	A2ALR8;A2ALR9;Q3V0C5;Q3V0C5-5;Q3V0C5-2;Q3V0C5-4;Q3V0C5-3	Ubiquitin carboxyl-terminal hydrolase 48	Usp48
21.305	21.1008	23.5124	21.1166	22.3316	21.0081	1	0.9	165.26	1.8951	3		0.609625	-0.48731	A7TU71;A2ALU4-2;A2ALU4	A7TU71;A2ALU4-2;A2ALU4	Protein Shroom2	Shroom2
22.4416	22.3737	19.3775	20.7978	21.8807	20.6965	2	28.2	9.2551	2.7132	2		0.813045	-0.272526	A2AM69;A2AM70;Z4YKB8;Q3TEA8-2;Q3TEA8	A2AM69;A2AM70;Z4YKB8;Q3TEA8-2;Q3TEA8	Heterochromatin protein 1-binding protein 3	Hp1bp3
23.3116	23.3169	23.1329	23.426	23.6898	23.6771	2	11.6	40.02	13.826	23		0.0306952	0.343835	A2AMC3;Q3UXG7;Q91ZW2;E9PZ15;E9Q686	A2AMC3;Q3UXG7;Q91ZW2;E9PZ15;E9Q686	GDP-fucose protein O-fucosyltransferase 1	Pofut1
25.0523	25.1909	25.1416	25.589	25.4901	25.3804	6	26.9	27.417	12.65	21		0.00786104	0.358231	A2AMV1;Q9D0I8;D6RCI7	A2AMV1;Q9D0I8	mRNA turnover protein 4 homolog	Mrto4
28.603	28.6018	28.7183	28.4505	28.4164	28.4523	9	29.6	29.295	76.625	105		0.00755888	-0.201253	A2AMW0;P47757-2;P47757-4;P47757;F7CAZ6;A0A0A0MQI9;F6YHZ8	A2AMW0;P47757-2;P47757-4;P47757;F7CAZ6;A0A0A0MQI9;F6YHZ8	F-actin-capping protein subunit beta	Capzb
25.9176	25.6138	25.9471	25.9518	26.0609	25.9512	7	9.2	117.83	32.667	28		0.224024	0.161807	A2AMY5;Q91VX2;F6PYV5;F6WTC8;A2AMY7	A2AMY5;Q91VX2	Ubiquitin-associated protein 2	Ubap2
26.7374	26.8219	26.8176	26.807	26.8329	26.7767	32	10.1	570.29	125.52	118		0.699987	0.0132262	A2AN08-3;A2AN08;A2AN08-5;F6SSP6;A2AN08-2;Z4YMA7;A2AN08-4	A2AN08-3;A2AN08;A2AN08-5	E3 ubiquitin-protein ligase UBR4	Ubr4
25.0934	25.0175	25.0064	25.3866	25.3046	25.3292	25	6.5	630.33	62.02	57		0.00118955	0.301034	A2ANY6;J3QMC5	A2ANY6;J3QMC5	not assigned	Mdn1
23.7884	23.8288	23.9847	24.278	24.4194	24.312	1	18.6	11.741	5.0935	24		0.00308402	0.469194	A2AP32;Q3UIU2	A2AP32;Q3UIU2	NADH dehydrogenase [ubiquinone] 1 beta subcomplex subunit 6	Ndufb6
26.2498	26.3205	26.3573	26.262	26.2312	26.6079	3	25.2	18.311	17.352	21		0.667284	0.0578289	A2AP78;O54879	A2AP78;O54879	High mobility group protein B3	Hmgb3
24.2389	24.2603	24.3045	24.3481	24.1548	24.5111	4	12.6	53.749	35.88	17		0.539975	0.0701078	A2AP93;A2AP92;Q923A8;Q62073	A2AP93;A2AP92;Q923A8;Q62073	Mitogen-activated protein kinase kinase kinase 7	Map3k7
21.5774	21.8651	21.7586	21.3854	21.7366	21.5602	2	3.8	85.893	8.1717	7		0.259115	-0.172992	A2APB8	A2APB8	Targeting protein for Xklp2	Tpx2
24.5368	24.6132	24.6121	24.0607	24.1687	24.1736	6	18.7	44.271	22.443	24		0.000533689	-0.453044	A2APF7;Q9QY24;Q9QY24-2	A2APF7;Q9QY24	Z-DNA-binding protein 1	Zbp1
21.0605	22.0552	21.695	21.8705	20.8833	22.2045	2	3	111.38	6.083	9		0.925114	0.0492058	A2API3;Q80V86	A2API3;Q80V86	Integrator complex subunit 8	Ints8
20.7754	20.8267	23.4409	21.3867	21.6955	22.013	2	6.8	40.263	5.3141	6		0.985481	0.0173944	Q3U8S1;A2APM5;A2APM3;A2APM4;E9QKM8;Q80X37;A2APM1;A2APM2;P15379-2;P15379-3;P15379-6;P15379-11;P15379-5;P15379-10;P15379-9;P15379-4;P15379-8;P15379-7;P15379;P15379-12;P15379-13	Q3U8S1;A2APM5;A2APM3;A2APM4;E9QKM8;Q80X37;A2APM1;A2APM2;P15379-2;P15379-3;P15379-6;P15379-11;P15379-5;P15379-10;P15379-9;P15379-4;P15379-8;P15379-7;P15379;P15379-12;P15379-13	CD44 antigen	Cd44
21.1265	21.2708	19.1863	21.315	21.8262	18.4923	1	0.8	119.73	2.6941	4		0.989882	0.0166683	A2APR8;O08901	A2APR8;O08901	Mitotic checkpoint serine/threonine-protein kinase BUB1	Bub1
23.4901	23.3872	23.4526	23.8765	20.2731	21.5549	2	26.5	11.141	6.9854	9		0.217701	-1.54178	A2APX3;P21460	A2APX3;P21460	Cystatin-C	Cst3
24.8114	24.9438	24.7945	25.1458	24.7749	24.9133	8	12.7	80.796	23.329	16		0.467025	0.0947908	A2AQ19	A2AQ19	RNA polymerase-associated protein RTF1 homolog	Rtf1
27.3793	27.3747	27.4309	27.4213	27.3684	27.3546	13	29.2	64.628	94.397	119		0.644456	-0.0135276	A2AQ43;Q80TY0-2;A2AQ44;A2AQ42;A2AQ45;A2AQ41;Q80TY0-3;Q80TY0;Q80TY0-4;F6VVN1;Q80TY0-5;A0A0A6YWT1;A2AQ47;A2AQ39	A2AQ43;Q80TY0-2;A2AQ44;A2AQ42;A2AQ45;A2AQ41;Q80TY0-3;Q80TY0;Q80TY0-4;F6VVN1;Q80TY0-5	Formin-binding protein 1	Fnbp1
25.9608	25.8375	25.9317	26.0134	25.9955	25.9328	12	10.8	161.85	41.759	48		0.187936	0.0705821	A2AQA7;Q8CFQ3	A2AQA7;Q8CFQ3	Intron-binding protein aquarius	Aqr
20.4149	21.9704	20.7302	22.3721	20.7191	21.649	1	6.1	47.188	6.3823	4		0.466727	0.541555	F6QQ13;A2AQE2;Q6A098	F6QQ13;A2AQE2;Q6A098	Selenocysteine insertion sequence-binding protein 2-like	Secisbp2l
21.3858	21.4942	21.1032	21.53	20.4758	21.6148	3	19.7	24.512	7.7954	5		0.768906	-0.12089	A2AQF0;G3UXC3;P16951;A2AQE9;P16951-2;P16951-3;A2AQF1	A2AQF0;G3UXC3;P16951;A2AQE9;P16951-2;P16951-3	Cyclic AMP-dependent transcription factor ATF-2	Atf2
23.6523	23.4701	23.15	23.8784	24.136	24.0082	4	13.6	63.809	16.322	20		0.0239028	0.583405	A2AQJ5;A2AQJ6;Q8BXN9;Q8BXN9-2;A2AQJ7;Q8BXN9-3	A2AQJ5;A2AQJ6;Q8BXN9;Q8BXN9-2;A2AQJ7;Q8BXN9-3	Transmembrane protein 87A	Tmem87a
24.1167	24.3458	24.5896	24.3442	24.3536	24.2246	5	11.1	80.386	16.54	21		0.777077	-0.0432199	A2AQN4;Q9QXG4;A2AQN5;F7CU63	A2AQN4;Q9QXG4;A2AQN5	Acetyl-coenzyme A synthetase, cytoplasmic	Acss2
22.1814	22.9524	22.4365	21.1802	21.6574	20.4126	1	5.8	16.063	1.9255	2		0.0281168	-1.44003	A2AQU8;Q9D975	A2AQU8;Q9D975	Sulfiredoxin-1	Srxn1
20.4965	21.062	20.9	20.8484	21.3945	20.7809	1	11.8	14.236	2.0663	0		0.503952	0.188435	A2AR01;A2AR02	A2AR01;A2AR02	Peptidyl-prolyl cis-trans isomerase;Peptidyl-prolyl cis-trans isomerase G	Ppig
21.184	20.7548	21.1193	22.5741	21.5489	20.9463	1	22.4	9.3215	5.0005	7		0.245968	0.670382	A2AR27;A2AR26;Q3UDF0	A2AR27;A2AR26;Q3UDF0	not assigned	Slc2a6
23.9841	23.7716	23.7853	23.54	23.9223	20.8058	3	21.9	20.522	9.0278	14		0.329632	-1.09093	A2ARI0;Q8C0L0	A2ARI0;Q8C0L0	Thioredoxin-related transmembrane protein 4	Tmx4
23.8329	23.9186	23.9101	24.1177	23.7944	23.9435	9	4.6	325.88	24.875	18		0.542731	0.064661	A2ARP8;Q9QYR6;Q9QYR6-2	A2ARP8;Q9QYR6;Q9QYR6-2	Microtubule-associated protein 1A;MAP1A heavy chain;MAP1 light chain LC2	Map1a
25.9005	25.8918	26.0237	25.6221	25.714	25.8582	15	7.6	326.59	81.615	54		0.0623756	-0.207246	A2AS05;A2AS03;E9QAM5	A2AS05;A2AS03;E9QAM5	Helicase with zinc finger domain 2	Helz2
20.5924	21.3395	21.2167	22.027	21.1256	21.4572	2	29.7	8.3576	5.674	10		0.236874	0.487055	A2ASW6;Q9ESL4-3;Q9ESL4-2;Q9ESL4	A2ASW6;Q9ESL4-3;Q9ESL4-2;Q9ESL4	Mitogen-activated protein kinase kinase kinase MLT	Zak
22.6582	22.7969	22.7108	22.6455	21.2757	22.6476	3	3	147.55	6.393	9		0.31039	-0.532367	A2AT37	A2AT37	not assigned	Upf2
21.9993	21.3479	25.2748	21.8246	21.2848	21.535	3	9.3	45.026	5.7083	5		0.339982	-1.32589	A2ATI9;Q99JX3-2;Q99JX3;A2ATI8;A2ATI6	A2ATI9;Q99JX3-2;Q99JX3	Golgi reassembly-stacking protein 2	Gorasp2
22.3	22.3055	22.0821	22.5607	22.4248	22.5673	2	22.3	20.424	10.181	15		0.0295162	0.288391	A2ATJ2;Q8R4R6	A2ATJ2;Q8R4R6	Nucleoporin NUP53	Nup35
24.3858	24.1874	24.3218	24.265	24.4658	24.5244	4	9.1	59.543	182.15	17		0.287313	0.120085	A2ATP5;A2ATP6;Q8C854-2;Q8C854-3;Q8C854;F6XJA1;G8JL68;Q8C854-1	A2ATP5;A2ATP6;Q8C854-2;Q8C854-3;Q8C854;F6XJA1;G8JL68;Q8C854-1	Myelin expression factor 2	Myef2
24.328	24.3898	24.4254	24.3018	24.2125	24.2367	4	34.1	14.683	9.1587	12		0.0284925	-0.130747	A2AU52;Q8BG94	A2AU52;Q8BG94	COMM domain-containing protein 7	Commd7
24.7195	25.0584	24.9053	24.5244	24.5349	24.4338	4	18.8	31.69	13.989	17		0.0183501	-0.396652	A2AU62;Q64012-2;Q64012;A2AU61;A2AU60	A2AU62;Q64012-2;Q64012;A2AU61;A2AU60	RNA-binding protein Raly	Raly
27.0175	27.1571	27.042	27.1068	27.1087	26.9204	8	50.5	22.466	172.64	80		0.740505	-0.0269279	Q3TAI4;A2AUD5;Q9CYZ2;V9GWU5;Q3TUJ9;Q8BKP1;F6VQ81	Q3TAI4;A2AUD5;Q9CYZ2;V9GWU5;Q3TUJ9;Q8BKP1;F6VQ81	Tumor protein D54	Tpd52l2
20.5338	21.0277	20.9303	20.8614	22.3091	20.7146	3	2.8	173.12	3.2208	5		0.430958	0.464427	A2AUM2;A2AUM1;A2AUM0;Q9QZ05-4;Q9QZ05-2;Q9QZ05-3;Q9QZ05;Q9QZ05-5	A2AUM2;A2AUM1;A2AUM0;Q9QZ05-4;Q9QZ05-2;Q9QZ05-3;Q9QZ05	Eukaryotic translation initiation factor 2-alpha kinase 4	Eif2ak4
25.245	25.4377	25.4178	25.3892	25.6804	25.4675	3	27.8	11.234	29.611	28		0.243177	0.145478	A2AUM6;P16254	A2AUM6;P16254	Signal recognition particle 14 kDa protein;Signal recognition particle 14 kDa protein, N-terminally processed	Srp14
22.3671	23.7624	19.8362	23.6706	23.6819	23.9097	4	16.8	35.855	13.599	9		0.20008	1.76546	A2AUR3;Q60866-2;Q60866;A2AUR5	A2AUR3;Q60866-2;Q60866;A2AUR5	Phosphotriesterase-related protein	Pter
23.5163	23.3063	23.3437	23.1514	23.427	22.8358	2	13.2	19.603	5.0887	2		0.241783	-0.250699	A2AUT3;Q3UA16-3;Q3UA16;A2AUT1;A2AUT4;Q3UA16-2	A2AUT3;Q3UA16-3;Q3UA16;A2AUT1;A2AUT4;Q3UA16-2	Kinetochore protein Spc25	Spc25
18.57	21.0955	20.9791	21.2094	21.7054	21.4276	1	8.2	20.561	2.0217	1		0.214178	1.23262	A2AUY0;A2AUX8;Q9D0I6	A2AUY0;A2AUX8;Q9D0I6	WD repeat, SAM and U-box domain-containing protein 1	Wdsub1
28.1962	28.2083	28.2881	28.1991	28.1323	28.0821	25	23.2	158.39	217.59	162		0.104685	-0.0930367	A2AVJ7;Q99PL5;Q99PL5-10;Q99PL5-9;Q99PL5-8;Q99PL5-7;Q99PL5-6;Q99PL5-5;Q99PL5-4;Q99PL5-3;Q99PL5-2;Q99PL5-12;Q99PL5-11	A2AVJ7;Q99PL5	Ribosome-binding protein 1	Rrbp1
20.4928	20.3603	21.7193	20.9643	21.7783	22.5639	2	11.5	33.052	7.9625	5		0.223217	0.911392	A2AVQ9;Q8R3H9	A2AVQ9;Q8R3H9	Tetratricopeptide repeat protein 4	Ttc4
24.4763	24.5488	24.7316	24.6513	24.6186	24.4767	8	12.6	120.8	42.035	27		0.972883	-0.00336202	A2AWA9;A2AWA9-2;A2AWA7;A2AWA9-3;A2AWB0	A2AWA9;A2AWA9-2;A2AWA7	Rab GTPase-activating protein 1	Rabgap1
21.8622	22.1565	22.4407	20.2883	22.6822	23.0768	3	13.9	41.81	10.748	8		0.884429	-0.137372	A2AWI9;A2AWI7;Q8R3V5-3;Q8R3V5-1;Q8R3V5	A2AWI9;A2AWI7;Q8R3V5-3;Q8R3V5-1;Q8R3V5	Endophilin-B2	Sh3glb2
23.3988	23.3006	23.7279	23.1665	20.223	21.7809	4	12.1	63.899	5.3866	6		0.111237	-1.75233	A2AWN8;P59326	A2AWN8;P59326	YTH domain-containing family protein 1	Ythdf1
25.7725	25.6918	25.7351	25.7587	25.6838	25.5779	10	17.1	85.009	33.906	54		0.357182	-0.0596549	A2AWT6;A2AWT7;A2AWT5;P25976-2;P25976;E9Q4A8;G3UZW9	A2AWT6;A2AWT7;A2AWT5;P25976-2;P25976	Nucleolar transcription factor 1	Ubtf
24.8389	24.9078	24.9468	24.753	24.7406	24.5962	5	14.1	49.374	11.191	27		0.0275793	-0.201228	A2BDX3	A2BDX3	Adenylyltransferase and sulfurtransferase MOCS3;Molybdopterin-synthase adenylyltransferase;Molybdopterin-synthase sulfurtransferase	Mocs3
24.0936	24.4749	24.1697	24.6071	24.6514	24.4235	7	16.9	87.577	21.756	33		0.0814265	0.314586	A2BE28-2;A2BE28	A2BE28-2;A2BE28	Ribosomal biogenesis protein LAS1L	Las1l
21.2587	22.5858	26.1146	19.6707	22.4396	20.8998	1	4.2	24.923	2.649	8		0.23437	-2.31633	A2BE93;Q9EQU5;A2BE92;Q9EQU5-3	A2BE93;Q9EQU5;A2BE92;Q9EQU5-3	Protein SET	Set
26.7538	26.9524	27.0939	26.7567	26.7501	26.6296	10	26.4	68.265	61.434	71		0.107397	-0.221191	A2BFF8;Q3TPJ8;O88487;A2BFF5;A2BFF9	A2BFF8;Q3TPJ8;O88487;A2BFF5;A2BFF9	Cytoplasmic dynein 1 intermediate chain 2	Dync1i2
25.6284	25.687	25.728	25.618	25.5632	25.6489	6	40.5	17.233	21.766	34		0.136644	-0.0710824	A2BGI8;Q9D868-2;Q9D868;A2BGI9	A2BGI8;Q9D868-2;Q9D868;A2BGI9	Peptidyl-prolyl cis-trans isomerase;Peptidyl-prolyl cis-trans isomerase H	Ppih
21.2875	21.0518	21.2639	21.6351	20.1463	20.4889	1	14.1	9.3679	3.6268	4		0.385357	-0.444332	A2BGN7;Q9D8X0	A2BGN7;Q9D8X0	Protein MANBAL	Manbal
25.7792	25.6339	25.954	25.2559	25.5009	25.3911	4	30.8	16.009	10.176	12		0.0251984	-0.406398	A2CES4;Q9CQI7;F8VQ88	A2CES4;Q9CQI7	U2 small nuclear ribonucleoprotein B	Snrpb2
21.6573	22.2565	19.4178	20.9543	19.7916	20.5586	1	3.8	32.238	2.4778	2		0.507256	-0.67566	A2CG35;P35283	A2CG35;P35283	Ras-related protein Rab-12	Rab12
21.3495	19.6335	19.8487	21.4078	21.6838	21.4363	3	3.4	137.32	4.1141	1		0.0873288	1.23208	A2CG63-2;A2CG63;Z4YL44;Z4YMH1;F6R6U0	A2CG63-2;A2CG63;Z4YL44;Z4YMH1	AT-rich interactive domain-containing protein 4B	Arid4b
22.5959	22.5415	22.2239	20.4958	22.4845	22.7125	2	2.5	161.94	7.2806	4		0.47922	-0.556158	A2RSJ4	A2RSJ4	UHRF1-binding protein 1-like	Uhrf1bp1l
22.0001	21.0239	20.2783	20.8011	20.754	22.3334	1	7.5	29.528	1.9264	2		0.799373	0.195407	G3UW53;A2RSX7	G3UW53;A2RSX7	tRNA wybutosine-synthesizing protein 5	Tyw5
22.7363	22.7797	22.8195	22.9729	22.895	23.1564	2	8.8	44.853	13.148	15		0.0473305	0.229602	S4R265;S4R2L4;A2RTL5;Q8BI46;S4R2G2;S4R1M5	S4R265;S4R2L4;A2RTL5;Q8BI46;S4R2G2;S4R1M5	Arginine/serine-rich coiled-coil protein 2	Rsrc2
27.0972	27.0507	27.1265	26.8105	26.9197	26.8799	9	15.1	67.852	25.437	55		0.00465475	-0.221419	Q91YZ8;D3Z5M2;A3KFU5;A3KFU8;Q6PHQ9;V9GXG3;A0A0A6YWT2;G5E8X2	Q91YZ8;D3Z5M2;A3KFU5;A3KFU8;Q6PHQ9	Polyadenylate-binding protein	Pabpc4;Gm10110
24.7662	24.6614	24.8372	24.7544	24.7607	24.8805	8	15	94.658	14.251	20		0.542048	0.0435893	A3KG93;Q6ZQ88;G8JL40;F6ZC60;F6Z4I3	A3KG93;Q6ZQ88;G8JL40	Lysine-specific histone demethylase 1A	Kdm1a
23.3416	23.1481	23.1626	23.2707	23.1517	23.181	5	7.1	127.89	13.882	22		0.83168	-0.0162875	A3KGB4	A3KGB4	TBC1 domain family member 8B	Tbc1d8b
21.7589	22.3134	22.3263	22.6047	22.2733	21.2751	4	5	131.83	7.477	9		0.861861	-0.0818367	E9PYI3;A3KGF7-2;A3KGF7-3;A3KGF7;A3KGF7-4	E9PYI3;A3KGF7-2;A3KGF7-3;A3KGF7;A3KGF7-4	Phosphoinositide phospholipase C;1-phosphatidylinositol 4,5-bisphosphate phosphodiesterase beta-2	Plcb2
23.9144	23.9575	23.9688	23.7883	23.9732	23.8397	2	13.4	20.596	8.5017	7		0.237794	-0.0798232	H3BKK2;F7BE71;A3KGG8;Q9D9Z1;A3KGG6	H3BKK2;F7BE71;A3KGG8;Q9D9Z1;A3KGG6	Small kinetochore-associated protein	Knstrn
24.5297	24.3254	24.3486	24.8609	21.539	22.0189	2	1.2	238.18	2.0862	5		0.199431	-1.59496	A3KGI3;Q66JQ7;A3KGI5	A3KGI3;Q66JQ7;A3KGI5	Protein CASC5	Casc5
19.8069	20.9483	25.9436	21.5871	21.4006	22.9045	1	3.8	23.557	1.6757	6		0.89662	-0.268873	Q7M6W1;A3QM89;Q8K0T0	Q7M6W1;A3QM89;Q8K0T0	Reticulon;Reticulon-1	Rtn1
20.7194	19.2902	19.9131	21.1987	21.8644	22.0243	3	8.3	65.144	5.9688	2		0.0237799	1.72158	A4QPD3;P15307	A4QPD3;P15307	Proto-oncogene c-Rel	Rel
20.8142	21.3934	19.189	20.2781	21.2295	21.0902	1	1.9	72.041	2.1635	1		0.609431	0.400376	A4UUI3	A4UUI3	not assigned	Gbp4
22.7905	23.0111	22.9763	22.3653	22.5821	22.2024	4	3.9	139.07	6.04	9		0.0138138	-0.542693	A6H5Y3	A6H5Y3	Methionine synthase	Mtr
22.5335	22.8754	22.6139	23.0453	23.4575	23.1014	3	7.2	80.851	8.6454	11		0.0332256	0.527134	A6H611	A6H611	Mitochondrial intermediate peptidase	Mipep
23.3115	23.4235	23.1127	23.5001	23.5192	23.2595	5	14.4	50.548	12.239	13		0.309134	0.143689	A6H630;A6H630-2;A6H630-3;A6H630-4	A6H630;A6H630-2	Protein-glutamate O-methyltransferase	Armt1
21.1329	20.6662	21.2868	21.9664	21.6598	20.6096	1	4.5	19.796	2.5272	10		0.443464	0.383297	F6SJC5;A6H6E9	F6SJC5;A6H6E9	Tetratricopeptide repeat protein 23-like	Ttc23l
22.4338	22.2587	19.5844	22.2612	22.1891	22.0246	2	7.3	44.021	4.5767	11		0.472502	0.732658	A6P3E4;Q7TSJ7;G3X8U9;Q91Y86;D3Z1Z4	A6P3E4;Q7TSJ7;G3X8U9;Q91Y86;D3Z1Z4	Mitogen-activated protein kinase;Mitogen-activated protein kinase 8	Mapk8
19.9954	21.8213	19.5929	20.258	23.0227	20.2769	3	4.7	111.86	7.1143	7		0.566038	0.715982	A6PW47;Q99K74-3;Q99K74-2;Q99K74	A6PW47;Q99K74-3;Q99K74-2;Q99K74	Mediator of RNA polymerase II transcription subunit 24	Med24
20.8128	21.4821	23.1488	21.1467	20.652	20.9084	1	4.8	45.12	3.538	5		0.267675	-0.91219	A6ZI44;D3YV98;A0A0U1RPT5;Q9CPQ9;A6ZI46;A6ZI47	A6ZI44;D3YV98;A0A0U1RPT5;Q9CPQ9;A6ZI46	Fructose-bisphosphate aldolase	Aldoa;Aldoart1
20.7804	21.6332	21.0815	21.3473	20.5901	22.8714	1	26.1	7.7114	4.3482	2		0.573727	0.437943	F2Z3V7;F2Z3Y4;A7M7S2;Q8VIJ8	F2Z3V7;F2Z3Y4;A7M7S2;Q8VIJ8	Nitrogen permease regulator 3-like protein	Nprl3
24.1839	24.2207	24.213	24.1293	24.3653	24.362	12	8.3	217.29	17.644	25		0.369805	0.0796884	A8C756;A8C756-3;A8C756-2;A8C756-5;A8C756-4	A8C756	Thyroid adenoma-associated protein homolog	Thada
20.8136	20.9923	22.974	20.7586	22.1025	20.7463	1	6.3	25.428	2.9307	1		0.66065	-0.390825	Q8C6H0;A8DIL0;Q9JL15	Q8C6H0;A8DIL0;Q9JL15	Galectin;Galectin-8	Lgals8
21.1365	23.6308	20.7735	23.5753	21.0176	21.825	2	14	15.677	3.6132	6		0.815468	0.292375	A8Y5E9;B2KGA7;Q505B7-2;Q505B7;F7BCB7	A8Y5E9;B2KGA7;Q505B7-2;Q505B7	Protein archease	Zbtb8os
21.3151	21.9677	22.1508	21.5843	21.7357	21.8541	4	7.8	65.42	4.5791	7		0.76084	-0.0864824	A8Y5J3;Q9CWS4;D6RH69	A8Y5J3;Q9CWS4;D6RH69	Integrator complex subunit 11	Cpsf3l
22.5646	22.7133	22.2931	22.6362	22.523	22.8648	4	8.4	87.881	5.6927	14		0.39573	0.15099	A8Y5K6;Q9EST3-2;Q9EST3;Q5NBZ7	A8Y5K6;Q9EST3-2;Q9EST3	Eukaryotic translation initiation factor 4E transporter	Eif4enif1
20.0233	21.0108	21.6143	20.6497	21.6448	20.325	1	14.6	14.486	1.9726	0		0.98815	-0.0096461	A8Y5P1;Q8K211	A8Y5P1;Q8K211	High affinity copper uptake protein 1	Slc31a1
21.3221	21.8102	20.1174	21.6225	22.2013	20.7104	2	7.2	57.735	3.1474	1		0.554376	0.428151	A8Y5T6;Q8CFI5;A2AVQ7	A8Y5T6;Q8CFI5;A2AVQ7	Probable proline--tRNA ligase, mitochondrial	Pars2
21.0465	22.3576	22.6727	21.5252	22.2278	21.4593	1	6.7	20.871	2.6296	3		0.631195	-0.288187	B0QZH9;Q8BSN5	B0QZH9;Q8BSN5	PHD finger protein 23	Phf23
24.8049	24.3744	24.609	24.7868	24.6687	24.5231	5	5.1	119.4	9.4217	18		0.686282	0.0634168	B0QZL5;Q3UDT3;Q8CI98;Q3T9Y0;Q3TBW3;O35904;Q8BTI9	B0QZL5;Q3UDT3;Q8CI98;Q3T9Y0;Q3TBW3;O35904	Phosphatidylinositol 4,5-bisphosphate 3-kinase catalytic subunit delta isoform	Pik3cd
20.4997	21.9991	20.741	21.9127	20.4591	21.4943	2	27.6	17.862	7.5559	2		0.758672	0.208767	B0QZN5;P63044	B0QZN5;P63044	Vesicle-associated membrane protein 2	Vamp2
24.9174	24.4433	24.3541	21.524	24.9846	24.9074	2	60.9	4.6893	7.0731	11		0.543042	-0.766324	H3BJY1;H3BKF4;H3BIZ8;B0QZP8;O55101;H3BJ78	H3BJY1;H3BKF4;H3BIZ8;B0QZP8;O55101;H3BJ78	Synaptogyrin-2	Syngr2;Gm20708
21.276	21.0582	21.3108	21.3053	22.6255	21.205	1	17.2	11.008	2.986	7		0.344943	0.496928	B0QZU1;D6RIQ0;Q9CQJ7-2;Q9CQJ7	B0QZU1;D6RIQ0;Q9CQJ7-2;Q9CQJ7	Securin	Pttg1
20.6795	21.3411	20.6658	21.33	21.304	20.9925	1	3.2	50.691	2.0735	3		0.274754	0.313356	B0R058;Q8C0L9-2;Q8C0L9	B0R058;Q8C0L9-2;Q8C0L9	Glycerophosphocholine phosphodiesterase GPCPD1	Gpcpd1
23.6169	23.558	23.5124	23.3831	23.5699	23.6611	3	16.2	21.997	6.6489	10		0.793325	-0.0244293	B0R091;P61022;B0R092	B0R091;P61022	Calcineurin B homologous protein 1	Chp1
21.187	19.9406	22.2835	20.6422	20.8633	21.1273	1	7.2	21.118	3.8794	2		0.72645	-0.259438	B0V2Q9;Q3UN02	B0V2Q9;Q3UN02	Lysocardiolipin acyltransferase 1	Lclat1
22.8795	22.8924	22.8262	23.0794	22.8209	22.7382	4	10.5	83.334	12.26	12		0.904097	0.0134373	B0V2V8;Q3UH70;Q9ESU6-2;Q9ESU6;B0V2V6	B0V2V8;Q3UH70;Q9ESU6-2;Q9ESU6;B0V2V6	Bromodomain-containing protein 4	Brd4
21.499	21.289	22.2001	21.4341	21.8557	21.7034	1	2.7	50.235	2.3101	6		0.995852	0.00166893	B1APX2;Q3UE31	B1APX2;Q3UE31	Uncharacterized protein KIAA0930 homolog	5031439G07Rik
24.6117	24.3547	24.4888	24.0914	24.0915	24.3207	3	12.2	29.217	8.7186	5		0.0407919	-0.317197	B1AQD9;Q9Z2R6	B1AQD9;Q9Z2R6	Protein unc-119 homolog A	Unc119
23.9977	24.2296	22.9218	24.2987	24.1918	24.1787	3	29	16.013	23.125	18		0.278743	0.506714	H3BKL8;B1AQF4;Q9D7X3;Q3V2Y9;H3BKD1	H3BKL8;B1AQF4;Q9D7X3	Dual specificity protein phosphatase 3	Dusp3
25.6309	25.3477	25.2814	20.932	25.9995	22.5869	3	9.9	39.907	16.239	5		0.207413	-2.24718	B1AQR8;G3X9T7;O08573-3;O08573-2;O08573	B1AQR8;G3X9T7;O08573-3;O08573-2;O08573	Galectin;Galectin-9	Lgals9
24.5988	24.4227	24.2535	24.7346	24.472	24.4931	7	22.3	50.895	23.213	22		0.339196	0.141546	B7ZC46;B1AQY9;B1AQZ0;Q8CHH9;Q8CHH9-2;E0CYM4	B7ZC46;B1AQY9;B1AQZ0;Q8CHH9;Q8CHH9-2	Septin-8	2008-09-01
24.1203	24.2053	24.298	24.0495	24.1123	24.2041	6	6.1	213.92	26.217	22		0.27622	-0.0859076	F7C528;E9Q614;B1AR17;F6V4V3	F7C528;E9Q614;B1AR17	not assigned	Chd3
23.2199	23.277	23.2476	23.3187	23.0606	23.5444	5	10.5	74.917	17.556	10		0.693289	0.0596905	F7C0F2;Q0VF62;B1AR74;Q8CCN5;B1AR76;F7CPM1;F6VJ09;Q8CCN5-2	F7C0F2;Q0VF62;B1AR74;Q8CCN5;B1AR76;F7CPM1	Breast carcinoma-amplified sequence 3 homolog	Bcas3
26.2564	26.1939	26.1221	25.9733	26.1761	26.2204	8	17.5	81.917	54.23	30		0.473126	-0.0675545	B1ARB3;Q08481-2;Q08481-3;Q08481;Q08481-4;B1ARA9	B1ARB3;Q08481-2;Q08481-3;Q08481;Q08481-4;B1ARA9	Platelet endothelial cell adhesion molecule	Pecam1
20.3595	20.0156	23.0123	21.6889	21.5479	20.5266	1	10.1	15.53	2.9105	6		0.907699	0.125327	B1ARC5;B1ARC2;Q8BWY7-3;Q8BWY7;Q8BWY7-2	B1ARC5;B1ARC2;Q8BWY7-3;Q8BWY7;Q8BWY7-2	Zinc transporter ZIP11	Slc39a11
22.5743	21.2214	21.7786	21.6725	22.4679	20.9215	1	6.4	24.83	7.4752	4		0.788163	-0.17079	E9QAG0;B1ARD4;O55230	E9QAG0;B1ARD4;O55230	DNA repair protein RAD51 homolog 4	Rad51d
25.1392	25.1365	25.2546	25.133	24.815	25.0291	5	7.6	103.99	14.45	20		0.143026	-0.184411	B1ARD6;A0A0A0MQG6;F6RTS1	B1ARD6;A0A0A0MQG6	not assigned	Slfn9
22.5027	20.7083	20.0792	21.131	21.3752	21.1542	2	2.9	104.26	3.07	2		0.873988	0.123421	B1ARD8;A0A0A0MQG0;E9Q0R4	B1ARD8;A0A0A0MQG0	not assigned	Slfn8
21.7248	22.6636	22.313	22.2077	21.5139	21.8542	2	7.3	38.209	3.1051	8		0.33083	-0.375196	B1AS37;Q9D032-2;Q9D032;A0A1B0GRS0;A0A1B0GRM9;A0A1B0GT95;B1AS34;Q3U4B1;Q9CYZ8-2;Q9CYZ8	B1AS37;Q9D032-2;Q9D032;A0A1B0GRS0;A0A1B0GRM9;A0A1B0GT95;B1AS34;Q3U4B1;Q9CYZ8-2;Q9CYZ8	Single-stranded DNA-binding protein 3;Single-stranded DNA-binding protein 2	Ssbp3;Ssbp4;Ssbp2
20.1557	24.8948	24.1277	24.1904	24.3952	24.2929	5	5.1	133.35	13.257	11		0.448603	1.23343	B1ASP2;P52332	B1ASP2;P52332	Tyrosine-protein kinase;Tyrosine-protein kinase JAK1	Jak1
24.1356	24.4166	24.0556	24.4241	24.2934	24.4135	4	9.4	59.832	23.142	21		0.210968	0.174412	B1ASZ3;Q64516-1;Q64516-2;Q64516;Q8C635	B1ASZ3;Q64516-1;Q64516-2;Q64516	Glycerol kinase	Gyk;Gk
25.059	25.2407	25.298	24.5668	24.7383	24.6901	11	13.7	106.14	27.499	36		0.0037696	-0.534168	B1AT03;Q3UC82;Q80ZH7;K4DI59;P97386-2;P97386;Q3TJN5;G3UYI8	B1AT03;Q3UC82;Q80ZH7;K4DI59;P97386-2;P97386	DNA ligase;DNA ligase 3	Lig3
23.1031	23.2081	23.1061	23.1642	23.4884	23.3629	3	7.3	57.295	8.2111	11		0.118258	0.199367	B1AT66-2;B1AT66	B1AT66-2;B1AT66	Monocarboxylate transporter 7	Slc16a6
24.9855	25.2979	24.6113	25.0503	24.3627	24.1503	5	20	42.467	21.51	12		0.257545	-0.443791	B1AT82;Q9D0M1;B1AT84;B1AT83	B1AT82;Q9D0M1;B1AT84;B1AT83	Phosphoribosyl pyrophosphate synthase-associated protein 1	Prpsap1
26.1601	26.2246	26.238	25.9354	25.712	25.9463	5	29.6	23.587	13.812	14		0.0127851	-0.342997	B1AT92;Q60631;Q60631-2;B1AT95	B1AT92;Q60631;Q60631-2	Growth factor receptor-bound protein 2	Grb2
22.3807	21.2479	19.7793	21.8794	23.4842	20.973	2	2.7	129.68	3.8032	4		0.405833	0.976229	B1ATD5;B1ATD4;R4GML8;Q8K296;M0QW74;Q8K296-2	B1ATD5;B1ATD4;R4GML8;Q8K296;M0QW74;Q8K296-2	Myotubularin-related protein 3	Mtmr3
22.0279	22.1601	22.0622	23.0563	23.3395	23.3048	2	6.6	54.33	5.3416	16		0.000296222	1.15012	B1AV77;B1ATI0;P47740	B1AV77;B1ATI0;P47740	Aldehyde dehydrogenase;Fatty aldehyde dehydrogenase	Aldh3a2
25.9352	25.9201	25.7134	26.2017	26.1033	26.0452	9	12.3	111.71	44.855	72		0.0373486	0.260479	B1ATS5;E9Q559;Q64518-3;Q64518;B1ATS4;Q64518-2	B1ATS5;E9Q559;Q64518-3;Q64518;B1ATS4;Q64518-2	Calcium-transporting ATPase;Sarcoplasmic/endoplasmic reticulum calcium ATPase 3	Atp2a3
22.4776	22.6919	22.5178	22.8953	22.9951	22.9488	2	4.2	90.705	6.8126	14		0.00590102	0.383926	B1ATV0;Q9WVD4	B1ATV0;Q9WVD4	Chloride channel protein;H(+)/Cl(-) exchange transporter 5	Clcn5
28.0949	28.0736	28.0835	28.1901	28.2401	28.173	15	34	66.113	199.04	140		0.00512242	0.117056	B1AU25;Q9Z0X1	B1AU25;Q9Z0X1	Apoptosis-inducing factor 1, mitochondrial	Aifm1
21.2007	22.4566	18.1632	21.277	21.3376	22.9507	2	6.9	59.81	6.5464	3		0.419129	1.24823	B1AU74;Q9CWP6-2;Q9CWP6-3;Q9CWP6;Q9CWP6-4	B1AU74;Q9CWP6-2;Q9CWP6-3;Q9CWP6;Q9CWP6-4	Motile sperm domain-containing protein 2	Mospd2
28.4969	28.5163	28.6012	28.8282	28.8214	28.7926	15	22	84.012	208.77	125		0.00123226	0.275959	B1AU75;Q99MD9;B1AU76;Q99MD9-2	B1AU75;Q99MD9;B1AU76;Q99MD9-2	Nuclear autoantigenic sperm protein	Nasp
25.2764	24.9807	25.3265	25.1528	25.1372	25.2077	5	12.7	45.065	25.154	22		0.807406	-0.0286427	B1AUN3;Q3UKV0;B1AUN2	B1AUN3;Q3UKV0;B1AUN2	not assigned	Eif2b3
23.0162	22.9474	23.4221	23.4316	23.2386	23.3343	3	6	68.568	13.173	12		0.262377	0.206264	E9Q4R3;Q3TE27;E9PYS6;B1AUX5;B1AUY2;Q80Z68;B1AUY3;D6RFT8;B1AUY1	E9Q4R3;Q3TE27;E9PYS6;B1AUX5;B1AUY2;Q80Z68;B1AUY3	not assigned	Arhgap4
25.3965	25.2591	25.1553	25.2736	25.4063	25.4868	3	16.8	24.845	23.807	34		0.273362	0.118604	B1AUY8;B1AUY7;Q9QY36	B1AUY8;B1AUY7;Q9QY36	N-alpha-acetyltransferase 10	Naa10
23.7792	23.938	24.0119	23.6585	23.8777	23.7923	2	15.2	21.781	10.394	7		0.227499	-0.133476	B1AV66;Q8BR70;B1AV65	B1AV66;Q8BR70;B1AV65	Protein YIPF;Protein YIPF6	Yipf6
20.6325	20.7009	20.3099	21.1993	21.2427	20.9452	1	5.7	23.935	1.8847	0		0.0187604	0.581313	B1AV75;Q3UJP5	B1AV75;Q3UJP5	Protein C8orf37 homolog	2610301B20Rik
21.485	20.7864	21.2225	21.1188	20.9227	20.5567	1	6.2	26.338	3.2579	3		0.318004	-0.298578	B1AVH7-2;B1AVH7	B1AVH7-2;B1AVH7	TBC1 domain family member 2A	Tbc1d2
22.6717	22.8938	19.9436	20.2682	21.8588	21.0584	2	16.8	16.192	3.8866	7		0.503117	-0.774542	B1AVI2;Q9D614;Q9D0I4	B1AVI2;Q9D614;Q9D0I4	Syntaxin-17	Stx17
21.6108	20.075	22.0999	21.1392	20.925	22.0689	1	3.5	34.278	3.5692	5		0.877276	0.115819	B1AVZ0	B1AVZ0	Uracil phosphoribosyltransferase homolog	Uprt
26.8861	26.9243	27.129	26.848	26.9822	26.8956	4	21.8	23.478	60.624	39		0.449421	-0.0711962	B1AWE0;Q6PFA2;B1AWE1;B1AWD8;B1AWD9;O08585	B1AWE0;Q6PFA2;B1AWE1;B1AWD8;B1AWD9;O08585	Clathrin light chain A	Clta
20.4	21.3037	20.9557	21.7109	20.7744	20.1781	1	5.8	23.064	2.1042	1		0.998065	0.00133642	B1AX95;Q9DBS2	B1AX95;Q9DBS2	Tumor protein p63-regulated gene 1-like protein	Tprgl;Tprg1l
22.5972	20.3053	20.1679	21.9978	21.8326	20.1697	1	1.7	120.23	2.6239	2		0.767781	0.309898	B1AXI9;J3QMP9;Q62036	B1AXI9;J3QMP9;Q62036	Centrosomal protein of 131 kDa	Cep131
21.648	20.7363	20.5645	21.089	20.5752	21.9815	1	7.1	20.697	2.3487	4		0.684262	0.232318	B1AXR5;P43883	B1AXR5;P43883	Perilipin-2	Plin2
21.7555	20.5713	20.3242	21.111	20.9233	20.9501	2	8.1	37.688	3.8722	3		0.815344	0.111123	B1AXY5;P15535;P15535-2	B1AXY5;P15535;P15535-2	Beta-1,4-galactosyltransferase 1;Lactose synthase A protein;N-acetyllactosamine synthase;Beta-N-acetylglucosaminylglycopeptide beta-1,4-galactosyltransferase;Beta-N-acetylglucosaminyl-glycolipid beta-1,4-galactosyltransferase;Processed beta-1,4-galactosyltransferase 1	B4galt1
21.226	21.3105	19.9472	21.2063	21.4729	20.3162	1	2.4	89.438	2.567	1		0.776928	0.170602	B1AY10-2;B1AY10-3;B1AY10	B1AY10-2;B1AY10-3;B1AY10	Transcriptional repressor NF-X1	Nfx1
24.2812	24.3381	24.3853	24.3108	24.234	24.3277	9	4.5	294.13	20.369	31		0.350486	-0.0440254	E9PV45;B1AY13;B1AY13-2	E9PV45;B1AY13	Ubiquitin carboxyl-terminal hydrolase;Ubiquitin carboxyl-terminal hydrolase 24	Usp24
23.5894	23.6038	23.9665	23.5705	23.2758	23.4493	3	6.1	53.733	6.5088	10		0.127431	-0.28802	B1AY86;B1AY85;Q9DC11	B1AY86;B1AY85;Q9DC11	Plexin domain-containing protein 2	Plxdc2
20.4856	21.2402	23.5164	20.169	21.8634	20.8052	1	16.7	9.032	6.8825	5		0.48243	-0.801534	B1AZ42;P0C0A3	B1AZ42;P0C0A3	Charged multivesicular body protein 6	Chmp6
22.0315	21.5556	20.3148	21.6147	21.9095	22.4989	2	5.2	57.681	3.5895	6		0.285426	0.707075	B1AZ46;Q8BKX1-3;Q8BKX1-2;Q8BKX1;Q8BKX1-4	B1AZ46;Q8BKX1-3;Q8BKX1-2;Q8BKX1;Q8BKX1-4	Brain-specific angiogenesis inhibitor 1-associated protein 2	Baiap2
20.3065	19.659	19.6454	21.6727	21.4104	22.0189	1	3	52.825	1.8734	0		0.00284505	1.83039	B1AZA8;D3YWD3;B1AZA5	B1AZA8;D3YWD3;B1AZA5	Transmembrane protein 245	Tmem245
23.7855	23.9875	23.7762	23.5346	23.6127	23.543	5	3.8	182.77	11.378	21		0.017415	-0.286283	B1AZI6;E9Q5E2	B1AZI6	THO complex subunit 2	Thoc2
27.7869	20.0055	27.5478	27.5327	27.7912	27.9018	1	4.8	26.391	10.597	35		0.362099	2.62849	B1AZS9;O08807	B1AZS9;O08807	Peroxiredoxin-4	Prdx4
22.0011	20.4169	20.6524	23.1428	22.9315	21.9801	1	22.5	8.3483	5.0976	1		1	0	B1B0F1;B1B0F0;B1B0E9;B1B0E8;Q62377	B1B0F1;B1B0F0;B1B0E9;B1B0E8;Q62377	U2 small nuclear ribonucleoprotein auxiliary factor 35 kDa subunit-related protein 2	Zrsr2
21.0914	21.4063	23.8095	22.1829	21.4568	20.6896	1	0.4	213.61	1.8849	15		0.530191	-0.659309	B1B1A8;Q6PDN3-2;Q6PDN3-3;Q6PDN3	B1B1A8;Q6PDN3-2;Q6PDN3-3;Q6PDN3	Myosin light chain kinase, smooth muscle;Myosin light chain kinase, smooth muscle, deglutamylated form	Mylk
23.2325	23.1036	20.0478	22.8402	23.9129	23.8229	3	18.4	33.099	29.4	18		0.271335	1.39738	B1B1D8;Q9D773;B1B1D7	B1B1D8;Q9D773;B1B1D7	39S ribosomal protein L2, mitochondrial	Mrpl2
24.5357	24.3458	24.338	23.9494	24.2886	24.4936	3	10.1	43.584	7.9421	12		0.396409	-0.162594	B1B507;Q3TCF3;P18337;A0A0A6YW25	B1B507;Q3TCF3;P18337	L-selectin	Sell
22.8958	22.9261	22.9763	23.353	23.3576	23.3092	3	25.9	24.446	6.7203	12		0.000131477	0.407194	B1H3M0;E9Q0A7;Q4KMM3-3;Q4KMM3-2;Q4KMM3-4;Q4KMM3	B1H3M0;E9Q0A7;Q4KMM3-3;Q4KMM3-2;Q4KMM3-4;Q4KMM3	Oxidation resistance protein 1	Oxr1
20.1181	20.5792	18.55	21.9706	20.8184	21.2568	1	0.8	197.37	1.7839	1		0.0843107	1.59944	S4R1B9;B1Q2W7;D3YZK4;Q80UV9-3;Q80UV9	S4R1B9;B1Q2W7;D3YZK4;Q80UV9-3;Q80UV9	Transcription initiation factor TFIID subunit 1	Taf1
24.9904	24.7629	24.8653	24.6803	24.7684	24.9358	2	3.9	91.622	40.57	27		0.477406	-0.0780589	B2C3G8;P42230;A2A5D3;A2A5D4	B2C3G8;P42230	Signal transducer and activator of transcription;Signal transducer and activator of transcription 5A	Stat5a
23.8486	23.905	24.0547	23.7864	24.1556	24.0698	2	24.6	13.608	6.4481	19		0.622732	0.0678088	H3BLR8;B2KF67;I1E4X7;Q9JI46;H3BJY4	H3BLR8;B2KF67;I1E4X7;Q9JI46;H3BJY4	Diphosphoinositol polyphosphate phosphohydrolase 1	Nudt3
21.2559	22.3385	22.3535	20.8771	22.1195	22.3497	2	4.2	95.042	5.6714	3		0.748675	-0.200525	G3UXK5;B2KG46;Q8BR07-3;Q8BR07;Q8BR07-4;Q8BR07-2	G3UXK5;B2KG46;Q8BR07-3;Q8BR07;Q8BR07-4;Q8BR07-2	Protein bicaudal D homolog 1	Bicd1
21.8426	21.88	19.5233	21.6416	21.1905	21.6093	1	6.9	19.656	1.7066	0		0.641625	0.39851	B2KGR2;O89112	B2KGR2;O89112	LanC-like protein 1	Lancl1
22.7596	22.8432	22.8629	22.7999	22.992	21.279	2	14	27.419	7.8236	16		0.439894	-0.464984	B2LVG5;B2LVG6;E0CXT7;Q8BQZ5;Q8BQZ5-3;Q8BQZ5-2;M0QWM8;F7B6Z5	B2LVG5;B2LVG6;E0CXT7;Q8BQZ5;Q8BQZ5-3;Q8BQZ5-2;M0QWM8;F7B6Z5	Cleavage and polyadenylation specificity factor subunit 4	Cpsf4
30.7319	30.7589	30.8355	30.7108	30.712	30.7743	20	49.3	48.562	227.81	325		0.314287	-0.0430438	B2M1R6;P61979-3;P61979-2;P61979;H3BKD0;H3BLL4;H3BK96;H3BKI8;Q8BT23;H3BLP7;H3BJ43;H3BJS9	B2M1R6;P61979-3;P61979-2;P61979;H3BKD0;H3BLL4;H3BK96	Heterogeneous nuclear ribonucleoprotein K	Hnrnpk
24.8161	24.9455	24.9634	25.8726	25.5588	25.7496	2	13.1	19.183	36.858	21		0.00132789	0.818691	D3Z5B1;B2RPU8;Q9D1L0	D3Z5B1;B2RPU8;Q9D1L0	Coiled-coil-helix-coiled-coil-helix domain-containing protein 2	Zbed5;Chchd2
19.9836	20.6588	21.2226	21.9805	21.9638	22.5364	2	2.5	117.76	1.6926	2		0.0190534	1.5386	B2RQ57;F8VQH0;Q4JIM5	B2RQ57;F8VQH0;Q4JIM5	Non-specific protein-tyrosine kinase;Abelson tyrosine-protein kinase 2	Abl2
30.0461	30.0447	30.0985	30.1082	30.1605	30.1424	52	31.5	236.25	323.31	415		0.0342348	0.0739587	E9QAI5;B2RQC6;G3UWN2;B2RQC6-2;E9QAT6;F6S3Z3;Q8C196	E9QAI5;B2RQC6;G3UWN2;B2RQC6-2	CAD protein;Glutamine-dependent carbamoyl-phosphate synthase;Aspartate carbamoyltransferase;Dihydroorotase	Cad
23.4998	23.5787	23.8212	23.472	23.464	23.6388	5	10.7	77.731	11.876	10		0.389124	-0.108332	B2RQS1;Q9ERG2	B2RQS1;Q9ERG2	Striatin-3	Strn3
22.9967	22.946	22.9119	23.072	22.8137	22.8258	5	5.7	161.09	12.922	9		0.615649	-0.0476646	B2RR83;A0A0J9YV44	B2RR83	Probable ATP-dependent RNA helicase YTHDC2	Ythdc2
24.674	24.728	24.9106	24.7087	24.7485	24.8812	14	8.9	230.99	39.707	54		0.927319	0.00860087	K3W4L0;B2RRE2;E9QAX2;Q9JMH9-4;Q9JMH9-1;Q9JMH9;Q9JMH9-6;E9QA74;E9Q405;A0A1C7ZN10;Q9JMH9-5;Q9JMH9-7;Q9JMH9-2	K3W4L0;B2RRE2;E9QAX2;Q9JMH9-4;Q9JMH9-1;Q9JMH9;Q9JMH9-6;E9QA74;E9Q405;A0A1C7ZN10;Q9JMH9-5;Q9JMH9-7;Q9JMH9-2	Unconventional myosin-XVIIIa	Myo18a
25.6271	25.7257	25.8228	25.7243	25.8369	25.6746	12	12.4	153.79	49.855	68		0.800137	0.0200513	F7CVW0;B2RRI2;Q689Z5;Q689Z5-2;Q3TMM7;A0A0G2JGC7;A0A0G2JEM3;Q7TNB8-3;A0A0G2JDL6;A0A0G2JF11;A0A0G2JG63;A0A0G2JFU7	F7CVW0;B2RRI2;Q689Z5;Q689Z5-2;Q3TMM7;A0A0G2JGC7;A0A0G2JEM3	Protein strawberry notch homolog 1	Sbno1
21.1723	20.9813	19.8421	21.5308	21.1876	21.1897	2	3	74.517	1.9316	5		0.2129	0.637475	B2RS91	B2RS91	RNA polymerase I-specific transcription initiation factor RRN3	Rrn3
23.6622	23.9862	23.8815	23.5912	23.4985	23.4628	8	7.8	183.01	27.156	17		0.0339178	-0.325837	E0CYI9;E9PWI6;B2RSU7;Q8CHG3;F6UT01	E0CYI9;E9PWI6;B2RSU7;Q8CHG3	GRIP and coiled-coil domain-containing protein 2	Gcc2
21.6463	21.0592	20.1636	20.2661	21.5169	20.2626	2	2.3	145.09	4.5751	7		0.671061	-0.274563	B2RUJ2;B7ZNX6;Q80TH2-1;Q80TH2;Q80TH2-2	B2RUJ2;B7ZNX6;Q80TH2-1;Q80TH2;Q80TH2-2	Protein LAP2	Erbb2ip
21.0143	20.1266	18.9093	21.4017	21.2879	22.7974	1	1.8	127.09	2.607	5		0.0807336	1.81225	Q5NCJ4;Q5NCJ5;Q5NCJ0;B2RUJ6;Q5NCJ1	Q5NCJ4;Q5NCJ5;Q5NCJ0;B2RUJ6;Q5NCJ1	not assigned	Rapgef6
23.4944	23.4485	23.3597	23.3831	23.4478	23.4649	4	7.1	91.982	21.361	9		0.964118	-0.00223605	B2RUR8;H3BKW8;Q8R554	B2RUR8	OTU domain-containing protein 7B	Otud7b
24.6013	24.5395	24.8297	24.5807	24.397	24.5269	7	3.8	263.3	29.661	19		0.208654	-0.155324	B2RWS6;A0A087WPR8	B2RWS6	Histone acetyltransferase p300	Ep300
20.943	20.9767	23.0712	21.7779	22.1106	21.7864	3	3.6	128.39	6.1413	4		0.764943	0.227987	B2RXC1	B2RXC1	Trafficking protein particle complex subunit 11	Trappc11
21.4427	20.4977	21.2774	20.5384	21.2927	21.0318	1	1.5	102.67	2.0171	3		0.762558	-0.118324	B2RXC2	B2RXC2	not assigned	Itpkb
21.2522	21.3899	19.2416	21.167	21.4487	21.2978	2	2	155.74	2.2884	3		0.387933	0.676559	B2RXC6	B2RXC6	DNA-directed RNA polymerase	Polr3a
22.332	22.4669	18.7575	21.3497	20.5481	21.6328	1	3.7	36.609	2.9357	3		0.994862	-0.00861295	B2RXM2;J3QNY1;Q8BG05-2	B2RXM2;J3QNY1;Q8BG05-2	Heterogeneous nuclear ribonucleoprotein A3	Gm6793;Gm9242;Hnrnpa3
23.6631	23.8824	23.6816	23.4419	23.4329	23.4381	5	9	82.277	13.656	20		0.0122835	-0.304751	B2RXP1;E9QAU9;Q8BVU0;B7ZWM8;E9Q892;F6YZL6;F6Y466	B2RXP1;E9QAU9;Q8BVU0;B7ZWM8;E9Q892	Leucine-rich repeat and calponin homology domain-containing protein 3	Lrch3
23.8772	23.9468	24.0293	23.9602	24.0245	24.2028	5	6.4	140.13	22.559	8		0.259382	0.111397	B2RXW8;B2RXQ2;S4R1D4	B2RXW8;B2RXQ2	not assigned	Ppfia1
24.6276	24.1421	24.2233	24.3815	24.4436	24.5069	5	7	107.38	10.207	22		0.504858	0.113007	B2RXR6;J3QK13;E9QNQ2;J3QNJ4	B2RXR6;J3QK13;E9QNQ2	Serine/threonine-protein phosphatase 6 regulatory ankyrin repeat subunit B	Ankrd44
24.8395	24.9674	24.798	24.9347	24.8443	24.8481	14	11.1	214.43	35.466	48		0.906414	0.00737254	B2RY04	B2RY04	Dedicator of cytokinesis protein 5	Dock5
26.1944	26.3333	26.3375	26.4192	26.3267	26.504	13	17.4	99.551	63.811	61		0.138798	0.128255	B2RY56;S4R2B0	B2RY56	RNA-binding protein 25	Rbm25
19.9001	20.5767	21.8331	20.1142	19.7231	21.4004	1	4.2	45.05	1.9434	5		0.662624	-0.357398	B2ZRS5;Q570Y9-2;Q570Y9-3;Q570Y9	B2ZRS5;Q570Y9-2;Q570Y9-3;Q570Y9	DEP domain-containing mTOR-interacting protein	Deptor
30.0144	30.0732	30.0495	30.0664	30.1161	30.1194	59	33.3	280.5	323.31	440		0.0856614	0.0549494	B7FAU9;Q8BTM8;B7FAV1;F6XC15;J3JS91;F6Z2C0;Q8BTM8-2	B7FAU9;Q8BTM8;B7FAV1	Filamin-A	Flna
20.9171	20.3805	21.9957	22.2293	21.8368	21.6239	1	28.6	5.9364	3.1593	4		0.190169	0.798922	B7ZC21;B7ZC22;O70139	B7ZC21;B7ZC22;O70139	cAMP-dependent protein kinase inhibitor gamma	Pkig
22.5807	21.9388	22.4651	24.1599	24.4502	23.729	2	28.8	17.153	21.434	9		0.00344531	1.78485	B7ZC72;B7ZC71;Q8BHG2;Q8BHG2-2;Q8BHG2-3;B7ZC73;A2A8E2	B7ZC72;B7ZC71;Q8BHG2;Q8BHG2-2;Q8BHG2-3;B7ZC73;A2A8E2	UPF0587 protein C1orf123 homolog	0610037L13Rik
20.7811	21.6391	20.3075	21.1724	21.2031	23.2145	3	11.5	43.174	7.8412	4		0.288361	0.954113	B7ZCU2;B7ZCU5;B7ZCU4;B7ZCU3;B7ZCU0;J3QNK8;Q8CBW3-5;Q8CBW3-2;Q8CBW3-4;Q8CBW3-3;Q8CBW3	B7ZCU2;B7ZCU5;B7ZCU4;B7ZCU3;B7ZCU0;J3QNK8;Q8CBW3-5;Q8CBW3-2;Q8CBW3-4;Q8CBW3-3;Q8CBW3	Abl interactor 1	Abi1
23.1422	23.1837	23.1348	23.2634	23.473	23.3126	3	14	43.367	12.898	14		0.039428	0.196067	B7ZMP1-2;B7ZMP1;E9Q1R1	B7ZMP1-2;B7ZMP1	Probable Xaa-Pro aminopeptidase 3	Xpnpep3
28.1042	28.1305	28.1122	28.1062	28.1396	28.2227	9	36	43.934	117.51	125		0.317164	0.0405407	B7ZNL2;Q78ZA7;A0A140LJB5;A0A140LJ37;A0A140LI78	B7ZNL2;Q78ZA7	Nucleosome assembly protein 1-like 4	Nap1l4
26.5552	26.4747	26.4961	26.3808	26.623	26.5332	13	28.9	74.792	94.973	69		0.963593	0.00362714	Q91VU7;B7ZNL8;F7CG42;F6XMS4	Q91VU7;B7ZNL8	not assigned	Pus7
21.3342	20.5143	19.7185	21.3534	21.1623	21.378	2	27.7	9.4097	3.4693	8		0.175241	0.775554	B7ZNP3;Q3V4B5	B7ZNP3;Q3V4B5	COMM domain-containing protein 6	Commd6
24.7545	24.8199	24.8683	24.8793	24.7055	24.792	10	11.8	133.35	38.731	31		0.73277	-0.0219822	B7ZP47;Q65Z40;F6YCH1;G3UXQ2	B7ZP47;Q65Z40;F6YCH1	Wings apart-like protein homolog	Wapal
21.8939	21.9444	21.8255	21.9947	22.1794	22.1251	2	5.8	67.983	11.012	5		0.0307665	0.211777	B7ZP57;O54972;D3Z3P7;A2AKD9;Q3UGB2;Q3UQX8;E9QM80;A0A0R4J1D5;B1AXH8;O54972-2;O70374-2;Q61909;O70374	B7ZP57;O54972;D3Z3P7;A2AKD9;Q3UGB2;Q3UQX8;E9QM80;A0A0R4J1D5;B1AXH8;O54972-2;O70374-2;Q61909;O70374	Protein CBFA2T3;Protein CBFA2T2;Protein CBFA2T1	Cbfa2t3;Cbfa2t2;Runx1t1
22.7422	21.5275	19.5822	22.0234	21.6081	22.3748	3	6.9	68.59	6.3746	4		0.490325	0.718123	B8JJC1;Q8BJ37	B8JJC1;Q8BJ37	Tyrosyl-DNA phosphodiesterase 1	Tdp1
24.1265	24.1651	24.3059	23.5117	21.9314	23.8387	4	24.2	22.391	7.6648	8		0.134999	-1.10528	B8JJI4;Q6QD59;F7C279	B8JJI4;Q6QD59	Vesicle transport protein SEC20	Bnip1
21.0619	22.2261	22.781	23.646	20.2146	21.1491	2	16.8	17.466	4.3254	7		0.772734	-0.353095	B8JJX7;P97801	B8JJX7;P97801	Survival motor neuron protein	Smn1
23.4237	23.4738	23.8077	23.7542	23.4375	23.388	3	8.7	46.288	7.0395	10		0.813734	-0.0418695	B8ZXI1;Z4YJE9;B8ZXI1-2	B8ZXI1;Z4YJE9;B8ZXI1-2	Queuine tRNA-ribosyltransferase subunit QTRTD1	Qtrtd1
21.6714	20.5764	21.1962	21.1997	21.2862	21.6669	1	2.2	62.693	2.1145	0		0.534422	0.236256	B9EIX0;Q3U564-2;Q3U564	B9EIX0;Q3U564-2;Q3U564	mRNA-decapping enzyme 1B	Dcp1b
21.2409	23.119	20.5216	22.3607	21.8381	20.8634	3	3.3	127.74	3.8364	0		0.949269	0.0602551	B9EJ80	B9EJ80	not assigned	Pdzd8
26.8927	26.9056	26.9627	27.0354	27.0636	27.1019	15	23.5	101.27	103.53	118		0.00708429	0.14662	B9EJ86;A0A0R4J150;G5E833;Q9ER64	B9EJ86;A0A0R4J150	Oxysterol-binding protein	Osbpl8
23.4788	19.8138	20.2306	23.7777	23.7424	23.5122	5	8.2	93.85	12.842	5		0.0974216	2.50305	B9EJR8;B2RY24	B9EJR8	Dynein assembly factor 5, axonemal	Dnaaf5
22.5492	22.541	22.6605	22.4254	22.5242	22.6013	3	3.2	121.8	9.9326	7		0.355816	-0.066611	B9EKI3;D6RJK7	B9EKI3	TATA element modulatory factor	Tmf1
23.8674	24.0083	23.8386	24.1098	24.3395	24.4593	6	5.2	188.35	28.765	19		0.0258918	0.398092	B9EKJ3;Q80TL7-2;Q80TL7	B9EKJ3;Q80TL7-2;Q80TL7	Protein MON2 homolog	Mon2
22.9179	22.6817	22.3668	22.5158	22.7303	22.5084	6	4.7	191.46	19.11	13		0.70793	-0.0705967	B9EKS2;Q6ZPY7;Q6ZPY7-2	B9EKS2;Q6ZPY7;Q6ZPY7-2	Lysine-specific demethylase 3B	Kdm3b
21.3957	19.3059	19.7251	21.9301	21.1657	22.1905	1	6.7	38.044	4.9025	4		0.0842099	1.61984	D3YTN4;Q99JY3	D3YTN4;Q99JY3	GTPase IMAP family member 4	Gimap4
24.711	24.7517	24.6528	25.1088	24.8718	24.8769	3	31.2	11.072	11.051	30		0.0411479	0.247295	D3YTP8;Q9CY46;Q9QXA5;A0A1B0GRR9;A0A1B0GQZ9	D3YTP8;Q9CY46;Q9QXA5;A0A1B0GRR9	U6 snRNA-associated Sm-like protein LSm4	Lsm4
24.6999	24.9223	24.7752	21.2828	24.5335	24.6364	2	7.4	35.534	20.593	13		0.299138	-1.31487	F6VQH5;D3YTQ3;Q9Z130;Q9D3U4	F6VQH5;D3YTQ3;Q9Z130	Heterogeneous nuclear ribonucleoprotein D-like	Hnrnpdl
28.9172	29.0218	28.9527	29.2444	29.2531	29.2873	4	38.1	13.742	28.851	48		0.000874781	0.297665	D3YTQ9;P62843	D3YTQ9;P62843	40S ribosomal protein S15	Rps15
23.1616	23.1902	23.3813	23.0381	22.7548	22.1821	3	18.9	20.445	8.4237	15		0.0881184	-0.586059	F6WZH1;D3YTR5;D3YTR4;Q9Z2D8-2;Q9Z2D8	F6WZH1;D3YTR5;D3YTR4;Q9Z2D8-2;Q9Z2D8	Methyl-CpG-binding domain protein 3	Mbd3
24.3762	24.5231	24.0549	24.3332	24.259	24.3591	4	16.5	19.569	8.9427	21		0.99483	-0.000975291	D3YWT0;D3Z569;D3YTS1;Q9R0P6	D3YWT0;D3Z569;D3YTS1;Q9R0P6	Signal peptidase complex catalytic subunit SEC11;Signal peptidase complex catalytic subunit SEC11A	Sec11a
23.6872	23.7366	23.623	24.6516	24.4564	24.591	2	51.9	5.6777	4.5187	16		0.000183797	0.884122	D3YTS4;Q9JHS3	D3YTS4;Q9JHS3	Ragulator complex protein LAMTOR2	Lamtor2
24.6035	24.629	24.5223	24.5939	24.7278	24.856	9	16.2	93.02	49.052	32		0.161432	0.14099	F8WH20;D3Z194;D3YTT6;Q9DBS9;A0A0N4SVU7;A0A0N4SV33;D3YVF7	F8WH20;D3Z194;D3YTT6;Q9DBS9	Oxysterol-binding protein;Oxysterol-binding protein-related protein 3	Osbpl3
21.3882	21.0337	23.0823	23.6175	22.8751	23.1592	2	6.8	61.159	48.973	8		0.1073	1.38256	D3YTU2;Q3U0K8-2;Q3U0K8-3;Q3U0K8	D3YTU2;Q3U0K8-2;Q3U0K8-3;Q3U0K8	Prolyl 3-hydroxylase OGFOD1	Ogfod1
20.7539	21.137	21.9172	21.4228	21.1604	21.1189	1	8.2	16.119	2.3248	1		0.925581	-0.0353222	D3YTZ7;Q9CR30	D3YTZ7;Q9CR30	Josephin-2	Josd2
24.9938	25.1696	25.1584	24.7928	24.67	25.2068	5	18.7	33.081	14.071	25		0.274935	-0.217413	D3YU12;Q8K2T1;G5E8S7;Q8K2T1-2;Q8K2T1-3	D3YU12;Q8K2T1;G5E8S7;Q8K2T1-2	NmrA-like family domain-containing protein 1	Nmral1
24.6535	24.4518	24.5456	24.4252	24.5791	24.4449	9	20.1	62.779	17.149	27		0.42477	-0.0672379	D3YU17;Q8VCM8;F6S731	D3YU17;Q8VCM8	Nicalin	Ncln
21.0789	20.0794	21.6669	21.1577	21.7111	20.7591	2	7.3	49.394	13.517	4		0.645857	0.267563	E9PY05;I1E4Y2;D3YU51;P81270-3;P81270-2;P81270-4;P81270;H3BJC4;H3BKX4	E9PY05;I1E4Y2;D3YU51;P81270-3;P81270-2;P81270-4;P81270;H3BJC4;H3BKX4	Transcriptional regulator ERG	Erg
22.0124	21.7201	20.7073	20.7697	21.5476	21.5889	1	2.4	56.167	2.1528	6		0.728044	-0.177869	D3YU58;Q9WVM3	D3YU58;Q9WVM3	Anaphase-promoting complex subunit 7	Anapc7
24.0736	23.4228	23.8416	23.5393	23.6017	23.5831	6	4.2	230.18	19.666	13		0.345142	-0.204602	F6SBR5;D3Z1U0;E9QL53;D3YU89;P49025-4;P49025;P49025-5;P49025-2;P49025-3;D3Z477;D3Z1K6	F6SBR5;D3Z1U0;E9QL53;D3YU89;P49025-4;P49025;P49025-5;P49025-2;P49025-3	Citron Rho-interacting kinase	Cit
22.2557	22.1671	22.2381	22.4588	22.1631	22.3657	2	9.3	37.594	7.9852	5		0.299303	0.108899	D6RET7;D3YUE7;Q8CB44	D6RET7;D3YUE7;Q8CB44	GRAM domain-containing protein 4	Gramd4
24.5215	24.6181	24.6804	24.3735	24.4167	24.3916	4	34.9	17.74	49.466	25		0.0113373	-0.212715	D3YUK4;Q9DCS9	D3YUK4;Q9DCS9	NADH dehydrogenase [ubiquinone] 1 beta subcomplex subunit 10	Ndufb10
25.4138	25.2542	25.3903	25.3017	25.2226	25.3544	8	22.9	49.913	19.044	31		0.394097	-0.0598812	D3YUM1;Q91YT0;D3Z1U9;D3YXX5;D6RG60;D3Z0K1	D3YUM1;Q91YT0;D3Z1U9	NADH dehydrogenase [ubiquinone] flavoprotein 1, mitochondrial	Ndufv1
21.3129	21.2356	20.3125	21.3972	21.2888	22.2272	1	2.3	81.16	1.6898	3		0.192685	0.684053	D3Z5P1;F6ZLN8;F8WI64;D3YUP0;Q0P5W1-2;Q0P5W1-3;Q0P5W1	D3Z5P1;F6ZLN8;F8WI64;D3YUP0;Q0P5W1-2;Q0P5W1-3;Q0P5W1	Vacuolar protein sorting-associated protein 8 homolog	Vps8
20.8537	22.5601	23.97	23.8383	21.1846	20.5392	2	3.4	70.322	11.822	13		0.676798	-0.607283	D3YUP1;Q9WVG6-2;Q9WVG6;D6RFA7	D3YUP1;Q9WVG6-2;Q9WVG6;D6RFA7	Histone-arginine methyltransferase CARM1	Carm1
24.714	24.6485	24.6041	24.6851	24.741	24.8212	7	19.7	60.85	19.62	32		0.13919	0.0935834	D3YUV1;Q99J45;A0A0J9YUZ6;A0A0J9YTX8;A0A0J9YUQ4	D3YUV1;Q99J45	Nuclear receptor-binding protein	Nrbp1
21.0167	20.3709	20.5432	21.354	21.471	21.8855	2	2.3	144.86	5.7205	3		0.0211411	0.926535	D3YUW8;D3YUX1;Q0VGT3;Q8BZH4	D3YUW8;D3YUX1;Q0VGT3;Q8BZH4	Pogo transposable element with ZNF domain	Pogz
21.684	20.2396	21.8718	21.4008	21.4077	21.1822	1	2.8	55.36	7.1849	3		0.906622	0.0650692	D3YUY3;F8WI18;P70182;P70182-3	D3YUY3;F8WI18;P70182;P70182-3	Phosphatidylinositol 4-phosphate 5-kinase type-1 alpha	Pip5k1a
21.8607	23.3865	21.8732	20.3065	20.7999	20.6821	3	3.3	127.94	3.5397	4		0.0281318	-1.77731	D3YV00;P98195-2;P98195	D3YV00;P98195-2;P98195	Phospholipid-transporting ATPase;Probable phospholipid-transporting ATPase IIB	Atp9b
21.7761	21.4207	20.595	20.4463	21.6188	21.6222	1	22.4	5.3185	2.9707	10		0.950261	-0.0348454	D3YV25	D3YV25	not assigned	Arf3
21.5423	21.8616	19.1811	20.7235	20.9292	20.8963	1	4.9	52.711	4.9636	1		0.989365	-0.0120214	D3YV79;Q0VEE6	D3YV79;Q0VEE6	Zinc finger protein 800	Zfp800;Znf800
21.4522	20.8503	20.7929	21.3652	21.12	20.9838	1	61.4	4.6062	10.396	4		0.629251	0.124531	D3YZI8;D3YVF8;D3Z4C3;O88939-2;O88939	D3YZI8;D3YVF8;D3Z4C3;O88939-2;O88939	Zinc finger and BTB domain-containing protein 7A	Zbtb7a
27.6619	27.6952	27.6591	27.628	27.7349	27.8324	23	31.7	113.6	234.66	147		0.377519	0.0596498	D3Z3E8;E9PW39;D3YVL0;P23249	D3Z3E8;E9PW39;D3YVL0;P23249	Putative helicase MOV-10	Mov10
25.4622	25.5599	25.612	25.5847	25.6091	25.6593	2	9	28.592	64.035	14		0.211256	0.0729917	D3YVM2;Q9QY73	D3YVM2;Q9QY73	Transmembrane protein 59	Tmem59
22.2699	22.1427	22.2685	22.5759	22.3826	22.0873	2	21.3	15.576	3.2901	6		0.458123	0.121567	D6RCG5;D3YVR5;D3Z2V1;Q91VU6;D3YZ95;D3YZ04;D3YWI9;D6REI5;D3Z4U8;Q91VU6-2	D6RCG5;D3YVR5;D3Z2V1;Q91VU6;D3YZ95;D3YZ04;D3YWI9;D6REI5;D3Z4U8;Q91VU6-2	DDB1- and CUL4-associated factor 11	Dcaf11
22.2267	22.3767	20.0898	22.5253	22.543	22.6744	3	6.9	85.381	6.5391	7		0.241537	1.01652	D3YVU1;Q99LG0;D6RHQ6	D3YVU1;Q99LG0	Ubiquitinyl hydrolase 1;Ubiquitin carboxyl-terminal hydrolase 16	Usp16
24.1925	24.2998	24.3589	24.1786	24.3246	24.1881	5	11.1	79.904	20.551	24		0.475821	-0.0533009	D3YVW2;Q8BXA1;F6RUD1	D3YVW2;Q8BXA1	Golgi integral membrane protein 4	Golim4
21.8104	21.0531	21.8355	21.3124	20.8725	21.2202	1	2.4	52.071	1.6866	6		0.210574	-0.431294	D3YVY9;Q14AI0	D3YVY9;Q14AI0	Sister chromatid cohesion protein DCC1	Dscc1;DSCC1
23.3037	23.1037	23.0063	23.2538	23.345	23.3438	2	61.4	5.1089	11.157	20		0.129649	0.176296	D3YVZ9;P58059	D3YVZ9;P58059	28S ribosomal protein S21, mitochondrial	Mrps21
21.2774	21.8983	18.8305	22.3993	20.5509	22.3462	2	6.4	43.55	2.7549	3		0.381456	1.09672	D3YWB8;Q9Z1M4	D3YWB8;Q9Z1M4	Ribosomal protein S6 kinase beta-2	Rps6kb2
20.5374	20.7908	20.9393	20.5134	22.1051	21.7949	1	10.2	13.51	2.4715	2		0.226588	0.715337	D3YYW1;D3Z279;D6RGM8;D3YWH4;D3Z6X7;Q9DBU0	D3YYW1;D3Z279;D6RGM8;D3YWH4;D3Z6X7;Q9DBU0	Transmembrane 9 superfamily member 1	Tm9sf1
25.1984	25.1848	25.1939	25.0904	25.2129	25.2288	5	31.4	21.82	32.837	32		0.749798	-0.0149994	D3YWJ5;J3QM73;D3Z325;D3Z312;Q921Z5-2;Q921Z5;D3Z205;D3Z0Q1;J3QNA5	D3YWJ5;J3QM73;D3Z325;D3Z312;Q921Z5-2;Q921Z5	Tumor necrosis factor alpha-induced protein 8	Tnfaip8
20.732	21.7057	20.0327	21.4675	21.0639	20.8127	1	4.9	46.434	3.7854	4		0.606145	0.291242	D3YWK1;Q80W47	D3YWK1;Q80W47	WD repeat domain phosphoinositide-interacting protein 2	Wipi2
26.2272	26.1832	26.2737	26.4056	26.2496	26.4109	6	49.2	20.008	87.531	67		0.0970753	0.127345	D3YWR7;Q8BVI4;A0A0G2JGY0;A0A0G2JGJ1;D3Z1A1;D3Z099	D3YWR7;Q8BVI4;A0A0G2JGY0;A0A0G2JGJ1	Dihydropteridine reductase	Qdpr
21.0967	21.1444	20.4783	21.548	21.7758	21.1134	1	4.2	35.181	2.86	3		0.119016	0.572608	D3YWT1;D3Z3N4	D3YWT1;D3Z3N4	not assigned	Hnrnph3
23.0117	23.0439	23.2445	23.0905	23.1807	22.9963	3	1.9	241.05	19.156	9		0.909876	-0.0108706	D3YWX2;E9Q803;Q9R0I7;F6YTL8	D3YWX2;E9Q803;Q9R0I7	YLP motif-containing protein 1	Ylpm1
23.0376	22.8484	22.6505	23.7855	23.6259	23.8856	4	14.3	45.822	10.214	10		0.00241732	0.920152	D3YX27;Q9JIY5;F6XUR8;F6TCV0;S4R1B3;D3YX28;S4R1A8	D3YX27;Q9JIY5;F6XUR8;F6TCV0;S4R1B3;D3YX28	Serine protease HTRA2, mitochondrial	Htra2
26.996	26.8869	26.937	26.8588	27.0141	27.1268	22	26.5	126.82	137.55	97		0.514376	0.0599251	D3YX34;E9Q586;E9Q3M3;O08788-2;O08788	D3YX34;E9Q586;E9Q3M3;O08788-2;O08788	Dynactin subunit 1	Dctn1
20.6301	20.5192	20.4019	20.3458	20.3885	20.3006	2	9.9	25.609	4.0588	6		0.071426	-0.17211	D3Z0V5;D3YXH9;E9QL22;Q3U1C6-3;Q3U1C6-2;Q3U1C6	D3Z0V5;D3YXH9;E9QL22;Q3U1C6-3;Q3U1C6-2;Q3U1C6	Putative deoxyribonuclease TATDN3	Tatdn3
23.42	23.494	23.5707	23.4741	23.8418	23.4727	2	6	105.32	21.998	13		0.480191	0.101325	S4R1M2;D3YXK2	S4R1M2;D3YXK2	Scaffold attachment factor B1	Safb
21.4786	22.1754	22.3149	22.9193	22.9176	22.634	5	44.1	20.435	6.0547	8		0.0388889	0.834014	D3YXL1;Q9CQA9;D3Z2W9;Q8C373	D3YXL1;Q9CQA9;D3Z2W9	Cancer-related nucleoside-triphosphatase homolog	Ntpcr
23.263	23.4098	23.5937	23.4265	23.5311	23.6165	2	15.2	17.942	13.849	16		0.405106	0.10257	D3YXP6;Q9D1G2-2;Q9D1G2;Q9D1G2-3	D3YXP6;Q9D1G2-2;Q9D1G2;Q9D1G2-3	Phosphomevalonate kinase	Pmvk
25.1887	25.0341	25.1307	25.1628	24.8171	25.0562	7	18	70.481	26.409	32		0.397088	-0.10582	D3Z3A6;D3YXR5;Q60953;F7BTZ2;Q60953-2	D3Z3A6;D3YXR5;Q60953;F7BTZ2;Q60953-2	Protein PML	Pml
21.6027	21.1772	20.5991	20.1181	21.6547	21.8239	1	9.8	14.693	1.9805	2		0.91186	0.0725581	D3YXW1;Q9D945-2;Q9D945	D3YXW1;Q9D945-2;Q9D945	Protein LLP homolog	Llph
23.5566	23.0772	23.5671	23.4149	23.4144	23.461	3	7	68.176	15.63	18		0.863177	0.0298182	D3YXZ3;Q91YS4;O88448;D3Z5Y7	D3YXZ3;Q91YS4;O88448	Kinesin light chain 2	Klc2
25.1829	25.2113	25.0939	25.0184	25.1052	25.0871	3	23.6	19.971	8.0099	12		0.10443	-0.0924346	F6T9K1;D3YY09;Q9D6N5;D3YYC2;G3UXH5	F6T9K1;D3YY09;Q9D6N5;D3YYC2;G3UXH5	Dr1-associated corepressor	Drap1
21.1043	21.6386	23.4812	21.3399	21.517	20.8788	1	13	10.384	17.015	4		0.327751	-0.829488	D3YY73;D3Z2N9;E9Q317;O55128	D3YY73;D3Z2N9;E9Q317;O55128	Histone deacetylase complex subunit SAP18	Sap18;Gm10094
27.2887	27.2121	27.3429	26.9506	26.8704	27.2675	2	15.6	8.6191	6.1484	25		0.11859	-0.251704	D6RH49;D3YYB0;Q6ZWY3	D6RH49;D3YYB0;Q6ZWY3	40S ribosomal protein S27;40S ribosomal protein S27-like	Rps27l
20.9897	23.842	25.0317	24.7283	20.342	21.1027	3	2.1	144.54	2.7445	8		0.533639	-1.23015	G5E8N3;D3YYC3;O88974-2;O88974-5;O88974-6;O88974-7;O88974;O88974-4	G5E8N3;D3YYC3;O88974-2;O88974-5;O88974-6;O88974-7;O88974;O88974-4	Histone-lysine N-methyltransferase SETDB1	Setdb1
20.6329	21.6935	21.7866	21.6903	21.7811	21.791	2	4.7	64.738	8.6724	9		0.36056	0.383127	D3YYD2;Q9D2L9	D3YYD2;Q9D2L9	Protein FAM111A	Fam111a
21.2452	21.0153	21.6951	20.4625	20.7536	20.634	2	18.2	11.021	1.784	3		0.0317432	-0.70181	D3YYG1;Q8R3U1;Q8R3U1-2;D3YZK9;Q9CPX5-2;Q9CPX5;Q9CPX5-4	D3YYG1;Q8R3U1;Q8R3U1-2;D3YZK9;Q9CPX5-2;Q9CPX5;Q9CPX5-4	HRAS-like suppressor 3;Ca(2+)-independent N-acyltransferase	Pla2g16;Hrasls5
21.7585	21.2221	21.6519	20.3102	20.9517	21.5039	1	12.2	13.702	3.4059	10		0.178598	-0.622214	D3YYI2;P60898	D3YYI2;P60898	DNA-directed RNA polymerase II subunit RPB9	Polr2i
27.884	27.8866	27.8943	28.1704	28.3321	28.2367	5	30.2	20.413	37.812	35		0.0015953	0.358118	D3YYM6;D3Z1S8;Q91V55;P97461	D3YYM6;D3Z1S8;Q91V55;P97461	40S ribosomal protein S5;40S ribosomal protein S5, N-terminally processed	Rps5
21.4837	21.3297	21.4715	20.1823	20.7754	20.5674	1	7.7	21.01	2.8004	4		0.0070192	-0.919941	D3Z6S3;D3YZR1;D3YYU6;Q9JHE7	D3Z6S3;D3YZR1;D3YYU6;Q9JHE7	Protein TSSC4	Tssc4
23.2657	23.2704	23.0752	21.9741	22.9606	22.9172	1	6.9	47.214	12.245	11		0.148491	-0.586477	D3YYW8;Q91V81-2	D3YYW8;Q91V81-2	RNA-binding protein 42	Rbm42
23.1713	21.1066	23.2721	22.1915	20.9689	21.1225	2	9.1	20.448	3.2905	2		0.24682	-1.08906	D3YZ09;Q9CY66-3;Q9CY66-2;Q9CY66	D3YZ09;Q9CY66-3;Q9CY66-2;Q9CY66	H/ACA ribonucleoprotein complex subunit 1	Gar1
21.2299	20.2456	22.4245	21.9123	21.8518	20.2853	1	11.5	9.9693	2.0917	4		0.954761	0.0497958	D3YZ19;D3YZ20;Q6PI63;O08740	D3YZ19;D3YZ20;Q6PI63;O08740	DNA-directed RNA polymerase II subunit RPB11	Polr2j
20.8597	21.4795	20.279	21.661	21.0162	21.8443	1	5.3	16.739	1.8099	3		0.212408	0.634421	D3YZ60;Q9CYZ6	D3YZ60;Q9CYZ6	Uncharacterized protein C19orf60 homolog	2810428I15Rik
26.3897	26.493	26.3617	26.7405	26.6536	26.5076	9	6.7	212.33	32.454	31		0.0497789	0.219135	D3YZ62;D3Z4J3;Q99104;F6TDE5;B8JK05;D3Z135;F6Z2S4;E9Q1F5	D3YZ62;D3Z4J3;Q99104	Unconventional myosin-Va	Myo5a
23.4442	23.2277	23.3211	23.7815	23.8079	23.7752	5	9.7	86.202	12.179	12		0.00196939	0.457167	D3YZ98;E9QLS6;Q6PF93-2;Q6PF93;E9Q824	D3YZ98;E9QLS6;Q6PF93-2;Q6PF93;E9Q824	Phosphatidylinositol 3-kinase;Phosphatidylinositol 3-kinase catalytic subunit type 3	Pik3c3
25.4019	25.2667	25.4678	25.0301	24.9598	24.4727	3	30.1	13.447	16.611	13		0.0393207	-0.557971	D3YZA1;D3Z7T7;E9PW20;Q9CY57-5;Q9CY57-4;Q9CY57-3;Q9CY57-2;Q9CY57	D3YZA1;D3Z7T7;E9PW20;Q9CY57-5;Q9CY57-4;Q9CY57-3;Q9CY57-2;Q9CY57	Chromatin target of PRMT1 protein	Chtop
21.6972	20.7567	19.4079	21.4997	21.8325	19.9102	1	17.2	16.123	5.5215	1		0.63262	0.460178	D6REH7;D3YZC4;Q8BL95	D6REH7;D3YZC4;Q8BL95	UPF0769 protein C21orf59 homolog	1110004E09Rik
20.2756	21.5971	20.9079	21.9746	20.7047	20.445	1	1.8	95.685	9.0277	2		0.859548	0.114593	D3YZC7;D3YZC8;Q8R3B7-2;Q8R3B7	D3YZC7;D3YZC8;Q8R3B7-2;Q8R3B7	Bromodomain-containing protein 8	Brd8
27.1941	27.1113	27.2387	27.3253	27.2507	27.2557	10	29.6	59.698	98.631	76		0.0972197	0.0958557	E9Q4Q2;D3YZC9;D3YZD0;Q64213-2;Q64213-3;Q64213;D3YVH4;F8WHF9;D6RDB7	E9Q4Q2;D3YZC9;D3YZD0;Q64213-2;Q64213-3;Q64213;D3YVH4	Splicing factor 1	Sf1
22.3519	21.4347	21.1531	20.435	20.8884	21.7318	1	12.6	14.118	2.8041	4		0.297319	-0.628206	H3BJF7;D3YZE7;E9Q9F9;Q6GQV7	H3BJF7;D3YZE7;E9Q9F9;Q6GQV7	Erythroid differentiation-related factor 1	Edrf1
22.577	22.8545	22.8917	22.6362	22.7479	22.8934	4	12.4	52.938	11.126	17		0.908326	-0.0152156	D3YZP9;F7B4D5;F6SXB0	D3YZP9	Coiled-coil domain-containing protein 6	Ccdc6
20.9536	21.1204	19.0213	21.6146	21.2214	20.9612	1	48.6	4.2886	2.8109	0		0.267582	0.900632	D3YZS0;Q9CQY2	D3YZS0;Q9CQY2	RNMT-activating mini protein	Fam103a1
20.6945	20.5224	20.8749	21.6393	21.6062	21.1991	1	20.7	6.2972	2.0555	2		0.0108355	0.784245	D6RCY4;D6RE49;D3Z282;D3YZS5;P97473	D6RCY4;D6RE49;D3Z282;D3YZS5;P97473	RISC-loading complex subunit TARBP2	Tarbp2
20.0809	22.4474	22.4836	21.515	21.3842	21.9755	1	7.1	18.144	4.7922	3		0.957896	-0.0457789	D3YZW7;Q8C0J2-4;Q8C0J2-2;Q8C0J2-5;Q8C0J2;Q8C0J2-3	D3YZW7;Q8C0J2-4;Q8C0J2-2;Q8C0J2-5;Q8C0J2;Q8C0J2-3	Autophagy-related protein 16-1	Atg16l1
24.8502	24.6949	24.7541	20.6621	21.2646	22.5387	2	30.2	7.5567	5.108	22		0.00411286	-3.27797	D3YZX8;P49962	D3YZX8;P49962	Signal recognition particle 9 kDa protein	Srp9
19.5231	23.8225	20.0992	21.417	21.8645	20.0737	2	11.2	21.276	3.9495	4		0.984559	-0.0298735	E9Q7G1;D3YZZ5	E9Q7G1;D3YZZ5	not assigned	Tmed7
21.1047	21.6196	24.4081	20.3581	23.1956	21.8488	1	1	102.6	1.8194	6		0.683272	-0.576612	F7AI27;D3Z030;Q6EDY6-3;Q6EDY6	F7AI27;D3Z030;Q6EDY6-3;Q6EDY6	Leucine-rich repeat-containing protein 16A	Lrrc16a
22.8792	22.9131	22.7993	22.9256	23.1246	23.1474	4	7	78.034	8.374	15		0.0609342	0.201999	D3Z041;P41216;D3YVF6;D3Z457	D3Z041;P41216	Long-chain-fatty-acid--CoA ligase 1	Acsl1
25.7875	25.706	25.8233	25.8161	25.8296	25.8969	11	13.4	123.6	52.836	52		0.153297	0.0752538	D3Z079;Q8K400;D3Z2Q2;Q8K400-2;F6WXQ4	D3Z079;Q8K400;D3Z2Q2;Q8K400-2	Syntaxin-binding protein 5	Stxbp5
19.4762	20.5384	20.2482	20.9799	22.1969	20.9772	1	9.4	18.267	3.0408	2		0.0655155	1.29706	D3Z2L3;D3Z7N1;D3Z093;Q8VCM4	D3Z2L3;D3Z7N1;D3Z093;Q8VCM4	Lipoyltransferase 1, mitochondrial	Lipt1
25.9997	25.9993	26.0019	26.061	26.2345	26.1955	5	21.5	33.591	24.997	49		0.0359525	0.16334	D3Z0F5;O88545;F6QK86	D3Z0F5;O88545;F6QK86	COP9 signalosome complex subunit 6	Cops6
21.5314	22.5794	22.6741	22.3931	22.2456	22.4088	2	5	91.745	11.306	7		0.824475	0.0875556	D3Z0K6;A0A0G2JEI9	D3Z0K6;A0A0G2JEI9	not assigned	Rsbn1l
26.2692	26.2678	26.4928	26.3075	26.0844	26.1372	5	29.1	20.375	24.431	34		0.172599	-0.166854	Q9D9P1;D3Z0L4;Q9CRB9;S4R238;F6QFL0	Q9D9P1;D3Z0L4;Q9CRB9;S4R238	MICOS complex subunit Mic19	Chchd3
20.8026	21.5843	19.8576	21.5565	21.249	23.386	6	9.6	95.493	11.724	3		0.189435	1.31567	D3Z0M9	D3Z0M9	not assigned	Ddx23
27.2319	27.4242	27.4181	27.1969	27.3316	27.3347	4	25.5	27.372	51.746	46		0.416754	-0.0703678	D3Z0S6;Q62189;D6RI83	D3Z0S6;Q62189	U1 small nuclear ribonucleoprotein A	Snrpa
21.8347	19.9708	20.9098	22.9371	21.9338	20.9379	1	8.1	18.056	1.9704	0		0.261309	1.0312	D3Z0T5;Q8BQ47	D3Z0T5;Q8BQ47	Protein canopy homolog 4	Cnpy4
26.9632	27.0246	27.0614	26.8377	26.9047	26.7718	10	27.1	55.779	90.283	93		0.0203903	-0.178333	D3Z0Y1;P57725;F8VQK5;P59808	D3Z0Y1;P57725	SAM domain-containing protein SAMSN-1	Samsn1
21.7034	20.7057	21.3132	22.2897	21.5594	21.5487	1	12	15.913	2.0974	6		0.215603	0.558466	F6SXD2;D3Z0Y8;Q9CQX0	F6SXD2;D3Z0Y8;Q9CQX0	Ubiquitin thioesterase OTUB2	Otub2
19.5561	20.4841	20.4879	21.4123	20.9538	20.7757	1	18.3	8.3538	3.0407	10		0.0745402	0.871251	D3Z0Z6;D3Z136;Q8BHI7	D3Z0Z6;D3Z136;Q8BHI7	Elongation of very long chain fatty acids protein;Elongation of very long chain fatty acids protein 5	Elovl5
21.6224	21.8517	20.6808	21.5982	21.0807	21.609	1	12.7	15.636	6.7675	6		0.916742	0.0443427	D3Z100;F6ZXW2;E9PYD1	D3Z100;F6ZXW2;E9PYD1	not assigned	Fam98c
23.0158	21.6539	18.975	23.1455	21.2864	21.0729	2	5.2	52.93	4.7785	3		0.671495	0.620036	D3Z118;P97411;P97411-2	D3Z118;P97411;P97411-2	Islet cell autoantigen 1	Ica1
25.3579	25.3488	25.2627	25.5112	25.5493	25.5871	7	52	19.417	63.797	50		0.00378364	0.226082	D3Z125;E9PUA7;D3Z7X7;F8WHQ1;Q62393-2;Q62393-3;Q62393;D3Z637;D3Z2U2	D3Z125;E9PUA7;D3Z7X7;F8WHQ1;Q62393-2;Q62393-3;Q62393;D3Z637	Tumor protein D52	Tpd52
21.8501	23.6357	20.1946	21.3898	21.0451	20.4305	2	12	23.281	8.1872	2		0.41483	-0.938337	F6S2T7;D3Z131;D3Z132;Q5U4D9	F6S2T7;D3Z131;D3Z132;Q5U4D9	THO complex subunit 6 homolog	Thoc6
24.3117	24.4586	24.4865	24.1182	24.1031	24.2107	4	28.6	20.738	11.898	12		0.012567	-0.274904	D3Z191;Q80X71;D3Z6E0;D3Z0M2	D3Z191;Q80X71;D3Z6E0;D3Z0M2	Transmembrane protein 106B	Tmem106b
21.6605	22.2906	21.7457	21.9439	22.1146	21.8123	2	7.8	42.583	3.6592	5		0.801477	0.0580057	D3Z1C5;P70662-2;P70662-3;P70662	D3Z1C5;P70662-2;P70662-3;P70662	LIM domain-binding protein 1	Ldb1
22.7947	22.8189	22.522	22.4767	22.5608	22.701	2	8.4	20.275	7.3154	16		0.315652	-0.132384	D3Z1H8;D3Z1H9;Q9JL62	D3Z1H8;D3Z1H9;Q9JL62	Glycolipid transfer protein	Gltp
26.9513	27.0049	26.949	27.1672	26.3045	25.9316	1	3.7	20.785	7.5494	12		0.24356	-0.500622	D3Z1T4;D3Z1M1;P62880;D3YZX3;E9QKR0;P29387;A0A0A6YVN9;V9GWY1;Q61011	D3Z1T4;D3Z1M1;P62880;D3YZX3;E9QKR0;P29387	Guanine nucleotide-binding protein G(I)/G(S)/G(T) subunit beta-2;Guanine nucleotide-binding protein subunit beta-4	Gnb2;Gnb4
25.7351	25.9394	26.0244	25.7455	25.1166	25.3956	2	12.3	16.853	4.3094	11		0.0753186	-0.480413	F6YH22;F6QL70;D3Z1N9;P47915;W4VSN7	F6YH22;F6QL70;D3Z1N9;P47915;W4VSN7	60S ribosomal protein L29	Gm5218;Gm17669;Gm10709;Rpl29;Gm3550
21.6118	22.1673	21.7454	22.4785	22.4102	22.8837	2	27.6	13.184	9.9544	10		0.0284116	0.749282	D3Z1T8;D3Z767;Q9D6K7;Q9D6K7-2	D3Z1T8;D3Z767;Q9D6K7;Q9D6K7-2	Tetratricopeptide repeat protein 33	Ttc33
24.1391	24.2004	24.3352	24.35	24.1391	24.2048	6	13	76.826	16.058	15		0.943421	0.00642395	D3Z2E3;E9Q632;O54916;F6R6F1;O54916-3;O54916-4;D6RIN6;O54916-2;F6YT69;F7AB82;B1AV20;A2AFI8;B9EI38;Q80XA6	D3Z2E3;E9Q632;O54916;F6R6F1;O54916-3;O54916-4	RalBP1-associated Eps domain-containing protein 1	Reps1
29.9338	29.9978	29.946	29.7482	29.7914	29.748	1	4.4	28.991	96.036	193		0.00127587	-0.196681	D3Z2H9;D3YVR0;A2AIM5;S4R2U0;CON__Q3SX28;A2AIM4;P58774-2;P58774	D3Z2H9	not assigned	Tpm3-rs7
24.3293	24.2513	24.2663	24.198	20.8584	21.8971	3	16	29.591	6.6653	10		0.117413	-1.96446	D3Z2J6;Q9D710	D3Z2J6;Q9D710	Thioredoxin-related transmembrane protein 2	Tmx2
22.5842	21.3443	21.5374	23.0184	20.2916	20.4021	2	23	14.279	4.1651	6		0.579534	-0.584569	D3Z2K2;Q9CR88	D3Z2K2;Q9CR88	28S ribosomal protein S14, mitochondrial	Mrps14
21.7058	21.7696	20.169	21.5962	21.7749	22.185	1	5.7	19.389	2.0697	1		0.312221	0.637228	D3Z2U5;E9PW85;Q8K3G5	D3Z2U5;E9PW85;Q8K3G5	Inactive serine/threonine-protein kinase VRK3	Vrk3
23.0355	23.2218	22.771	23.4122	23.1937	22.4929	5	6	148	16.677	12		0.942571	0.0235055	D3Z3M7;D3Z2Z1;F8WIA1;Q922J3-2;Q922J3;F6RCU2;Q8C0S5;F7CB97;F6RAY2	D3Z3M7;D3Z2Z1;F8WIA1;Q922J3-2;Q922J3;F6RCU2;Q8C0S5	CAP-Gly domain-containing linker protein 1	Clip1
24.2026	24.2594	24.2451	24.2646	24.2353	24.1764	4	23.1	21.919	13.437	19		0.757252	-0.0102774	D3Z3A0;Q9DCL8	D3Z3A0;Q9DCL8	Protein phosphatase inhibitor 2	Ppp1r2
21.1988	21.5544	21.8331	21.5291	20.4902	20.1088	1	15.5	11.896	2.6923	3		0.151078	-0.81937	D3Z3B2;E9Q9C5;P63082	D3Z3B2;E9Q9C5;P63082	V-type proton ATPase 16 kDa proteolipid subunit	Atp6v0c
24.0432	24.1902	24.3818	24.3456	24.4733	24.2838	2	21.4	11.948	6.4185	11		0.223063	0.162511	D3Z3D2;Q9CQ49	D3Z3D2;Q9CQ49	Nuclear cap-binding protein subunit 2	Ncbp2
23.3399	23.2565	23.1155	23.1727	23.1735	23.2177	2	5	63.079	27.153	7		0.503004	-0.0493514	D3Z3F8;Q8R1X6-2;Q8R1X6	D3Z3F8;Q8R1X6-2;Q8R1X6	Spartin	Spg20
23.3469	23.1811	23.1881	22.4332	22.7797	22.5844	3	7.2	57.792	11.345	11		0.00495512	-0.639629	D3Z3L3;D3YVI1;A0A0R4J1B5;D3YYU4;E9PV98;Q99PQ1	D3Z3L3	not assigned	Trim12c
19.5671	20.4873	20.206	22.707	20.8401	20.998	1	9.7	14.796	2.7188	1		0.0953368	1.42823	D3Z3N1;F8WIA0;Q8BHA0	D3Z3N1;F8WIA0;Q8BHA0	INO80 complex subunit C	Ino80c
21.1003	21.1234	21.6195	21.5843	21.3482	20.5048	1	9.6	19.64	2.3697	0		0.732302	-0.135306	D3Z3N8;Q61457	D3Z3N8;Q61457	G1/S-specific cyclin-E1	Ccne1
24.5797	24.6431	24.7803	24.7924	24.3169	24.411	5	20.3	37.965	14.699	11		0.363177	-0.160941	D3Z3S1;Q9WUQ2;F6XLZ3;A0A0J9YU39	D3Z3S1;Q9WUQ2	Prolactin regulatory element-binding protein	Preb
21.1721	22.8835	20.1787	21.3224	21.6534	20.871	4	4.4	107.69	2.8273	0		0.88274	-0.129153	D3Z4I0;D3Z3Y1;D3YTQ6	D3Z4I0;D3Z3Y1;D3YTQ6	not assigned	Pigg
25.0088	24.999	25.0491	25.1627	25.3758	25.2775	4	19	37.162	28.044	25		0.0162908	0.253035	D3Z3Y4;Q921W2;P70318;A0A0U1RPD3;A0A0U1RPE1;D6RGU1;A0A0U1RPB0;Q8CII5;G5E8L2;Q80ZW7;A0A0N4SUX1	D3Z3Y4;Q921W2;P70318;A0A0U1RPD3	Nucleolysin TIAR	Tial1
21.1174	21.8895	23.366	21.8233	20.8241	20.7426	1	5.9	20.484	2.3114	3		0.253208	-0.99428	D3Z417;P56581-2;P56581	D3Z417;P56581-2;P56581	G/T mismatch-specific thymine DNA glycosylase	Tdg
21.3808	22.6389	23.2911	20.9594	21.6177	22.7229	1	3.9	33.994	2.0946	6		0.428134	-0.670279	D3Z456;Q99N95	D3Z456;Q99N95	39S ribosomal protein L3, mitochondrial	Mrpl3
20.8619	20.4034	20.068	21.251	21.4765	21.1309	4	20.7	28.657	5.1372	7		0.0286179	0.841703	D3Z479;Q91WE1;D3YVT2	D3Z479;Q91WE1	Sorting nexin-15	Snx15
25.0129	25.7446	25.7728	25.2245	26.0985	22.9081	3	14.2	32.745	5.2265	6		0.479481	-0.766417	D3Z494;G5E895;S4R2G9	D3Z494;G5E895	not assigned	Akr1b10
24.5352	24.6078	24.2521	24.5606	24.6067	24.5381	4	11.9	39.366	7.9751	17		0.401947	0.103389	D3Z4B2;Q9CWZ7	D3Z4B2;Q9CWZ7	Gamma-soluble NSF attachment protein	Napg
21.5582	21.0353	21.4771	22.0627	21.1311	21.7261	2	29.9	11.607	5.281	4		0.42246	0.283106	D3Z4D6;D3Z4C9;Q9CQY6	D3Z4D6;D3Z4C9;Q9CQY6	Ubiquinol-cytochrome-c reductase complex assembly factor 2	Uqcc2
20.5288	21.4835	21.0564	20.66	22.4925	20.8575	1	2	88.483	3.5183	1		0.65114	0.31375	D3Z4E6;Q3ZK22	D3Z4E6;Q3ZK22	Vezatin	Vezt
20.3734	20.2758	23.4456	21.1316	21.7318	20.9671	1	3.1	42.682	7.4751	5		0.938128	-0.0880941	D3Z4H6;P52912;A0A0N4SW78;D3YY02	D3Z4H6;P52912;A0A0N4SW78;D3YY02	Nucleolysin TIA-1	Tia1
20.7106	20.6964	20.7834	22.16	21.5176	21.5275	1	1.7	79.933	3.9809	3		0.00936572	1.0049	D3Z4L9;Q61333	D3Z4L9;Q61333	Tumor necrosis factor alpha-induced protein 2	Tnfaip2
23.4454	23.3316	23.4522	22.2316	20.2313	21.4503	2	12.1	16.037	2.9773	5		0.0225723	-2.10534	D3Z4S3	D3Z4S3	Putative peptidyl-tRNA hydrolase PTRHD1	Ptrhd1
23.4546	23.474	23.5693	23.004	23.0251	22.986	5	21.4	48.028	17.409	28		0.00018556	-0.49426	D3Z4U9;P70434;Q3TW14;F6TQ89;A0A1B0GRH7	D3Z4U9;P70434;Q3TW14;F6TQ89	Interferon regulatory factor 7	Irf7
24.0302	23.9922	24.1058	24.3221	24.1972	24.0705	4	13.3	56.059	26.306	31		0.126615	0.153856	D3Z4V1;Q922V4;F8WI31	D3Z4V1;Q922V4;F8WI31	Pleiotropic regulator 1	Plrg1
20.6152	21.3117	20.9101	21.6752	21.4934	21.7636	1	22.2	6.0497	3.2444	1		0.0323096	0.698367	D3Z550;D3Z4V3;Q80VP1;Q80VP1-2;Q91W69	D3Z550;D3Z4V3;Q80VP1;Q80VP1-2;Q91W69	Epsin-1;Epsin-3	Epn1;Epn3
21.1151	21.8894	22.6662	21.8682	21.5712	21.8795	3	9.9	36.51	2.6592	3		0.810953	-0.117269	D3Z512;P56542;D3Z5U3	D3Z512;P56542;D3Z5U3	Deoxyribonuclease-2-alpha	Dnase2a;Dnase2
20.3949	19.8963	19.2557	21.7888	21.084	21.6856	1	37.1	4.0817	2.2065	1		0.0135209	1.67049	D3Z553;Q6DG52	D3Z553;Q6DG52	Protein Churchill	Churc1
21.5107	20.7119	22.9723	20.8466	21.7597	21.8194	1	10.9	14.038	3.7835	5		0.744049	-0.256433	D3Z568;Q9CQH3	D3Z568;Q9CQH3	NADH dehydrogenase [ubiquinone] 1 beta subcomplex subunit 5, mitochondrial	Ndufb5
20.3822	19.7004	22.8455	22.8239	21.3943	21.1084	1	10.4	15.503	1.833	2		0.504928	0.799513	Q3UPZ5;D3Z5G0;Q3V3Q4	Q3UPZ5;D3Z5G0;Q3V3Q4	Pyrin domain-containing protein 3	Pydc4;Pydc3
19.6044	19.6798	23.2038	21.5169	21.8668	21.5401	1	20.2	11.005	55.713	11		0.533442	0.811905	D6RFV4;D3Z5H3;Q9D8V7	D6RFV4;D3Z5H3;Q9D8V7	Signal peptidase complex catalytic subunit SEC11C	Sec11c
26.6554	26.6047	26.6641	26.5146	26.4515	26.4619	13	18.3	112.53	61.245	63		0.00355298	-0.165413	D3Z5I1;Q3UPF5-2;Q3UPF5;G3X9X5	D3Z5I1;Q3UPF5-2;Q3UPF5;G3X9X5	Zinc finger CCCH-type antiviral protein 1	Zc3hav1
23.5369	23.8661	23.8651	23.1977	23.4956	23.9905	8	12.1	132.82	35.41	13		0.488834	-0.194806	D3Z5I9;Q9CXK9;D3YV48;F6RNF9;Q9CXK9-2	D3Z5I9;Q9CXK9	RNA-binding protein 33	Rbm33
22.2781	22.3484	22.4125	22.5305	22.2519	22.3753	2	4.1	79.51	4.331	5		0.680933	0.0395889	E9Q6A3;E9PYX6;E9QNA7;D3Z5J3;Q62417-5;Q62417-6;Q62417-4;Q62417-3;Q62417-2;Q62417;Q62417-7	E9Q6A3;E9PYX6;E9QNA7;D3Z5J3;Q62417-5;Q62417-6;Q62417-4;Q62417-3;Q62417-2;Q62417;Q62417-7	Sorbin and SH3 domain-containing protein 1	Sorbs1
21.7971	20.7291	21.8741	21.2482	21.8785	21.8923	2	6.2	45.854	4.6277	8		0.65377	0.206228	D3Z5N6;Q61103;F8WIP7	D3Z5N6;Q61103;F8WIP7	Zinc finger protein ubi-d4	Dpf2
23.6037	23.7457	23.4247	23.6825	23.7761	23.9522	4	26.9	25.81	21.83	14		0.156831	0.212244	D3Z5T2;Q9D0L7;Q9D0L7-2	D3Z5T2;Q9D0L7;Q9D0L7-2	Armadillo repeat-containing protein 10	Armc10
21.5494	20.6619	21.5007	21.825	21.3623	20.5948	4	11.6	69.836	9.6572	9		0.961954	0.0233523	D3Z600;O09012-2;O09012	D3Z600;O09012-2;O09012	Peroxisomal targeting signal 1 receptor	Pex5
23.9989	23.6898	23.7921	23.772	23.7363	23.6501	5	4.8	128.21	8.9896	19		0.33389	-0.10743	E9QNL8;E9Q5M7;D3Z627;P24063;D3YW95	E9QNL8;E9Q5M7;D3Z627;P24063;D3YW95	Integrin alpha-L	Itgal
26.0625	25.8711	26.1261	26.0025	25.9201	26.0146	4	27.8	16.137	51.731	19		0.645224	-0.0408516	D3Z645;Q9QZ88;Q9QZ88-2;D3YYD5;D3YW98	D3Z645;Q9QZ88;Q9QZ88-2;D3YYD5	Vacuolar protein sorting-associated protein 29	Vps29
24.5564	24.4452	24.4589	24.4412	24.4835	24.435	10	10.6	176.33	33.492	39		0.428559	-0.0336011	D3Z656;Q8CHC4;E9Q7S0;F7BQW7;F6XIX0;F7CD11;D3Z1M7	D3Z656;Q8CHC4;E9Q7S0;F7BQW7	Synaptojanin-1	Synj1
20.7548	20.9043	21.1199	20.769	22.1374	20.9916	1	4.3	40.881	2.1778	0		0.441411	0.373018	D3Z6C9;Q8BJ48	D3Z6C9;Q8BJ48	N-acetylglucosamine-1-phosphodiester alpha-N-acetylglucosaminidase	Nagpa
22.2106	20.3539	21.498	20.954	20.1629	21.4233	1	7.1	21.568	3.4883	3		0.481126	-0.507444	D3Z6F9;Q9D404	D3Z6F9;Q9D404	3-oxoacyl-[acyl-carrier-protein] synthase, mitochondrial	Oxsm
25.467	25.4687	25.4452	25.4796	25.4441	25.55	6	17.4	37.007	15.2	32		0.388741	0.0309347	D3Z6I4;Q921W4;D3YU21;D3YZD6;Q921W4-2;F7BGV1	D3Z6I4;Q921W4;D3YU21;D3YZD6;Q921W4-2	Quinone oxidoreductase-like protein 1	Cryzl1
19.9352	21.9001	20.8265	22.0282	21.8841	21.7972	3	29.3	19.286	5.511	5		0.150381	1.01588	D3Z6J0;Q6SKR2;Q6PRU9;E9PXT7	D3Z6J0;Q6SKR2;Q6PRU9;E9PXT7	not assigned	N6amt1
24.2429	24.114	24.1416	24.1851	24.4313	24.3619	2	6.9	42.291	23.774	13		0.126668	0.159906	D3Z6W2;Q06180-2;Q06180	D3Z6W2;Q06180-2;Q06180	Tyrosine-protein phosphatase non-receptor type;Tyrosine-protein phosphatase non-receptor type 2	Ptpn2
20.4425	20.4803	19.3876	22.0613	20.3806	21.1844	1	5.8	32.72	3.1992	1		0.140806	1.10531	D3Z6X3;D3Z6X4;E9QA46;Q9QXY9	D3Z6X3;D3Z6X4;E9QA46;Q9QXY9	Peroxisomal biogenesis factor 3	Pex3
22.5279	22.422	22.5622	22.3846	22.4585	22.4658	2	8.1	38.551	7.8165	7		0.243134	-0.067742	E9PX66;D3Z6Y8;Q9CZV5	E9PX66;D3Z6Y8;Q9CZV5	STAGA complex 65 subunit gamma	Supt7l
22.2636	22.4208	22.765	22.1121	22.427	22.2442	3	21	22.553	8.7287	9		0.270788	-0.222062	D3Z719;Q9DB90-2;Q9DB90	D3Z719;Q9DB90-2;Q9DB90	Protein SMG9	Smg9
22.7919	21.2481	20.5349	22.2933	20.3569	21.8428	3	5.7	80.996	6.9188	8		0.976901	-0.0273101	D3Z774;Q6AXH7;Q61188-2;Q61188;F6T3Z0;F7AQX0;E9PWK3	D3Z774;Q6AXH7;Q61188-2;Q61188	Histone-lysine N-methyltransferase EZH2	Ezh2
26.0697	25.7874	25.9885	25.8423	25.929	26.0227	7	18.6	62.352	42.594	45		0.870495	-0.0171623	D3Z780;Q61749;Q61749-2;A0A0J9YUY0;A0A0J9YTQ7;F7CPG6	D3Z780;Q61749;Q61749-2	Translation initiation factor eIF-2B subunit delta	Eif2b4
20.652	20.0667	28.0483	20.8652	21.6021	21.5162	1	25.5	5.2631	11.015	22		0.569872	-1.59451	G3UZX6;H7BWX9;D3Z794;G3UZ60;G3UWI9;G3UWX9;G3UZA7;P61957;Q9Z172-2;Q9Z172	G3UZX6;H7BWX9;D3Z794;G3UZ60;G3UWI9;G3UWX9;G3UZA7;P61957;Q9Z172-2;Q9Z172	Small ubiquitin-related modifier;Small ubiquitin-related modifier 2;Small ubiquitin-related modifier 3	Sumo3;Sumo2
23.5637	23.5876	23.6829	23.7622	23.5866	23.9169	3	15.7	41.752	22.706	13		0.231851	0.143814	D3Z799;P45700	D3Z799;P45700	alpha-1,2-Mannosidase;Mannosyl-oligosaccharide 1,2-alpha-mannosidase IA	Man1a;Man1a1
23.8843	23.9405	23.8918	24.1074	24.2953	24.2398	6	6.7	102.13	6.8686	8		0.00616652	0.308655	D3Z7B5;Q8BWY9	D3Z7B5;Q8BWY9	Protein CIP2A	C330027C09Rik;Kiaa1524
24.6764	24.6665	24.6713	24.7418	24.7236	24.7703	4	33.3	19.378	15.569	18		0.00599013	0.0738099	D3Z7C0;Q9Z2Q5	D3Z7C0;Q9Z2Q5	39S ribosomal protein L40, mitochondrial	Mrpl40
21.1376	20.5577	20.2515	21.5087	21.9599	21.2924	1	1.3	169.52	9.1181	6		0.0450578	0.938056	F8WI56;D3Z7D3;Q8BWT5	F8WI56;D3Z7D3;Q8BWT5	Disco-interacting protein 2 homolog A	Dip2a
24.9603	24.9179	24.8713	24.8914	24.9278	24.7415	5	18.3	51.245	15.599	19		0.371543	-0.0628738	D3Z7E5;Q2NL51	D3Z7E5;Q2NL51	Glycogen synthase kinase-3 alpha	Gsk3a
19.7358	20.757	22.6166	20.7537	22.2341	21.2705	1	4.6	27.215	3.9164	3		0.706997	0.382945	D3Z7F7;Q8BFS6-3;Q8BFS6-4;Q8BFS6-2;Q8BFS6	D3Z7F7;Q8BFS6-3;Q8BFS6-4;Q8BFS6-2;Q8BFS6	Serine/threonine-protein phosphatase CPPED1	Cpped1
25.3397	25.2501	25.4485	24.994	25.1129	25.0752	5	33.1	21.508	14.19	16		0.0132117	-0.285384	D3Z7M5;Q9CPT5	D3Z7M5;Q9CPT5	Nucleolar protein 16	Nop16
28.0565	28.0576	28.0052	28.2016	28.024	28.0732	6	22.7	26.86	26.278	79		0.343318	0.059803	D3Z7M9;O35381;D3YYE1;F6UFG6;Q64G17	D3Z7M9;O35381;D3YYE1;F6UFG6;Q64G17	Acidic leucine-rich nuclear phosphoprotein 32 family member A;Putative acidic leucine-rich nuclear phosphoprotein 32 family member C	Anp32a;Anp32c
21.7309	21.9689	21.7021	22.1686	22.2085	21.7909	1	2.5	48.623	6.2271	2		0.180582	0.25537	D3Z7N4;Q8C145	D3Z7N4;Q8C145	Zinc transporter ZIP6	Slc39a6
26.9	27.001	26.9463	27.1068	27.1129	27.0981	11	28.2	65.994	123.86	92		0.00602079	0.15683	D3Z7P3-2;D3Z7P3;D3Z7P4;F6U529;F6RDM4	D3Z7P3-2;D3Z7P3;D3Z7P4	Glutaminase kidney isoform, mitochondrial	Gls
22.2136	22.3726	22.2971	22.091	21.4401	21.9058	1	2	79.446	4.2028	4		0.0725433	-0.482122	F8WIH0;D3Z7V3;H7BX64;Q3URD3-2;Q3URD3;F6WY34;F6YCM8;Q3URD3-5	F8WIH0;D3Z7V3;H7BX64;Q3URD3-2;Q3URD3;F6WY34;F6YCM8;Q3URD3-5	Sarcolemmal membrane-associated protein	Slmap
22.8808	23.2044	23.0439	23.0059	23.2246	23.3543	3	5.5	75.261	3.1983	7		0.332931	0.151934	D6RD07;Q7TSQ8;D3Z443	D6RD07;Q7TSQ8	Pyruvate dehydrogenase phosphatase regulatory subunit, mitochondrial	Pdpr
20.8707	22.2174	21.8904	22.2432	21.312	20.6397	1	31.8	4.5731	8.4944	6		0.693782	-0.261208	D6RDC1;D6RIR0;D6RFP3;Q8K1A5	D6RDC1;D6RIR0;D6RFP3;Q8K1A5	Transmembrane protein 41B	Tmem41b
21.3864	21.0853	23.1577	22.166	21.8399	21.6025	1	24.2	7.4085	19.635	10		0.992149	-0.00698026	D6RE20;Q8CET7;Q80TA1	D6RE20;Q8CET7;Q80TA1	Ethanolaminephosphotransferase 1	Ept1
21.4942	20.9602	20.5786	21.7657	20.7828	21.8194	1	42.5	4.31	5.8379	2		0.358194	0.445006	D6RE34;Q3U466	D6RE34;Q3U466	not assigned	Cln6
23.9555	20.9637	23.7075	23.3624	23.5667	23.5107	4	10.1	54.769	6.2079	9		0.563351	0.604405	D6REF7;Q8R0X7	D6REF7;Q8R0X7	Sphingosine-1-phosphate lyase 1	Sgpl1
21.1199	18.6421	20.9609	20.807	21.8978	21.2627	2	2.5	97.893	2.6847	3		0.277397	1.08156	D6RET6;Q9DBM1	D6RET6;Q9DBM1	G patch domain-containing protein 1	Gpatch1
20.22	22.1986	22.0887	22.1889	20.9049	21.2553	1	6.5	25.63	3.2436	4		0.947142	-0.0527465	D6REU0;Q9CV28-2;Q9CV28	D6REU0;Q9CV28-2;Q9CV28	Protein FAM188A	Fam188a
21.9445	21.9201	21.7801	22.0042	22.0662	22.0396	2	9	37.946	2.9039	7		0.0460263	0.155095	D6RFN6;P29594	D6RFN6;P29594	Caspase;Caspase-2;Caspase-2 subunit p18;Caspase-2 subunit p13;Caspase-2 subunit p12	Casp2
20.1844	21.8115	20.9621	20.9006	22.5075	20.2213	1	30.4	6.1039	2.2714	1		0.799532	0.223815	F7BHM8;D6RFU2;Q99LR1-2;Q99LR1	F7BHM8;D6RFU2;Q99LR1-2;Q99LR1	Monoacylglycerol lipase ABHD12	Abhd12
22.0239	20.5714	20.907	21.3462	21.6874	22.4422	1	3.8	46.568	3.5245	6		0.294356	0.657812	D6RG56;Q80T69	D6RG56;Q80T69	Round spermatid basic protein 1	Rsbn1
20.6886	22.3223	19.9321	21.4637	21.1504	20.4511	1	30	5.6612	4.7857	3		0.960157	0.0407263	F6WM75;D6RG69;Q9D162-3;Q9D162;Q9D162-2	F6WM75;D6RG69;Q9D162-3;Q9D162;Q9D162-2	Coiled-coil domain-containing protein 167	Ccdc167
20.5454	21.253	20.6371	21.3252	20.9881	21.2761	1	28.2	4.3019	2.7824	6		0.19268	0.384617	D6RGB8;Q99LM9	D6RGB8;Q99LM9	Transcriptional adapter 1	Tada1
21.7078	21.15	17.9463	21.2498	21.5159	21.321	1	22.2	4.1147	1.8721	4		0.404334	1.0942	D6RH99;D6RJK9;Q9D1X9	D6RH99;D6RJK9;Q9D1X9	Transmembrane protein 50B	Tmem50b
24.3993	24.3294	24.3823	24.2324	24.2152	24.26	2	7.9	48.509	6.8427	12		0.00556284	-0.134492	D6RHA2;P82343-2;P82343	D6RHA2;P82343-2;P82343	N-acylglucosamine 2-epimerase	Renbp
21.7492	21.4878	23.2446	20.9414	21.9977	20.4939	1	13.2	16.254	4.9376	2		0.223353	-1.01623	D6RI20;Q9CR20	D6RI20;Q9CR20	Immediate early response 3-interacting protein 1	Hdhd2;Ier3ip1
21.6137	22.1358	19.8499	22.132	22.1894	22.092	2	7.7	43.082	3.684	7		0.246825	0.938005	D6RI42;E9Q0D3;E9Q8M5;E9PWW6;D3YZY2	D6RI42;E9Q0D3;E9Q8M5;E9PWW6;D3YZY2	not assigned	Zc3h7a
20.8233	20.2556	23.5001	21.6246	20.5258	21.0909	2	27.5	16.625	8.0888	2		0.69278	-0.445908	D6RIK7;P51943	D6RIK7;P51943	Cyclin-A2	Ccna2
22.6836	22.7474	22.6884	23.7504	23.5496	23.4589	2	17	19.411	5.5045	13		0.000575974	0.879841	D6RJ50;Q5XJY4;D6RCZ6	D6RJ50;Q5XJY4;D6RCZ6	Presenilins-associated rhomboid-like protein, mitochondrial;P-beta	Parl
21.703	20.3416	21.6043	20.9731	22.2489	21.4114	1	12.2	10.107	2.5857	2		0.599513	0.328169	D6RJL6;E9PV28;Q571G4	D6RJL6;E9PV28;Q571G4	Protein lin-54 homolog	Lin54
23.9377	24.1396	23.9001	23.9971	24.1886	23.9776	4	20.8	17	31.806	50		0.570097	0.0619729	E0CX20;Q6PGH1	E0CX20;Q6PGH1	Protein BUD31 homolog	Bud31
21.7759	20.6558	21.3811	20.7063	21.0176	20.915	1	4.5	27.981	1.8142	2		0.314627	-0.391261	E0CX52;Q9WVF9-4;Q9WVF9-3;Q9WVF9;Q9WVF9-2	E0CX52;Q9WVF9-4;Q9WVF9-3;Q9WVF9;Q9WVF9-2	C-type lectin domain family 2 member I	Clec2i
21.2069	21.7469	21.5233	21.5236	22.201	21.4183	3	4.1	109.23	2.1668	3		0.48819	0.221921	F6SUV7;E9Q6Q8;E0CX53;Q8BYJ6;H7BX82;Q8BYJ6-4;Q8BYJ6-2;Q8BYJ6-3;Q8BYJ6-5	F6SUV7;E9Q6Q8;E0CX53;Q8BYJ6;H7BX82;Q8BYJ6-4;Q8BYJ6-2;Q8BYJ6-3	TBC1 domain family member 4	Tbc1d4
21.5242	21.0913	23.2464	21.3541	22.0614	20.74	1	5.6	20.26	1.7734	2		0.49631	-0.568789	E0CX62	E0CX62	not assigned	Psma3
22.0229	20.6494	20.9088	21.1066	21.0507	20.841	1	1.9	106.73	3.8181	6		0.674082	-0.194307	E0CXB9;Q61301-2;Q61301-3;Q61301;Q8BS72	E0CXB9;Q61301-2;Q61301-3;Q61301;Q8BS72	Catenin alpha-2	Ctnna2
29.6654	29.5877	29.2633	29.8487	29.9147	29.9348	3	5.2	106.47	6.226	8		0.0351901	0.393922	E0CXE7;Q5SUQ9-2;Q5SUQ9-3;Q5SUQ9	E0CXE7;Q5SUQ9-2;Q5SUQ9-3;Q5SUQ9	CST complex subunit CTC1	Ctc1
20.5601	20.029	20.6141	21.3608	21.4731	21.0626	1	12.2	17.367	4.19	5		0.0158561	0.897783	E0CXF0;Q5BU09-2;Q5BU09	E0CXF0;Q5BU09-2;Q5BU09	E2F-associated phosphoprotein	Eapp
20.4325	20.6451	21.663	20.3581	20.7643	21.1327	1	22	13.996	8.9453	15		0.732047	-0.161845	F6TWM7;F8WJA1;E0CXN1;P97808	F6TWM7;F8WJA1;E0CXN1;P97808	FXYD domain-containing ion transport regulator 5	Fxyd5
20.6983	21.3539	21.5706	21.9825	22.2915	21.2673	1	13.5	10.96	4.7242	1		0.185935	0.639523	E0CZ61;E0CZ38;E0CXP6;E0CYZ5	E0CZ61;E0CZ38;E0CXP6;E0CYZ5	not assigned	Umad1
22.2271	20.5549	20.4004	21.7502	21.4562	20.8195	1	12.7	8.6863	2.1963	4		0.685925	0.281144	E0CXQ0;E0CZ77;Q7TN05	E0CXQ0;E0CZ77;Q7TN05	AP-1 complex subunit sigma-3	Ap1s3
21.2272	22.1558	20.6752	21.2937	21.9758	22.4121	1	7.9	18.362	1.807	0		0.373698	0.541122	E0CXV5;E0CY64;O70422	E0CXV5;E0CY64;O70422	General transcription factor IIH subunit 4	Gtf2h4
21.7089	21.9662	22.0331	21.85	22.4989	22.2813	2	4.6	64.421	1.71	4		0.225734	0.307277	E0CXW2;E9PUK2;Q80V03-2;Q80V03	E0CXW2;E9PUK2;Q80V03-2;Q80V03	Uncharacterized aarF domain-containing protein kinase 5	Adck5
21.4195	20.7719	22.9948	22.4771	20.3793	20.8647	2	3.4	59.203	2.3308	3		0.621914	-0.488349	E0CY81;Q62511-2;Q62511	E0CY81;Q62511-2;Q62511	E3 ubiquitin-protein ligase ZFP91	Zfp91
20.2739	21.4173	22.7401	22.3096	20.867	21.8136	1	10.1	12.455	3.1942	1		0.833186	0.186261	E0CYA9;Q9CQ36	E0CYA9;Q9CQ36	DNA polymerase epsilon subunit 4	Pole4
23.8057	23.7767	23.2982	23.7567	23.6197	23.497	5	30.9	24.791	19.746	16		0.990269	-0.00234604	F7CTF8;E0CYI3;E0CYB9;Q6PCP5-4;Q6PCP5-3;Q6PCP5;Q6PCP5-2;F7B1A4;F6VAL0;F7BC60	F7CTF8;E0CYI3;E0CYB9;Q6PCP5-4;Q6PCP5-3;Q6PCP5;Q6PCP5-2;F7B1A4;F6VAL0	Mitochondrial fission factor	Mff
21.2969	20.8636	21.1103	21.5876	21.8518	21.2701	1	16.1	12.545	2.4184	5		0.0842841	0.479541	E0CYG4;Q9D9B4	E0CYG4;Q9D9B4	Leucine-rich repeat-containing protein C10orf11 homolog	1700112E06Rik
21.3426	22.2354	20.2775	22.3851	21.5659	21.0726	1	3.8	44.203	4.6698	3		0.599213	0.389376	E0CYH0;Q9ER69	E0CYH0;Q9ER69	Pre-mRNA-splicing regulator WTAP	Wtap
21.667	21.0336	20.0024	21.8941	21.5268	21.1798	2	2.2	129.84	4.2936	3		0.29633	0.632571	E0CYH7;Q6P6L0;E0CYM1;Q6P6L0-2;Q6P6L0-3	E0CYH7;Q6P6L0;E0CYM1;Q6P6L0-2;Q6P6L0-3	Filamin A-interacting protein 1-like	Filip1l
26.1449	26.0784	26.297	26.5737	26.2864	26.4553	7	38.4	29.167	66.231	46		0.0659487	0.265031	F7D432;E9PWE0;E0CYV0;P23506;P23506-2;F6V9F1;F6TXE3	F7D432;E9PWE0;E0CYV0;P23506;P23506-2	Protein-L-isoaspartate O-methyltransferase;Protein-L-isoaspartate(D-aspartate) O-methyltransferase	Pcmt1
21.1651	22.1959	20.4396	21.9821	20.7859	22.6968	4	2.3	180.82	5.4025	5		0.503375	0.554729	G3XA21;E0CZ22;D3Z624;E9PYI5	G3XA21;E0CZ22;D3Z624	not assigned	Mroh1
26.8664	26.8838	26.9655	26.3335	26.2282	26.2829	3	19.3	13.322	3.9843	12		0.000132656	-0.623735	E0CZ27;F8WI35;P84244;P84228;P68433;P02301;E0CYN1;E0CYR7	E0CZ27;F8WI35;P84244;P84228;P68433;P02301	Histone H3;Histone H3.3;Histone H3.2;Histone H3.1;Histone H3.3C	H3f3a;Hist1h3b;Hist1h3a;H3f3c
25.4767	25.5424	25.6936	25.5159	25.6495	25.6027	5	12.2	59.074	19.723	22		0.818032	0.0184739	E0CZ78;P48453-2;P48453;E9Q6P2;G3X8U7;P48455	E0CZ78;P48453-2;P48453;E9Q6P2;G3X8U7	Serine/threonine-protein phosphatase;Serine/threonine-protein phosphatase 2B catalytic subunit beta isoform	Ppp3cb
26.0102	25.8702	26.0645	25.8781	25.7008	25.8211	10	28.4	57.619	61.767	45		0.0803542	-0.181629	E0CZE0;Q8VBW6	E0CZE0;Q8VBW6	NEDD8-activating enzyme E1 regulatory subunit	Nae1
21.0855	20.7537	19.4166	20.3737	21.968	19.9827	1	0.6	291.99	3.5379	1		0.676572	0.356191	E9PUQ9;F7AC58;E2JF22	E9PUQ9;F7AC58;E2JF22	Piezo-type mechanosensitive ion channel component;Piezo-type mechanosensitive ion channel component 1	Piezo1
20.463	21.116	21.1614	21.7555	21.2393	21.1846	2	11.4	25.446	4.0591	9		0.173209	0.479658	E3W996;Q8VCQ6-2;Q8VCQ6-3;Q8VCQ6	E3W996;Q8VCQ6-2;Q8VCQ6-3;Q8VCQ6	Phosphatidylcholine:ceramide cholinephosphotransferase 1	Sgms1
23.8731	23.9485	24.0917	24.1804	24.1947	24.2375	6	7.7	150.66	65.25	21		0.0246027	0.233095	E9PU87;F6S7W6;F6U8X4;F6U6U5;Q6P4S6-2;Q6P4S6	E9PU87;F6S7W6;F6U8X4;F6U6U5;Q6P4S6-2;Q6P4S6	Serine/threonine-protein kinase SIK3	Sik3
25.044	24.9424	25.0035	24.8776	24.9878	25.0242	8	7.2	167.15	12.154	18		0.562827	-0.0334231	E9PUA2;Q5BLK4	E9PUA2;Q5BLK4	Terminal uridylyltransferase 7	Zcchc6
23.8944	23.9681	24.1327	24.1252	23.1884	24.0651	3	5.5	73.681	9.717	7		0.544689	-0.205491	E9PUA5;Q9QWT9-3;Q9QWT9-2;Q9QWT9;G3UXN2	E9PUA5;Q9QWT9-3;Q9QWT9-2;Q9QWT9	Kinesin-like protein;Kinesin-like protein KIFC1	Kifc5b;Kifc1
23.766	23.7212	23.6153	23.6826	24.0537	24.1518	7	15.8	61.207	11.569	16		0.155127	0.261911	E9PUB7;Q2YDW2;D3YX87;Q2YDW2-2	E9PUB7;Q2YDW2;D3YX87;Q2YDW2-2	Protein misato homolog 1	Msto1
20.2964	22.1825	22.2544	22.8093	22.5943	21.9125	2	13.2	22.153	2.9816	4		0.283594	0.86089	F7DDS0;E9QKA6;E9PUE3;Q80Z60-3;Q80Z60;Q80Z60-2;F6T2B3	F7DDS0;E9QKA6;E9PUE3;Q80Z60-3;Q80Z60;Q80Z60-2;F6T2B3	Endothelin-converting enzyme 2;Methyltransferase-like region;Endothelin-converting enzyme 2 region	Ece2
26.345	26.2549	26.2254	26.1981	26.2406	26.246	1	3.4	111.01	59.929	45		0.296248	-0.0468814	E9PUF4;A0A0R4J214	E9PUF4	not assigned	Rbm26
27.2648	27.4133	27.3106	27.3212	27.4714	27.4108	23	32.7	108.69	159.31	178		0.311834	0.0715771	E9PUF7;Q61210-5;Q61210;Q61210-2;Q61210-4;Q61210-3;F6ZN61;A0A0U1RPP2;A0A0U1RPN7;A0A0U1RPH2	E9PUF7;Q61210-5;Q61210;Q61210-2;Q61210-4;Q61210-3;F6ZN61	Rho guanine nucleotide exchange factor 1	Arhgef1
20.8756	21.1995	21.3731	21.6429	22.1802	22.096	1	13	15.869	8.6767	6		0.0205158	0.823675	E9PUW6;E9PUH6;Q80ZM8	E9PUW6;E9PUH6;Q80ZM8	Cardiolipin synthase (CMP-forming)	Crls1
24.6366	24.7078	24.7165	24.7081	24.8944	24.7799	15	4.1	509.35	24.477	29		0.147888	0.107194	F6SMY7;E9PUJ6;Q7TPH6-2;Q7TPH6;F6T4V9	F6SMY7;E9PUJ6;Q7TPH6-2;Q7TPH6;F6T4V9	E3 ubiquitin-protein ligase MYCBP2	Mycbp2
20.8288	20.5754	20.5038	22.1191	21.1768	21.4365	1	2.8	60.012	1.9801	1		0.0341392	0.941448	F6VJI5;E9PUQ1;Q9CQ33;Q9CQ33-2	F6VJI5;E9PUQ1;Q9CQ33;Q9CQ33-2	Leucine-zipper-like transcriptional regulator 1	Lztr1
24.2544	24.1409	24.7227	24.7268	24.31	24.1395	8	12	108.69	30.089	16		0.941533	0.0194543	Z4YJU8;E9PUQ5;Q921M4-2;Q921M4;A2AN46;A2AN45;A2AN48	Z4YJU8;E9PUQ5;Q921M4-2;Q921M4	Golgin subfamily A member 2	Golga2
24.4356	24.4404	24.5366	24.5863	24.7185	24.7098	9	16	67.488	13.267	29		0.020416	0.200689	Q3UYU2;E9PUQ7;Q8BNV1;F6ZHN3;F6SY41	Q3UYU2;E9PUQ7;Q8BNV1	tRNA (uracil-5-)-methyltransferase homolog A	Trmt2a
23.5373	23.4314	23.4584	23.5216	23.675	23.5324	4	2.7	263.4	14.591	20		0.161909	0.100647	E9Q1M6;E9PUR0;F6RRY0;F7DD37;F6YYD3;F7C545;F6SI14;F6RUI8;F7DE17	E9Q1M6;E9PUR0	not assigned	Ankhd1
23.5602	23.8712	23.8586	23.8279	23.6293	23.6822	5	10.4	87.163	19.664	14		0.691775	-0.0501849	E9PUR6;E9PYV1;P06537-5;P06537-3;P06537-4;P06537;P06537-2;E9Q310;E9Q8A6	E9PUR6;E9PYV1;P06537-5;P06537-3;P06537-4;P06537;P06537-2;E9Q310	Glucocorticoid receptor	Nr3c1
25.3872	25.5201	25.2408	25.3937	25.4582	25.4348	9	10	123.9	18.809	24		0.606701	0.0462106	E9PUW7;Q9EPK7-2;Q9EPK7	E9PUW7;Q9EPK7-2;Q9EPK7	Exportin-7	Xpo7
23.3433	20.7512	21.8752	21.3279	23.4423	20.5357	2	19.3	13.159	10.428	9		0.856406	-0.221317	E9Q7A8;E9PYC6;E9Q858;E9PUY9;E9PYA9;E9PVM6;Q3TCD4;Q9WUR2-2;Q9WUR2	E9Q7A8;E9PYC6;E9Q858;E9PUY9;E9PYA9;E9PVM6;Q3TCD4;Q9WUR2-2;Q9WUR2	Enoyl-CoA delta isomerase 2, mitochondrial	Eci2
21.7765	20.9328	20.8638	21.9226	21.5758	21.1238	1	4.1	46.526	5.1085	2		0.402247	0.349711	E9PUZ5;E9QAC6;Q62083	E9PUZ5;E9QAC6;Q62083	Galectin;PRKCA-binding protein	Pick1
26.213	26.2935	26.3473	26.3756	26.3181	26.3745	12	25.2	65.903	79.389	55		0.174976	0.0714766	E9PV22;Q505F5;F6YT33;F6Z4L9	E9PV22;Q505F5	Leucine-rich repeat-containing protein 47	Lrrc47
25.406	25.6649	25.5398	25.5145	25.53	25.5429	7	17.3	62.72	21.462	38		0.922469	-0.00779152	E9PV38;Q6PDB7;Q91WG0;Q149K3;Q08ED5;Q8BK48	E9PV38	Carboxylic ester hydrolase	Ces2g
30.0174	30.0022	30.1493	29.8786	29.8152	29.8156	33	23.3	139.33	130.97	278		0.012727	-0.219876	E9PXV7;E9PV41;O08808;F6XC54;D3Z074	E9PXV7;E9PV41;O08808;F6XC54;D3Z074	Protein diaphanous homolog 1	Diap1;Diaph1
22.4919	22.411	22.453	21.4684	22.2892	20.5277	2	9.2	38.836	5.9726	5		0.11491	-1.02354	E9PV69;Q8R0X2-2;Q8R0X2	E9PV69;Q8R0X2-2;Q8R0X2	CDK2-associated and cullin domain-containing protein 1	Cacul1
24.5233	24.3852	24.7005	24.5851	24.8769	24.6097	9	9.1	151.35	34.345	19		0.303059	0.154259	E9PV80;Q61026;D3Z4F6	E9PV80;Q61026	Nuclear receptor coactivator 2	Ncoa2
24.6321	24.5386	24.8653	24.567	24.1953	24.2359	2	2.9	84.456	11.927	16		0.0860687	-0.345936	E9PVA6;F6U8T2;Q80XR8;J3QK07;D3Z1I2;F6SLJ2;F7BIK4	E9PVA6;F6U8T2;Q80XR8;J3QK07;D3Z1I2;F6SLJ2	not assigned	Git2
28.3302	28.2429	28.2874	28.3836	28.4471	28.4372	52	24.1	293.02	206.92	266		0.0132507	0.135786	E9PVA8	E9PVA8	not assigned	Gcn1l1
29.5052	29.5354	29.6311	29.6186	29.6399	29.6375	35	30.8	175.46	323.31	340		0.124317	0.0747426	E9PVC5;E9Q9E1;Q6NZJ6;E9PVC6;Q6NZJ6-2;A0A0J9YUS5;E9Q770;A0A0J9YUC1;A0A0J9YVC1;A0A0J9YUL1;D3YWM1;D3Z439;D6RCH1;A0A0J9YU44;A0A0J9YTV0;D3YWY7;D3YWC6	E9PVC5;E9Q9E1;Q6NZJ6;E9PVC6;Q6NZJ6-2;A0A0J9YUS5	Eukaryotic translation initiation factor 4 gamma 1	Eif4g1
24.7968	24.583	24.6832	24.6823	24.3219	24.4284	5	2.1	324.71	15.107	11		0.163947	-0.210139	E9PVX6-2;E9PVX6	E9PVX6-2;E9PVX6	not assigned	Mki67
25.3989	25.24	25.3225	25.2381	25.2128	25.2761	21	9.1	365.29	44.481	55		0.189254	-0.0781155	E9QAH1;E9PVZ8;E9Q028;Q9CTU9	E9QAH1;E9PVZ8	not assigned	Golgb1
20.9774	21.404	21.8862	20.3842	21.5366	21.2859	1	1.6	61.396	2.0598	6		0.464201	-0.353612	E9PW03;Q9WTK3	E9PW03;Q9WTK3	Glycosylphosphatidylinositol anchor attachment 1 protein	Gpaa1
22.8659	22.6586	23.3292	21.9865	22.0161	22.503	3	8.2	80.292	3.4457	4		0.0393138	-0.782676	E9PW15;Q80U70	E9PW15;Q80U70	Polycomb protein Suz12	Suz12
28.349	28.2762	28.298	28.4889	28.6807	28.5329	7	26.3	48.542	73.145	147		0.0137279	0.259785	E9PW66;P28656	E9PW66;P28656	Nucleosome assembly protein 1-like 1	Nap1l1
25.5908	25.8449	25.8731	25.669	25.7236	25.601	5	19.6	38.767	79.741	36		0.337381	-0.105093	E9Q4G7;E9Q3W1;E9PWB2;Q8BK63;H7BXB1;E9Q2U6;Q8BK63-2;F6YBC9	E9Q4G7;E9Q3W1;E9PWB2;Q8BK63;H7BXB1;E9Q2U6;Q8BK63-2	Casein kinase I isoform alpha	Csnk1a1
22.6476	22.8794	22.6394	22.7611	22.7429	21.4791	2	0.9	298.93	1.9321	6		0.412494	-0.3944	E9PWB6;E9QAQ8	E9PWB6;E9QAQ8	not assigned	Muc5ac
20.9689	20.5369	21.1844	21.2013	22.7579	21.2194	1	5.6	33.307	3.2966	7		0.205923	0.829494	E9PWD3;Q3UUW5;Q61458	E9PWD3;Q3UUW5;Q61458	Cyclin-H	Ccnh
24.6183	24.6953	24.7111	24.8417	24.993	24.942	7	19.9	66.066	62.986	32		0.00905132	0.250673	E9PWE9;P48025	E9PWE9;P48025	Tyrosine-protein kinase;Tyrosine-protein kinase SYK	Syk
23.3507	23.4069	22.9357	23.3072	23.5193	23.6065	6	5.1	160.91	14.468	14		0.227573	0.246525	E9PWG2;E9PY51	E9PWG2;E9PY51	not assigned	Trappc8
26.1481	26.3064	26.1561	26.4443	26.5308	26.4617	12	17.8	112.87	86.897	99		0.00892561	0.275398	E9PWG6	E9PWG6	not assigned	Ncapg
21.0338	21.4097	19.5423	20.6714	21.9729	21.6772	1	0.7	153.58	2.1074	2		0.324114	0.778589	E9PWG9;O35099	E9PWG9;O35099	Mitogen-activated protein kinase kinase kinase 5	Map3k5
23.3923	23.1776	23.2549	23.8271	23.5803	23.4381	4	6.7	81.311	10.907	16		0.0587736	0.340192	E9PWV3;Q505N6;F6RQA2;F6Q8A4;P18653;G3UZI3;Q9WUT3;F6UG16;A2CEE8;B1B0X1;E9Q6Q5;E9Q6G0;E9Q4Q9;E9Q1M8;A0A1D5RM97;E9Q8S5;B1AST8;B1AST7;E9QLW6;E9Q1Q1;Q811L6-2;Q3U214;Q9R1L5;Q60592	E9PWV3;Q505N6;F6RQA2;F6Q8A4;P18653;G3UZI3	Ribosomal protein S6 kinase;Ribosomal protein S6 kinase alpha-1	Rps6ka1
20.3842	21.7004	20.8678	21.3688	21.1801	21.5244	1	1	161.75	3.3899	2		0.399984	0.373645	E9PWW9	E9PWW9	not assigned	Rsf1
27.2712	27.235	27.0823	27.478	27.5067	27.4012	12	29.4	57.47	106.38	75		0.0156659	0.2658	E9PWY9;Q8C0C7;D6RIJ2	E9PWY9;Q8C0C7	Phenylalanine--tRNA ligase alpha subunit	Farsa
20.9752	22.446	20.4606	21.8118	21.0753	21.1426	3	5.6	87.452	4.2523	3		0.942259	0.0493056	E9Q1T3;E9PX30;Q8BPM2-2;Q8BPM2	E9Q1T3;E9PX30;Q8BPM2-2;Q8BPM2	Mitogen-activated protein kinase kinase kinase kinase;Mitogen-activated protein kinase kinase kinase kinase 5	Map4k5
22.9073	23.3491	23.3381	23.2468	23.1167	23.3966	4	5.7	104.5	9.8509	11		0.756795	0.0552063	E9PX53;E9QPR5;Q8K2V1;F6V294;Q8K2V1-2;E0CYV2;F6TLH3;E0CXK8	E9PX53;E9QPR5;Q8K2V1;F6V294;Q8K2V1-2	Serine/threonine-protein phosphatase 4 regulatory subunit 1	Ppp4r1
24.5917	24.7231	24.7993	24.6729	24.9435	24.8209	12	10.3	182.25	43.954	35		0.337634	0.107727	E9PX59;Q69Z37;V9GX63	E9PX59;Q69Z37	Sterile alpha motif domain-containing protein 9-like	Samd9l
24.3677	24.1252	24.0383	24.0855	24.1149	24.2133	5	9.4	79.671	15.064	22		0.729888	-0.0392106	E9Q585;E9PX68;E9Q1Q0;A0A0J9YTU2	E9Q585;E9PX68;E9Q1Q0	not assigned	Slc4a1ap
23.4847	23.2363	23.4868	23.3233	23.4468	23.4955	5	8.6	112.22	12.268	17		0.853027	0.0192941	E9PXB7;Q8CFI0-3;Q8CFI0;G3X9H8;Q8CFI0-2	E9PXB7;Q8CFI0-3;Q8CFI0;G3X9H8;Q8CFI0-2	E3 ubiquitin-protein ligase NEDD4-like	Nedd4l
21.4567	20.27	22.4205	21.2171	23.3348	22.2903	1	16.7	9.2296	2.5103	8		0.361164	0.898347	E9PXB9;Z4YN86;Q9CQ85	E9PXB9;Z4YN86;Q9CQ85	Mitochondrial import inner membrane translocase subunit Tim22	Timm22
20.6594	21.4993	21.1499	22.0028	21.4132	22.2322	2	6.6	63.04	3.1832	2		0.0864582	0.779874	E9PXG1;G5E8Z4;Q8VCS9;P31651;E9PW98;E9Q5U8	E9PXG1;G5E8Z4;Q8VCS9;P31651;E9PW98;E9Q5U8	Transporter;Sodium- and chloride-dependent betaine transporter	Slc6a12
22.5316	22.2589	22.2736	21.032	22.5536	19.8157	4	8.3	91.121	6.7646	6		0.200277	-1.22093	E9PXG9;Q8CCB4;E9PWD1;E9PYD3;Q8CCB4-2	E9PXG9;Q8CCB4;E9PWD1;E9PYD3;Q8CCB4-2	Vacuolar protein sorting-associated protein 53 homolog	Vps53
25.3886	25.1463	25.4402	25.305	25.2061	25.33	6	6.3	93.868	8.7997	15		0.672726	-0.0446631	Q8VDU4;E9PXI0;P27870	Q8VDU4;E9PXI0;P27870	Proto-oncogene vav	Vav1
21.058	21.7319	21.7927	21.3935	21.3706	21.6081	2	8.2	27.003	4.8295	9		0.790872	-0.0700982	E9PXK7;Q9Z210;D6RFQ2	E9PXK7;Q9Z210;D6RFQ2	Peroxisomal membrane protein 11B	Pex11b
20.2078	21.7779	21.4161	21.1105	21.5627	21.5299	1	61.4	4.7213	6.0083	4		0.619162	0.267076	E9PXM1;E9Q7A5;E9Q8R5;Q99JY4	E9PXM1;E9Q7A5;E9Q8R5;Q99JY4	TraB domain-containing protein	Trabd
25.9118	25.9821	26.0364	25.8467	26.0155	26.017	7	31.1	38.532	51.098	82		0.812111	-0.017018	E9PXX7;Q91W90;A0A0R4J1Y7	E9PXX7;Q91W90;A0A0R4J1Y7	Thioredoxin domain-containing protein 5	Txndc5
26.9308	27.0107	27.0309	27.049	27.058	27.1285	17	19.4	128.47	90.125	87		0.0910949	0.0876764	F8VPX1;E9PXY8;Q6A4J8-3;Q6A4J8;Q6A4J8-2;G3UWR8	F8VPX1;E9PXY8;Q6A4J8-3;Q6A4J8;Q6A4J8-2	Ubiquitin carboxyl-terminal hydrolase;Ubiquitin carboxyl-terminal hydrolase 7	Usp7
20.9278	21.7519	21.2392	21.2651	21.4533	21.3697	1	0.9	138.7	3.0354	5		0.830069	0.0564238	E9Q682;E9PY46	E9Q682;E9PY46	not assigned	Ift140
22.3965	21.8105	21.1654	21.5169	21.4809	20.6147	1	6.6	34.852	2.0965	1		0.27297	-0.586613	F7CXE4;E9PY48;Q8BSP2-3;Q8BSP2;Q8BSP2-2	F7CXE4;E9PY48;Q8BSP2-3;Q8BSP2;Q8BSP2-2	Condensin-2 complex subunit H2	Gm7535;Ncaph2
20.5186	20.1651	21.9512	22.1888	22.1048	22.2011	4	2.6	269.26	3.3069	4		0.0783103	1.28656	E9PY55;E9Q701;F8VQL9;Q9WU42;E9Q9V3;Q9WU42-2;D3Z2J5	E9PY55;E9Q701;F8VQL9;Q9WU42;E9Q9V3;Q9WU42-2	Nuclear receptor corepressor 2	Ncor2
25.1905	25.0148	25.1275	25.0364	25.1983	24.9655	6	12.4	76.144	16.303	15		0.634003	-0.04422	Q8CCN6;E9PY58;Q60649	Q8CCN6;E9PY58;Q60649	Caseinolytic peptidase B protein homolog	Clpb
20.5048	20.4781	21.2991	22.3587	21.518	22.4368	1	7.3	19.506	3.1551	3		0.0280519	1.34386	E9PY85;G3UZF1;Q99L28	E9PY85;G3UZF1;Q99L28	Probable ribosome biogenesis protein RLP24	Rsl24d1;Gm20509
25.2633	25.3638	25.1704	25.6256	25.6067	25.4012	6	25	43.359	17.739	45		0.0376075	0.278672	E9PYG5;Q9ERD8;F2Z401;F2Z489;A6PW97	E9PYG5;Q9ERD8	Gamma-parvin	Parvg
23.1521	22.1709	23.1842	23.1583	23.0515	23.2036	4	5.5	115.43	5.3706	8		0.418948	0.302065	E9PYG6	E9PYG6	not assigned	Rasa1
26.4834	26.449	26.5075	26.6577	26.8624	26.8856	7	22.4	42.826	36.971	75		0.0123635	0.321971	E9PYH2;Q91V12-2;Q91V12-4;Q91V12;Q91V12-3	E9PYH2;Q91V12-2;Q91V12-4;Q91V12;Q91V12-3	Cytosolic acyl coenzyme A thioester hydrolase	Acot7
21.4466	22.0864	21.9324	22.4515	22.645	22.8577	4	2.9	186.06	9.1971	11		0.0212811	0.829587	E9PYH6;D3YX07;D3YUD4;D3YXL2;A0A0U1RNP2	E9PYH6;D3YX07;D3YUD4	Histone-lysine N-methyltransferase	Setd1a
28.9212	28.9237	28.9277	28.8918	28.8411	28.842	14	31.4	52.318	189.17	136		0.017458	-0.0658627	E9PYI8;Q9JMA1	E9PYI8;Q9JMA1	Ubiquitin carboxyl-terminal hydrolase;Ubiquitin carboxyl-terminal hydrolase 14	Usp14
21.074	21.3083	20.1904	20.9557	20.9506	22.8442	2	6.2	47.836	2.627	2		0.368228	0.725894	E9Q8P6;E9PYK0;Q8VCW4;Q8VCW4-2	E9Q8P6;E9PYK0;Q8VCW4;Q8VCW4-2	Protein unc-93 homolog B1	Unc93b1
23.3272	22.7299	22.9747	22.8157	22.0329	22.6893	5	4	216.13	8.3457	10		0.170243	-0.497955	E9PYK3	E9PYK3	not assigned	Parp4
26.8624	26.884	27.0109	26.9378	27.03	26.9467	10	26.5	60.231	113.57	81		0.393874	0.0523637	E9PYT3;Q91YH5;Q91YH5-2	E9PYT3;Q91YH5;Q91YH5-2	Atlastin-3	Atl3
21.6773	21.907	20.5924	23.8508	21.1096	21.334	1	1.4	83.109	2.3858	1		0.506153	0.705893	E9Q4K9;E9PYU8;Q9CUN6	E9Q4K9;E9PYU8;Q9CUN6	E3 ubiquitin-protein ligase SMURF1	Smurf1
26.6603	26.7045	26.1386	26.892	26.6259	26.6136	5	10.2	60.672	9.6773	22		0.360985	0.20935	E9PZ00;Q8BFQ1;K3W4L3;J3QPG5;Q61207	E9PZ00;Q8BFQ1;K3W4L3;J3QPG5;Q61207	Prosaposin	Psap
20.3563	21.1944	19.9459	21.0156	20.8659	20.9338	2	13.3	25.055	2.7941	7		0.300468	0.439571	E9PZ06;Q62273	E9PZ06;Q62273	Sulfate transporter	Slc26a2
20.5287	21.414	21.3762	21.7069	20.9019	20.8213	1	7.3	22.707	1.8955	2		0.931294	0.0371024	G3UZJ9;E9PZ21;Q91W59-2;Q91W59-3;Q8BWL5-4;Q8BWL5-6;Q91W59;Q8BWL5-3;Q8BWL5-2;Q8BWL5;Q8BWL5-5	G3UZJ9;E9PZ21;Q91W59-2;Q91W59-3;Q8BWL5-4;Q8BWL5-6;Q91W59;Q8BWL5-3;Q8BWL5-2;Q8BWL5;Q8BWL5-5	RNA-binding motif, single-stranded-interacting protein 1;RNA-binding motif, single-stranded-interacting protein 3	Rbms3;Rbms1
20.6003	22.7115	22.5384	21.3155	21.3584	21.0478	1	2.4	63.506	4.6003	3		0.357989	-0.709498	E9PZ54;Q6P6I6-2;Q6P6I6	E9PZ54;Q6P6I6-2;Q6P6I6	DNA-directed RNA polymerase II subunit GRINL1A	Gcom1;Polr2m
23.5416	23.3778	23.1613	23.1831	23.512	23.5609	7	11.6	104.68	11.333	13		0.736343	0.0584354	E9PZ88;F8WIE1;Q91W89;E9PYM7;F6TFL1;E0CYW2	E9PZ88;F8WIE1;Q91W89;E9PYM7	Alpha-mannosidase;Alpha-mannosidase 2C1	Man2c1
29.7156	29.7092	29.7392	29.3206	29.4754	29.4615	1	12.6	19.876	46.045	84		0.00386235	-0.302153	E9PZB3	E9PZB3	not assigned	Gm5093
23.5544	23.6871	23.8189	23.5975	23.8265	23.871	7	10.6	98.791	18.323	14		0.530568	0.0782057	E9PZD2;Q3TN34	E9PZD2;Q3TN34	MICAL-like protein 2	Micall2
30.9047	30.9898	30.9971	30.7792	30.8935	30.9202	3	13.9	30.2	108.61	318		0.130345	-0.0995878	E9PZF0;Q01768	E9PZF0;Q01768	Nucleoside diphosphate kinase;Nucleoside diphosphate kinase B	Gm20390;Nme2
27.0735	27.046	26.859	27.4399	27.3161	27.3017	4	38.3	12.078	44.993	61		0.0110368	0.359762	E9Q5H2;E9PZF5;P97822-2;P97822	E9Q5H2;E9PZF5;P97822-2;P97822	Acidic leucine-rich nuclear phosphoprotein 32 family member E	Anp32e
22.0652	20.3945	22.0949	22.3247	21.8066	21.9719	2	12.9	26.166	3.732	1		0.425435	0.516206	F7A7S5;E9PZH6;E9Q5D5;Q924H7-2;Q924H7;F7CLA8;F6Z247	F7A7S5;E9PZH6;E9Q5D5;Q924H7-2;Q924H7;F7CLA8;F6Z247	WW domain-containing adapter protein with coiled-coil	Wac
25.7117	25.7775	25.7509	25.5464	25.6657	25.7563	14	7.8	250.55	27.897	47		0.22838	-0.0905476	E9PZJ8;E9PZJ8-2	E9PZJ8;E9PZJ8-2	Activating signal cointegrator 1 complex subunit 3	Ascc3
22.1531	22.0881	22.0468	22.0711	22.6606	22.3237	1	11.7	17.127	4.3595	12		0.214467	0.25582	E9PZK7;Q8BXL7	E9PZK7;Q8BXL7	ADP-ribosylation factor-related protein 1	Arfrp1
21.1556	21.5043	22.4395	22.5809	21.9081	21.9313	2	2	162.1	4.452	4		0.3758	0.440253	E9PZM7	E9PZM7	not assigned	Scaf11
23.0365	22.7115	22.8856	22.9886	22.91	23.0908	4	1.3	532.65	8.8206	13		0.331898	0.118584	E9PZP8;F6RXM1	E9PZP8	not assigned	Herc1
20.2214	23.4035	23.5599	23.6439	23.5034	23.6413	2	33.6	14.913	11.086	10		0.331769	1.20126	E9PZS8;Q61387	E9PZS8;Q61387	Cytochrome c oxidase subunit 7A-related protein, mitochondrial	Cox7a2l
25.1419	25.0418	25.1543	25.6471	25.4408	25.5525	7	31.6	28.021	19.315	24		0.0033374	0.434146	E9Q9E4;E9PZX7;P30285;D6RHS5;D3YWB0	E9Q9E4;E9PZX7;P30285;D6RHS5;D3YWB0	Cyclin-dependent kinase 4	Cdk4
24.6754	24.9165	24.8588	24.7746	24.7775	24.6313	6	16.8	54.92	38.897	29		0.364805	-0.0890954	E9Q027;Q8C5L3-3;Q8C5L3-2;Q8C5L3;E9Q8D5	E9Q027;Q8C5L3-3;Q8C5L3-2;Q8C5L3;E9Q8D5	CCR4-NOT transcription complex subunit 2	Cnot2
26.7698	26.6644	26.8164	26.7502	26.7515	26.7631	8	10.6	107.8	85.869	43		0.921459	0.00473913	E9Q035;P47758	E9Q035;P47758	Signal recognition particle receptor subunit beta	Gm20425;Srprb
25.9289	25.7521	25.9223	25.8526	25.8143	25.8617	8	15.5	79.601	21.909	47		0.697527	-0.0249265	E9Q066;G3X9Q6;Q8BWW4	E9Q066;G3X9Q6;Q8BWW4	La-related protein 4	Larp4
21.8885	22.4053	21.6844	21.055	21.2496	21.1947	2	8.4	33.977	3.6833	4		0.0205009	-0.826295	S4R279;Q3UD61;E9Q0J3;P09922;Q9WVP9;D3YV39	S4R279;Q3UD61;E9Q0J3;P09922;Q9WVP9;D3YV39	Interferon-induced GTP-binding protein Mx1;Interferon-induced GTP-binding protein Mx2	Mx1;Mx2
28.8829	28.9367	28.9306	28.8748	28.7474	28.81	23	36.5	91.677	193.02	165		0.0590717	-0.105993	E9Q0U7;Q61699;Q61699-2;D3Z027;D3Z3I9	E9Q0U7;Q61699;Q61699-2	Heat shock protein 105 kDa	Hsph1
22.4379	20.9016	22.9086	22.5332	22.3024	20.7178	3	3.7	112.22	4.4587	6		0.794608	-0.231593	E9Q0Y4;P46062	E9Q0Y4;P46062	Signal-induced proliferation-associated protein 1	Sipa1
21.2278	21.2309	23.096	21.4161	22.042	20.3474	1	4.5	33.589	3.2287	2		0.503938	-0.583059	E9Q137	E9Q137	not assigned	Tex264
21.4636	21.0621	21.5502	20.4112	21.3402	20.2614	2	5.5	50.405	1.8647	1		0.136146	-0.687679	E9Q156;Q9EP82	E9Q156;Q9EP82	tRNA (guanine-N(7)-)-methyltransferase non-catalytic subunit Wdr4;tRNA (guanine-N(7)-)-methyltransferase non-catalytic subunit WDR4	Wdr4
23.5382	23.4054	23.351	23.729	23.8413	24.0706	5	19.3	41.61	9.053	13		0.0174483	0.448797	E9Q179;Q8C5Q4;D3YUN1;D3YV30	E9Q179;Q8C5Q4;D3YUN1	G-rich sequence factor 1	Grsf1
28.0502	28.0882	28.2387	28.2286	28.1321	28.1803	11	28.8	50.68	69.277	95		0.441066	0.0546392	E9Q9F5;E9Q1G8;O55131;A0A0R4J233;S4R2P6;Q8C650-2;Q9DA97;Q8C650	E9Q9F5;E9Q1G8;O55131	Septin-7	2007-09-01
26.1536	26.2831	26.205	25.9139	25.8167	25.8965	9	24.7	59.291	183.74	50		0.00215095	-0.338189	E9Q1P8	E9Q1P8	Interferon regulatory factor 2-binding protein 2	Irf2bp2
25.0814	25.0895	25.0853	25.0674	24.929	24.9308	7	11.7	82.955	28.457	34		0.0753055	-0.109655	E9Q1S3;Q01405;A2AN97;A2AN98;A2AN99	E9Q1S3;Q01405	Protein transport protein Sec23A	Sec23a
22.1481	21.0733	22.6848	21.5275	21.1445	21.5542	1	1.6	70.273	2.9714	4		0.318512	-0.559966	E9Q1U6;Q6PEE2;Q6PEE2-2	E9Q1U6;Q6PEE2;Q6PEE2-2	CBP80/20-dependent translation initiation factor	Ctif
21.8581	21.6786	19.5302	20.713	22.3937	21.6196	1	1.2	110.16	1.8182	1		1	0	E9Q1U8;Q64127-2;Q64127	E9Q1U8;Q64127-2;Q64127	Transcription intermediary factor 1-alpha	Trim24
21.344	20.909	23.7275	21.6515	20.5369	21.8368	1	0.2	503.9	1.7019	7		0.536677	-0.651763	E9Q1Y3;E9Q414	E9Q1Y3;E9Q414	Apolipoprotein B-100;Apolipoprotein B-48	Apob
21.2659	21.079	21.1641	21.5831	22.1862	22.079	3	3.6	140.21	8.3194	7		0.0157274	0.779729	E9Q467;E9Q236	E9Q467;E9Q236	not assigned	Abcc4
21.7192	20.7173	23.2444	22.1503	21.6993	20.8431	3	11.2	37.841	5.3802	6		0.711312	-0.32939	E9Q265;Q8R0F3;E9Q0Z7	E9Q265;Q8R0F3;E9Q0Z7	Sulfatase-modifying factor 1	Sumf1
22.1039	23.3316	19.4684	22.9784	22.0573	21.1585	4	10.3	62.262	28.072	8		0.749033	0.430126	E9Q284;Q5SU73	E9Q284;Q5SU73	Coilin	Coil
20.6659	21.6693	20.4558	20.7886	21.4812	21.6285	2	4.3	75.359	2.9929	5		0.462933	0.369122	Q3TAW3;E9Q296;Q8C178;Q9EPL9;D3Z2N6	Q3TAW3;E9Q296;Q8C178;Q9EPL9;D3Z2N6	Acyl-coenzyme A oxidase;Peroxisomal acyl-coenzyme A oxidase 3	Acox3
25.5	25.4955	25.4415	25.39	25.5232	25.4772	11	14.3	111.1	31.573	52		0.738368	-0.0155131	E9Q2A6;Q9QVP9;Q3UDE9;F7CCX1	E9Q2A6;Q9QVP9;Q3UDE9;F7CCX1	Protein-tyrosine kinase 2-beta	Ptk2b
24.0931	24.184	24.1531	24.2287	24.2515	24.2698	10	6	264.04	34.501	37		0.0217878	0.106644	E9Q2B2;Q5RIM6;Q60974;Q60974-2;Q8CHB6;F7C134;E9Q9Y2;Q3UV08;E9Q8K6;F6TWR1;F6SFD2;Q8BK32;Q5RIN0	E9Q2B2;Q5RIM6;Q60974;Q60974-2;Q8CHB6;F7C134;E9Q9Y2	Nuclear receptor corepressor 1	Ncor1
21.2221	22.3506	21.5109	23.0801	19.8667	21.6881	2	0.7	484.12	2.0097	6		0.887227	-0.149572	E9Q2E4;Q6GQX8	E9Q2E4;Q6GQX8	not assigned	Gm15800
24.9056	24.8408	24.6202	24.7951	24.8444	24.6488	15	8.9	308.96	60.022	36		0.815097	-0.026083	E9Q2H1;Q80TP3	E9Q2H1;Q80TP3	E3 ubiquitin-protein ligase UBR5	Ubr5
22.3631	22.2959	22.5877	22.0947	22.0388	22.0683	2	2.7	119.72	9.7897	10		0.0177733	-0.348307	E9Q2I4	E9Q2I4	not assigned	Elmsan1
24.5595	24.5383	24.5062	24.5641	24.7171	24.7881	17	8.2	350.92	42.227	57		0.0844159	0.155066	E9Q2M9;E9PV60	E9Q2M9;E9PV60	not assigned	Wdfy4
21.3233	20.7225	21.4927	23.1641	21.1522	21.3824	1	11.4	17.2	6.3381	6		0.347683	0.72003	Q5SQA7;Q5SQA2;E9Q2Q6;Q5SQA4;Q5SQA3;Q62440-4;Q62440-3;Q62440-6;Q62440-2;Q62440-5;Q62440	Q5SQA7;Q5SQA2;E9Q2Q6;Q5SQA4;Q5SQA3;Q62440-4;Q62440-3;Q62440-6;Q62440-2;Q62440-5;Q62440	Transducin-like enhancer protein 1	Tle1
20.49	24.0911	24.2188	23.9774	23.8549	23.817	3	14.9	25.035	23.335	12		0.480799	0.949817	E9Q2S9;Q9CR29;Q9CR29-2	E9Q2S9;Q9CR29;Q9CR29-2	Coiled-coil domain-containing protein 43	Ccdc43
23.3606	23.566	23.2696	23.5685	23.542	23.3115	4	14.4	47.844	17.956	19		0.564021	0.0752405	Q8VC91;E9Q2Y3;Q7TSS3;O88522;A3KG44;A3KG40;A3KG41;A3KG38;A3KG39;A3KG37	Q8VC91;E9Q2Y3;Q7TSS3;O88522;A3KG44;A3KG40;A3KG41;A3KG38	NF-kappa-B essential modulator	Ikbkg
23.553	23.6413	23.467	24.4115	24.2481	24.1395	7	5.9	175.69	15.719	22		0.00160402	0.712617	E9Q368	E9Q368	not assigned	Gm17296
25.3752	25.4564	25.5267	25.4887	25.4471	25.4388	14	14.7	152.01	40.455	57		0.912803	0.00541051	E9Q3G8	E9Q3G8	not assigned	Nup153
20.6327	21.6802	21.2794	21.4828	22.369	21.1173	1	4.9	27.329	2.1396	6		0.393901	0.458956	E9Q5P9;E9Q3M0;Q62432-2;Q62432;F7BUP2;E9PXA8;A2CG44;Q9JIW5	E9Q5P9;E9Q3M0;Q62432-2;Q62432;F7BUP2;E9PXA8;A2CG44;Q9JIW5	Mothers against decapentaplegic homolog;Mothers against decapentaplegic homolog 2;Mothers against decapentaplegic homolog 9	Smad2;Smad3;Smad9
22.7015	20.5555	21.3196	21.8176	20.8417	22.7272	3	4.7	71.3	2.5589	2		0.761594	0.269974	E9Q3N0;Q9Z129-2;Q9Z129;D3Z6T0;F6S4D9	E9Q3N0;Q9Z129-2;Q9Z129	ATP-dependent DNA helicase Q1	Recql
24.7813	24.9426	24.8555	24.5072	24.9218	24.7196	4	9.6	58.038	18.318	28		0.326182	-0.143618	E9Q3N1;Q09143;D3Z161	E9Q3N1;Q09143	High affinity cationic amino acid transporter 1	Slc7a1
21.7998	20.9396	21.4766	21.3695	20.9889	21.0704	2	3.8	98.529	3.0746	3		0.396042	-0.262356	G3X9A3;E9Q3R9;E9Q444	G3X9A3;E9Q3R9;E9Q444	not assigned	Zbtb21
25.5449	25.6417	25.7558	25.6382	25.6003	25.8461	14	21.8	88.295	43.066	40		0.652917	0.0474141	H3BK48;E9Q3S2;H3BKH2;H3BJS0;Q8R311;Q91ZV0;H3BL19;H3BJI6;H3BK44;E9PY90;H3BKL6;H3BJ71;H3BJS5;H3BJ35;H3BJ84;H3BJY7	H3BK48;E9Q3S2;H3BKH2;H3BJS0;Q8R311;Q91ZV0;H3BL19;H3BJI6;H3BK44;E9PY90;H3BKL6;H3BJ71	cTAGE family member 5;Melanoma inhibitory activity protein 2	Ctage5;Mia2
28.0442	28.1588	28.3824	28.0367	28.2421	28.3444	2	28.9	11.433	10.887	27		0.929632	0.0126273	E9Q3T0;P47955	E9Q3T0;P47955	60S acidic ribosomal protein P1	Gm10073;Rplp1
20.5759	21.0056	20.6822	20.5415	21.8348	21.2352	2	1.4	180.95	2.9531	1		0.319328	0.44923	E9Q3T3;L0N7N1	E9Q3T3;L0N7N1	Kinesin-like protein;Kinesin-like protein KIF14	Kif14
21.6726	21.2476	22.0073	20.7569	21.4776	21.8325	1	4.2	58.258	4.344	6		0.497963	-0.286828	E9Q517;E9Q3V0;P28571-1;P28571-2;P28571	E9Q517;E9Q3V0;P28571-1;P28571-2;P28571	Transporter;Sodium- and chloride-dependent glycine transporter 1	Slc6a9
21.6732	21.3712	25.1411	21.565	21.1527	22.5635	1	2.8	36.978	2.0987	6		0.49151	-0.968112	E9Q3V6;F6UKN5;G3UYQ0	E9Q3V6	not assigned	2002-09-01
27.344	27.2895	27.3714	27.3476	27.4855	27.4711	17	25.3	96.856	67.763	102		0.116406	0.0997944	E9Q3X0;Q9EQK5;D3Z2N7	E9Q3X0;Q9EQK5	Major vault protein	Mvp
21.015	20.2486	20.2228	20.6409	22.1449	21.6053	1	2.1	59.502	2.5667	6		0.130977	0.968263	F6Q7C7;E9Q3X4;P59438-2;P59438	F6Q7C7;E9Q3X4;P59438-2;P59438	Hermansky-Pudlak syndrome 5 protein homolog	Hps5
20.0186	20.6907	20.3812	21.7628	21.2175	21.2435	1	1.2	142.54	3.2022	3		0.0165577	1.04445	E9Q3Y7;E9Q5L4;Q5PR69-2;Q5PR69	E9Q3Y7;E9Q5L4;Q5PR69-2;Q5PR69	Uncharacterized protein KIAA1211	C530008M17Rik;Kiaa1211
23.7339	23.6745	23.4836	23.8705	23.8175	23.7058	9	6.1	265.77	25.228	19		0.135875	0.167279	E9Q411	E9Q411	not assigned	Nbas
21.7056	21.8261	19.9401	21.2068	21.5055	21.4639	2	10	47.575	3.032	2		0.722707	0.234839	Q9D5H8;E9Q418;Q64729-2;Q64729	Q9D5H8;E9Q418;Q64729-2;Q64729	Receptor protein serine/threonine kinase;TGF-beta receptor type-1	Tgfbr1
27.4395	27.5517	27.7127	28.0131	27.9552	27.863	9	14.3	95.313	33.48	34		0.0142578	0.375759	E9Q481;Q6P2K6;Q6P2K6-2	E9Q481;Q6P2K6	Serine/threonine-protein phosphatase 4 regulatory subunit 3A	Smek1
24.6569	24.5064	24.7632	24.5644	24.5053	24.4083	8	6	204.57	25.497	19		0.161926	-0.149525	E9Q4K7	E9Q4K7	Kinesin-like protein	Kif13b
24.5274	24.6896	24.5512	24.8102	24.6205	24.6745	4	22	26.388	22.572	21		0.212323	0.112322	E9Q4M4;Q91VN4	E9Q4M4;Q91VN4	MICOS complex subunit Mic25	Chchd6
23.7323	23.7183	23.3652	23.7412	23.4836	23.7238	10	7	226.45	20.894	26		0.77697	0.0442613	E9Q512;H3BJG4;Q8BVJ9;H3BJH8	E9Q512;H3BJG4	not assigned	Trip11
24.5232	24.5663	24.6652	24.4965	24.4193	24.2049	7	15.5	73.697	60.886	27		0.0945057	-0.21133	E9Q5C9	E9Q5C9	not assigned	Nolc1
21.4303	23.5087	23.5934	23.8101	23.8835	24.0692	4	7.9	75.767	12.661	14		0.204744	1.07683	E9Q5D6;P69566;P69566-2	E9Q5D6;P69566;P69566-2	Ran-binding protein 9	Ranbp9
22.387	22.3448	22.3278	22.8315	22.5331	22.6497	4	6.6	108.77	10.362	11		0.0229377	0.318207	E9Q5G3	E9Q5G3	Kinesin-like protein KIF23	Kif23
24.4171	24.2673	24.217	24.9803	24.8336	24.7783	5	14.6	51.853	12.888	17		0.00269628	0.563597	E9Q5L3;Q9DBL1;A0A140LHL4	E9Q5L3;Q9DBL1	Short/branched chain specific acyl-CoA dehydrogenase, mitochondrial	Acadsb
20.2885	20.4851	21.3805	20.9472	21.3359	22.8194	1	2.8	59.17	7.699	6		0.211847	0.982808	E9Q5X9;Q80V81	E9Q5X9;Q80V81	not assigned	Zfp819
22.2311	22.1327	21.987	22.3944	22.2157	22.1365	3	3.9	82.225	3.0977	8		0.273941	0.131926	E9Q605;E9QNL4;Q60680;Q60680-2;Q60680-3	E9Q605;E9QNL4;Q60680;Q60680-2;Q60680-3	Inhibitor of nuclear factor kappa-B kinase subunit alpha	Chuk
21.587	20.6641	23.1331	21.5423	21.7425	20.9563	1	2.7	112.66	8.5587	3		0.64161	-0.380985	E9Q640;Q6NZN0-5;Q6NZN0-3;Q6NZN0-4;Q6NZN0-2;Q6NZN0;E9PYZ7	E9Q640;Q6NZN0-5;Q6NZN0-3;Q6NZN0-4;Q6NZN0-2;Q6NZN0;E9PYZ7	RNA-binding protein 26	Rbm26
20.6348	20.0192	22.0999	20.8869	22.4876	21.7939	1	2.8	53.59	2.5563	3		0.355877	0.804862	Q3U0V6;E9Q6D6	Q3U0V6;E9Q6D6	not assigned	Zfp277
25.4116	25.6828	25.9589	25.33	23.8711	25.39	2	20.2	10.704	4.8253	6		0.190402	-0.820731	E9Q8C5;E9Q6F0;G3X9I1;G5E911;Q91VU0	E9Q8C5;E9Q6F0;G3X9I1;G5E911;Q91VU0	Protein FAM3C	Fam3c
21.7925	21.9738	22.1444	22.0885	22.3925	22.0246	1	9	21.883	27.23	16		0.262981	0.198256	E9Q6I9;Q4FJU9	E9Q6I9;Q4FJU9	Transmembrane protein 40	Tmem40
25.0007	25.0783	25.2348	24.8255	24.7555	24.7791	15	7.1	322.3	69.131	48		0.011462	-0.317893	E9Q6J5-2;E9Q6J5;E9Q6J5-3	E9Q6J5-2;E9Q6J5;E9Q6J5-3	not assigned	Bod1l
21.7175	23.6687	23.7252	23.4786	23.3059	23.3847	6	6.6	117.3	6.1562	10		0.622431	0.352617	E9Q6L4;Q60949-2;Q60949	E9Q6L4;Q60949-2;Q60949	TBC1 domain family member 1	Tbc1d1
25.0752	24.9697	25.2455	24.8297	24.7153	24.8201	4	6.2	100.36	20.919	11		0.0250402	-0.308498	E9Q6M7;Q80U78-2;Q3TTW5;Q80U78-3;Q80U78;A8WHM8;Q80U78-4	E9Q6M7;Q80U78-2;Q3TTW5;Q80U78-3;Q80U78	Pumilio homolog 1	Pum1
24.1791	24.154	24.0844	24.2093	21.7751	22.4137	2	20.8	14.731	47.153	29		0.140041	-1.3398	E9Q6U4;Q3UWL8;E9Q4Q8;E9Q8R1;Q6P0X1	E9Q6U4;Q3UWL8;E9Q4Q8;E9Q8R1;Q6P0X1	Prefoldin subunit 4	Pfdn4
23.5101	23.488	23.5879	22.68	23.4832	23.1428	3	8.6	58.367	30.593	20		0.143229	-0.42671	Q3U3A7;E9Q794;Q3UII8;Q924K8-2;Q924K8;H3BIY7;H3BLE1	Q3U3A7;E9Q794;Q3UII8;Q924K8-2;Q924K8	Metastasis-associated protein MTA3	Mta3
23.0925	23.303	22.8484	22.9215	22.9482	22.7404	3	5.5	82.595	7.8602	17		0.223171	-0.211262	E9Q7C1;G3X8S4;Q924H2	E9Q7C1;G3X8S4;Q924H2	Mediator of RNA polymerase II transcription subunit 15	Med15
25.6944	25.6735	25.5983	25.6582	25.866	25.7265	8	17.5	61.629	34.01	42		0.234165	0.0948544	Q5UE59;E9Q7C9;Q7TNF4;Q8CD76;O88447;F6UYN4	Q5UE59;E9Q7C9;Q7TNF4;Q8CD76;O88447	Kinesin light chain 1	Klc1
23.6714	23.8053	23.825	23.37	23.6125	23.5628	3	14.1	37.583	8.4397	13		0.0461203	-0.252162	E9Q7G6;Q8VC70	E9Q7G6;Q8VC70	RNA-binding motif, single-stranded-interacting protein 2	Rbms2
22.1867	20.7581	24.0833	21.088	22.6782	21.8937	2	10.6	22.843	4.6131	2		0.691055	-0.456052	E9Q7K1;Q564G0;Q64520;G3UYV3	E9Q7K1;Q564G0;Q64520;G3UYV3	Guanylate kinase	Guk1
21.1493	22.2434	18.9726	23.0181	23.5	23.112	4	11.6	60.496	8.1669	5		0.0674844	2.42157	Q8C1C2;E9Q7N5;Q8R2Q4-3;Q8R2Q4-2;Q8R2Q4;E0CY79;E0CXH2	Q8C1C2;E9Q7N5;Q8R2Q4-3;Q8R2Q4-2;Q8R2Q4;E0CY79	Ribosome-releasing factor 2, mitochondrial	Gfm2
20.1432	20.8944	18.8291	21.9965	21.7648	21.7248	3	7	70.932	12.913	9		0.037167	1.87315	E9Q7U2;Q8CGU1	E9Q7U2;Q8CGU1	Calcium-binding and coiled-coil domain-containing protein 1	Calcoco1
25.8456	25.7961	25.8941	25.9433	25.8856	25.9095	5	4.7	246.62	57.658	55		0.109291	0.06751	E9QKG6;E9Q804;Q99NH0;A0A0G2JDZ9;Q99NH0-3;Q99NH0-2	E9QKG6;E9Q804;Q99NH0;A0A0G2JDZ9;Q99NH0-3;Q99NH0-2	Ankyrin repeat domain-containing protein 17	Ankrd17
26.229	26.3698	26.3701	26.5504	26.5248	26.4312	6	34	34.515	158.57	79		0.0392114	0.179141	E9Q855;Q3UXS0;O35609	E9Q855;Q3UXS0;O35609	Secretory carrier-associated membrane protein 3	Scamp3
22.7101	22.6813	22.8034	22.2453	22.6724	22.7882	3	6	92.832	12.891	10		0.389946	-0.162949	E9Q8A3;Q8BKC8-2;Q8BKC8	E9Q8A3;Q8BKC8-2;Q8BKC8	Phosphatidylinositol 4-kinase beta	Pi4kb
21.2129	22.4627	19.9877	21.3301	21.494	22.6104	2	5.3	61.734	10.321	2		0.511302	0.590433	E9Q8D0;F6QYD2	E9Q8D0;F6QYD2	not assigned	Dnajc21
24.1303	23.694	23.8299	23.8257	23.7913	23.7909	4	6.2	101.51	6.5883	6		0.560413	-0.0820694	E9Q8I7;E9Q3K1;E9PZN0	E9Q8I7;E9Q3K1;E9PZN0	not assigned	Nfxl1
25.1147	25.1309	25.2334	25.4308	25.1833	25.4885	4	3.7	125.02	9.7424	19		0.108057	0.207838	E9Q8L9;Q9D620;A0A1B0GRJ0;G3UW57;G3XA57;G3XA57-2	E9Q8L9;Q9D620;A0A1B0GRJ0	Rab11 family-interacting protein 1	Rab11fip1
25.8315	25.7679	25.7977	25.6719	25.5777	25.5797	10	10.1	140.72	105.05	43		0.0063131	-0.189305	E9Q8N5;Q08EB6;Q8BRT1;F7DCH5;Q8BRT1-6	E9Q8N5;Q08EB6;Q8BRT1;F7DCH5	CLIP-associating protein 2	Clasp2
23.7702	21.6852	23.6799	23.5878	23.1097	23.4671	6	4.4	209.3	13.812	12		0.647598	0.343124	E9Q8V6	E9Q8V6	not assigned	Dennd4a
22.1319	20.2101	23.158	21.6262	20.4609	21.7047	1	1.2	104.99	3.3011	4		0.582345	-0.569427	E9Q8Z5;P30999-2;P30999-3;E9Q903;E9Q906	E9Q8Z5;P30999-2;P30999-3;E9Q903;E9Q906	Catenin delta-1	Ctnnd1
26.7972	26.7808	26.8241	26.6688	26.7266	26.8051	2	2.7	104.1	83.274	94		0.180491	-0.0671724	G3X9V2;E9Q8Z6;E9Q8Z8;P30999;E9Q8Z4;E9Q8Z9;D3Z2H2;E9Q901;E9Q904;E9Q986;D3Z7H6;E9Q907;E9Q905;D3Z2H7	G3X9V2;E9Q8Z6;E9Q8Z8;P30999;E9Q8Z4;E9Q8Z9;D3Z2H2;E9Q901;E9Q904;E9Q986;D3Z7H6;E9Q907;E9Q905;D3Z2H7	Catenin delta-1	Ctnnd1
26.3036	26.2959	26.2452	26.3594	26.4426	26.5294	12	25.2	66.005	43.902	66		0.0363624	0.162198	Q3TU36;E9Q912;A0A0G2JGC8;E9Q6Q4;A0A0G2JF70	Q3TU36;E9Q912;A0A0G2JGC8;E9Q6Q4	not assigned	Rap1gds1
24.9711	24.7616	24.7192	24.5857	24.5394	25.0499	5	10.9	53.317	16.818	21		0.636233	-0.0923208	E9Q9A5;G5E8N7;Q9JLV6-2;Q9JLV6;A0A0J9YVJ6;A0A0J9YTV1;A0A0J9YUT2;A0A0J9YVH5;A0A0J9YV48;A0A0J9YUF9;A0A140LIZ1	E9Q9A5;G5E8N7;Q9JLV6-2;Q9JLV6;A0A0J9YVJ6	Bifunctional polynucleotide phosphatase/kinase;Polynucleotide 3-phosphatase;Polynucleotide 5-hydroxyl-kinase	Pnkp
23.2876	23.6128	23.3151	23.2031	23.1738	23.2299	2	3.2	85.05	3.9287	7		0.126496	-0.202894	E9Q9A9;E9Q9A9-2	E9Q9A9;E9Q9A9-2	2-5-oligoadenylate synthase 2	Oas2
23.9131	23.5364	23.6909	23.8849	23.5106	23.8601	7	5	199.18	22.97	20		0.825233	0.0384159	E9Q9B7	E9Q9B7	not assigned	Kidins220
21.7779	20.6293	22.8339	23.0024	21.6453	21.7248	2	13.7	26.718	6.3878	5		0.651441	0.377148	E9Q9E0;Q8VCX5;Q8VCX5-3;Q8VCX5-2	E9Q9E0;Q8VCX5;Q8VCX5-3;Q8VCX5-2	Calcium uptake protein 1, mitochondrial	Micu1
24.5114	24.5452	24.7004	24.7053	24.8228	24.8497	7	14.7	96.891	14.872	23		0.0474437	0.206933	H7BWY4;E9Q9H0;Q811D0-2;Q811D0;Q811D0-3;D3Z3B8;S4R2T8;F6UDT8	H7BWY4;E9Q9H0;Q811D0-2;Q811D0;Q811D0-3;D3Z3B8	Disks large homolog 1	Dlg1
26.9484	26.9956	27.1012	27.2057	27.1387	27.0823	12	26	63.44	119.27	76		0.091649	0.127189	E9Q9H2;P54103;E9Q9H3;Q3TRX6	E9Q9H2;P54103;E9Q9H3	DnaJ homolog subfamily C member 2;DnaJ homolog subfamily C member 2, N-terminally processed	Dnajc2
23.1385	23.0933	23.1962	23.0691	23.3024	23.1485	4	4.8	140.37	11.454	13		0.702018	0.0307064	E9Q9J4;Q6ZQB6-2;Q6ZQB6-3;Q6ZQB6;F6VU93;A2ARP1-5;A2ARP1-6;A2ARP1-7;A2ARP1-3;A2ARP1-2;A2ARP1	E9Q9J4;Q6ZQB6-2;Q6ZQB6-3;Q6ZQB6	Inositol hexakisphosphate and diphosphoinositol-pentakisphosphate kinase 2	Ppip5k2
25.6808	25.6079	25.7265	25.8033	25.7669	25.896	8	15	67.764	27.877	37		0.0436767	0.150389	G3X9J6;E9Q9M1;Q3V1L4	G3X9J6;E9Q9M1;Q3V1L4	Cytosolic purine 5-nucleotidase	Nt5c2
23.1598	23.7265	23.9111	23.9088	23.8429	23.8389	5	5.8	124.39	13.616	12		0.309215	0.264392	E9Q9Q2;A0A087WPF0;Q80ZH9;Q3URW7;A0A087WQF6;A0A087WP65;A0A087WQI5	E9Q9Q2;A0A087WPF0;Q80ZH9;Q3URW7;A0A087WQF6	not assigned	R3hdm1
22.5667	20.9075	21.4526	21.1282	21.1104	22.0646	2	6	68.022	9.9918	8		0.738685	-0.207833	E9Q9T6;Q6ZPL9;A0A0G2JG82	E9Q9T6;Q6ZPL9;A0A0G2JG82	ATP-dependent RNA helicase DDX55	Ddx55
24.151	23.9812	24.2987	23.9645	23.8932	24.0441	3	5.6	72.474	9.884	16		0.157456	-0.176381	E9QAD4;Q7TQK5	E9QAD4;Q7TQK5	Coiled-coil domain-containing protein 93	Ccdc93
25.1544	25.0651	24.9743	25.3338	25.2319	25.2541	11	8.1	207.05	32.669	40		0.0260699	0.208694	E9QAE3	E9QAE3	not assigned	Btaf1
24.9601	25.1393	25.0465	25.1608	25.4062	25.4213	11	23.6	88.924	32.162	37		0.0470281	0.280834	E9QAJ9;Q3UIA2;Q3UIA2-3;Q3UIA2-4;Q3UIA2-2;A0A0U1RNM6	E9QAJ9;Q3UIA2;Q3UIA2-3;Q3UIA2-4;Q3UIA2-2	Rho GTPase-activating protein 17	Arhgap17
20.1851	20.7914	22.9022	21.5597	21.4472	20.905	1	12.8	10.27	2.8788	5		0.990249	0.0110245	E9QAL6;Q99LL5	E9QAL6;Q99LL5	Periodic tryptophan protein 1 homolog	Pwp1
22.4724	20.2553	20.2675	20.4574	21.2257	20.3404	2	2.1	105.31	2.9626	2		0.701966	-0.3239	E9QAP7	E9QAP7	not assigned	Taf4a
21.6536	19.5776	20.9836	20.9478	22.7316	21.8717	1	2	85.951	10.98	4		0.236699	1.11209	E9QAQ3;Q6ZQ82	E9QAQ3;Q6ZQ82	Rho GTPase-activating protein 26	Arhgap26
25.7314	25.6157	25.842	25.4104	25.5946	25.6165	5	18.7	47.989	28.476	33		0.109937	-0.189224	E9QAQ5;Q9WV60	E9QAQ5;Q9WV60	Glycogen synthase kinase-3 beta	Gsk3b
25.5233	25.5768	25.8043	25.6391	25.615	25.6196	11	7.8	242.67	39.254	36		0.911488	-0.0102336	E9QAQ7;A2BH40;A2BH40-3;A2BH40-4;A2BH40-2	E9QAQ7;A2BH40;A2BH40-3;A2BH40-4;A2BH40-2	AT-rich interactive domain-containing protein 1A	Arid1a
27.6199	27.6459	27.7601	27.4196	27.1688	27.1325	27	17	216.37	175.41	137		0.012167	-0.434955	E9QAS4;E9QAS5;Q6PDQ2;F6WR45;E9PYU4;E9PYL1;A2A8L1	E9QAS4;E9QAS5;Q6PDQ2	Chromodomain-helicase-DNA-binding protein 4	Chd4
24.7584	25.1275	25.1647	25.0188	25.159	25.059	6	11.2	66.169	54.19	19		0.672312	0.0620511	E9QAT0;P35922-9;P35922-3;E9QAS9;D3Z6U8;E9QNF5;Q6AXB7;P35922-8;P35922-7;P35922-2;P35922;E9QAS8;P35922-11;P35922-10;P35922-5;P35922-4;P35922-12;P35922-6	E9QAT0;P35922-9;P35922-3;E9QAS9;D3Z6U8;E9QNF5;Q6AXB7;P35922-8;P35922-7;P35922-2;P35922;E9QAS8;P35922-11;P35922-10;P35922-5;P35922-4;P35922-12;P35922-6	Fragile X mental retardation protein 1 homolog	Fmr1
29.6572	29.6953	29.907	29.5892	29.3977	29.3335	9	37.7	24.077	37.243	63		0.0456743	-0.313045	E9QAZ2;Q9CZM2;B8JKK2	E9QAZ2;Q9CZM2;B8JKK2	Ribosomal protein L15;60S ribosomal protein L15	Gm10020;Rpl15
28.4143	28.4141	28.4865	28.3382	28.2204	28.3092	22	27.6	102.37	160.11	147		0.0254044	-0.149045	E9QB02;Q68FL6;F6W0G8	E9QB02;Q68FL6	Methionine--tRNA ligase, cytoplasmic	Mars
24.5562	24.492	24.5735	24.7768	24.7844	24.6674	3	18.1	18.698	21.763	19		0.0110244	0.202295	E9QJS0;G5E8U8;G5E8U5;Q80ZK0;D3Z6K5	E9QJS0;G5E8U8;G5E8U5;Q80ZK0;D3Z6K5	28S ribosomal protein S10, mitochondrial	Mrps10
20.8486	21.9376	23.6579	25.1684	22.2534	20.88	2	5.2	63.65	12.717	11		0.701967	0.619248	E9QJT2;Q3UMQ8	E9QJT2;Q3UMQ8	H/ACA ribonucleoprotein complex non-core subunit NAF1	Naf1
23.9344	24.1106	24.2325	24.292	24.1209	24.1618	2	17.2	17.344	7.0801	7		0.38108	0.0990779	E9QJT5;P56376	E9QJT5;P56376	Acylphosphatase;Acylphosphatase-1	Acyp1
23.0941	22.9015	23.1919	22.9828	22.8329	23.033	4	8.8	69.365	8.7242	13		0.339981	-0.112963	F8WI26;E9QJT6;Q68ED3;F6UPY1	F8WI26;E9QJT6;Q68ED3	Non-canonical poly(A) RNA polymerase PAPD5	Papd5
22.3163	22.422	21.4853	22.4945	22.572	22.3658	3	5.6	77.923	5.407	10		0.253409	0.402876	E9QJV4;Q8K2Z2;D6RDR5	E9QJV4;Q8K2Z2	Pre-mRNA-processing factor 39	Prpf39
26.7452	26.6112	26.6725	26.1544	26.1438	26.2614	13	17.2	105.38	64.833	68		0.000816493	-0.489766	Q9QXJ2;E9QJX9;Q9WVL2	Q9QXJ2;E9QJX9;Q9WVL2	Signal transducer and activator of transcription;Signal transducer and activator of transcription 2	Stat2
26.9972	27.026	26.3375	20.8939	27.0872	26.9005	2	0.5	501.59	2.4785	9		0.422573	-1.8264	E9QK16;Q8BNA6	E9QK16;Q8BNA6	Protocadherin Fat 3	Fat3
21.5089	23.2134	23.2118	20.4581	21.7226	22.629	3	2.8	167.38	11.272	7		0.286653	-1.04141	E9QK36;Q3U3T8-3;Q3U3T8;F6R9F0;E9PUI7;Q3U3T8-2	E9QK36;Q3U3T8-3;Q3U3T8;F6R9F0;E9PUI7;Q3U3T8-2	WD repeat-containing protein 62	Wdr62
19.9443	21.6645	21.7079	23.825	24.008	23.8123	8	3.9	317.87	16.655	15		0.00895692	2.77617	E9QK83;Q5XG71	E9QK83;Q5XG71	Small subunit processome component 20 homolog	Utp20
21.4667	22.1412	21.1291	22.0946	22.3119	22.0689	3	7.3	61.791	6.6924	15		0.132473	0.579424	G3X8R4;E9QKD9;Q9DBA9;E9PWY2	G3X8R4;E9QKD9;Q9DBA9	General transcription factor IIH subunit 1	Gtf2h1
23.9831	24.1356	23.7374	24.0848	23.8905	23.9161	2	2.5	156.4	23.259	22		0.932857	0.0117518	E9QKE9;H3BK24;H3BLS0;H3BJQ9;P53564-2;P53564-3;P53564;H3BKF6;P53564-4;H3BJL7;H3BL09;P53564-5	E9QKE9;H3BK24;H3BLS0;H3BJQ9;P53564-2;P53564-3;P53564;H3BKF6;P53564-4;H3BJL7	Homeobox protein cut-like;Homeobox protein cut-like 1	Cux1
23.4052	23.1916	23.2777	23.5203	23.4727	23.6771	5	10.8	55.982	11.827	20		0.0388121	0.26519	E9QKG2;Q9WV86;E9PZI6;G3UX83;Q8K0T4	E9QKG2;Q9WV86;E9PZI6	Katanin p60 ATPase-containing subunit A1	Katna1
20.829	21.0459	20.7863	21.1291	21.1795	21.7412	2	6.7	52.938	3.9265	7		0.0943992	0.462893	E9QKG3;Q9CWH5	E9QKG3;Q9CWH5	tRNA (guanine(10)-N2)-methyltransferase homolog	Trmt11
21.1158	22.0416	21.7161	21.9599	22.2396	22.2203	4	7.9	74.15	5.456	9		0.145609	0.515412	E9QKG8;Q6PG16-2;Q6PG16;E9Q4T0;Q6PG16-3;D6RI36;F6XR06	E9QKG8;Q6PG16-2;Q6PG16;E9Q4T0;Q6PG16-3;D6RI36	Holliday junction recognition protein	Hjurp
22.0354	22.0447	22.3168	22.3948	22.2638	21.63	4	2.4	286.21	15.984	10		0.893653	-0.0361042	E9QKK1;Q6RT24	E9QKK1;Q6RT24	Kinesin-like protein;Centromere-associated protein E	Cenpe
20.2311	20.3221	20.9913	20.5412	21.455	21.9601	2	3.5	127.81	2.6291	3		0.168892	0.803947	E9QKK8;F6Q8D3;Q9QZW0-2;Q9QZW0	E9QKK8;F6Q8D3;Q9QZW0-2;Q9QZW0	Phospholipid-transporting ATPase;Phospholipid-transporting ATPase 11C	Atp11c
21.1976	20.3639	22.4773	21.9303	21.2242	22.1466	1	1.6	69.437	2.0885	6		0.566682	0.420783	P0DOV2;E9QKL6;P0DOV1-2;P0DOV1;Q8CGE8	P0DOV2;E9QKL6;P0DOV1-2;P0DOV1;Q8CGE8	Interferon-activable protein 205-A	Ifi204;Ifi205a
26.6298	26.7075	26.6447	26.9589	26.8889	26.8621	14	17.9	115.95	78.414	84		0.00292011	0.242617	E9QKZ2;Q91YE6;E0CXB2;F6TLX3;E0CY46;F6UT58	E9QKZ2;Q91YE6	Importin-9	Ipo9
21.6499	22.4823	20.5137	22.215	20.3405	22.2931	2	4.4	62.674	3.0803	6		0.940889	0.0675589	E9QL13;Q8C2Q3-2;Q8C2Q3	E9QL13;Q8C2Q3-2;Q8C2Q3	RNA-binding protein 14	Rbm14
23.8776	23.7982	23.9882	23.8677	23.9308	23.9182	5	8.3	94.144	20.11	18		0.778667	0.0175444	E9QL65;Q8CI04	E9QL65;Q8CI04	Conserved oligomeric Golgi complex subunit 3	Cog3
24.4959	24.3946	24.3559	24.3553	24.3307	24.4054	7	8.3	138.36	25.809	34		0.334811	-0.051686	E9QLA5;Q0GNC1;Q0GNC1-3	E9QLA5;Q0GNC1;Q0GNC1-3	Inverted formin-2	Inf2
23.3704	23.4083	23.423	23.45	23.3539	23.3815	3	15.5	26.34	8.8704	12		0.875399	-0.00544294	E9QLB2;Q3UFF7	E9QLB2;Q3UFF7	Lysophospholipase-like protein 1	Lyplal1
22.5282	22.4655	22.5989	21.4148	20.8231	20.7699	4	7.7	93.853	8.9102	8		0.00190197	-1.52827	E9QLK3;Q8C3R1;Q8C3R1-2;D6RE40	E9QLK3;Q8C3R1;Q8C3R1-2;D6RE40	BRCA1-associated ATM activator 1	Brat1
23.6815	23.5679	23.8633	23.793	24.039	24.018	9	4	405.42	23.466	21		0.102731	0.245787	F7CGG2;E9QLK7;E9PZA7;E9PWT1;A0A1D5RLL4;Q80YV3	F7CGG2;E9QLK7;E9PZA7;E9PWT1;A0A1D5RLL4;Q80YV3	Transformation/transcription domain-associated protein	Trrap
21.2627	21.1337	22.0657	22.2693	21.4941	21.6696	1	5.3	31.777	7.4041	5		0.436003	0.323611	E9QLN8;O70338	E9QLN8;O70338	Ribonuclease H1	Rnaseh1
22.7124	23.0393	20.0299	21.725	22.1153	22.223	3	3.4	122.07	3.0722	3		0.927164	0.0939248	E9QLQ3;Q61409	E9QLQ3;Q61409	cGMP-inhibited 3,5-cyclic phosphodiesterase B	Pde3b
24.3803	21.6674	23.6757	24.715	22.4881	21.9597	2	13	35.003	3.9577	8		0.88102	-0.186892	E9QLR3;Q60961-2;Q60961	E9QLR3;Q60961-2;Q60961	Lysosomal-associated transmembrane protein 4A	Laptm4a
20.8582	20.934	22.3419	20.7024	21.4472	21.6595	2	3.6	84.601	2.7081	1		0.856828	-0.108297	E9QLT6;Q3ULM2;P53762-2;P53762;Q8CEC2	E9QLT6;Q3ULM2;P53762-2;P53762;Q8CEC2	Aryl hydrocarbon receptor nuclear translocator	Arnt
20.741	21.5904	20.3644	22.1904	22.2271	20.108	2	5.7	53.551	8.9239	3		0.482492	0.609865	E9QM06;D3YZ08;O35144-2;O35144	E9QM06;D3YZ08;O35144-2;O35144	Telomeric repeat-binding factor 2	Terf2
20.3327	20.9002	23.6323	21.8733	21.5933	23.9925	3	10.9	35.381	4.2211	4		0.533162	0.864599	F7B6X4;F6U2C2;E9QM77;O70305-3;O70305-2;O70305;F6V8M6	F7B6X4;F6U2C2;E9QM77;O70305-3;O70305-2;O70305	Ataxin-2	Atxn2
22.6967	22.8752	19.477	22.7167	22.7815	20.9709	2	7.5	42.967	2.0422	6		0.724864	0.473356	E9QMA2;Q3TNH5	E9QMA2;Q3TNH5	Protein FAM172A	Fam172a
23.5457	23.775	23.4408	23.7075	23.524	22.5165	3	10.7	39.759	13.648	9		0.427689	-0.33786	E9QMB7;Q8CES0;Q8CES0-2	E9QMB7;Q8CES0	N-alpha-acetyltransferase 30	Naa30
25.1765	25.2935	25.2759	25.1955	25.2282	25.2863	11	15	121.68	33.835	39		0.803764	-0.0119629	E9QME5;E9QP19;Q99PP7-2;Q99PP7;A0A0G2JGY5;A0A0G2JFC3;A0A0G2JE09	E9QME5;E9QP19;Q99PP7-2;Q99PP7	E3 ubiquitin-protein ligase TRIM33	Trim33
21.1229	20.5093	19.7524	21.6244	21.341	21.2843	1	4	42.497	2.0186	1		0.0803485	0.955003	E9QMH7;Q9DBZ1-2;Q9DBZ1	E9QMH7;Q9DBZ1-2;Q9DBZ1	Inhibitor of nuclear factor kappa-B kinase-interacting protein	Ikbip
23.1094	23.1325	23.3977	23.2775	23.2901	23.0731	4	9.3	69.921	39.794	17		0.997435	0.000397364	E9QMK9;Q8BH86-2;Q8BH86	E9QMK9;Q8BH86-2;Q8BH86	UPF0317 protein C14orf159 homolog, mitochondrial	9030617O03Rik
25.3752	25.3676	25.5131	24.7538	24.921	24.9138	9	23.2	67.461	34.427	29		0.00153315	-0.555757	E9QMN5;Q8CHY6;A0A1D5RM07;A0A1D5RM58	E9QMN5;Q8CHY6	Transcriptional repressor p66 alpha	Gatad2a
24.6916	24.7894	24.9725	24.8533	24.7699	24.6343	7	15.3	82.777	24.917	16		0.564488	-0.0653318	Q3T9A3;F6ZS70;E9QMP6;Q05512-2;Q05512;E9Q9N6;E9PYX3;A0A0R4J227;A0A0R4J0B1;Q05512-3;Q05512-4;F7A3Q3;F6ZEX4;F7CRG8;E9Q2J6;F6UY70;F7CVZ7;E9PZ55;E9Q2G8;E9Q8H5;A0A0A6YY78;Q8CIP4-2;Q8CIP4;Q8VHJ5	Q3T9A3;F6ZS70;E9QMP6;Q05512-2;Q05512;E9Q9N6;E9PYX3;A0A0R4J227;A0A0R4J0B1;Q05512-3;Q05512-4	Serine/threonine-protein kinase MARK2	Mark2
25.827	25.832	25.4626	26.1039	26.1061	26.055	2	30.9	9.0583	41.464	42		0.0366581	0.381145	E9QMV2;Q4KML4	E9QMV2;Q4KML4	Costars family protein ABRACL	Abracl
24.5561	24.6465	24.7988	24.5903	24.7216	24.3224	8	9.1	119.44	23.559	22		0.422726	-0.122362	E9QMX7;Q640N3-2;Q640N3	E9QMX7;Q640N3-2;Q640N3	Rho GTPase-activating protein 30	Arhgap30
24.2768	23.928	24.1011	24.5671	24.6734	24.6907	6	10.3	86.906	29.291	15		0.00735988	0.541762	E9QN31;Q922K7;A0A0N4SW16	E9QN31;Q922K7	Probable 28S rRNA (cytosine-C(5))-methyltransferase	Nop2
23.3255	23.6742	23.6135	23.3017	23.5068	23.4699	1	7.1	29.161	22.005	11		0.421267	-0.111624	E9QN39	E9QN39	not assigned	Tmem40
22.0118	22.3679	22.4045	22.866	22.5548	22.8656	3	7.9	61.072	5.0676	8		0.0369362	0.500704	E9QN44;Q8CIM3	E9QN44;Q8CIM3	D-2-hydroxyglutarate dehydrogenase, mitochondrial	D2hgdh
24.0355	23.8269	24.0167	23.4784	24.0272	23.9146	5	14.3	46.875	17.797	11		0.443626	-0.152949	E9QND8;Q6PA06-2;Q6PA06	E9QND8;Q6PA06-2;Q6PA06	Atlastin-2	Atl2
23.3365	23.4679	23.5476	23.4307	23.6724	22.3036	3	2.4	188.78	6.5492	16		0.500843	-0.315063	E9QNG1;Q9Z0R6-2;Q9Z0R6	E9QNG1;Q9Z0R6-2;Q9Z0R6	Intersectin-2	Itsn2
21.6209	21.0578	19.4511	21.3167	20.4963	20.0036	1	11.5	17.572	1.8584	2		0.896605	-0.104425	Z4YM84;E9QNH7;Q5XG73-2;Q5XG73-3;Q5XG73	Z4YM84;E9QNH7;Q5XG73-2;Q5XG73-3;Q5XG73	Acyl-CoA-binding domain-containing protein 5	Acbd5
23.9534	20.2986	21.4699	23.6081	23.8498	23.949	3	12.4	31.845	7.1346	9		0.154833	1.89498	E9QNR6;Q8VD62	E9QNR6;Q8VD62	UPF0696 protein C11orf68 homolog	AI837181;Bles03
22.0888	20.8881	20.3169	21.4541	21.2905	21.8806	1	5.2	23.525	1.6866	1		0.46573	0.443757	E9QNT5;Q8VE65	E9QNT5;Q8VE65	Transcription initiation factor TFIID subunit 12	Taf12
22.4581	22.495	22.4623	22.6135	22.3447	22.8332	5	4.4	156.41	12.259	18		0.426514	0.125312	F8WJB0;E9QNV2;Q80YQ2;Q80YQ2-2;H3BK33;H3BJ42	F8WJB0;E9QNV2;Q80YQ2;Q80YQ2-2;H3BK33	Mediator of RNA polymerase II transcription subunit 23	Med23
24.9003	24.8152	24.655	24.742	24.9713	24.9901	7	20.5	46.2	40.806	40		0.359997	0.110926	E9QNW6;Q8VDG7;D3Z3Q4	E9QNW6;Q8VDG7	Platelet-activating factor acetylhydrolase 2, cytoplasmic	Pafah2
23.5359	23.3619	23.1526	22.6944	22.9211	22.8702	4	3.3	155.28	8.4234	12		0.0161224	-0.521536	E9QNX9;Q60751	E9QNX9;Q60751	Tyrosine-protein kinase receptor;Insulin-like growth factor 1 receptor;Insulin-like growth factor 1 receptor alpha chain;Insulin-like growth factor 1 receptor beta chain	Igf1r
23.3713	23.6213	23.6022	23.2193	23.0074	23.3514	6	7	138.02	15.057	15		0.057618	-0.338914	E9QNZ2;Q7TPV2-2;Q7TPV2;F6Z1P8;Q7TPV2-3	E9QNZ2;Q7TPV2-2;Q7TPV2	E3 ubiquitin-protein ligase DZIP3	Dzip3
22.6774	23.228	23.2691	23.1074	22.9946	23.2441	6	5.5	184.8	22.336	21		0.793072	0.0571874	E9QP49;Q99MS7;Q99MS7-3;Q99MS7-2;G5E8Y6;Q99MS7-4;Q99MS7-5	E9QP49;Q99MS7;Q99MS7-3;Q99MS7-2	EH domain-binding protein 1-like protein 1	Ehbp1l1
23.431	23.2653	23.2134	23.0201	23.2531	23.2638	4	6.7	95.287	13.709	17		0.294609	-0.124217	E9QP84;G3UW74;Q6PGF3	E9QP84;G3UW74;Q6PGF3	Mediator of RNA polymerase II transcription subunit 16	Med16
25.7302	25.7381	25.725	25.7887	25.729	25.8806	14	16.5	129.7	45.773	48		0.197333	0.0683359	G5E8R3;E9QPD7;Q05920	G5E8R3;E9QPD7;Q05920	Pyruvate carboxylase;Pyruvate carboxylase, mitochondrial	Pcx;Pc
27.17	27.1569	27.2516	27.303	27.3635	27.1996	21	21.9	150.22	270.66	110		0.163819	0.0958513	E9QPI5;Q6A026;A0A0J9YV33	E9QPI5;Q6A026	Sister chromatid cohesion protein PDS5 homolog A	Pds5a
25.3507	24.8052	24.9337	25.1612	24.8915	25.1057	3	19.4	19.803	15.846	16		0.906913	0.0229155	E9QPX3;Q9CXZ1	E9QPX3;Q9CXZ1	NADH dehydrogenase [ubiquinone] iron-sulfur protein 4, mitochondrial	Ndufs4
20.0539	21.2497	21.7766	22.3251	21.8345	20.0892	6	2.4	434.13	11.318	10		0.670062	0.389511	E9QQ10;Q70FJ1-3;Q70FJ1-2;Q70FJ1;H3BLL7;A0A140T8S1	E9QQ10;Q70FJ1-3;Q70FJ1-2;Q70FJ1	A-kinase anchor protein 9	Akap9
23.5475	22.9502	23.2292	22.7624	22.9452	22.946	3	10	48.807	6.361	10		0.12227	-0.357778	F2Z3Z9;F2Z400;Q3TRL2;F2Z3X6;Q9Z2A0;F2Z3X9;F2Z3V6;F2Z4A5	F2Z3Z9;F2Z400;Q3TRL2;F2Z3X6;Q9Z2A0;F2Z3X9;F2Z3V6;F2Z4A5	3-phosphoinositide-dependent protein kinase 1	Pdpk1
22.5532	20.5846	22.424	20.221	21.7723	21.0918	1	32.8	6.9349	2.6685	1		0.348604	-0.825578	F2Z3Z0;F2Z449;F2Z3X8;F2Z466;F2Z473;Q9CZB6	F2Z3Z0;F2Z449;F2Z3X8;F2Z466;F2Z473;Q9CZB6	Mediator of RNA polymerase II transcription subunit 7	Med7
22.3608	22.3633	22.2058	22.2469	22.0284	22.1252	2	7.9	33.168	5.6791	12		0.0975216	-0.176452	F2Z420;Q91WC0;D6RCY6;F2Z438;Q91WC0-4	F2Z420;Q91WC0;D6RCY6;F2Z438;Q91WC0-4	Histone-lysine N-methyltransferase setd3	Setd3
23.9875	23.9412	23.6467	23.1395	23.1413	23.1811	4	5.4	112.93	8.033	16		0.00281098	-0.704494	F2Z461	F2Z461	E3 ISG15--protein ligase Herc6	Herc6
22.5535	21.9813	21.2379	21.9125	22.4146	21.065	2	16.6	18.497	3.3092	3		0.828271	-0.126842	F6Q325;Q9CZA6-4;Q9CZA6-3;Q9CZA6-2;Q9CZA6	F6Q325;Q9CZA6-4;Q9CZA6-3;Q9CZA6-2;Q9CZA6	Nuclear distribution protein nudE homolog 1	Nde1
22.8508	21.027	19.4826	21.3377	21.3401	21.0639	2	10	32.314	2.0721	1		0.902854	0.12709	F6Q8N5;Q3ULL6	F6Q8N5;Q3ULL6	not assigned	Upf3b
23.0629	23.2293	22.7661	23.7942	23.6614	23.4087	2	14.8	33.603	14.871	8		0.0269827	0.602039	F6QCI0;Q8BQ46	F6QCI0;Q8BQ46	not assigned	Taf15
25.1494	25.0378	24.9553	25.3031	25.2082	25.4254	2	10.9	18.756	17.668	22		0.0349025	0.264706	F6QKK2;Q8VEH3	F6QKK2;Q8VEH3	ADP-ribosylation factor-like protein 8A	Arl8a
21.352	21.7666	20.1805	22.2962	20.849	22.3647	3	1.4	180.07	1.8514	2		0.342828	0.736942	F6QRE9;Q8BVT3	F6QRE9	not assigned	Erich3
20.3706	21.9	20.6551	21.2379	21.9883	21.6851	2	12	23.624	2.5648	3		0.27023	0.661892	F6QY34;Q7TS64;Q99MK8;F7AEX1;E9PW16;Q8BVT9;Q3UYH7	F6QY34;Q7TS64;Q99MK8;F7AEX1;E9PW16;Q8BVT9;Q3UYH7	Beta-adrenergic receptor kinase 1;Beta-adrenergic receptor kinase 2	Adrbk1;Adrbk2
21.8636	22.0082	22.517	21.9713	22.0566	21.5578	3	4.5	110	2.5109	3		0.346257	-0.267677	F6RDB7;Q61687;Q3UY26;Q8C2S3;A0A0G2JFA5;A6PWK9;A0A0G2JFG6;A0A0G2JF42;A0A0G2JGH3;Q3TA30;A6PWK7;A6PWK8;A0A0G2JED2	F6RDB7;Q61687;Q3UY26;Q8C2S3;A0A0G2JFA5	Transcriptional regulator ATRX	Atrx
24.3452	24.5895	24.5971	24.5407	24.3805	24.6176	6	19.3	49.742	14.646	35		0.983737	0.00234795	F6RJV6;Q9JJK2	F6RJV6;Q9JJK2	LanC-like protein 2	Lancl2
28.3731	28.3838	28.3138	28.3423	28.3701	28.3703	28	30.8	114.15	93.383	197		0.873283	0.00402451	F6RPJ9;Q9JHR7	F6RPJ9;Q9JHR7	Insulin-degrading enzyme	Ide
23.817	23.5789	23.6321	22.1606	23.4434	23.4892	2	7.7	33.638	8.4645	8		0.217766	-0.644935	F6RT43;M0QWK1;Q91ZP6-2;Q91ZP6	F6RT43;M0QWK1;Q91ZP6-2;Q91ZP6	NEDD4 family-interacting protein 2	Ndfip2
23.3073	23.0943	20.8352	21.2309	21.8709	20.9372	3	16.7	26.457	3.8317	7		0.272096	-1.06593	F6RXX6;Q9CWR1-3;Q9CWR1;Q9CWR1-2	F6RXX6;Q9CWR1-3;Q9CWR1;Q9CWR1-2	WD repeat-containing protein 73	Wdr73
23.6535	24.6741	24.8421	24.6726	24.9056	24.7607	3	14.8	30.282	18.96	10		0.360214	0.389765	F6SFF5;Q8K1Z0	F6SFF5;Q8K1Z0	Ubiquinone biosynthesis protein COQ9, mitochondrial	Coq9
21.5927	20.6153	22.3779	21.2532	21.3506	21.2625	1	13.8	12.834	4.7808	5		0.663081	-0.239865	F6SLH0;Q9CY62-3;Q9CY62-2;Q9CY62	F6SLH0;Q9CY62-3;Q9CY62-2;Q9CY62	E3 ubiquitin-protein ligase RNF181	Rnf181
23.7908	23.8733	23.637	23.797	23.7543	23.7162	2	11.5	28.808	17.455	16		0.885286	-0.011233	F6SPK0;Q9JJZ4;B1AWT7	F6SPK0;Q9JJZ4;B1AWT7	Ubiquitin-conjugating enzyme E2 J1	Ube2j1
23.1596	23.2888	21.2039	22.0067	23.2334	23.1803	3	12	32.545	8.0008	12		0.760481	0.256015	F6SQH7;Q91VA6	F6SQH7;Q91VA6	Polymerase delta-interacting protein 2	Poldip2
20.6243	22.0072	21.989	20.6151	20.6293	21.8499	1	4.2	54.75	2.5843	4		0.454048	-0.508734	F6SX81;Q6IR34-2;Q6IR34-3;Q6IR34;Q6IR34-5	F6SX81;Q6IR34-2;Q6IR34-3;Q6IR34;Q6IR34-5	G-protein-signaling modulator 1	Gpsm1
21.8159	21.6996	21.6734	22.1846	22.3358	21.9806	2	23.5	14.802	3.8832	9		0.0173883	0.437332	Q8CIU6;Q8CIU3;Q8CIU5;I7HPV7;F6T9H9;I7HJQ9;Q9Z2C4	Q8CIU6;Q8CIU3;Q8CIU5;I7HPV7;F6T9H9;I7HJQ9;Q9Z2C4	Myotubularin-related protein 1	Mtmr1
23.2918	23.2447	23.3612	22.1281	23.0173	23.2856	4	14.1	39.696	17.809	14		0.23657	-0.488892	F6TCF9;Q60739-2;Q60739	F6TCF9;Q60739-2;Q60739	BAG family molecular chaperone regulator 1	Bag1
22.0789	21.1632	22.2731	22.2697	20.9597	20.8939	3	3.4	127.14	4.5339	3		0.45677	-0.463959	F6TLV3;Q8BX90;E0CXY0	F6TLV3;Q8BX90	Fibronectin type-III domain-containing protein 3A	Fndc3a
21.3433	21.5006	20.5986	19.9824	21.2404	21.5603	1	15.7	21.069	3.7108	3		0.712835	-0.219812	F6TYB7;P04370-2;P04370	F6TYB7;P04370-2;P04370	Myelin basic protein	Mbp
20.6331	22.432	22.5988	20.6589	21.9299	20.8772	1	23.6	6.0395	2.2073	0		0.379128	-0.732592	F6U415;Q9Z0H3-2;Q9Z0H3	F6U415;Q9Z0H3-2;Q9Z0H3	SWI/SNF-related matrix-associated actin-dependent regulator of chromatin subfamily B member 1	Smarcb1
23.1469	21.7742	22.1914	21.418	20.8064	21.1956	1	4.7	29.684	4.2597	1		0.0501779	-1.23083	F6UK66;Q810U5-3;Q810U5	F6UK66;Q810U5-3;Q810U5	Coiled-coil domain-containing protein 50	Ccdc50
26.4188	26.392	26.5242	26.2717	26.0533	26.4426	3	21	19.914	12.707	37		0.18913	-0.189124	F6V6T4;Q9R0Q3;Q8BPI2	F6V6T4;Q9R0Q3;Q8BPI2	Transmembrane emp24 domain-containing protein 2	Tmed2
21.8549	19.7813	22.1292	20.4597	21.1936	21.2723	2	11.9	24.913	3.9128	7		0.739424	-0.279922	F6VG18;F6VTH5;Q9JHQ5;E9Q9P1	F6VG18;F6VTH5;Q9JHQ5;E9Q9P1	Leucine zipper transcription factor-like protein 1	Lztfl1
22.4568	22.1283	22.2358	21.967	22.2648	22.2133	2	11.1	32.003	6.5554	10		0.400888	-0.125256	G3UVU9;F6VRF7;F6VMC4;Q9ERI5-2;Q9ERI5	G3UVU9;F6VRF7;F6VMC4;Q9ERI5-2;Q9ERI5	Bifunctional arginine demethylase and lysyl-hydroxylase JMJD6	Jmjd6
21.3825	21.8563	21.928	22.0742	21.5158	20.2295	1	11	11.903	2.356	6		0.476561	-0.449072	F6VSS8	F6VSS8	not assigned	Synj1
28.5256	28.4833	28.604	28.6401	28.4904	28.6218	5	22.5	32.221	226.87	84		0.474089	0.0465221	F6YY69;F6VW30;P68254-2;P68254	F6YY69;F6VW30;P68254-2;P68254	14-3-3 protein theta	Ywhaq
21.9164	21.9098	21.5317	21.1702	21.8301	20.3978	2	5.8	44.228	3.5648	6		0.205836	-0.653299	F6W761;Q8QZV7	F6W761;Q8QZV7	Protein asunder homolog	Asun
21.5831	21.4086	21.6509	22.1249	22.3485	21.5739	6	2.6	409.82	10.118	8		0.124193	0.46825	F6WJB7;Q6ZQ93-3;Q6ZQ93-2;Q6ZQ93;Q6ZQ93-4;Z4YLQ1;Z4YN11	F6WJB7;Q6ZQ93-3;Q6ZQ93-2;Q6ZQ93;Q6ZQ93-4;Z4YLQ1	Ubiquitin carboxyl-terminal hydrolase;Ubiquitin carboxyl-terminal hydrolase 34	Usp34
22.4764	20.7066	22.8706	22.7867	22.6742	22.852	2	6	55.575	6.1566	12		0.322282	0.753102	F6WLY0;G5E880;F6VUK8;Q60664	F6WLY0;G5E880;F6VUK8;Q60664	Lymphoid-restricted membrane protein;Processed lymphoid-restricted membrane protein	Lrmp
24.8261	24.734	24.6219	24.9508	24.8387	24.9418	6	10.8	89.811	26.252	40		0.0570992	0.183102	F6WMJ3;Q8K4I3;A2AFJ8;H3BJ53;H3BKQ0	F6WMJ3;Q8K4I3;A2AFJ8	Rho guanine nucleotide exchange factor 6	Arhgef6
21.8171	21.0091	20.5373	21.4259	21.2371	21.1012	2	10.1	37.171	3.0169	4		0.746288	0.133602	F6X4N5;Q8BVI5;B7ZCB7;B7ZCB9;B7ZCB8;F7CJY7	F6X4N5;Q8BVI5;B7ZCB7;B7ZCB9;B7ZCB8;F7CJY7	Syntaxin-16	Stx16
26.099	25.7543	25.9197	26.2255	26.0568	26.4338	12	25.5	84.902	36.388	50		0.100257	0.314358	F6XC25;Q8BRN9	F6XC25;Q8BRN9	Coiled-coil and C2 domain-containing protein 1B	Cc2d1b
22.1118	22.2025	21.957	22.0706	22.3013	22.0982	5	9.1	102	6.6371	10		0.551942	0.0662441	F6XVP7;Q924T7-2;Q924T7;D6RFE2	F6XVP7;Q924T7-2;Q924T7	E3 ubiquitin-protein ligase RNF31	Rnf31
21.3472	22.4954	23.7581	23.7064	23.4486	23.6084	4	8.5	53.963	7.6859	10		0.206653	1.05425	F6Y616;G3UYE5;Q8VE62;G3UZS6;D3Z3J6;G3UZ67;G3UZH8	F6Y616;G3UYE5;Q8VE62;G3UZS6;D3Z3J6	Polyadenylate-binding protein-interacting protein 1	Paip1
21.5988	24.1664	24.0464	23.903	21.3644	22.0548	2	10.2	26.1	2.3239	5		0.503035	-0.829794	F6YLN2;Q75WC0;P54099;F7BP45	F6YLN2;Q75WC0;P54099;F7BP45	DNA polymerase subunit gamma-1	Polg
21.3302	20.2838	20.2512	20.4488	21.9037	21.3844	2	2.1	132.67	4.1729	4		0.322985	0.623908	F6YRW4;P59997;H3BLD4	F6YRW4;P59997;H3BLD4	Lysine-specific demethylase 2A	Kdm2a
31.0054	31.0582	31.1498	30.833	30.7983	30.7233	10	53.3	17.671	65.173	133		0.00576237	-0.286256	F6YVP7;P62270;S4R1N6	F6YVP7;P62270;S4R1N6	40S ribosomal protein S18	Gm10260;Rps18
20.1095	20.1356	22.2667	21.7427	21.8005	21.8406	1	9.5	11.252	1.7815	3		0.251813	0.957298	F6YWB5	F6YWB5	not assigned	Tmem256
21.0354	21.7825	20.9007	21.2296	21.7901	21.2589	1	12.5	11.521	2.6673	2		0.601061	0.186658	F6Z025;O54782	F6Z025;O54782	Epididymis-specific alpha-mannosidase	Man2b2
21.6427	20.3155	20.9701	21.9125	20.2923	20.7607	2	3.4	103.7	2.7957	3		0.984887	0.0123984	H3BK32;F6Z9A1;Q6P7W0-2;Q6P7W0;H3BK20;H3BJS8	H3BK32;F6Z9A1;Q6P7W0-2;Q6P7W0;H3BK20;H3BJS8	Sentrin-specific protease 6	Senp6
21.2005	21.4228	22.7003	20.9735	21.5774	21.748	2	3.7	69.637	5.3395	6		0.549415	-0.341534	F6ZBL2;Q80SY4;F6YFW9	F6ZBL2;Q80SY4;F6YFW9	E3 ubiquitin-protein ligase MIB1	Mib1
21.5376	22.0756	19.2148	20.7654	20.7976	22.453	2	17.3	20.69	1.8766	1		0.722676	0.39598	F6ZEU2;O08796	F6ZEU2;O08796	Eukaryotic elongation factor 2 kinase	Eef2k
21.4127	20.956	21.0849	21.2138	20.9746	21.5441	1	3.6	41.032	3.2494	6		0.686078	0.0930061	F6ZL86;Q61712	F6ZL86;Q61712	DnaJ homolog subfamily C member 1	Dnajc1
27.0596	27.2931	27.2556	27.1365	27.0576	27.0053	4	24.5	24.611	35.547	52		0.171083	-0.136298	F6ZV59;G5E8G0;G3X9W0;Q60668-4;Q60668-3;Q60668-2;Q60668;E9Q5B6;F6SHF3;A0A0G2JFL4;F7A465	F6ZV59;G5E8G0;G3X9W0;Q60668-4;Q60668-3;Q60668-2;Q60668;E9Q5B6;F6SHF3	Heterogeneous nuclear ribonucleoprotein D0	Hnrnpd
21.9496	21.3482	24.3694	21.5842	22.0608	20.8633	1	0.6	256.27	1.9589	11		0.346035	-1.05297	F7A4A7-2;F7A4A7	F7A4A7-2;F7A4A7	Otogelin-like protein	Otogl
24.4413	24.7267	24.8616	24.5993	24.6038	24.694	4	28.7	17.937	6.1399	10		0.746807	-0.0441793	S4R1E5;F7A8H6;O70325-2;O70325;Q91XR9	S4R1E5;F7A8H6;O70325-2;O70325;Q91XR9	Glutathione peroxidase;Phospholipid hydroperoxide glutathione peroxidase, mitochondrial;Phospholipid hydroperoxide glutathione peroxidase, nuclear	Gpx4
21.2415	20.6776	20.5208	21.8321	21.1314	20.5327	1	5	31.432	6.8653	4		0.463292	0.352112	J3QM71;F7AMS7;Q5SXG1;Q5SXG3;G3X9G2;Q9JM52-2;Q9JM52;Q9JM52-3	J3QM71;F7AMS7;Q5SXG1;Q5SXG3;G3X9G2;Q9JM52-2;Q9JM52;Q9JM52-3	Misshapen-like kinase 1	Mink1
19.7163	19.9227	24.5697	20.8485	21.2746	22.7686	1	6	34.5	2.5012	6		0.899224	0.227683	F7B458;Q8BXG3-2;Q8BXG3	F7B458;Q8BXG3-2;Q8BXG3	Intraflagellar transport protein 57 homolog	Ift57
21.9327	21.9904	21.5314	22.2759	20.6412	21.3492	2	6.8	53.166	8.9778	5		0.468333	-0.39606	F7B6K4;Q80YV4-2;Q80YV4	F7B6K4;Q80YV4-2;Q80YV4	Pantothenate kinase 4	Pank4
20.6332	21.4973	21.4636	20.302	20.3518	21.8782	1	7.6	19.214	2.9972	1		0.580457	-0.354053	F7B7X2;Q4KMS1;Q9QXA7	F7B7X2;Q4KMS1;Q9QXA7	Tripartite motif-containing protein 44	Trim44
22.9846	22.9046	23.0219	23.0661	21.4431	22.804	3	15	25.883	7.021	8		0.350397	-0.532626	J3QPA9;F7BGR7;Q8C7Q4;F6TBN8;Q8VE92;Q5CZX8;S4R1A6;B0LM42;Q8C7Q4-2	J3QPA9;F7BGR7;Q8C7Q4;F6TBN8;Q8VE92	RNA-binding protein 4;RNA-binding protein 4B	Rbm4;Gm21992;Rbm4b
20.2114	25.4223	18.6821	20.855	22.1901	20.2127	2	14.6	14.191	4.7365	7		0.876039	-0.352688	F7BHJ0;Q6IRU5-3;Q6IRU5-2;Q6IRU5	F7BHJ0;Q6IRU5-3;Q6IRU5-2;Q6IRU5	Clathrin light chain B	Cltb
21.0966	22.0341	19.2789	21.2061	21.0772	20.8932	1	6.9	19.702	2.1181	3		0.769141	0.255638	F7BT68;Q8BTI7	F7BT68;Q8BTI7	Serine/threonine-protein phosphatase 6 regulatory ankyrin repeat subunit C	Ankrd52
24.867	24.5309	24.8678	25.0845	25.3568	25.1476	4	10.6	51.341	13.762	17		0.033842	0.44106	F7C846;P47802;G3XA66;D3Z3F4;D3YVW0;G3UYJ5;G3XA75;G3UXX9	F7C846;P47802;G3XA66;D3Z3F4;D3YVW0;G3UYJ5;G3XA75;G3UXX9	Metaxin-1	Mtx1
21.681	20.5335	21.1557	22.7218	21.5413	20.7015	1	8.2	24.757	6.0525	4		0.474068	0.531476	F7DBT7;Q8VCG9	F7DBT7;Q8VCG9	Regulatory factor X-associated protein	Rfxap
26.0625	26.0016	25.9854	26.046	26.2704	26.2388	9	21.9	57.688	48.873	60		0.0848015	0.168579	F7DEU6;P50096;E0CYE2;E0CXK0;F6XXH9	F7DEU6;P50096;E0CYE2;E0CXK0	Inosine-5-monophosphate dehydrogenase;Inosine-5-monophosphate dehydrogenase 1	Impdh1
21.7146	21.5205	18.9628	20.8487	21.2076	22.5875	1	1.1	157.64	2.8149	4		0.474122	0.815299	F8VPJ6	F8VPJ6	not assigned	Rfx7
22.9924	23.264	22.9193	23.1719	23.1875	23.192	5	3.6	173.94	8.6792	18		0.298918	0.125274	F8VPK0	F8VPK0	not assigned	Ttc37
25.2529	24.945	25.0422	25.1295	25.158	25.1418	13	14.2	127.94	43.9	34		0.527492	0.0630589	V9GXP8;F8VPM7;V9GXF0;Q99MI1;V9GXH3;Q99MI1-2;V9GWT6;Q99MI1-4;V9GX53;V9GXL1;Q3UHT7;Q6PH08-4;Q6PH08;Q6PH08-3;A0A1B0GSQ8;A0A1B0GS69;Q6PH08-2	V9GXP8;F8VPM7;V9GXF0;Q99MI1;V9GXH3;Q99MI1-2;V9GWT6	ELKS/Rab6-interacting/CAST family member 1	Erc1
20.6969	22.5168	22.6928	22.4036	22.6658	21.8611	2	2.1	110.29	4.9249	18		0.642366	0.341314	F8VPP8	F8VPP8	not assigned	Zc3h7b
22.5654	22.8484	22.5122	22.541	23.0565	22.9094	3	8.1	86.951	9.5717	10		0.355443	0.193601	F8VPY2;Q8C092	F8VPY2;Q8C092	Transcription initiation factor TFIID subunit 5	Taf5
21.2688	21.4125	20.4607	21.6637	21.4764	20.2512	1	0.7	181.73	4.7722	3		0.883615	0.0831064	F8VPZ3	F8VPZ3	Ubiquitin carboxyl-terminal hydrolase	Usp32
23.625	23.6959	23.7035	23.578	23.7361	23.4858	7	3	337.82	14.834	15		0.387576	-0.0748342	F8VQ05;A0A0J9YUH4;A0A0J9YUJ6;A0A0J9YTS1	F8VQ05;A0A0J9YUH4	not assigned	Fryl
23.9339	24.1466	23.8903	24.2994	23.8634	24.2119	2	5.2	64.506	35.514	26		0.433915	0.134601	F8VQ28;Q8VI36-2;Q8VI36;A0A1D5RMM8	F8VQ28;Q8VI36-2;Q8VI36	Paxillin	Pxn
22.3431	22.8159	22.2927	22.3904	21.8695	22.7611	6	5	185.35	8.2515	11		0.665088	-0.143525	F8VQ29;A0A0A6YXJ2;Q3UQP1	F8VQ29	not assigned	Iqgap3
22.3644	21.4983	21.5467	21.4917	21.7413	21.5834	2	1.3	215.77	4.1267	4		0.533295	-0.19766	F8VQ54;Q8R418-2;Q8R418	F8VQ54;Q8R418-2;Q8R418	Endoribonuclease Dicer	Dicer1
20.9777	21.9399	22.1465	21.5301	21.8182	21.661	2	1.5	195.7	3.5033	7		0.962847	-0.0183207	F8VQ75;Q9EQW7	F8VQ75;Q9EQW7	Kinesin-like protein;Kinesin-like protein KIF13A	Kif13a
23.284	23.2603	23.5893	22.5831	23.317	23.4153	4	6.1	84.253	6.3039	9		0.389949	-0.272732	F8VQ95;Q6Y685;Q6Y685-2;A0A1B0GR30;A0A1B0GRF4;A0A140LIQ1;A0A140LIJ2;Q9JJG0-4;A0A140LJ29;A0A140LIQ6;Q9JJG0-3;E9QL08;E9Q9Z4;E9Q8T1	F8VQ95;Q6Y685;Q6Y685-2	Transforming acidic coiled-coil-containing protein 1	Tacc1
27.5312	27.6339	27.6009	27.5016	27.4071	27.4909	17	32.8	74.656	181.73	108		0.0454292	-0.122157	F8VQC1;E9Q740	F8VQC1;E9Q740	Signal recognition particle subunit SRP72	Srp72
22.8175	22.7873	22.7117	23.4535	23.3688	23.3745	4	5	127.22	17.24	22		0.00011412	0.626755	F8VQC9;Q8BTY2;Q8BTY2-2	F8VQC9;Q8BTY2;Q8BTY2-2	Anion exchange protein;Sodium bicarbonate cotransporter 3	Slc4a7
23.1843	22.5866	22.892	22.8545	20.5709	22.1181	6	9.1	97.694	6.621	4		0.208787	-1.0398	F8VQE9;Q8VHH5;A0A0G2JER6;A0A1D5RMG4;Q8VHH5-2;A0A0G2JDW1	F8VQE9;Q8VHH5;A0A0G2JER6	Arf-GAP with GTPase, ANK repeat and PH domain-containing protein 3	Agap3
26.3226	26.5067	26.4859	26.5733	26.5722	26.4891	10	20.4	66.313	93.95	62		0.174379	0.106461	F8WGM5;Q64324;A0A140LJH9	F8WGM5;Q64324	Syntaxin-binding protein 2	Stxbp2
20.9761	20.9696	21.2349	20.6527	21.6268	21.6371	1	4.1	35.829	2.5704	4		0.508083	0.245305	F8WGQ9;Q922M3	F8WGQ9;Q922M3	BTB/POZ domain-containing adapter for CUL3-mediated RhoA degradation protein 3	Kctd10
24.9786	24.9795	24.9817	25.2173	25.1975	24.4327	2	4.9	66.771	15.391	20		0.91087	-0.0307872	F8WGT1;Q68FL4;F8WI65;E9PX77;D3YX97	F8WGT1;Q68FL4;F8WI65	Adenosylhomocysteinase;Putative adenosylhomocysteinase 3	Ahcyl2
21.886	22.2595	20.2607	21.3283	21.3097	21.8915	3	3.2	110.19	3.3403	1		0.952068	0.0411027	F8WGW3;Q497V5;Q497V5-2	F8WGW3;Q497V5;Q497V5-2	S1 RNA-binding domain-containing protein 1	Srbd1
24.2611	24.7698	24.4122	23.9938	24.2193	24.0704	2	11	29.701	7.3524	30		0.0787976	-0.386538	F8WH95;Q61168	F8WH95;Q61168	Lysosomal-associated transmembrane protein 5	Laptm5
28.8001	28.7599	28.7747	28.6595	28.6618	28.7176	31	29.4	139.41	216.79	261		0.0115469	-0.0985934	F8WHL2;Q8CIE6;F6XJN3	F8WHL2;Q8CIE6	Coatomer subunit alpha;Coatomer subunit alpha;Xenin;Proxenin	Copa
25.6596	25.6689	25.8465	25.5214	25.5232	25.3256	5	4.9	132.35	16.066	35		0.0399514	-0.268239	F8WHM5;Q61543;F6RSH1	F8WHM5;Q61543;F6RSH1	Golgi apparatus protein 1	Glg1
26.3232	26.2805	26.3372	26.2985	26.2924	26.2687	2	30.3	9.0054	7.683	32		0.232995	-0.0271441	F8WHP8;P56135	F8WHP8;P56135	ATP synthase subunit f, mitochondrial	Atp5j2
21.0876	21.0062	20.4509	22.56	20.9917	22.6402	1	2.7	62.597	7.4036	1		0.10102	1.21572	F8WHS8;G3UWE3;Q8C5D8-3;Q8C5D8-2;Q8C5D8-4;Q8C5D8-5;Q8C5D8;O88907	F8WHS8;G3UWE3;Q8C5D8-3;Q8C5D8-2;Q8C5D8-4;Q8C5D8-5;Q8C5D8;O88907	E3 SUMO-protein ligase PIAS2;E3 SUMO-protein ligase PIAS1	Pias2;Pias1
21.9076	22.2519	21.8924	22.515	22.3638	21.9467	3	1.6	243.12	5.3243	10		0.279933	0.257852	F8WHT3;F7AYW2;Q7TPM1;Q7TPM1-2	F8WHT3;F7AYW2;Q7TPM1	Protein PRRC2B	Prrc2b
25.2077	25.3034	25.1937	25.2367	25.3768	25.3855	10	10.1	164.76	27.819	50		0.173427	0.0980708	F8WHU5;Q4VA53;Q4VA53-3;Q4VA53-2	F8WHU5;Q4VA53;Q4VA53-3;Q4VA53-2	Sister chromatid cohesion protein PDS5 homolog B	Pds5b
20.4212	21.266	21.4914	21.1356	21.8547	21.879	1	0.9	140.13	1.8245	1		0.238274	0.563563	F8WHU7;Q9D3E6;F6XQW1	F8WHU7;Q9D3E6;F6XQW1	Cohesin subunit SA-1	Stag1
24.0019	24.0753	23.9076	23.8955	24.0981	24.1041	4	47.1	15.003	20.217	20		0.677168	0.037653	F8WHV1;Q9D187;A0A1D5RMI0	F8WHV1;Q9D187;A0A1D5RMI0	Mitotic spindle-associated MMXD complex subunit MIP18	Fam96b
24.2405	24.3088	24.4167	24.2067	24.2554	24.2492	7	15.6	79.189	26.593	21		0.18778	-0.0848999	F8WHY8;E9PX23;Q8K4B0	F8WHY8;E9PX23;Q8K4B0	Metastasis-associated protein MTA1	Mta1
23.9354	23.8229	23.9175	24.0681	23.6606	23.8845	6	17.5	50.878	15.229	13		0.873329	-0.0208797	F8WI30;Q9CY18;F6RSR4;F7D3B8	F8WI30;Q9CY18;F6RSR4;F7D3B8	Sorting nexin-7	Snx7
23.7121	23.7436	23.27	23.3844	23.5154	23.6498	4	27.5	15.65	8.6848	20		0.748814	-0.0586643	F8WIB1;P61211;E9Q006	F8WIB1;P61211	ADP-ribosylation factor-like protein 1	Arl1
25.8258	25.6221	25.6977	25.5412	25.7111	25.7376	19	9.1	289.23	67.046	58		0.576998	-0.0518684	F8WIE5;Q69ZR2	F8WIE5;Q69ZR2	E3 ubiquitin-protein ligase HECTD1	Hectd1
22.6443	22.2973	22.55	22.7749	22.597	22.8856	2	2.4	133.71	5.2163	8		0.128208	0.255289	F8WIG5;Q9Z207	F8WIG5;Q9Z207	Protein diaphanous homolog 3	Diap3;Diaph3
27.4447	27.5144	27.6389	27.6143	27.6179	27.5422	8	35.6	33.429	92.121	56		0.395728	0.0588277	F8WIK0;Q8WTY4;F7BWP1;E0CYY1;A0A1D5RLF8	F8WIK0;Q8WTY4;F7BWP1	Anamorsin	Ciapin1
21.4582	20.7706	23.2812	21.8072	21.1424	21.1082	1	4.4	32.587	2.7962	5		0.569811	-0.484074	F8WIP8;P10923	F8WIP8;P10923	Osteopontin	Spp1
26.2378	25.8591	26.1359	26.055	25.9329	25.9229	5	13.4	44.215	59.483	36		0.424831	-0.107283	F8WIR1;P18242;F6Y6L6;A0A1B0GT66	F8WIR1;P18242;F6Y6L6;A0A1B0GT66	Cathepsin D	Ctsd
27.6699	27.6982	27.6494	27.7165	27.6675	27.5953	1	2.7	75.288	153.7	202		0.754025	-0.0127246	F8WIT2	F8WIT2	Annexin	Anxa6
22.6499	20.2211	20.5577	22.2541	21.9388	22.2255	2	17.7	15.773	3.337	7		0.263351	0.996548	H7BXB9;F8WIU1;Q9D1K7	H7BXB9;F8WIU1;Q9D1K7	UPF0687 protein C20orf27 homolog	1700037H04Rik
29.2056	29.3591	29.1842	28.8858	28.7838	28.8872	4	37	12.31	23.8	79		0.00359068	-0.397356	F8WJ41;P62245;D3YVB4;D3Z712	F8WJ41;P62245;D3YVB4;D3Z712	40S ribosomal protein S15a	Rps15a
21.7041	20.6393	19.4542	21.5492	21.4941	21.4394	2	5.8	60.124	3.649	1		0.24091	0.895022	F8WJ72;Q9Z1X9	F8WJ72;Q9Z1X9	Cell division control protein 45 homolog	Cdc45
26.5153	26.6344	26.682	26.5175	26.4197	26.5494	2	2.9	109.97	73.146	59		0.142432	-0.115025	F8WJ93;Q3UMY5;Q3UMY5-3	F8WJ93;Q3UMY5;Q3UMY5-3	Echinoderm microtubule-associated protein-like 4	Eml4
24.3027	23.8554	24.1486	24.0183	24.1021	24.0997	4	5.4	101.37	16.524	15		0.840041	-0.0288684	F8WJA0;Q9ESV0	F8WJA0;Q9ESV0	ATP-dependent RNA helicase DDX24	Ddx24
25.911	25.9539	25.9495	26.0835	26.1599	26.1393	14	15.8	142.62	71.863	86		0.00205247	0.189461	F8WJD4;Q80X82;S4R2Q3;D3Z2M2;F6UJ99	F8WJD4;Q80X82	Symplekin	Sympk
24.0364	24.2741	23.8951	24.1149	24.1095	24.3782	2	19.4	15.601	7.4626	21		0.403482	0.13229	F8WJI3;Q8R3Q6;E9Q4B5	F8WJI3;Q8R3Q6;E9Q4B5	Coiled-coil domain-containing protein 58	Ccdc58
28.7505	28.6153	28.7553	28.7918	28.924	28.8463	8	21.5	40.538	58.65	101		0.0698124	0.147025	F8WJK8;Q99L47;E9Q1V0;E9Q1X9	F8WJK8;Q99L47	Hsc70-interacting protein	St13
24.9267	25	25.0447	24.7855	24.8305	24.9605	2	5.8	51.278	4.0829	14		0.103854	-0.131632	G3UVU2;D3YW09;Q62203	G3UVU2;D3YW09;Q62203	Splicing factor 3A subunit 2	Sf3a2
27.7531	27.6886	27.8549	27.7776	27.6957	27.6988	18	21.7	101.87	84.185	121		0.494775	-0.0415147	G3UVV4;P17710-3;P17710-4;P17710;P17710-2;D3YYR4;D3Z365;D3Z105	G3UVV4;P17710-3;P17710-4;P17710;P17710-2	Hexokinase;Hexokinase-1	Hk1
20.603	20.6666	18.7968	21.2818	22.1273	21.7571	1	1.5	151.11	2.2542	2		0.0616102	1.69988	G3UW83;Q6NZL6	G3UW83;Q6NZL6	Tonsoku-like protein	Tonsl
23.239	23.1761	23.2488	23.2879	23.5057	23.5072	3	12.2	48.583	7.9416	12		0.0498042	0.212269	G3UWD2;Q3UM65;G3X9W7;Q03347;Q03347-4;A0A087WR05;Q03347-3;Q03347-5;Q03347-2	G3UWD2;Q3UM65;G3X9W7;Q03347;Q03347-4	Runt-related transcription factor 1	Runx1
26.0315	26.2334	26.524	26.0441	26.0998	26.1468	5	11.6	34.244	6.4272	16		0.318737	-0.166096	G3UWE1;Q52L67;Q9CY27;A0A1D5RLH3;A0A1D5RLB4;Q3TAN8	G3UWE1;Q52L67;Q9CY27;A0A1D5RLH3	Very-long-chain enoyl-CoA reductase	Tecr
24.8201	25.4926	24.7221	24.8175	24.2286	24.4941	7	12.1	86.212	12.812	18		0.167654	-0.498209	G3UWH9;Q8R1U1;Q7TSQ9;G3UYW8;G3UWX2;G3UX78;G3UZ15;G3UWY4	G3UWH9;Q8R1U1;Q7TSQ9	Conserved oligomeric Golgi complex subunit 4	Cog4
20.692	22.0044	20.7305	20.3278	21.556	19.9714	1	2	68.969	2.389	5		0.462362	-0.523899	G3UYY9;G3UZ13;Q8CCA6;G3UWJ0;O35700;G3UYK2;G3UWT0;G3UZT5;P14404	G3UYY9;G3UZ13;Q8CCA6;G3UWJ0;O35700;G3UYK2;G3UWT0;G3UZT5;P14404	MDS1 and EVI1 complex locus protein EVI1	Mecom
24.9937	25.0346	24.8419	24.4675	25.0805	25.0064	5	10.8	72.742	12.54	18		0.629566	-0.105281	Q3TTF6;H3BKU1;G3UWS4;Q7TNP2;H3BLQ0;H3BLE7;H3BIV7	Q3TTF6;H3BKU1;G3UWS4;Q7TNP2;H3BLQ0;H3BLE7;H3BIV7	Serine/threonine-protein phosphatase 2A 65 kDa regulatory subunit A beta isoform	Ppp2r1b
21.9994	22.3724	20.2725	21.2587	21.6576	21.5536	1	2.4	55.889	3.4215	1		0.93385	-0.0581112	G3UYN4;G3UXM5;G3UWV4;Q69Z98-4;Q69Z98-2;Q69Z98-3;Q69Z98	G3UYN4;G3UXM5;G3UWV4;Q69Z98-4;Q69Z98-2;Q69Z98-3;Q69Z98	Serine/threonine-protein kinase BRSK2	Brsk2
28.5459	28.6579	28.5054	28.4885	28.507	28.5041	9	36	30.446	106.3	127		0.203101	-0.0698897	G3UX26;Q60930;D3YZT5;D3YUN8	G3UX26;Q60930	Voltage-dependent anion-selective channel protein 2	Vdac2
26.7831	26.7361	26.94	26.8598	26.7908	26.8346	1	0.5	219.46	120.84	95		0.899897	0.00868988	G3UX48	G3UX48	not assigned	Prrc2a
22.6039	20.9847	22.8782	21.3028	21.8482	21.3751	3	7.1	77.208	5.2706	6		0.352213	-0.646904	G3UX50;Q3UKR0;O35613	G3UX50;Q3UKR0;O35613	Death domain-associated protein 6	Daxx
21.534	22.584	23.5117	21.4311	21.1108	21.4563	1	9.4	12.034	2.8262	4		0.106041	-1.21049	G3UYQ9;G3UYX8;G3UX79;Q99N84	G3UYQ9;G3UYX8;G3UX79;Q99N84	28S ribosomal protein S18b, mitochondrial	Mrps18b
24.7996	24.8482	24.7183	25.0461	25.329	25.1584	4	16.3	59.465	68.457	40		0.0126777	0.389109	G8JL74;G3UXA6;Q8BHD7-2;Q8BHD7;G3UZ01;G3UY95;G3UXZ8;F7C521;F7DCW4	G8JL74;G3UXA6;Q8BHD7-2;Q8BHD7;G3UZ01	Polypyrimidine tract-binding protein 3	Ptbp3
24.7889	25.2108	25.1741	25.1092	25.2484	25.0508	3	10.4	18.926	4.7177	13		0.622942	0.0782496	G3UXG7;P67871;G3UXU2;G3UZA4;G3UZJ5;G3UZX4	G3UXG7;P67871;G3UXU2	Casein kinase II subunit beta	Csnk2b
28.9703	28.9837	28.9161	28.5748	28.7042	28.5816	4	36.9	13.897	82.259	68		0.00198997	-0.336491	G3UXT7;Q8CFQ9;P56959;G3UZD2;Q91VQ2	G3UXT7;Q8CFQ9;P56959	RNA-binding protein FUS	Fus
27.0634	27.1901	27.2068	27.2769	27.1912	27.3933	9	24.3	58.86	48.074	39		0.145076	0.133722	G3UXW9;Q3MIA8;Q99LD4;A0A140LJB7;B1ATU4;Q99LD4-2	G3UXW9;Q3MIA8;Q99LD4;A0A140LJB7;B1ATU4;Q99LD4-2	COP9 signalosome complex subunit 1	Gps1
25.6078	25.6934	25.6066	25.7764	26.0066	25.9375	5	33.3	23.357	29.101	49		0.021582	0.270879	G3UXX3;Q91XH5;Q64105;G3UZ79	G3UXX3;Q91XH5;Q64105	Sepiapterin reductase	Spr
29.3386	29.5656	29.3883	29.3889	29.3226	29.4386	9	42.9	27.411	242.3	206		0.569192	-0.0474714	G3UXZ5;P97371;G3UXY0;G3UWN9;G3X9K9;G3UXR1	G3UXZ5;P97371;G3UXY0;G3UWN9;G3X9K9	Proteasome activator complex subunit 1	Psme1
22.2898	22.4927	22.29	22.3447	22.2855	20.9453	2	5.1	69.489	5.0772	9		0.340785	-0.499005	G3UY33;Q8C754-2;Q8C754	G3UY33;Q8C754-2;Q8C754	Vacuolar protein sorting-associated protein 52 homolog	Vps52
23.8971	24.0702	23.967	24.0791	23.997	23.8537	4	29.8	25.777	28.232	24		0.986273	-0.00151698	G3UY39;P19426-2;P19426	G3UY39;P19426-2;P19426	Negative elongation factor E	Nelfe
25.8327	25.8888	25.8193	25.4774	25.6243	25.3353	4	25.1	34.003	29.585	17		0.0129191	-0.367959	G3UY42;Q8CCS6-2;Q8CCS6;D3YUB9;D3Z055;G3UWS5;D3Z5F7;G3UX74	G3UY42;Q8CCS6-2;Q8CCS6;D3YUB9;D3Z055;G3UWS5;D3Z5F7	Polyadenylate-binding protein 2	Pabpn1;Gm20521
25.0239	24.9684	23.0463	24.296	24.2937	24.2845	5	18.3	43.869	13.793	11		0.936887	-0.054793	G3UY65;P24860;Q68EM3	G3UY65;P24860;Q68EM3	G2/mitotic-specific cyclin-B1	Ccnb1
23.5663	23.8225	23.5748	23.6655	21.9553	23.5098	5	12.5	48.922	3.9763	7		0.330707	-0.611041	G3UYB1;O35280;G3UYC5;O35280-2	G3UYB1;O35280;G3UYC5;O35280-2	Serine/threonine-protein kinase Chk1	Chek1
26.1787	26.1073	26.0497	26.3357	26.228	26.2044	5	54.5	11.409	55.046	59		0.0587902	0.144121	G3UYF9;Q03958	G3UYF9;Q03958	Prefoldin subunit 6	Pfdn6
26.1799	26.1352	26.0061	25.9583	26.055	26.2037	4	4.4	148.58	159.04	67		0.714072	-0.0347659	G3UYG6;Q6Y7W8;G3UWR2;E9Q2M5;G3UZX7;G3UZW5;Q6Y7W8-2;G3UYH4	G3UYG6;Q6Y7W8;G3UWR2;E9Q2M5;G3UZX7	PERQ amino acid-rich with GYF domain-containing protein 2	Gigyf2
26.2067	26.2167	26.2832	26.1685	26.066	26.2994	3	21.8	11.225	12.211	19		0.46689	-0.0575619	Q8CFZ0;G3UYP0;P63280	Q8CFZ0;G3UYP0;P63280	SUMO-conjugating enzyme UBC9	Ube2i
21.7785	21.4195	21.6715	20.3668	21.2795	20.7905	1	16.2	8.8597	1.842	3		0.0463106	-0.810891	G3UYQ3;Q9Z1X2-2;Q9Z1X2	G3UYQ3;Q9Z1X2-2;Q9Z1X2	Phosphatidylserine synthase 2	Ptdss2
21.9127	21.0565	21.0724	21.5489	21.2489	21.9093	2	12.9	26.165	1.9367	4		0.551071	0.22182	G3UYR5;Q99KN2;G3UYN9	G3UYR5;Q99KN2;G3UYN9	Probable cytosolic iron-sulfur protein assembly protein CIAO1	Ciao1
21.7933	20.242	20.6762	21.526	20.3612	21.8388	1	1.9	101.35	2.9848	2		0.627642	0.338148	G3UYR9;G3UZS9	G3UYR9	not assigned	Gigyf2
21.3333	20.6684	21.1305	20.6778	22.2727	20.6128	1	3.9	42.238	1.9302	4		0.815639	0.143746	G3UYU4;O08917	G3UYU4;O08917	Flotillin-1	Flot1
28.658	28.7488	28.6582	28.5369	28.5736	28.4772	2	37.5	6.3442	21.173	55		0.0181959	-0.159117	G3UYV7;P62858;J3QNN8	G3UYV7;P62858;J3QNN8	40S ribosomal protein S28	Rps28;Gm10263
27.4241	27.4524	27.5004	27.3555	27.2531	27.2931	10	29.2	48.334	39.211	46		0.0130519	-0.158424	G3UZ26;P50431;G3UYY1;G3UZZ9	G3UZ26;P50431;G3UYY1	Serine hydroxymethyltransferase;Serine hydroxymethyltransferase, cytosolic	Shmt1
25.7795	25.5183	25.6678	25.5372	25.4942	25.4551	5	11	58.569	16.356	31		0.114305	-0.159679	G3UZG5;G3UZ63;G3X961;Q921I2	G3UZG5;G3UZ63;G3X961;Q921I2	Kelch domain-containing protein 4	Klhdc4
23.5795	23.432	23.5092	24.0066	23.687	23.9278	6	10	109.92	16.917	23		0.0251284	0.36691	G3UZM9;Q8BWW9-2;Q8BWW9;G3UXH4;Q8BWW9-3;G3UYD6	G3UZM9;Q8BWW9-2;Q8BWW9;G3UXH4;Q8BWW9-3	Serine/threonine-protein kinase N2	Pkn2
22.1149	22.06	21.5994	22.4125	22.2645	22.2563	2	11.5	14.099	7.4588	13		0.0869465	0.386306	G3UZY2;P97493	G3UZY2;P97493	Thioredoxin, mitochondrial	Txn2
23.8433	23.5477	23.6906	23.4775	23.4764	23.2588	2	5.5	80.443	18.894	9		0.0611397	-0.289594	G3X8Q0;O89090;O89090-2	G3X8Q0;O89090;O89090-2	Transcription factor Sp1	Sp1
25.7359	25.6676	25.7594	25.7617	25.5532	25.6406	2	10.6	21.447	15.237	16		0.35708	-0.0691115	G3X8R0;Q60870	G3X8R0;Q60870	Receptor expression-enhancing protein;Receptor expression-enhancing protein 5	Reep5
21.2604	21.161	20.7317	20.7416	21.3267	21.1812	1	4	47.528	1.7869	5		0.899734	0.0321045	G3X8R1;Q8VCX6	G3X8R1;Q8VCX6	Kaptin	Kptn
22.1594	21.4263	20.2362	20.8517	24.3498	23.7697	2	15.7	24.496	5.2855	5		0.231832	1.71643	G3X8R2;Q80VJ2	G3X8R2;Q80VJ2	Steroid receptor RNA activator 1	Sra1
24.3788	24.2899	24.322	24.4028	24.2167	24.4042	4	6.8	86.528	20.273	14		0.878604	0.0109806	G3X8R5;Q3UA37;Q8BUN3	G3X8R5;Q3UA37;Q8BUN3	Glutamine-rich protein 1	Qrich1
19.7173	22.3412	19.7635	21.5045	20.7321	20.5481	2	3.3	117.52	2.993	1		0.743556	0.32089	Q5DTZ3;G3X8R8;P59759	Q5DTZ3;G3X8R8;P59759	MKL/myocardin-like protein 2	Mkl2
20.6918	21.4079	20.6377	21.7126	22.9934	21.0547	1	9.5	18.529	2.5016	7		0.179952	1.00773	G3X8S8;Q8R3W5	G3X8S8;Q8R3W5	tRNA-splicing endonuclease subunit Sen15	Tsen15
24.4908	24.5095	24.585	24.2482	24.3713	24.5037	9	15.3	106.14	23.456	27		0.123596	-0.15404	H3BIW0;G3X8T2;Q0P678;Q0P678-2;H3BKL4;H3BJJ9	H3BIW0;G3X8T2;Q0P678	Zinc finger CCCH domain-containing protein 18	Zc3h18
21.371	22.8298	22.8633	22.8051	21.006	21.4978	3	6.1	55.726	6.5408	4		0.466731	-0.585047	G3X8T3;P16675	G3X8T3;P16675	Carboxypeptidase;Lysosomal protective protein;Lysosomal protective protein 32 kDa chain;Lysosomal protective protein 20 kDa chain	Ctsa
23.9124	23.9785	24.1213	23.7602	23.6049	23.85	7	10.3	108.55	13.947	21		0.0481741	-0.265725	G3X8U8;O88622-2;O88622;E9Q088;E9Q3C4;E9Q954	G3X8U8;O88622-2;O88622	Poly(ADP-ribose) glycohydrolase	Parg
23.8696	24.1169	24.1716	24.3184	24.201	24.3409	7	15	84.038	25.26	26		0.0844684	0.234097	Q05BH3;G3X8X0	Q05BH3;G3X8X0	not assigned	Dhx16
20.954	20.55	22.7745	20.8762	21.9609	21.5026	2	3.6	94.825	4.0546	4		0.979692	0.0203908	G3X8X7;Q920Q4-2;Q920Q4	G3X8X7;Q920Q4-2;Q920Q4	Vacuolar protein sorting-associated protein 16 homolog	Vps16
28.0541	28.0201	28.101	27.9819	27.8942	27.9976	20	21.4	101.09	85.661	90		0.064974	-0.100531	G3X8Y3;A0A0A6YW80;Q80UM3;A0A0A6YX86;A0A0A6YXF4;E9PZ53	G3X8Y3;A0A0A6YW80;Q80UM3	N-alpha-acetyltransferase 15, NatA auxiliary subunit	Naa15
24.9989	24.1032	24.9316	24.3386	24.3519	24.4315	2	3.4	89.466	2.0661	6		0.353024	-0.303907	G3X8Y8;Q9QUN7	G3X8Y8;Q9QUN7	Toll-like receptor;Toll-like receptor 2	Tlr2
23.2025	22.9418	22.1853	23.3619	23.5687	23.1734	4	8.2	75.401	8.963	13		0.143563	0.591446	G3X920;Q9DBR3;Q9DBR3-3;Q9DBR3-2	G3X920;Q9DBR3;Q9DBR3-3;Q9DBR3-2	Armadillo repeat-containing protein 8	Armc8
25.5471	25.6821	25.6011	25.5726	25.8397	25.9041	16	10.3	254.44	59.282	58		0.21077	0.161992	G3X922;D4AFX7;A0A087WRC9;A0A087WS25	G3X922;D4AFX7	not assigned	Dnajc13
25.7527	25.6196	25.7797	25.7335	25.6721	25.7609	14	16.2	110.76	100.07	53		0.936007	0.00478872	G3X928;Q6NZC7	G3X928;Q6NZC7	SEC23-interacting protein	Sec23ip
21.4096	19.6269	20.5761	22.4502	22.3718	22.4594	2	4	73.06	6.191	6		0.0215066	1.88956	G3X934;Q3TWF6	G3X934;Q3TWF6	WD repeat-containing protein 70	Wdr70
27.764	27.6552	27.8212	27.1322	27.2125	27.2837	14	16.4	119.84	92.849	109		0.00120136	-0.537315	G3X956;Q920B9	G3X956;Q920B9	FACT complex subunit SPT16	Supt16;Supt16h
26.7421	26.7073	26.7066	26.7029	26.7169	26.7112	13	18	118.58	62.536	94		0.538227	-0.00834338	G3X972	G3X972	not assigned	Sec24c
21.0518	21.5297	20.1699	20.904	21.7998	21.5935	2	11.3	33.298	1.7009	1		0.344919	0.515333	G3X987;F7BEI3	G3X987;F7BEI3	not assigned	Gimap9
22.9754	23.0646	23.1549	25.238	25.2559	25.3262	13	6.8	242.07	29.934	29	+	2.9203e-06	2.20836	G3X9B1	G3X9B1	not assigned	Heatr1
24.1522	24.4593	24.1678	24.2771	24.2072	24.059	10	4.9	344.78	24.175	27		0.543936	-0.0786629	G3X9H5;P42859;P42859-2	G3X9H5;P42859;P42859-2	Huntingtin	Htt
24.6541	24.6166	24.5651	24.6109	24.5827	24.53	9	6.3	208.5	27.416	31		0.346326	-0.0373662	G3X9K3;D3YYK9	G3X9K3	Brefeldin A-inhibited guanine nucleotide-exchange protein 1	Arfgef1
21.0229	21.1297	22.0502	20.8599	22.5908	21.0409	1	16.5	17.68	3.9192	4		0.887455	0.0963097	G3X9K8;Q8QZZ7	G3X9K8;Q8QZZ7	EKC/KEOPS complex subunit Tprkb	Tprkb
27.6594	27.5605	27.7749	27.8689	27.8001	27.7244	6	38.1	18.621	39.76	56		0.149878	0.132882	G3X9L6;Q9DCX2;B1ASE2	G3X9L6;Q9DCX2;B1ASE2	ATP synthase subunit d, mitochondrial	Gm10250;Atp5h
25.4408	25.5395	25.5076	25.2752	25.3606	25.4166	4	4.5	122.86	78.979	35		0.0449107	-0.145159	G3X9Q3;Q3TBD2;D3Z7R7;Q3TBD2-2;Q3TBD2-3	G3X9Q3;Q3TBD2;D3Z7R7;Q3TBD2-2;Q3TBD2-3	Minor histocompatibility protein HA-1	Hmha1
28.4024	28.1866	28.332	28.1414	28.1686	28.2045	9	39	26.159	90.461	124		0.10989	-0.135477	G3X9V0;P97372;E0CZ90	G3X9V0;P97372;E0CZ90	Proteasome activator complex subunit 2	Psme2
20.4168	22.0253	20.492	21.0113	21.0323	20.9073	1	3.4	71.285	3.0282	3		0.992034	0.00558154	G3X9X1	G3X9X1	not assigned	Kbtbd2
21.3664	24.0837	23.942	24.1012	24.1072	24.1029	4	5.2	124.46	16.906	14		0.332363	0.973057	G3X9Y5;E9Q735;E9Q442	G3X9Y5;E9Q735;E9Q442	Ubiquitin conjugation factor E4 A	Ube4a
20.4883	21.1115	21.5375	21.9538	20.8757	22.9302	1	5	37.045	2.6041	1		1	0	G3X9Y6	G3X9Y6	not assigned	Akr1c19
21.3044	23.1956	22.9619	23.2273	23.2124	21.9153	3	6.8	64.675	8.6261	10		0.706989	0.297712	H3BJ52;G3X9Z0;Q8R060;H3BKB9;H3BKZ0;H3BJF6;H3BIZ1;D3Z6K4	H3BJ52;G3X9Z0;Q8R060;H3BKB9;H3BKZ0	Protein zwilch homolog	Zwilch
21.9698	21.6295	21.5253	21.4015	22.2653	22.1233	3	2.7	172.72	4.3608	5		0.499552	0.221873	G3X9Z4;F6UFZ5;Q80V88	G3X9Z4;F6UFZ5	not assigned	Pcf11
27.195	27.1482	27.1346	27.1734	27.1771	27.2305	1	1.4	102.1	115.78	145		0.255743	0.0344206	G3XA17;F7CBP1;F6UU81;F6TW20	G3XA17;F7CBP1	not assigned	Eif4g2
21.0633	21.4801	22.6611	20.7261	20.8286	21.0736	1	7.7	15.115	4.6022	16		0.15424	-0.858714	G5E814;Q9D8B4	G5E814;Q9D8B4	NADH dehydrogenase [ubiquinone] 1 alpha subcomplex subunit 11	Ndufa11
20.7466	20.7319	21.3482	21.0246	23.8481	22.1375	1	3.1	48.277	7.6731	5		0.174593	1.39447	G5E823;Q99KK9	G5E823;Q99KK9	Probable histidine--tRNA ligase, mitochondrial	Hars2
21.255	25.0776	24.2998	20.5569	24.9943	22.7051	2	3.1	68.304	2.7553	5		0.671308	-0.792003	G5E825;Q9CWR0;A0A0R4J211;Q9CWR0-2	G5E825;Q9CWR0;A0A0R4J211;Q9CWR0-2	Rho guanine nucleotide exchange factor 25	Arhgef25
25.5891	25.5264	25.4153	25.7103	25.7538	25.6808	6	7.8	134.75	43.977	65		0.0205361	0.204666	G5E829;Q8C048;A2ALL9;Q3UHH0;Q0VF55;F8WHB1;Q9R0K7;S4R1C4	G5E829	Plasma membrane calcium-transporting ATPase 1	Atp2b1
26.7763	26.5876	26.7769	26.7609	26.7249	26.7723	4	56.1	11.142	48.506	37		0.577724	0.0390879	G5E850;P56395;E0CY88	G5E850;P56395;E0CY88	Cytochrome b5	Cyb5a
28.5262	28.5467	28.6033	28.5683	28.5485	28.5535	30	29.8	145.83	284.64	225		0.938183	-0.00196584	G5E866;Q99NB9;A0A087WNS2	G5E866;Q99NB9	Splicing factor 3B subunit 1	Sf3b1
23.4761	24.1011	23.9779	24.2067	23.9239	24.3962	4	14.5	37.896	6.8198	7		0.240663	0.323938	G5E881;Q3TUH1;G3UWL8;G3UYJ1;D6RGT1;Q3TUH1-2	G5E881;Q3TUH1;G3UWL8	Phosphatidate cytidylyltransferase, mitochondrial	Tamm41
22.3826	22.2983	22.2539	22.6406	22.6793	22.6909	4	7	84.332	7.412	7		0.000913214	0.358713	G5E8A0;Q8CI95;A0A0R4J0F9;S4R296;S4R1M9	G5E8A0;Q8CI95;A0A0R4J0F9;S4R296;S4R1M9	Oxysterol-binding protein;Oxysterol-binding protein-related protein 11	Osbpl11;Osbpl10
22.1551	22.2718	22.0023	22.281	21.9857	22.1033	3	3.9	104.21	3.6315	6		0.873381	-0.0197061	G5E8C4;Q8BRH0;A0A0R4J173;Q8BRH0-2	G5E8C4;Q8BRH0;A0A0R4J173;Q8BRH0-2	Transmembrane and TPR repeat-containing protein 3	Tmtc3
21.2377	20.2098	23.1267	22.44	20.2355	20.7867	1	1.1	88.051	1.9773	12		0.748946	-0.370631	Q6PE70;G5E8F8;O70309;O70309-2	Q6PE70;G5E8F8;O70309;O70309-2	Integrin beta;Integrin beta-5	Itgb5
24.7712	24.9489	25.0147	24.6337	24.5417	24.5372	7	3.8	265.63	32.066	29		0.0126356	-0.340747	G5E8J0;O35516-2;O35516	G5E8J0;O35516-2;O35516	Neurogenic locus notch homolog protein 2;Notch 2 extracellular truncation;Notch 2 intracellular domain	Notch2
23.0144	22.9139	22.2378	22.0984	22.1587	23.0521	5	5.8	135.97	7.2046	10		0.507692	-0.285641	G5E8J3;Q8K1X1;A0A0U1RPD4	G5E8J3;Q8K1X1	WD repeat-containing protein 11	Wdr11
24.8223	24.8524	24.7484	24.7929	24.7241	25.0059	9	13.8	103.19	30.895	45		0.731124	0.0332743	G5E8J9;Q8CFE4;Q80UY7;Q8CFE4-2	G5E8J9;Q8CFE4	SCY1-like protein 2	Scyl2
21.6417	21.0143	20.3511	21.7534	21.0196	21.1357	1	2.1	69.683	2.2716	2		1	0	G5E8L8;Q61083	G5E8L8;Q61083	Mitogen-activated protein kinase kinase kinase 2	Map3k2
24.959	25.0214	24.8698	24.084	23.9802	24.0045	4	23.5	18.283	5.8911	20		6.75027e-05	-0.927131	G5E8M9;P35330;B1ARJ2;G3UWJ5	G5E8M9;P35330;B1ARJ2;G3UWJ5	Intercellular adhesion molecule 2	Icam2
26.4499	26.6122	26.7255	22.2397	26.5384	26.6779	5	21	28.696	13.059	16		0.378352	-1.44386	G5E8R2;G5E8R1;G5E8R0;E9Q453;E9Q456;E9Q455;E9Q450;E9Q448;B7ZNL3;F8WID5;P58771-2;S4R261;E9Q452;Q8BSH3;Q8BP43;E9Q454;P58771	G5E8R2;G5E8R1;G5E8R0;E9Q453;E9Q456;E9Q455;E9Q450;E9Q448;B7ZNL3;F8WID5;P58771-2	Tropomyosin alpha-1 chain	Tpm1
26.9983	27.0156	26.8909	27.0426	27.0886	27.1437	14	19	97.862	91.495	67		0.0646326	0.123383	G5E8R4;Q922D4-2;Q922D4;Q922D4-3;Q922D4-4	G5E8R4;Q922D4-2;Q922D4;Q922D4-3;Q922D4-4	Serine/threonine-protein phosphatase 6 regulatory subunit 3	Ppp6r3
25.1318	25.0953	24.9362	25.0206	25.4004	25.3295	8	22.3	54.812	32.667	31		0.2099	0.195712	G5E8R8;Q6P5G6	G5E8R8;Q6P5G6	UBX domain-containing protein 7	Ubxn7
24.3883	24.2869	24.6706	24.1658	23.6006	23.7321	3	32.3	18.753	29.066	18		0.040217	-0.615796	G5E8T0;P60904;A2AUE1	G5E8T0;P60904;A2AUE1	DnaJ homolog subfamily C member 5	Dnajc5
19.6702	21.246	25.1899	21.282	21.6918	20.9513	1	12.5	13.621	17.845	6		0.683252	-0.726956	G5E8T3;Q9D104	G5E8T3;Q9D104	not assigned	Srp19
24.6113	24.5398	24.5171	24.0202	24.4031	24.2232	6	19	40.866	15.52	25		0.040615	-0.340592	G5E8V8;Q9JJT9;F6RPD4	G5E8V8;Q9JJT9	Phosphorylated adapter RNA export protein	Phax
26.5051	26.3786	26.1545	26.3009	26.5919	26.7203	6	22.3	41.518	17.546	26		0.2996	0.191621	G5E8V9;A2RSX9;E9Q3G5;E9QAY5	G5E8V9;A2RSX9;E9Q3G5;E9QAY5	not assigned	Arfip1
29.6003	29.5728	29.6154	29.5243	29.6411	29.5524	11	28.8	39.736	84.307	152		0.56195	-0.0235748	G5E902;Q8VEM8	G5E902;Q8VEM8	Phosphate carrier protein, mitochondrial	Slc25a3
26.9423	27.0482	26.9215	26.5326	26.685	26.7966	9	25.2	66.821	50.91	52		0.0253421	-0.299295	G5E924;Q8R081;G3UY38	G5E924;Q8R081;G3UY38	Heterogeneous nuclear ribonucleoprotein L	Hnrnpl
20.7654	22.1283	21.2044	21.6069	22.0303	21.5657	1	3.4	45.828	2.9815	3		0.4383	0.36824	G8JL51;Q8K202-3;Q8K202-2;Q8K202	G8JL51;Q8K202-3;Q8K202-2;Q8K202	DNA-directed RNA polymerase I subunit RPA49	Polr1e
21.8621	21.1103	21.0562	20.6737	21.4231	21.2684	1	5	38.129	7.6641	5		0.557709	-0.221122	G8JL73;Q3V209-2;Q3V209	G8JL73;Q3V209-2;Q3V209	Transmembrane and ubiquitin-like domain-containing protein 2	Tmub2
22.2213	20.3984	17.8104	20.9366	22.3271	21.6837	1	8.3	14.281	2.5716	5		0.324413	1.50579	H3BIU1	H3BIU1	not assigned	Anapc15
23.4819	23.3717	23.3031	23.4034	23.5231	23.7732	6	18.5	67.895	15.968	22		0.208202	0.181023	H3BIX9;H3BLL3;Q921G6;H3BK42	H3BIX9;H3BLL3;Q921G6	Leucine-rich repeat and calponin homology domain-containing protein 4	Lrch4
21.6641	21.7589	21.7897	21.7528	21.6786	21.2303	2	4.6	80.788	6.1454	10		0.33453	-0.183641	Q3TB04;H3BIZ7;Q8BIE6;Q8BIE6-2;H3BJN6;H3BL79	Q3TB04;H3BIZ7;Q8BIE6;Q8BIE6-2;H3BJN6;H3BL79	FERM domain-containing protein 4A	Frmd4a
23.7399	23.5989	23.2591	23.1766	23.2795	23.1926	4	28.6	29.376	14.31	13		0.0964824	-0.316381	H3BJ02;Q8K1E0-2;Q8K1E0;I1E4X1;H3BKP3;H3BJE3;H3BJ89;H3BKJ7	H3BJ02;Q8K1E0-2;Q8K1E0;I1E4X1;H3BKP3;H3BJE3	Syntaxin-5	Stx5a;Stx5
19.76	21.6905	18.5604	21.9492	20.2051	22.1118	2	8	34.288	2.2633	6		0.265694	1.41842	H3BJ82;H3BJ07;Q8R088;H3BJN5;H3BJI3;H3BJ12;K3W4N3;H3BKI7;K3W4Q3;Q8R088-2;Q8R088-3	H3BJ82;H3BJ07;Q8R088;H3BJN5;H3BJI3;H3BJ12;K3W4N3;H3BKI7;K3W4Q3;Q8R088-2;Q8R088-3	Golgi phosphoprotein 3-like	Golph3l
22.0144	21.549	21.3371	22.5767	21.2247	21.9353	1	4.8	61.606	7.9148	2		0.559736	0.278724	H3BJ26;H3BKT0;H3BJN3;P70403;H3BLJ7	H3BJ26;H3BKT0;H3BJN3;P70403;H3BLJ7	Protein CASP	Cux1
26.4773	26.4771	26.648	26.4984	26.4074	26.496	8	18.1	59.308	107.5	89		0.357164	-0.066892	H3BJ30;H3BJW3;Q6NVF9;H3BKW0;H3BLM9	H3BJ30;H3BJW3;Q6NVF9	Cleavage and polyadenylation specificity factor subunit 6	Cpsf6
21.354	20.1339	23.6357	20.0485	21.3161	20.1343	1	4.5	22.215	1.9126	6		0.33554	-1.20824	H3BJ37;Q8BIG7	H3BJ37;Q8BIG7	Catechol O-methyltransferase domain-containing protein 1	Comtd1
26.9312	27.0557	26.9895	27.0686	26.9322	26.929	21	27	108.59	69.832	111		0.803351	-0.0155315	H3BJU7;H3BJX8;H3BJ45;H3BJ40;H3BKH9;Q60875-5;Q60875-4;Q60875;Q60875-3;Q60875-2;H3BLF9;H3BJ59;H3BL15;H3BLJ1;H3BIX8	H3BJU7;H3BJX8;H3BJ45;H3BJ40;H3BKH9;Q60875-5;Q60875-4;Q60875	Rho guanine nucleotide exchange factor 2	Arhgef2
20.4513	21.9996	20.4695	19.9845	21.5432	21.2559	1	15.2	12.043	3.5734	3		0.951306	-0.0456098	H3BJ77;Q9DB70	H3BJ77;Q9DB70	FUN14 domain-containing protein 1	Fundc1
22.4758	22.5942	21.4165	22.6599	22.849	22.7733	1	6.5	27.083	3.8652	11		0.188845	0.598571	H3BJE0;H3BJ90;Q3U9N4;P28798	H3BJE0;H3BJ90;Q3U9N4;P28798	Granulins;Acrogranin;Granulin-1;Granulin-2;Granulin-3;Granulin-4;Granulin-5;Granulin-6;Granulin-7	Grn
20.4877	20.1246	21.5706	21.7502	21.3925	21.6736	1	8.3	20.613	4.6075	5		0.121472	0.877833	H3BJI7;Q8C6B0;Q76I24;Q5I0W6;Q76I26	H3BJI7;Q8C6B0;Q76I24;Q5I0W6;Q76I26	not assigned	Methig1;Mettl7a1;UbiE2;Mettl7a2
21.5984	21.6557	21.4419	20.9191	22.6719	21.4122	2	13.2	19.17	8.0444	8		0.855006	0.102448	H3BJJ1;H3BLK4;O88513	H3BJJ1;H3BLK4;O88513	Geminin	Gmnn
26.9819	27.2689	27.2768	27.2679	27.2425	27.1085	5	33.6	27.131	58.806	68		0.793795	0.0304228	H3BJP2;H3BK43;H3BLJ9;H3BJL6;H3BKH6;Q9R0P3;H3BJC6;H3BL99	H3BJP2;H3BK43;H3BLJ9;H3BJL6;H3BKH6;Q9R0P3;H3BJC6	S-formylglutathione hydrolase	Esd
21.9175	21.8955	23.079	22.7277	21.3886	22.198	1	11.3	14.89	3.0275	7		0.744673	-0.192555	H3BK66;Q05BF4;H3BJR7;H3BJS1;Q8CBE3	H3BK66;Q05BF4;H3BJR7;H3BJS1;Q8CBE3	WD repeat-containing protein 37	Wdr37
25.6661	25.5852	25.6383	25.8468	26.004	25.8537	16	31	86.677	69.113	91		0.00862394	0.271599	Q5JC28;H3BK65;P42567;F6W2Q5;A0A0R4J0A0;P42567-2;H3BJB8;H3BLE4	Q5JC28;H3BK65;P42567;F6W2Q5;A0A0R4J0A0;P42567-2	Epidermal growth factor receptor substrate 15	Eps15
23.6319	20.1812	19.3152	21.8402	23.482	23.6621	2	8.8	21.248	5.3011	7		0.246802	1.95198	H3BKA7;P97300-4;P97300-1;P97300	H3BKA7;P97300-4;P97300-1;P97300	Neuroplastin	Nptn
20.8995	21.1419	20.9413	20.5538	20.2661	21.9987	1	18.4	11.171	3.8341	3		0.924383	-0.0546856	H3BKE2;Q9WVH4	H3BKE2;Q9WVH4	Forkhead box protein O3	Foxo3
28.23	28.2388	28.1683	28.2183	28.2513	28.2768	12	16.8	101.36	101.1	123		0.261864	0.0364265	H3BKM0;Q9DBG3;Q9DBG3-2;H3BIY9;H3BJ06;Q5SWR0	H3BKM0;Q9DBG3;Q9DBG3-2;H3BIY9	AP-2 complex subunit beta;AP complex subunit beta	Ap2b1
24.3892	24.3807	24.5989	24.1415	24.2366	24.3436	5	17.4	50.513	31.427	21		0.0794673	-0.215698	H3BKM2;Q80YV2;Q80YV2-2;D3Z3D0;D3Z0B2	H3BKM2;Q80YV2;Q80YV2-2;D3Z3D0	Nuclear-interacting partner of ALK	Zc3hc1
22.1121	20.9813	22.9074	20.7441	20.7405	21.7758	1	7.2	16.317	3.3251	5		0.236473	-0.913451	H3BL05;H3BLD9;Q8C1M2	H3BL05;H3BLD9;Q8C1M2	Zinc finger protein 428	Zfp428;Znf428
27.5738	27.6034	27.7811	27.5936	27.6285	27.5913	25	26.8	138.55	121.7	103		0.504051	-0.0482915	H3BL37;O08784;H3BIX0;F6R3V4;H3BK88	H3BL37;O08784;H3BIX0;F6R3V4	Treacle protein	Tcof1
22.0301	20.7804	19.7138	22.7742	21.1412	22.0824	5	11.5	72.329	9.2363	4		0.23069	1.15782	Q8BMS7;H3BL44;Q3UZR5;Q80XR2;H3BLI6;H3BIX7;H3BKB1;H3BJY0;H3BLC2;H3BJ99;H3BK57;H3BJJ5	Q8BMS7;H3BL44;Q3UZR5;Q80XR2;H3BLI6;H3BIX7	Calcium-transporting ATPase;Calcium-transporting ATPase type 2C member 1	Atp2c1
25.4365	25.4389	25.4031	25.9642	25.6416	25.6008	11	15.2	113.23	32.471	42		0.055345	0.309398	H7BX01;P58281;P58281-2;E0CXD1;F6U775	H7BX01;P58281;P58281-2;E0CXD1	Dynamin-like 120 kDa protein, mitochondrial;Dynamin-like 120 kDa protein, form S1	Opa1
21.1642	21.1317	21.7732	22.364	21.2931	21.8049	2	8.7	33.828	2.6585	6		0.281181	0.464324	H7BX14;Q8BMZ5;A0A0U1RNS7;A0A0U1RNH2;D3YZ84;D3YY06;D3YWG5;D6RH65;A0A0U1RPF7;Q8BMZ5-2	H7BX14;Q8BMZ5;A0A0U1RNS7;A0A0U1RNH2;D3YZ84;D3YY06;D3YWG5;D6RH65;A0A0U1RPF7;Q8BMZ5-2	tRNA-splicing endonuclease subunit Sen34	Tsen34
23.8446	24.2178	24.3915	24.1554	23.7592	23.9708	6	5.8	173.94	14.429	16		0.392321	-0.189496	H7BX26;Q6A065;A0A0A6YXK7;A0A0A6YX99;Q6A065-3;A0A0A6YXT4;A0A0A6YVZ3;Q6A065-2	H7BX26;Q6A065;A0A0A6YXK7	Centrosomal protein of 170 kDa	Cep170
27.8753	27.7512	27.9285	27.6173	27.5717	27.5746	10	37.9	28.329	37.529	150		0.00843023	-0.263809	H7BX95;Q6PDM2;Q6PDM2-3;Q6PDM2-2;F7AI47;F6QXN3	H7BX95;Q6PDM2;Q6PDM2-3;Q6PDM2-2	Serine/arginine-rich splicing factor 1	Srsf1
23.9389	24.0596	24.1615	23.8041	24.0371	23.8801	7	4.1	252.18	19.462	23		0.194963	-0.146251	H9KV01;H9KV15;H9KV00;Q9QX47-2;Q9QX47-4;Q9QX47-3;Q9QX47;H9KV02	H9KV01;H9KV15;H9KV00;Q9QX47-2;Q9QX47-4;Q9QX47-3;Q9QX47	Protein SON	Son
20.4778	21.7996	20.9825	20.3679	21.1872	21.7312	1	2.5	73.646	4.5736	6		0.987985	0.00885201	H9KV05;Q99JN2;Q99JN2-2	H9KV05;Q99JN2;Q99JN2-2	Kelch-like protein 22	Klhl22
22.3765	23.0149	22.2199	23.2561	23.9568	24.1364	7	14.7	84.77	55.983	18		0.026307	1.24601	I1E4X8;P83093;F6WBP9	I1E4X8;P83093;F6WBP9	Stromal interaction molecule 2	Stim2
21.9046	21.4233	22.1606	20.7998	21.7973	23.4218	2	19.4	14.218	2.519	2		0.834718	0.176794	I3ITR1;Q9D924	I3ITR1;Q9D924	Iron-sulfur cluster assembly 1 homolog, mitochondrial	AK157302;Isca1
19.7645	21.047	20.1736	22.4331	21.4828	20.9968	2	9.3	42.15	2.7342	2		0.0819572	1.30919	I7HIK9;Q80ZA1;Q549C9;P02340	I7HIK9;Q80ZA1;Q549C9;P02340	Cellular tumor antigen p53	Trp53;Tp53
20.139	20.9089	19.6931	20.9841	20.3071	21.8857	1	3.6	40.844	2.4268	3		0.233418	0.811939	I7HIQ5;Q9D572-2;Q9D572	I7HIQ5;Q9D572-2;Q9D572	UBX domain-containing protein 11	Ubxn11
28.4896	28.7987	28.5918	28.0837	28.357	28.3441	4	21.9	23.072	37.301	99		0.0455069	-0.365104	I7HLV2;Q6ZWV3;P86048	I7HLV2;Q6ZWV3;P86048	60S ribosomal protein L10;60S ribosomal protein L10-like	Rpl10;Rpl10l
20.8406	20.2894	22.6479	22.4658	21.1693	21.1547	1	1.3	87.208	4.5624	1		0.706736	0.337287	J3KMH5;Q8BI84-3;J3KMG3;A0A0A6YX61	J3KMH5;Q8BI84-3;J3KMG3	Melanoma inhibitory activity protein 3	Mia3
20.7681	20.7814	22.6511	21.4787	21.4302	21.0912	1	4.8	26.137	1.6987	6		0.921484	-0.066864	J3KML6	J3KML6	not assigned	Gm20830
21.0051	22.2919	20.0034	22.7941	22.7214	22.2798	2	7.1	44.41	17.226	8		0.0928174	1.49831	J3KMQ6;Q9CYI0	J3KMQ6;Q9CYI0	Protein Njmu-R1	5730455P16Rik
21.5665	22.3404	21.8827	23.1364	23.007	22.9528	2	5.9	82.425	29.858	14		0.00884977	1.10222	J3QJX3;Q9Z2G6-2;Q9Z2G6	J3QJX3;Q9Z2G6-2;Q9Z2G6	Protein sel-1 homolog 1	Sel1l
21.2431	21.407	20.9013	21.6035	22.2927	22.5732	3	6.7	82.965	5.8807	5		0.0399795	0.972664	J3QM81;Q80UU1	J3QM81;Q80UU1	Ankyrin repeat and zinc finger domain-containing protein 1	Ankzf1
23.9084	23.8921	24.0713	24.023	24.1456	24.1621	1	3.7	29.133	22.136	28		0.101111	0.152985	J3QN06;J3QMM7;K3W4M4;Q9CZ42-3;Q9CZ42;J3QPU6	J3QN06;J3QMM7;K3W4M4;Q9CZ42-3;Q9CZ42	ATP-dependent (S)-NAD(P)H-hydrate dehydratase	Carkd
22.1344	22.4184	22.4372	22.2059	22.1449	22.0032	5	15	52.779	13.959	18		0.138759	-0.211968	J3QN31;P28650;P28650-2	J3QN31;P28650;P28650-2	Adenylosuccinate synthetase isozyme 1	Adssl1
23.5191	23.9094	23.6182	23.6407	23.5153	23.6172	3	9	46.894	15.862	9		0.500888	-0.091128	Q3TJ22;J3QN89;A0A087WNM5	Q3TJ22;J3QN89	not assigned	Aamp
21.0205	22.0611	21.0476	21.2418	20.9957	21.1193	2	4.3	70.38	8.2377	3		0.502474	-0.257448	Q5U4H9;J3QND8	Q5U4H9;J3QND8	not assigned	Ncoa4;Gm6768
20.4225	20.9234	22.3088	21.6253	21.1642	21.2705	2	2.9	117.14	14.342	2		0.827593	0.135078	J3QNE8;Q5I012-4;Q5I012-3;Q5I012-2;Q5I012	J3QNE8;Q5I012-4;Q5I012-3;Q5I012-2;Q5I012	Putative sodium-coupled neutral amino acid transporter 10	Slc38a10
20.785	21.3414	21.2047	21.2684	21.8203	22.2743	1	2.9	41.151	3.8364	11		0.113701	0.677347	J3QNT2;Q99PM3	J3QNT2;Q99PM3	Transcription initiation factor IIA subunit 1;Transcription initiation factor IIA alpha chain;Transcription initiation factor IIA beta chain	Gm5435;Gtf2a1
23.2758	23.4884	23.5497	23.6461	23.4605	22.0755	2	5.7	58.319	9.1535	8		0.494499	-0.377231	Q4FCQ7;J3QNU1;Q9Z2A5-2;Q9Z2A5;A0A140LJ98	Q4FCQ7;J3QNU1;Q9Z2A5-2;Q9Z2A5;A0A140LJ98	Arginyl-tRNA--protein transferase 1	Ate1
20.7179	22.0444	22.6695	21.6517	20.7784	22.2134	1	1.1	169.95	6.0528	11		0.730396	-0.262752	J3QNW0	J3QNW0	DNA (cytosine-5)-methyltransferase	Dnmt1
24.3583	24.3114	24.2909	24.4751	24.4833	24.3582	2	15.2	23.726	5.1093	10		0.0579215	0.118661	J3QP56;P97823-2;P97823;D3Z269;D3YUG4;D3Z111	J3QP56;P97823-2;P97823;D3Z269;D3YUG4;D3Z111	Acyl-protein thioesterase 1	Lypla1
19.926	19.5203	23.6001	20.1536	21.6555	21.2276	1	18.4	14.162	11.799	3		0.998239	-0.00322151	J3QP80;Q9CQL7	J3QP80;Q9CQL7	MORF4 family-associated protein 1	Gm5814;Mrfap1
27.7985	27.6553	27.7955	27.6283	27.6073	27.8126	6	26.6	24.116	55.941	46		0.451938	-0.0670414	K3W4Q8;P18572-2;P18572;J3QP71	K3W4Q8;P18572-2;P18572;J3QP71	Basigin	Bsg
21.6961	20.9278	23.1538	20.8485	22.0362	22.0399	4	11.2	50.636	5.6904	4		0.728545	-0.284368	K3W4Q9;Q8BH60-2;Q8BH60	K3W4Q9;Q8BH60-2;Q8BH60	Golgi-associated PDZ and coiled-coil motif-containing protein	Gopc
26.4476	26.1964	26.3044	26.3491	26.1672	26.2775	4	2.2	228.56	5.8276	30		0.597127	-0.0515556	K3W4R2;Q6URW6-2;Q6URW6;Q6URW6-3;A0A140LI60	K3W4R2;Q6URW6-2;Q6URW6;Q6URW6-3;A0A140LI60	Myosin-14	Myh14
23.9538	23.5926	23.604	23.8535	23.9254	23.4377	4	7	96.426	17.948	17		0.914454	0.0220477	K3W4T3;Q9Z1G4-3;Q9Z1G4-2;Q9Z1G4	K3W4T3;Q9Z1G4-3;Q9Z1G4-2;Q9Z1G4	V-type proton ATPase subunit a;V-type proton ATPase 116 kDa subunit a isoform 1	Atp6v0a1
22.914	22.785	22.9896	22.953	23.2555	23.3024	5	5	169.4	8.8924	14		0.0929144	0.274114	K4DI67;Q6ZQK0;Q80W41	K4DI67;Q6ZQK0;Q80W41	Condensin-2 complex subunit D3	Ncapd3
21.2859	22.7601	20.3833	21.4409	21.9396	20.9952	1	0.8	211.81	2.8085	3		0.981993	-0.0178763	K4DI77;Q5ND34-3;Q5ND34-2;Q5ND34	K4DI77;Q5ND34-3;Q5ND34-2;Q5ND34	WD repeat-containing protein 81	Wdr81
24.7368	24.7704	24.8344	24.0436	24.1599	24.329	10	4.7	280.78	15.725	19		0.00234115	-0.602996	L7N451;Q80SU7	L7N451;Q80SU7	Interferon-induced very large GTPase 1	Gvin1
21.1058	20.3553	22.9188	21.5962	21.7694	20.0609	1	45.2	4.1565	10.279	6		0.750974	-0.317792	M0QW65	M0QW65	not assigned	Asnsd1
23.8473	23.7137	23.8932	23.7166	23.7422	23.8096	2	19.5	14.376	21.144	13		0.364555	-0.0619049	M0QWY0;M0QWP2;O70378	M0QWY0;M0QWP2;O70378	ER membrane protein complex subunit 8	Emc8
25.1016	22.2355	20.7151	22.1685	24.844	24.8901	2	20.4	11.351	5.2477	10		0.459382	1.28348	M0QWS4;Q9CR09	M0QWS4;Q9CR09	Ubiquitin-fold modifier-conjugating enzyme 1	Ufc1
29.4907	29.5144	29.6345	29.2645	29.1946	29.1799	20	26	102.53	199.08	281		0.0029452	-0.333539	O08528;E9Q5B5;E9Q9M6;E9Q3Z4;E9Q8S8;Q3TRM8	O08528;E9Q5B5	Hexokinase-2;Hexokinase	Hk2
25.4391	25.3276	25.5654	25.4512	25.2811	25.4444	7	14.4	79.871	51.782	39		0.588992	-0.0518392	O08529	O08529	Calpain-2 catalytic subunit	Capn2
21.6061	21.5006	19.9157	20.399	21.6106	19.2249	1	2.8	57.518	1.6897	1		0.53511	-0.595959	O08538	O08538	Angiopoietin-1	Angpt1
26.5541	26.5866	26.5237	26.5672	26.5153	26.6602	6	34	24.74	98.558	48		0.601992	0.0260703	O08547;E9Q6R3;A0A0G2JF08	O08547;E9Q6R3;A0A0G2JF08	Vesicle-trafficking protein SEC22b	Sec22b
27.4735	27.5216	27.4879	27.4423	27.493	27.5652	14	37.4	62.277	103.81	117		0.886692	0.00582949	O08553;Q6P1J1;P97427;Q71H75;D3YUS0	O08553	Dihydropyrimidinase-related protein 2	Dpysl2
26.3049	26.2294	26.5953	26.4564	26.5767	26.3767	10	45.2	29.435	38.53	39		0.499152	0.0933634	O08579;I7HJS1;Q3THM8;B7FAU5	O08579;I7HJS1;Q3THM8;B7FAU5	Emerin	Emd
25.6433	25.5999	25.6155	25.7171	25.5569	25.6177	7	16.3	72.3	57.62	37		0.831563	0.0109838	O08582	O08582	GTP-binding protein 1	Gtpbp1
26.9646	26.7862	26.8334	26.7125	26.657	26.4941	5	29.4	26.94	28.748	53		0.0468101	-0.240171	O08583;O08583-2;Q9JJW6-2;G3X9I4;Q9JJW6	O08583;O08583-2;Q9JJW6-2	THO complex subunit 4;Aly/REF export factor 2	Alyref;Alyref2
24.7201	24.6197	24.6461	24.5285	24.4306	24.4675	6	12.1	67.568	12.3	18		0.0108232	-0.186468	O08599;O08599-2	O08599;O08599-2	Syntaxin-binding protein 1	Stxbp1
21.0887	20.2531	21.2435	22.1988	22.2741	21.8514	1	1.4	175.07	3.807	2		0.0202706	1.24634	O08648-2;O08648	O08648-2;O08648	Mitogen-activated protein kinase kinase kinase 4	Map3k4
27.9037	27.926	28.0284	27.9113	27.8171	27.7599	7	18.2	50.526	140.9	97		0.102806	-0.123293	Q3TMN1;Q3UI33;O08663;M0QWM9;M0QW69;M0QWX0	Q3TMN1;Q3UI33;O08663;M0QWM9	Methionine aminopeptidase 2;Methionine aminopeptidase	Metap2
29.8375	29.7792	29.7625	30.0062	30.0092	30.0352	13	58.5	24.87	264.28	243		0.000799231	0.223864	O08709;Q6GT24;D3Z0Y2;Q8BG37;A0A0A6YXQ7	O08709;Q6GT24;D3Z0Y2	Peroxiredoxin-6	Prdx6
24.1167	24.2385	24.4963	24.6136	24.6415	24.4355	4	14.5	57.68	25.644	22		0.0962786	0.279692	O08715-2;O08715-5;O08715-3;O08715-6;O08715;O08715-4	O08715-2;O08715-5;O08715-3;O08715-6;O08715;O08715-4	A-kinase anchor protein 1, mitochondrial	Akap1
21.5522	20.6965	23.4457	22.4671	21.3938	20.2793	1	6.6	16.402	2.4491	4		0.641097	-0.518029	Q91WX5;O08734	Q91WX5;O08734	Bcl-2 homologous antagonist/killer	Bak1
23.0864	23.1328	23.0352	22.9886	20.5081	23.1435	3	14.5	31.595	4.5866	5		0.36538	-0.871412	O08738	O08738	Caspase-6;Caspase-6 subunit p18;Caspase-6 subunit p11	Casp6
26.3488	26.2524	26.3914	26.0959	26.0709	26.0714	7	18.1	54.272	26.877	48		0.00388776	-0.251466	O08749	O08749	Dihydrolipoyl dehydrogenase, mitochondrial	Dld
26.512	26.4757	26.537	26.4615	26.5393	26.4916	15	20.5	99.818	64.208	59		0.727364	-0.0107803	O08759;O08759-3;O08759-2;A0A0J9YUK0;A0A0J9YVG1;A0A0J9YUY4;A0A0J9YUF2;A0A140LI50;A0A140LHS2	O08759;O08759-3;O08759-2	Ubiquitin-protein ligase E3A	Ube3a
20.0915	21.2754	19.2119	20.6702	22.0366	21.9015	2	5.4	63.273	4.1414	3		0.143352	1.34316	O08789	O08789	Max-binding protein MNT	Mnt
21.1756	20.1127	24.8827	21.6288	21.7458	22.0789	1	1.7	62.605	1.706	2		0.877158	-0.239176	O08792	O08792	Transcription factor COE2	Ebf2
28.4954	28.4629	28.6298	28.5615	28.5473	28.6407	12	24.6	59.559	87.105	153		0.411838	0.0537713	O08795-2;O08795	O08795-2;O08795	Glucosidase 2 subunit beta	Prkcsh
24.7093	24.7495	24.5878	24.151	24.1236	24.1999	5	17.1	42.259	15.962	20		0.00060757	-0.524069	O08797	O08797	not assigned	Serpinb9
22.227	22.3758	21.8383	22.0853	22.072	22.1389	2	4.5	60.123	4.1956	9		0.779995	-0.0482604	O08848	O08848	60 kDa SS-A/Ro ribonucleoprotein	Trove2
24.426	24.7064	24.8865	24.5005	24.5945	24.6189	9	17.3	67.146	33.413	22		0.504358	-0.101676	O08856;A0A1B0GR04	O08856	RNA polymerase II elongation factor ELL	Ell
22.7461	23.0408	22.95	23.7707	23.7608	23.5947	7	19.4	81.265	24.912	19		0.00157229	0.796467	O08908	O08908	Phosphatidylinositol 3-kinase regulatory subunit beta	Pik3r2
24.0556	24.2453	24.4524	24.5916	24.3127	24.4852	6	21.3	42.043	18.418	23		0.205581	0.212101	O08911	O08911	Mitogen-activated protein kinase 12	Mapk12
24.4684	24.4817	24.4247	24.3807	24.6668	24.5406	6	15.2	64.254	23.803	14		0.447923	0.0710805	O08912;E9Q0U0;Q8CF93;Q8CF93-2	O08912	Polypeptide N-acetylgalactosaminyltransferase 1;Polypeptide N-acetylgalactosaminyltransferase 1 soluble form	Galnt1
22.7204	22.4226	22.4266	22.4844	22.525	22.6671	3	10.2	63.221	8.2128	22		0.768505	0.0356236	O08914	O08914	Fatty-acid amide hydrolase 1	Faah
25.4956	25.7339	25.8053	25.5727	25.4878	25.6216	6	22.4	37.605	26.296	28		0.311046	-0.117553	O08915;D3YW40	O08915;D3YW40	AH receptor-interacting protein	Aip
26.4559	26.4958	26.4836	26.5088	26.8158	26.4869	5	24.5	32.251	101.1	36		0.305629	0.125388	Q3TMX0;O08992;H3BLG5;A2AKJ9;A2AKJ6;A2AKJ5	Q3TMX0;O08992;H3BLG5;A2AKJ9;A2AKJ6	Syntenin-1	Sdcbp
24.3842	24.173	23.959	24.4775	24.4302	24.567	3	32.4	7.3384	24.71	25		0.0686506	0.319514	O08997	O08997	Copper transport protein ATOX1	Atox1
21.3268	20.9506	22.9776	22.0744	21.111	20.3387	2	9.9	38.241	3.6099	1		0.51056	-0.57696	O09005	O09005	Sphingolipid delta(4)-desaturase DES1	Degs1
21.5782	20.8613	22.7141	22.5516	21.597	21.1624	1	2.1	45.544	2.1963	5		0.941992	0.0524807	O09043	O09043	Napsin-A	Napsa
26.1703	25.9691	26.1005	26.2276	26.5476	26.3512	9	57.5	24.55	49.301	38		0.0552288	0.295508	Q9D3L3;O09044;B0R030;B0R029;E9Q8A1;P60879	Q9D3L3;O09044;B0R030;B0R029;E9Q8A1	Synaptosomal-associated protein;Synaptosomal-associated protein 23	Snap23
28.376	28.4011	28.302	28.475	28.625	28.6029	8	39.6	26.372	102	114		0.0199103	0.207925	O09061	O09061	Proteasome subunit beta type-1	Psmb1
27.0123	27.0721	27.2854	27.0136	26.9418	26.9728	4	9.5	55.074	54.846	59		0.159972	-0.147236	O09106;D3YYI8	O09106;D3YYI8	Histone deacetylase 1;Histone deacetylase	Hdac1;Gm10093
25.5213	25.8287	25.8925	25.4987	25.6227	25.6106	3	30.5	17.444	10.161	28		0.232998	-0.170142	O09111	O09111	NADH dehydrogenase [ubiquinone] 1 beta subcomplex subunit 11, mitochondrial	Ndufb11
25.9018	25.9149	26.0838	26.0585	25.7657	25.914	2	14.8	26.751	63.583	26		0.626458	-0.0541395	O09117-2;D6RFU9;O09117	O09117-2;D6RFU9;O09117	Synaptophysin-like protein 1	Sypl1;Sypl
22.4791	22.4244	22.506	22.2156	22.1334	22.3337	2	3.5	95.639	7.7711	16		0.0182769	-0.242272	O09126	O09126	Semaphorin-4D	Sema4d
23.1949	23.1683	20.8198	23.2446	23.3609	23.4422	4	18.7	45.121	7.8356	7		0.293018	0.954862	O09130;A0A0U1RNY9	O09130	NFATC2-interacting protein	Nfatc2ip
28.4006	28.2982	28.5013	28.3099	28.3626	28.4741	9	30.8	27.497	27.191	85		0.825929	-0.0178452	O09131;D3Z1Q9;Q8K2Q2	O09131	Glutathione S-transferase omega-1	Gsto1
25.7781	25.8055	25.7815	25.8404	25.9396	25.8947	12	15.7	114.65	40.151	61		0.0261534	0.1032	O09159	O09159	Lysosomal alpha-mannosidase	Man2b1
27.9595	28.0541	28.0361	27.4099	27.6278	27.4287	6	36.9	18.579	23.914	42		0.00220606	-0.527747	Q9CQM8;O09167;A0A140T8K5	Q9CQM8;O09167;A0A140T8K5	60S ribosomal protein L21	Rpl21
26.7393	26.8027	26.7851	26.3794	26.4835	26.5925	6	28.5	30.534	87.432	68		0.0107006	-0.290543	O09172;H3BJA3;A0A0G2JDI4;F6VNW5	O09172;H3BJA3;A0A0G2JDI4;F6VNW5	Glutamate--cysteine ligase regulatory subunit	Gclm
22.8446	23.0133	22.7309	23.0304	23.1942	23.1887	3	12.8	32.97	6.5586	14		0.0486704	0.274829	O35075	O35075	Down syndrome critical region protein 3 homolog	Dscr3
23.8126	24.0705	23.926	23.8334	23.8879	23.656	4	9	54.043	17.066	16		0.23229	-0.143936	O35114	O35114	Lysosome membrane protein 2	Scarb2
21.3011	22.9904	22.6833	22.6748	21.0003	20.7642	2	24.6	13.194	9.1789	10		0.347533	-0.845139	O35127	O35127	Protein C10	Grcc10
29.3617	29.4568	29.4032	29.5099	29.4287	29.3821	13	47.2	33.296	145.83	109		0.515962	0.0330124	O35129;F6QPR1;F6Q8V7	O35129;F6QPR1	Prohibitin-2	Phb2
22.3884	22.5627	22.3574	24.1826	24.3479	23.9259	3	20.1	26.974	10.626	13	+	0.0002434	1.71597	O35130;A0A0N4SUL6	O35130;A0A0N4SUL6	Ribosomal RNA small subunit methyltransferase NEP1	Emg1
21.1542	23.1519	22.557	22.2779	22.2417	22.1053	4	3.9	194.11	8.1546	5		0.900234	-0.0793781	O35134;A0A0U1RPX8;A0A0U1RPM9	O35134;A0A0U1RPX8;A0A0U1RPM9	DNA-directed RNA polymerase I subunit RPA1	Polr1a
25.4815	25.5907	25.5028	25.5162	25.5453	25.5984	10	19.1	88.382	25.409	46		0.529901	0.0282962	O35218	O35218	Cleavage and polyadenylation specificity factor subunit 2	Cpsf2
23.9243	23.7669	23.9006	23.8761	23.9447	24.0251	1	6.6	40.703	24.121	24		0.264124	0.0846837	O35226;O35226-4	O35226;O35226-4	26S proteasome non-ATPase regulatory subunit 4	Psmd4
26.5868	26.5639	26.6663	26.6024	26.5849	26.4905	1	5.3	41.046	124.3	61		0.375823	-0.0463772	O35226-2;O35226-3;O35226-5;F7AI87	O35226-2;O35226-3;O35226-5	26S proteasome non-ATPase regulatory subunit 4	Psmd4
21.0595	20.9692	20.296	20.9835	21.919	22.0794	2	3	104.54	6.0598	4		0.101511	0.885713	O35242	O35242	Protein FAN	Nsmaf
27.7333	27.7153	27.623	27.775	27.7689	27.8754	16	24.8	79.97	81.661	156		0.0755241	0.115894	Q497W9;O35286;A0A0G2JG10;A0A0G2JGQ5;A2A4N9;A2A4P0	Q497W9;O35286;A0A0G2JG10	Pre-mRNA-splicing factor ATP-dependent RNA helicase DHX15	Dhx15
26.2985	26.3346	26.333	26.6099	26.6333	26.6803	7	50	33.901	106.43	31		0.000179158	0.319121	O35295	O35295	Transcriptional activator protein Pur-beta	Purb
25.5417	25.7439	25.8897	25.7949	26.0102	25.691	8	32.2	35.235	27.023	18		0.481437	0.106912	O35309;B7ZD13;B7ZD12	O35309;B7ZD13	N-myc-interactor	Nmi
25.9167	26.0571	26.1034	25.9012	26.03	26.0828	4	19.3	30.978	24.314	40		0.80015	-0.0210559	Q9D8S5;O35326	Q9D8S5;O35326	Serine/arginine-rich splicing factor 5	Srsf5
27.0128	27.0277	26.8229	26.9258	26.961	27.1487	6	17.9	57.772	43.815	53		0.580448	0.057401	O35344	O35344	Importin subunit alpha-4	Kpna3
24.0563	24.0761	24.2205	23.9825	24.2075	24.2847	3	8.8	59.602	18.654	23		0.717012	0.0406221	Q4FJZ2;O35345;A2ADZ6	Q4FJZ2;O35345	Importin subunit alpha;Importin subunit alpha-7	Kpna6
26.4205	26.492	26.3845	26.3769	26.4016	26.4965	14	23.6	82.105	95.633	74		0.886767	-0.00731595	O35350	O35350	Calpain-1 catalytic subunit	Capn1
23.1496	22.995	23.0663	22.4851	22.884	22.7295	2	7.4	46.299	26.731	12		0.0407264	-0.370771	O35368;O35368-3;E9PUG6;A0A0R4J0H6;E9QAN9;O35368-2	O35368;O35368-3;E9PUG6;A0A0R4J0H6;E9QAN9;O35368-2	Interferon-activable protein 203	Ifi203
24.6369	24.7476	24.8564	25.0097	24.8757	24.9098	14	13.7	171.18	45.455	36		0.0694683	0.184776	O35379;E9Q1I5	O35379	Multidrug resistance-associated protein 1	Abcc1
25.0897	25.1416	25.2674	25.0937	25.0839	25.1022	11	16.3	110.54	56.514	29		0.240683	-0.072958	O35382;Q8C391;Q9CXE1	O35382;Q8C391;Q9CXE1	Exocyst complex component 4	Exoc4
20.3678	20.4268	20.9372	22.2342	20.3742	21.2612	1	4.9	54.388	2.8523	7		0.277008	0.712625	O35405	O35405	Phospholipase D3	Pld3
24.8536	24.7119	24.7076	24.8122	24.7432	25.0723	9	32.7	42.699	21.204	28		0.347239	0.118197	O35435;E9Q1V3;F6TCT7;D3YZY5;F6ZQJ5	O35435;E9Q1V3	Dihydroorotate dehydrogenase (quinone), mitochondrial	Dhodh
20.6177	21.991	22.1663	20.8832	21.2929	21.8359	2	8.3	36.118	7.2895	11		0.674279	-0.254376	O35459;F7B227	O35459;F7B227	Delta(3,5)-Delta(2,4)-dienoyl-CoA isomerase, mitochondrial	Ech1
25.5271	25.4703	25.3785	25.7181	25.8861	25.8224	2	8	43.528	168.5	26		0.00584852	0.350248	O35465;O35465-2;F6WP10	O35465;O35465-2;F6WP10	Peptidyl-prolyl cis-trans isomerase FKBP8	Fkbp8
22.8184	22.1276	19.9433	22.5185	21.0487	20.9477	2	3.3	73.797	2.1432	3		0.907105	-0.124783	O35492	O35492	Dual specificity protein kinase CLK3	Clk3
23.5831	23.5574	23.714	23.7726	23.767	23.7504	8	12.9	95.025	24.87	21		0.0412661	0.145168	O35551-3;O35551;O35551-6;O35551-5;J3QJV7;O35551-2;Q3U983;O35551-4	O35551-3;O35551;O35551-6;O35551-5;J3QJV7;O35551-2	Rab GTPase-binding effector protein 1	Rabep1
27.1678	27.1996	27.3057	27.192	27.2234	27.1472	7	23.5	34.577	15.787	40		0.479061	-0.0368118	O35593	O35593	26S proteasome non-ATPase regulatory subunit 14	Psmd14
25.0211	25.1156	25.0814	24.7294	24.9794	24.9859	9	12.8	83.967	18.27	29		0.121041	-0.174452	O35598;E9PYF2;D3Z1E6	O35598;E9PYF2	Disintegrin and metalloproteinase domain-containing protein 10	Adam10
26.5436	26.5846	26.5633	26.6436	26.745	26.7371	14	23.8	90.054	203.97	57		0.0139509	0.144705	O35601;O35601-2;F6V072	O35601;O35601-2	FYN-binding protein	Fyb
25.3045	25.4448	25.55	25.5707	25.6115	25.6363	11	20.8	105.98	58.393	50		0.0785331	0.173061	O35615	O35615	Zinc finger protein ZFPM1	Zfpm1
21.4907	21.8655	20.4649	22.1529	22.1945	21.6913	2	24.6	13.274	1.9791	3		0.174738	0.739222	O35623	O35623	BET1 homolog	Bet1
25.8309	25.8453	25.6639	25.8106	25.6504	25.4481	7	12.3	101.19	44.893	38		0.297004	-0.143719	Q5SVG5;Q5SVG4;O35643	Q5SVG5;Q5SVG4;O35643	AP-1 complex subunit beta-1	Ap1b1
22.3268	20.9149	22.3275	21.5742	21.3791	21.9487	2	19.2	19.519	6.355	2		0.67923	-0.222373	O35648	O35648	Centrin-3	Cetn3
24.2831	24.3844	24.1867	24.0167	24.1214	24.1632	5	14.3	51.354	11.75	7		0.0621685	-0.18432	O35654;A8Y5G7	O35654;A8Y5G7	DNA polymerase delta subunit 2	Pold2
19.1441	19.4012	18.982	21.6142	21.0176	22.0283	1	10.6	20.518	3.0203	3		0.00170495	2.37762	Q3UGH2;O35671	Q3UGH2;O35671	Integrin beta-1-binding protein 1	Itgb1bp1
29.7	29.5535	29.7876	29.5711	29.4582	29.4549	20	59.6	38.358	143.32	167		0.0766233	-0.185602	O35685	O35685	Nuclear migration protein nudC	Nudc
24.1327	24.357	19.9519	23.9402	24.141	23.7592	5	9.5	82.504	7.1662	10		0.474453	1.13298	Q3TUQ5;O35691	Q3TUQ5;O35691	Pinin	Pnn
20.0763	21.2408	23.8544	20.9881	20.9604	20.0557	3	11.6	52.534	11.435	9		0.4136	-1.05578	O35704	O35704	Serine palmitoyltransferase 1	Sptlc1
22.6011	22.4538	20.0112	22.2759	22.6211	22.5554	1	6.1	39.347	8.0341	7		0.400588	0.795404	O35730-2;O35730;O35730-3	O35730-2;O35730;O35730-3	E3 ubiquitin-protein ligase RING1	Ring1
27.4315	27.6148	27.6694	27.6668	27.5153	27.5006	5	11.7	51.217	120.23	93		0.908077	-0.0109965	Q8C2Q7;O35737	Q8C2Q7;O35737	Heterogeneous nuclear ribonucleoprotein H;Heterogeneous nuclear ribonucleoprotein H, N-terminally processed	Hnrnph1
27.8025	27.7682	27.6395	27.6474	27.5256	27.5548	14	28.4	56.784	71.385	178		0.0596682	-0.160835	O35841	O35841	Apoptosis inhibitor 5	Api5
26.7434	26.7758	26.6299	26.8235	26.9402	27.0183	14	30.3	51.091	61.469	73		0.0425398	0.210943	O35857	O35857	Mitochondrial import inner membrane translocase subunit TIM44	Timm44
26.3615	26.4207	26.2608	26.1328	26.3185	26.1327	7	23.1	37.548	19.341	42		0.119655	-0.153043	O35864;A0A087WQA8;A0A087WRH6	O35864	COP9 signalosome complex subunit 5	Cops5
25.3322	25.3043	25.4013	25.388	25.2779	25.4054	6	19	56.061	64.467	43		0.831842	0.0111586	O35874;Q5SSP3	O35874;Q5SSP3	Neutral amino acid transporter A;Amino acid transporter	Slc1a4
26.8272	26.8579	26.9167	27.0757	27.1046	27.0996	3	9.8	37.063	68.994	78		0.00123279	0.226005	O35887;G3UWR0;G3V004;G3UXA8;G3UWV3;G3UY49;G3UXA3	O35887;G3UWR0;G3V004;G3UXA8;G3UWV3	Calumenin	Calu
26.1727	26.1375	26.2303	26.1942	26.2253	26.2343	3	28.2	14.857	41.086	34		0.271487	0.0377897	O35901;O35900;G3UZ96	O35901;O35900	U6 snRNA-associated Sm-like protein LSm2	Lsm2
21.21	19.5348	23.0452	21.3559	22.1997	21.3778	1	5.8	22.924	4.2574	12		0.735235	0.38114	O35943	O35943	Frataxin, mitochondrial;Frataxin intermediate form;Frataxin mature form	Fxn
27.1766	27.2502	27.3597	26.9742	27.1413	27.0507	4	19	29.063	23.449	27		0.0450764	-0.206776	O35955	O35955	Proteasome subunit beta type-10	Psmb10
23.8899	23.8683	23.8518	23.7646	23.6904	23.9168	4	38.4	17.121	20.385	25		0.30512	-0.0793711	O35972;A0A1B0GSZ9;A0A1B0GQZ1	O35972;A0A1B0GSZ9;A0A1B0GQZ1	39S ribosomal protein L23, mitochondrial	Mrpl23
25.4777	25.3493	25.4694	25.5043	25.611	25.5902	9	17.1	88.062	62.555	40		0.0611447	0.13639	O54692	O54692	Centromere/kinetochore protein zw10 homolog	Zw10
27.0493	27.0506	26.9085	26.9147	26.9232	26.9622	11	30.8	49.027	65.41	73		0.232384	-0.0694211	O54734	O54734	Dolichyl-diphosphooligosaccharide--protein glycosyltransferase 48 kDa subunit	Ddost
25.7558	25.5971	25.7846	25.7594	25.752	25.9899	10	11.4	135.08	41.33	49		0.281382	0.121253	O54774	O54774	AP-3 complex subunit delta-1	Ap3d1
20.02	21.4545	22.9321	20.2337	21.0149	20.9544	2	11.3	29.182	6.202	2		0.449558	-0.73454	O54786-2;O54786	O54786-2;O54786	DNA fragmentation factor subunit alpha	Dffa
21.3209	21.2302	19.4553	22.0249	21.2171	21.6853	2	9.4	49.904	2.2502	5		0.209019	0.973668	O54804-2;O54804;F7AYX1;Q5J2U5;F6S062	O54804-2;O54804;F7AYX1;Q5J2U5;F6S062	Choline kinase alpha	Chka
25.0442	25.0031	25.1268	24.9156	25.012	25.0234	7	15.9	66.471	24.117	36		0.210448	-0.0744025	O54824-2;O54824	O54824-2;O54824	Pro-interleukin-16;Interleukin-16	Il16
24.3859	24.4248	24.4658	24.1736	23.9646	24.0544	6	17.9	49.783	15.88	36		0.00507182	-0.361289	O54825	O54825	Bystin	Bysl
24.4717	24.529	24.5115	24.5397	24.4397	24.4491	5	18	41.215	13.825	22		0.482778	-0.0279083	O54833;A0A1D5RM74;A0A1D5RLE4;A0A1D5RM55	O54833;A0A1D5RM74;A0A1D5RLE4	Casein kinase II subunit alpha	Csnk2a2
24.8372	24.8929	25.0277	24.9784	25.1187	25.1655	11	20.6	88.671	86.185	50		0.102405	0.168276	O54834-4;O54834-3;O54834;G3UZI7;O54834-2;A2ALX6;A2ALX7	O54834-4;O54834-3;O54834	Rho GTPase-activating protein 6	Arhgap6
27.9763	27.8029	28.0272	27.5863	27.6816	27.6788	8	11.6	86.738	43.217	64		0.0185825	-0.286551	O54890	O54890	Integrin beta-3	Itgb3
24.0388	24.1834	24.3317	24.2314	24.0538	24.139	5	16.3	46.638	23.87	27		0.684632	-0.0432237	O54941	O54941	SWI/SNF-related matrix-associated actin-dependent regulator of chromatin subfamily E member 1	Smarce1
25.2339	25.1758	25.2853	24.9177	25.1823	25.1508	5	23	39.807	20.667	19		0.172419	-0.14809	O54946;F6YRQ2;A0A0G2JER9;O54946-2;A0A087WP03;G3X8S5;Q3TB24;Q9QYI5-2;Q9QYI5	O54946;F6YRQ2	DnaJ homolog subfamily B member 6	Dnajb6
25.9376	26.0646	25.9427	26.4855	26.4194	26.4893	2	27	10.102	37.567	26		0.000517762	0.483099	O54962	O54962	Barrier-to-autointegration factor;Barrier-to-autointegration factor, N-terminally processed	Banf1
24.7921	24.7723	24.5091	25.0712	25.0025	25.0468	3	10.1	38.822	10.381	23		0.020196	0.34899	O54984	O54984	ATPase Asna1	Asna1
27.3122	27.2983	27.4746	27.2518	27.3239	27.254	24	32.8	137.71	220.17	124		0.237526	-0.0851262	O54988-2;O54988	O54988-2;O54988	STE20-like serine/threonine-protein kinase	Slk
24.5031	24.4183	24.5897	24.0772	23.9696	23.8683	3	18.9	20.302	5.6989	9		0.00241779	-0.531951	O55013	O55013	Trafficking protein particle complex subunit 3	Trappc3
26.7304	26.7209	26.9373	26.8838	26.8643	26.8185	6	36.4	21.694	57.38	49		0.463193	0.0593255	O55022	O55022	Membrane-associated progesterone receptor component 1	Pgrmc1
28.0735	28.0441	28.1457	28.111	28.0692	27.9911	17	23	102.45	126.59	127		0.544458	-0.0306485	O55029	O55029	Coatomer subunit beta	Copb2
20.8652	21.8	19.7152	21.2276	21.3598	23.1448	3	28.7	17.348	6.8587	6		0.265383	1.11726	O55057;M0QWG6	O55057;M0QWG6	Retinal rod rhodopsin-sensitive cGMP 3,5-cyclic phosphodiesterase subunit delta	Pde6d
24.9693	24.9736	25.0107	24.5524	24.5533	24.5406	5	24.8	36.276	20.538	19		5.90928e-06	-0.435788	O55091	O55091	Protein IMPACT	Impact
24.5306	24.4661	24.6774	24.1999	24.5074	24.3488	4	4.8	111.9	7.072	12		0.130654	-0.206002	O55098	O55098	Serine/threonine-protein kinase 10	Stk10
23.4903	23.4476	23.5849	23.548	23.6209	23.3292	4	8.7	85.965	12.482	13		0.936355	-0.00820669	O55106;F8WH41;F6Z700	O55106;F8WH41;F6Z700	Striatin	Strn
20.4138	23.9335	24.1026	24.2441	24.7548	24.4576	3	10.7	32.898	6.9465	13		0.240397	1.66889	Q7TMG8;O55126	Q7TMG8;O55126	Protein NipSnap homolog 2	Gbas
27.255	27.2381	27.1332	27.4756	27.3087	27.4013	6	32.7	26.511	64.457	44		0.0387363	0.186424	O55135;A6PWZ2	O55135	Eukaryotic translation initiation factor 6	Eif6
28.7802	28.8198	28.9572	28.6857	28.641	28.655	5	38.2	12.554	9.8798	54		0.0255297	-0.191837	O55142	O55142	60S ribosomal protein L35a	Rpl35a
29.0872	29.0418	29.0791	29.1463	29.1171	29.1217	14	15.7	114.86	147.48	193		0.0240674	0.0590115	O55143;O55143-2	O55143;O55143-2	Sarcoplasmic/endoplasmic reticulum calcium ATPase 2	Atp2a2
21.9503	21.7233	21.9447	21.7664	21.0167	21.8796	2	7.8	52.532	2.6448	5		0.320126	-0.318544	O55187-2;O55187	O55187-2;O55187	E3 SUMO-protein ligase CBX4	Cbx4
26.2177	26.2476	26.2652	26.2146	26.3739	26.3895	13	19.4	120.66	86.288	82		0.225427	0.082442	O55201;O55201-2	O55201;O55201-2	Transcription elongation factor SPT5	Supt5h
25.1222	25.2836	25.3343	25.3883	25.3222	25.3218	6	16.8	51.373	39.946	40		0.223435	0.0973778	O55222;A0A1B0GRF6;D3YZA5;A0A1B0GR42	O55222	Integrin-linked protein kinase	Ilk
23.0141	23.4363	23.5653	21.4197	23.6177	23.5238	3	10.2	45.126	7.6067	14		0.546364	-0.48482	O55229;F6RRT7	O55229	Choline/ethanolamine kinase	Chkb
25.4227	25.1294	25.4919	25.3564	25.339	25.2805	6	23.5	28.532	11.843	12		0.851079	-0.0227153	O55234	O55234	Proteasome subunit beta type-5	Psmb5
24.1491	24.0745	24.2618	23.9921	24.2275	24.0908	6	11.4	68.683	20.759	37		0.540772	-0.0583032	O55236;Q9DCC1	O55236;Q9DCC1	mRNA-capping enzyme;Polynucleotide 5-triphosphatase;mRNA guanylyltransferase	Rngtt
23.4107	23.506	23.5536	23.4478	23.3316	23.3377	2	10.9	21.633	3.3864	7		0.10559	-0.117724	O55242-2;O55242	O55242-2;O55242	Sigma non-opioid intracellular receptor 1	Sigmar1
24.4472	24.2651	24.4033	24.3501	24.2541	24.335	5	11.8	59.485	13.474	30		0.39959	-0.0587991	O70145;A0A087WPH0	O70145	Neutrophil cytosol factor 2	Ncf2
24.4707	24.5763	24.4149	24.8146	24.8646	24.9376	7	37.3	29.174	38.607	20		0.00290408	0.384912	O70152;A2BDX2;F8WII3	O70152;A2BDX2	Dolichol-phosphate mannosyltransferase subunit 1	Dpm1
26.0104	25.8695	26.3351	26.0591	26.2521	26.0827	4	13.8	46.151	12.874	14		0.71246	0.0596275	O70172;F6RJE8	O70172;F6RJE8	Phosphatidylinositol 5-phosphate 4-kinase type-2 alpha	Pip4k2a
27.543	27.5038	27.5605	27.5316	27.6505	27.6254	8	19.9	63.988	97.755	83		0.169448	0.0667604	O70194	O70194	Eukaryotic translation initiation factor 3 subunit D	Eif3d
26.3369	26.2748	26.3222	26.0291	26.229	26.2452	7	31.7	35.738	47.698	60		0.116868	-0.14352	O70252;D3YX62;D3Z4A2;D3YXN4	O70252;D3YX62	Heme oxygenase 2	Hmox2
25.7527	25.719	25.5222	25.5479	25.6076	25.7065	4	24.6	19.127	9.3153	19		0.633979	-0.0439758	O70274;Q63739	O70274;Q63739	Protein tyrosine phosphatase type IVA 2;Protein tyrosine phosphatase type IVA 1	Ptp4a2;Ptp4a1
20.8493	20.205	20.8437	20.3265	21.8569	20.4191	1	4.2	52.674	3.2045	3		0.685822	0.234866	Q3UFM6;O70279	Q3UFM6;O70279	Protein DGCR14	Dgcr14
27.0225	26.9708	26.6903	27.1149	27.2038	27.1873	5	13.7	56.888	63.793	63		0.0621511	0.274075	O70310	O70310	Glycylpeptide N-tetradecanoyltransferase 1	Nmt1
26.1426	26.2964	26.3306	26.2076	26.2783	26.0756	11	16.7	109.94	143.62	60		0.449862	-0.0693607	O70318	O70318	Band 4.1-like protein 2	Epb41l2
27.9516	27.9793	27.9911	27.9693	27.8526	27.8979	6	27.8	28.405	109.67	98		0.133899	-0.0673949	O70435;E0CZ34;F8WH02;E0CYL6	O70435	Proteasome subunit alpha type-3	Psma3
24.7381	24.7042	24.6727	24.6266	24.5839	24.5692	3	16.9	29.736	24.627	18		0.0119277	-0.111756	Q8BH40;O70439	Q8BH40;O70439	Syntaxin-7	Stx7
26.9892	26.5183	26.6721	26.7008	26.7623	26.8369	8	31.8	45.522	30.111	22		0.79446	0.0401332	O70469	O70469	Docking protein 2	Dok2
21.8762	21.9723	22.2287	23.4935	23.4064	23.4892	4	15.6	54.831	11.729	8	+	0.000190677	1.43731	O70475;D3YXP9	O70475	UDP-glucose 6-dehydrogenase	Ugdh
23.4529	23.2033	23.0497	23.4526	23.2918	23.2125	6	5.2	200.24	16.816	19		0.574546	0.0836703	O70481	O70481	E3 ubiquitin-protein ligase UBR1	Ubr1
26.5215	26.4271	26.5717	26.5863	26.6116	26.5899	8	61.7	18.762	26.209	43		0.107298	0.0891933	Q78ZM0;O70492;D3Z789;D3Z6Z0	Q78ZM0;O70492;D3Z789;D3Z6Z0	Sorting nexin-3	Snx3
24.6877	24.9361	24.8668	24.9778	24.7193	24.7955	4	22.2	18.884	6.0449	21		0.995709	0.000609716	Q6ZWQ5;Q3TGS7;Q3V2H3;O70493	Q6ZWQ5;Q3TGS7;Q3V2H3;O70493	Sorting nexin-12	Snx12
20.5981	20.6457	23.041	21.4538	22.3752	21.2971	1	2.2	76.728	37.212	3		0.764327	0.280434	O70494-3;O70494-2;O70494	O70494-3;O70494-2;O70494	Transcription factor Sp3	Sp3
26.7846	26.8586	26.8096	26.7913	26.8741	26.7735	2	8	34.741	29.529	52		0.90885	-0.00461515	O70503	O70503	Very-long-chain 3-oxoacyl-CoA reductase	Hsd17b12
20.6005	20.6209	20.2353	22.4653	22.0263	22.2074	1	10.7	20.127	3.2851	6	+	0.000612007	1.74747	O70503-2	O70503-2	Very-long-chain 3-oxoacyl-CoA reductase	Hsd17b12
26.7486	26.7329	26.8042	26.8991	26.8088	26.8763	8	18.7	73.088	86.953	71		0.0454176	0.0995515	O70551;F8WGJ7	O70551	SRSF protein kinase 1	Srpk1
21.9265	21.8159	19.4513	22.6379	22.3842	23.2778	3	12.1	34.412	8.2356	5		0.115756	1.70211	O70579	O70579	Peroxisomal membrane protein PMP34	Slc25a17
25.605	25.34	25.4077	25.156	25.298	25.3183	3	22.7	16.534	68.786	37		0.109946	-0.193474	O70591;F8WJ30	O70591;F8WJ30	Prefoldin subunit 2	Pfdn2
26.685	26.6046	26.6431	26.8735	26.8254	26.9136	7	33.2	32.921	54.425	46		0.00277621	0.226652	O88271	O88271	Craniofacial development protein 1	Cfdp1
24.042	24.2151	24.2378	24.2005	24.3088	24.4917	8	13.8	82.595	18.461	21		0.183679	0.168709	O88325	O88325	not assigned	Naglu
27.8553	27.9166	27.9634	27.6372	27.6118	27.5333	11	25.1	66.406	40.578	69		0.00199448	-0.317656	O88342;A0A0J9YU05	O88342	WD repeat-containing protein 1	Wdr1
25.1898	25.2864	25.4186	24.9294	24.7838	24.8612	6	30.2	26.727	17.617	20		0.00497684	-0.440137	Q91XH6;O88384;F6UHS3;E0CYE5;F6T4B9	Q91XH6;O88384;F6UHS3	Vesicle transport through interaction with t-SNAREs homolog 1B	Vti1b
22.2542	22.5253	22.4105	22.1656	22.1624	21.9189	3	4.9	92.031	8.8392	12		0.0501496	-0.314363	O88398	O88398	Advillin	Avil
21.2477	23.1214	19.8041	19.6072	21.9293	21.6272	2	11.4	29.758	27.422	4		0.793968	-0.336545	O88441	O88441	Metaxin-2	Mtx2
20.8755	22.0832	18.6111	21.6793	20.3907	21.92	1	2.9	87.862	3.4125	3		0.512238	0.806732	O88512	O88512	AP-1 complex subunit gamma-like 2	Ap1g2
20.9775	22.6551	20.9669	21.4875	21.2495	20.9543	1	3.4	64.892	4.0807	3		0.630322	-0.302698	O88520	O88520	Leucine-rich repeat protein SHOC-2	Shoc2
21.9051	20.7468	23.6567	22.1369	21.629	20.8923	2	8.8	34.49	5.1512	3		0.581974	-0.550116	O88531	O88531	Palmitoyl-protein thioesterase 1	Ppt1
25.0272	25.0748	25.0939	24.9592	24.7172	24.8654	8	13.7	116.86	41.114	34		0.0407218	-0.218057	O88532;F6V459;D3Z5G4;F6QJP7	O88532	Zinc finger RNA-binding protein	Zfr
26.6363	26.5986	26.7096	26.6967	26.7744	26.9071	5	14.9	47.832	69.603	44		0.106177	0.144566	O88543;D3Z036;F6YCA7	O88543	COP9 signalosome complex subunit 3	Cops3
26.9133	26.8552	27.0717	26.891	26.9668	26.9908	8	25.6	46.284	83.866	48		0.971064	0.00275358	O88544;F6QTS1;D3Z1R9;D3YV99	O88544;F6QTS1;D3Z1R9;D3YV99	COP9 signalosome complex subunit 4	Cops4
28.957	29.0269	29.0896	28.493	28.5546	28.5576	12	42.8	37.402	157.09	137		0.000362216	-0.489456	O88569;O88569-3;O88569-2;A0A0N4SUM2	O88569;O88569-3;O88569-2	Heterogeneous nuclear ribonucleoproteins A2/B1	Hnrnpa2b1
23.9182	21.5887	20.3533	20.8712	21.4216	24.1637	2	12.6	24.707	3.3432	2		0.898198	0.198822	O88587-2;O88587;D3Z227	O88587-2;O88587;D3Z227	Catechol O-methyltransferase	Comt
23.5074	23.647	23.6932	23.5949	23.5818	23.6863	4	13.6	51.588	12.393	7		0.940442	0.00515429	O88597;E9PYD6;E9QAM0;F7DB15;F7CVL9	O88597;E9PYD6;E9QAM0;F7DB15	Beclin-1	Becn1
20.573	21.5804	21.7002	22.0105	21.9235	20.8009	2	10	28.489	2.6977	3		0.60811	0.293706	O88630	O88630	Golgi SNAP receptor complex member 1	Gosr1
24.2988	24.285	24.2445	24.0664	24.2084	24.2605	3	30.6	13.553	9.7551	17		0.180331	-0.097641	O88653;A0A0G2JGQ3	O88653	Ragulator complex protein LAMTOR3	Lamtor3
21.7476	20.9865	21.7306	21.3939	22.2374	21.8424	2	10.1	33.221	4.3892	1		0.390705	0.336317	Q6PGA2;O88667	Q6PGA2;O88667	GTP-binding protein RAD	Rrad
21.7986	22.2939	21.4937	21.7339	21.2345	21.5044	3	16.4	24.452	4.4955	12		0.247334	-0.37114	O88668;K4DI63;J3QP41	O88668;K4DI63	Protein CREG1	Creg1
21.6353	20.324	20.8385	21.0371	22.9994	22.2677	2	7.1	44.838	4.5282	3		0.164575	1.16877	O88693	O88693	Ceramide glucosyltransferase	Ugcg
25.5916	25.6626	25.4396	25.52	25.9406	25.7275	5	27.6	29.8	49.648	28		0.298733	0.164777	O88696	O88696	ATP-dependent Clp protease proteolytic subunit, mitochondrial	Clpp
23.2571	22.9879	23.1073	22.9751	22.6928	23.0676	2	8	40.014	7.3635	8		0.207775	-0.205641	Q8C5N9;O88736	Q8C5N9;O88736	3-keto-steroid reductase	Hsd17b7
26.5546	26.6604	26.711	26.5293	26.6176	26.811	29	9.6	529.32	111.43	84		0.916152	0.0106608	S4R1L5;S4R2P8;O88738-3;O88738-2;O88738;S4R268;S4R1S3;S4R1R8;S4R2N7;REV__Q5NCS9;REV__S4R268;J3QP64;REV__S4R1L5;REV__O88738-3;REV__S4R2P8;REV__O88738-2;REV__O88738	S4R1L5;S4R2P8;O88738-3;O88738-2;O88738	Baculoviral IAP repeat-containing protein 6	Birc6
25.1043	25.143	25.0668	24.9631	25.142	25.3118	6	19	57.145	34.335	36		0.756087	0.0342865	Q3UDC3;O88746;A0A1D5RM45;A0A1D5RM84;A0A1D5RM51;A0A1D5RL90;O88746-2	Q3UDC3;O88746	Target of Myb protein 1	Tom1
20.5888	20.9477	21.3769	22.0462	21.0719	20.6398	1	6.3	32.423	2.6659	2		0.584726	0.281483	O88792	O88792	Junctional adhesion molecule A	F11r
23.4061	23.2984	23.1948	23.7839	23.8363	23.5442	3	14.9	29.473	12.581	14		0.0178371	0.421675	O88796	O88796	Ribonuclease P protein subunit p30	Rpp30
24.5287	24.55	24.306	24.3577	24.5929	24.5066	7	23.4	46.259	14.683	24		0.827342	0.0242023	O88811-2;O88811	O88811-2;O88811	Signal transducing adapter molecule 2	Stam2
26.4642	26.4338	26.5225	26.4603	26.6153	26.5315	11	29.2	46.674	38.824	72		0.296065	0.0621967	O88844;A0A087WPT4;A0A087WRS9;D3YVY3;A0A087WRM4	O88844;A0A087WPT4;A0A087WRS9	Isocitrate dehydrogenase [NADP] cytoplasmic	Idh1
21.557	21.5059	21.467	21.3798	22.4158	21.0966	3	7.9	56.291	7.6117	7		0.778713	0.120768	O88845-2;O88845-3;O88845	O88845-2;O88845-3;O88845	A-kinase anchor protein 10, mitochondrial	Akap10
21.3275	21.0069	19.7879	21.023	21.8155	21.2489	2	11.3	20.959	3.2448	3		0.280106	0.655064	O88848;O88848-2;D3Z067	O88848;O88848-2;D3Z067	ADP-ribosylation factor-like protein 6	Arl6
25.1876	25.2312	25.4464	25.2961	24.9426	25.1702	5	14.4	64.349	21.583	22		0.309412	-0.152112	Q3U3M5;O88874	Q3U3M5;O88874	Cyclin-K	Ccnk
22.0656	21.3657	20.9409	21.5714	21.7642	21.7255	1	12.2	23.058	1.8472	2		0.528493	0.229654	O88878	O88878	AN1-type zinc finger protein 5	Zfand5
25.9813	25.9411	25.9169	26.107	26.0621	26.0038	14	11.5	141	25.55	39		0.0344126	0.111219	O88879;G3XA09;O88879-2;Q80VR5	O88879;G3XA09;O88879-2	Apoptotic protease-activating factor 1	Apaf1
22.1409	22.3654	22.1268	21.8069	21.608	21.8781	2	6.3	48.82	13.557	8		0.0161982	-0.446676	Q3UM33;O88895	Q3UM33;O88895	Histone deacetylase;Histone deacetylase 3	Hdac3
20.5551	21.0296	22.7327	20.8004	21.2463	20.4939	2	11.2	21.834	3.5216	2		0.44287	-0.592293	O88952	O88952	Protein lin-7 homolog C	Lin7c
21.5044	21.2512	20.7282	22.0804	21.4858	20.9473	3	10.7	32.549	3.4226	2		0.438272	0.343273	O88958;D3Z0R5;D3YWR1;Q9CRC9-2;Q9CRC9	O88958;D3Z0R5	Glucosamine-6-phosphate isomerase 1	Gnpda1
25.4154	25.6229	25.5563	25.4899	25.5522	25.6321	11	22.4	80.027	38.64	35		0.7373	0.026509	O88967	O88967	ATP-dependent zinc metalloprotease YME1L1	Yme1l1
22.1084	22.0587	22.0748	22.3924	22.6281	22.7221	1	7.6	26.925	9.994	7		0.00724913	0.500288	O88983	O88983	Syntaxin-8	Stx8
22.8496	22.5973	22.5014	22.622	22.2713	20.9691	4	2.8	152.4	5.1857	11		0.247093	-0.695295	O89001	O89001	Carboxypeptidase D	Cpd
23.4603	23.6052	23.5368	23.8597	23.8244	23.8504	2	10.1	49.372	38.375	9		0.00197577	0.310735	O89017	O89017	Legumain	Lgmn
24.0369	24.0614	23.747	23.9165	23.7484	24.1024	4	9.4	61.341	17.27	19		0.865014	-0.0260366	O89023	O89023	Tripeptidyl-peptidase 1	Tpp1
21.3008	21.4427	21.2694	21.258	21.2684	21.373	2	3.7	84.877	7.2876	11		0.590303	-0.0378323	O89050	O89050	Muskelin	Mkln1
27.2273	27.2412	27.3951	26.9724	26.9546	27.0483	6	23.3	30.26	17.79	34		0.00830072	-0.296094	O89051	O89051	Integral membrane protein 2B;BRI2, membrane form;BRI2 intracellular domain;BRI2C, soluble form;Bri23 peptide	Itm2b
28.1589	28.2502	28.3345	28.2469	28.1981	28.2949	9	22.6	50.989	38.818	54		0.984005	-0.00123469	O89053;G3UYK8;D3YW57;A0A0U1RPY8;G3UX53;D3YXM2	O89053;G3UYK8	Coronin-1A;Coronin	Coro1a
26.658	26.7479	26.6835	26.7829	26.8393	26.8065	7	38.3	34.567	120.49	72		0.022601	0.113105	O89079;D3Z315;F6YFR7;F6XIG5;E9Q6I5	O89079;D3Z315;F6YFR7	Coatomer subunit epsilon	Cope
20.9099	21.1144	19.0479	21.348	21.1717	20.659	2	4.4	68.189	4.1008	4		0.365831	0.702181	O89084-2;O89084-3;O89084;Q3UEI1	O89084-2;O89084-3;O89084	cAMP-specific 3,5-cyclic phosphodiesterase 4A	Pde4a
27.9092	28.0864	28.1247	27.3524	27.3948	27.498	4	32	16.604	22.062	24		0.00139539	-0.625019	O89086;Q8BG13;S4R2M6	O89086;Q8BG13	RNA-binding protein 3	Rbm3
23.4821	22.7444	18.9151	21.3174	21.4666	21.1707	2	10.1	24.986	15.051	5		0.79407	-0.395655	O89116	O89116	Vesicle transport through interaction with t-SNAREs homolog 1A	Vti1a
21.2212	21.6659	22.1794	22.4128	21.4854	20.6537	1	2.4	43.209	2.5258	8		0.781604	-0.171551	P00158	P00158	Cytochrome b	Mt-Cyb
26.6202	26.7873	26.7012	26.611	26.7549	26.8237	6	38	21.606	33.776	55		0.749937	0.0270049	P00375	P00375	Dihydrofolate reductase	Dhfr
23.986	24.0666	24.2474	22.2938	22.101	19.7192	2	4.3	56.909	3.96	9		0.0304564	-2.72867	P00397	P00397	Cytochrome c oxidase subunit 1	Mtco1
26.3406	26.3515	26.3972	26.4492	26.6882	26.7964	6	32.2	25.976	21.505	71		0.0537519	0.281469	P00405	P00405	Cytochrome c oxidase subunit 2	Mtco2
25.3291	25.1595	25.2668	25.2246	25.0308	24.9549	1	5.4	29.922	8.8087	7		0.126471	-0.181656	P00416	P00416	Cytochrome c oxidase subunit 3	mt-Co3
27.2909	27.2485	27.0911	27.19	27.3119	27.301	8	38.1	24.57	24.564	76		0.470545	0.0574608	P00493	P00493	Hypoxanthine-guanine phosphoribosyltransferase	Hprt1
25.9783	25.8051	25.9619	25.8657	25.9952	25.936	7	8.8	122.18	142.86	54		0.808983	0.0172221	P00520-2;P00520-3;P00520;P00520-4;A2AV23;A0A087WQB7	P00520-2;P00520-3;P00520;P00520-4	Tyrosine-protein kinase ABL1	Abl1
21.7409	21.5234	22.5323	21.7009	20.3485	21.9223	1	4.4	25.095	3.3077	4		0.353174	-0.60826	P00848	P00848	ATP synthase subunit a	Mtatp6
20.7826	20.7878	25.7786	19.9009	21.8356	20.8036	1	8.4	13.779	2.3418	21		0.412916	-1.60296	P01887	P01887	Beta-2-microglobulin	B2m
24.7548	24.7366	24.4299	21.1596	24.2113	24.4315	1	3.6	40.836	5.4065	16		0.265339	-1.37299	P01899;P01897;P01896;Q4KN81;P14427	P01899;P01897;P01896	H-2 class I histocompatibility antigen, D-B alpha chain;H-2 class I histocompatibility antigen, L-D alpha chain;H-2 class I histocompatibility antigen, alpha chain	H2-D1;H2-L
23.0708	23.3738	23.1818	23.3492	23.1827	23.3373	2	4.8	51.881	5.2403	17		0.477868	0.0809345	P03911	P03911	NADH-ubiquinone oxidoreductase chain 4	Mtnd4
22.9296	22.923	22.3851	23.6849	23.5721	23.4686	2	5.3	68.474	18.201	26		0.0122158	0.829292	P03921	P03921	NADH-ubiquinone oxidoreductase chain 5	Mtnd5
20.6249	20.6455	26.7801	20.0461	22.2689	22.5478	1	19.4	7.7662	19.08	18		0.653774	-1.06254	P03930	P03930	ATP synthase protein 8	Mtatp8
24.3031	24.4294	24.4616	24.8084	24.7073	24.6181	6	22.4	39.991	13.413	26		0.0128798	0.313203	P03958	P03958	Adenosine deaminase	Ada
25.0411	24.925	24.911	25.2943	25.2345	25.4765	6	15.6	62.747	22.775	18		0.0108583	0.376106	P03975	P03975	IgE-binding protein	Iap
22.0119	20.5575	19.8084	22.0449	21.5408	22.3034	2	14.2	25.776	4.0344	6		0.162466	1.17042	P04184	P04184	Thymidine kinase, cytosolic	Tk1
29.5591	29.6155	29.5364	29.2892	29.3991	29.3883	6	25.1	27.47	73.054	222		0.00739546	-0.211461	P04187	P04187	Granzyme B(G,H)	Gzmb
27.2105	26.992	27.1047	27.0954	27.0875	27.0315	7	24.1	44.309	92.337	66		0.664393	-0.0309544	P04202	P04202	Transforming growth factor beta-1;Latency-associated peptide	Tgfb1
23.1207	25.2767	25.1778	24.6591	24.8021	24.8531	6	13.1	67.581	9.912	17		0.744433	0.246356	P04627;E9Q0P8;B1AUN8;A0A0N4SWH5;Q8CAD1;B1AUP0;F6SZ47;P28028-2;Q99N57;Q99N57-2;P28028	P04627;E9Q0P8	Serine/threonine-protein kinase A-Raf	Araf
32.2624	32.4026	32.5044	32.4609	32.3354	32.3924	1	3.3	39.355	323.31	649		0.938789	0.00645574	P05064;A0A0U1RPN8;D3YWI1;D3Z510	P05064;A0A0U1RPN8;D3YWI1;D3Z510	Fructose-bisphosphate aldolase A;Fructose-bisphosphate aldolase	Aldoa
24.2633	24.1317	24.2777	24.5452	24.4844	24.5248	3	13.1	39.802	69.403	37		0.0041162	0.293869	P05132-2;P05132	P05132-2;P05132	cAMP-dependent protein kinase catalytic subunit alpha	Prkaca
27.6351	27.6576	27.6165	27.7719	27.6792	27.649	14	43.3	46.247	90.831	92		0.176428	0.0636679	P05201;F7ALS6	P05201	Aspartate aminotransferase, cytoplasmic	Got1
29.2278	29.2223	29.2269	29.0986	29.0831	29.1277	13	33	47.411	125.98	142		0.000739749	-0.122507	P05202	P05202	Aspartate aminotransferase, mitochondrial	Got2
31.9363	31.9723	31.9816	31.928	32.0607	32.1579	1	4.7	50.151	323.31	672		0.277372	0.0854823	P05213;P68369	P05213;P68369	Tubulin alpha-1B chain;Tubulin alpha-1A chain	Tuba1b;Tuba1a
21.3982	21.1921	19.7826	21.5322	20.032	20.7271	1	4.5	35.943	1.8139	1		0.969453	-0.0271988	P05627	P05627	Transcription factor AP-1	Jun
22.5166	20.3588	23.9226	21.1552	21.6477	20.6455	1	2.2	40.875	4.3503	7		0.358044	-1.11651	P06339	P06339	H-2 class I histocompatibility antigen, D-37 alpha chain	H2-T23
28.951	29.0488	29.1191	29.2131	29.2639	29.2112	9	23.3	62.766	212.88	257		0.0213993	0.189781	P06745;A0A0U1RQ72;A0A0U1RP97;A0A0U1RQ18	P06745	Glucose-6-phosphate isomerase	Gpi
26.7208	26.7728	26.7737	26.7594	26.6808	26.7618	15	18.1	128.57	110.4	94		0.532157	-0.0217368	S4R1M0;S4R2V1;S4R1S4;P06800-3;P06800-2;P06800	S4R1M0;S4R2V1;S4R1S4;P06800-3;P06800-2;P06800	Protein-tyrosine-phosphatase;Receptor-type tyrosine-protein phosphatase C	Ptprc
27.1057	27.1808	27.2029	27.0287	27.0363	27.0153	14	43.1	38.676	66.77	68		0.0105225	-0.136389	P07356;B0V2N7;B0V2N8;B0V2N5	P07356;B0V2N7;B0V2N8;B0V2N5	Annexin A2;Annexin	Anxa2
27.12	27.0994	27.188	27.2314	27.1857	27.3045	4	11.7	34.958	110.98	81		0.0749179	0.104727	P07607	P07607	Thymidylate synthase	Tyms
27.1946	27.1867	27.269	27.1123	27.0624	27.1061	11	19.2	90.209	106.04	106		0.0157252	-0.12318	P07742	P07742	Ribonucleoside-diphosphate reductase large subunit	Rrm1
32.0901	32.1232	32.0266	31.9949	31.8777	31.869	17	27.3	84.787	323.31	925		0.0284479	-0.16608	P07901;B7ZC50;B7ZC49	P07901	Heat shock protein HSP 90-alpha	Hsp90aa1
21.8379	18.9729	19.9136	20.6281	21.6106	22.0501	1	3.7	32.909	3.1031	4		0.275806	1.18812	P07903	P07903	DNA excision repair protein ERCC-1	Ercc1
25.7822	25.9847	25.9554	25.9075	25.5978	25.5377	5	30	19.724	31.624	41		0.158521	-0.226446	P08030;A0A1D5RLR6	P08030	Adenine phosphoribosyltransferase	Aprt
31.8271	31.8312	31.9752	31.7947	31.6657	31.7165	36	41.5	92.475	323.31	703		0.0686131	-0.152166	P08113;F7C312	P08113;F7C312	Endoplasmin	Hsp90b1
29.4704	29.3744	29.6219	29.6606	29.4791	29.5119	4	32.5	15.942	60.14	87		0.535946	0.06165	P08228	P08228	Superoxide dismutase [Cu-Zn]	Sod1
30.514	30.5765	30.5339	30.5346	30.5019	30.5112	12	44.1	35.611	279.05	270		0.28752	-0.0255629	P08249;A0A0G2JF23;A0A0G2JGY4	P08249	Malate dehydrogenase, mitochondrial	Mdh2
27.2556	27.1149	27.1829	27.1792	27.2738	27.2087	5	20.6	40.489	65.891	95		0.50429	0.0361379	P08752;A0A0A6YWA9	P08752;A0A0A6YWA9	Guanine nucleotide-binding protein G(i) subunit alpha-2	Gnai2
27.6164	27.6564	27.785	27.7836	27.5984	27.699	8	31.5	27.31	72.582	64		0.921288	0.00776863	P08882;P13366;P08884;P08883;P11033	P08882	Granzyme C	Gzmc
25.5678	25.7101	25.5874	25.6843	25.5418	25.4072	6	8.5	88.231	30.147	38		0.445931	-0.0773335	P09055;P09055-2	P09055;P09055-2	Integrin beta-1	Itgb1
30.4397	30.4416	30.5411	30.4995	30.4335	30.4207	18	35	57.058	237.36	283		0.610173	-0.0228914	P09103;E9Q8G8	P09103;E9Q8G8	Protein disulfide-isomerase	P4hb
31.3378	31.2851	31.3522	31.5048	31.5181	31.4992	20	29.6	76.722	218.19	376		0.000993818	0.182357	P09405	P09405	Nucleolin	Ncl
31.1646	31.2126	31.1138	31.2147	31.1504	31.2184	18	43.4	44.55	323.31	542		0.441302	0.0308158	P09411;S4R2M7;P09041	P09411;S4R2M7	Phosphoglycerate kinase 1;Phosphoglycerate kinase	Pgk1
25.2779	25.3376	25.4099	25.2508	25.0556	24.9868	5	30.8	21.066	16.19	39		0.0498214	-0.244083	P09528	P09528	Ferritin heavy chain;Ferritin heavy chain, N-terminally processed	Fth1
26.9365	26.9761	26.9755	26.9725	27.0961	26.885	5	26.1	24.603	102.93	30		0.745431	0.0217896	P09671	P09671	Superoxide dismutase [Mn], mitochondrial	Sod2
20.6169	20.7983	22.1052	21.0954	21.6032	21.1138	1	5.1	30.355	3.3957	1		0.854417	0.0973218	P09926	P09926	Surfeit locus protein 2	Surf2
22.5869	20.8435	24.6607	22.2646	20.5891	21.8426	1	7.8	13.509	3.0067	14		0.403541	-1.13163	Q3THW5;P0C0S6;Q8R029;Q3UA95	Q3THW5;P0C0S6;Q8R029;Q3UA95	Histone H2A.V;Histone H2A.Z;Histone H2A	H2afv;H2afz
23.7387	21.6998	19.2506	23.8425	20.9791	20.7775	3	22	13.974	4.8883	2		0.861595	0.303307	P0C7N9;D3Z016	P0C7N9	Proteasome assembly chaperone 4	Psmg4
23.2139	23.1922	23.1002	23.1684	23.1909	23.1706	4	13.3	38.734	16.216	12		0.835472	0.00788879	P10107	P10107	Annexin A1	Anxa1
33.6103	33.4782	33.5727	33.4803	33.5227	33.5141	15	35.1	50.113	139.68	887		0.310015	-0.0480474	P10126;D3Z3I8;D3YZ68;P62631	P10126;D3Z3I8;D3YZ68;P62631	Elongation factor 1-alpha 1;Elongation factor 1-alpha 2	Eef1a1;Eef1a2
23.9988	23.5982	22.9861	23.1948	23.4212	23.4145	1	2	69.612	6.5893	9		0.576979	-0.184161	P10404;P11370	P10404;P11370	MLV-related proviral Env polyprotein;Surface protein;Transmembrane protein;Retrovirus-related Env polyprotein from Fv-4 locus	Fv4
22.7917	22.4564	22.0514	23.0335	23.0518	23.116	2	23.6	22.281	15.179	8		0.0423163	0.633876	P10417-2;P10417	P10417-2;P10417	Apoptosis regulator Bcl-2	Bcl2
26.869	26.9225	27.022	26.9576	26.949	26.8121	9	33.3	36.023	187.59	34		0.652525	-0.031594	P10518	P10518	Delta-aminolevulinic acid dehydratase	Alad
23.9372	23.9006	23.9684	24.0745	24.2041	24.0947	2	7.1	37.279	5.3684	20		0.0134817	0.189003	P10605	P10605	Cathepsin B;Cathepsin B light chain;Cathepsin B heavy chain	Ctsb
20.8345	21.1783	22.2891	21.4429	22.0336	20.5802	1	4.1	41.29	3.6488	6		0.899657	-0.0817706	Q8BTU6;P10630;P10630-2;E9Q561;D6RJ60;D6RJ11	Q8BTU6;P10630;P10630-2;E9Q561	Eukaryotic initiation factor 4A-II;Eukaryotic initiation factor 4A-II, N-terminally processed	Eif4a2
28.3302	28.3555	28.5393	28.303	27.9813	28.1176	3	29.5	11.675	30.401	43		0.0740595	-0.27442	P10639	P10639	Thioredoxin	Txn
27.3995	27.4435	27.5304	27.5892	27.6757	27.6179	9	32.6	33.88	55.981	73		0.0211371	0.169795	P10711;E9PYD5;P10711-2	P10711;E9PYD5;P10711-2	Transcription elongation factor A protein 1	Tcea1
21.5499	21.596	24.991	21.2707	20.7985	22.5364	1	1.7	58.336	2.8433	3		0.400369	-1.17707	P10852;A0A0U1RP98;A0A0U1RPK4;A0A0U1RPL8;A0A0U1RPG5;A0A0U1RP32;A0A0U1RPQ7	P10852;A0A0U1RP98	4F2 cell-surface antigen heavy chain	Slc3a2
29.7721	29.7538	29.7468	29.5637	29.5391	29.5896	1	3	62.239	144.02	148		0.000295986	-0.193443	P10852-2	P10852-2	4F2 cell-surface antigen heavy chain	Slc3a2
27.3119	27.6002	27.6546	27.8466	27.7051	27.6732	6	38.8	14.888	50.061	73		0.138885	0.219388	Q8CBB6;Q8CGP2;Q8CGP1;Q6ZWY9;Q64525;Q64478;Q64475;P10854;P10853;Q8CGP2-2;Q9D2U9;Q8CGP0;Q64524;P70696	Q8CBB6;Q8CGP2;Q8CGP1;Q6ZWY9;Q64525;Q64478;Q64475;P10854;P10853;Q8CGP2-2;Q9D2U9;Q8CGP0;Q64524;P70696	Histone H2B;Histone H2B type 1-P;Histone H2B type 1-K;Histone H2B type 1-C/E/G;Histone H2B type 2-B;Histone H2B type 1-H;Histone H2B type 1-B;Histone H2B type 1-M;Histone H2B type 1-F/J/L;Histone H2B type 3-A;Histone H2B type 3-B;Histone H2B type 2-E;Histone H2B type 1-A	Hist1h2br;Hist1h2bp;Hist1h2bk;Hist1h2bc;Hist2h2bb;Hist1h2bh;Hist1h2bb;Hist1h2bm;Hist1h2bf;Hist3h2ba;Hist3h2bb;Hist2h2be;Hist1h2ba
24.1681	23.9994	24.1026	24.1355	22.997	21.2051	2	9.3	20.861	3.7101	6		0.199724	-1.31086	P10922	P10922	Histone H1.0;Histone H1.0, N-terminally processed	H1f0
27.8651	27.9807	27.9414	27.9365	27.9686	27.9753	5	51.2	14.427	52.815	116		0.437086	0.03103	P11031	P11031	Activated RNA polymerase II transcriptional coactivator p15	Sub1
26.4851	26.5058	26.5424	27.3265	27.3719	27.3633	9	30.5	45.095	100.68	55	+	2.67926e-06	0.84279	P11157;F6RUC3;D3Z0D8;D3Z2A4;Q6PEE3	P11157	Ribonucleoside-diphosphate reductase subunit M2	Rrm2
22.0068	20.8688	20.2413	23.4041	23.3821	23.3934	4	30.8	22.329	7.9048	9		0.0103716	2.35419	P11352;A0A0A6YY34;A0A0A6YVV2	P11352;A0A0A6YY34;A0A0A6YVV2	Glutathione peroxidase 1;Glutathione peroxidase	Gpx1
26.1825	26.2247	26.4248	26.3282	26.1071	25.9884	3	9.1	43.865	12.497	27		0.335641	-0.136135	P11438	P11438	Lysosome-associated membrane glycoprotein 1	Lamp1
28.6764	28.5147	28.6137	28.3898	28.4452	28.3802	11	48.5	34.106	178.23	150		0.0185574	-0.196522	P11440;D3Z2T9	P11440;D3Z2T9	Cyclin-dependent kinase 1	Cdk1
34.0916	34.0848	34.135	34.0075	34.0401	33.9816	24	32.6	83.28	323.31	1345		0.0152003	-0.0940564	P11499;E9Q3D6;E9Q0C3;E9PX27;D3Z1R1;REV__Q8BL66	P11499	Heat shock protein HSP 90-beta	Hsp90ab1
22.391	21.4773	20.1529	20.9801	22.4908	22.4176	3	4.2	115.04	5.858	5		0.487528	0.622437	P11688	P11688	Integrin alpha-5;Integrin alpha-5 heavy chain;Integrin alpha-5 light chain	Itga5
26.9276	26.8664	26.8485	26.9209	26.8231	26.8956	10	17.4	84.893	162.6	63		0.980753	-0.000971476	Q542I8;P11835;M0QWA7;D3YYP8;D3Z1S4	Q542I8;P11835;M0QWA7	Integrin beta;Integrin beta-2	Itgb2
23.776	23.523	23.5409	24.2536	24.1424	24.2813	7	4.1	306.86	32.559	19		0.00263182	0.612514	P11881-8;P11881-7;P11881-6;P11881-5;P11881-4;P11881-2;P11881-3;P11881;A0A0N4SWH7	P11881-8;P11881-7;P11881-6;P11881-5;P11881-4;P11881-2;P11881-3;P11881	Inositol 1,4,5-trisphosphate receptor type 1	Itpr1
26.7585	26.9715	27.0332	26.9845	27.0789	26.9974	6	19.9	42.428	41.211	77		0.324045	0.0992101	P11928;Q8K469;Q05BJ7	P11928;Q8K469;Q05BJ7	2-5-oligoadenylate synthase 1A	Oas1a;Oas1g
21.385	21.0445	20.2618	22.657	22.9235	21.3537	2	9.2	40.32	1.9888	2		0.0739351	1.41429	P11930	P11930	Nucleoside diphosphate-linked moiety X motif 19, mitochondrial	Nudt19
30.3016	30.3342	30.3512	30.4564	30.3434	30.3951	19	40.5	60.448	238.09	262		0.124619	0.069308	P11983;P11983-2;F2Z483	P11983;P11983-2	T-complex protein 1 subunit alpha	Tcp1
20.8393	21.8873	22.8356	21.4799	21.1152	21.5442	2	4.8	74.194	4.4945	5		0.467747	-0.474331	P12265	P12265	Beta-glucuronidase	Gusb
27.5086	27.5251	27.2899	27.4905	27.5236	27.5618	11	17.6	85.359	144.65	102		0.344783	0.0840747	P12382	P12382	ATP-dependent 6-phosphofructokinase, liver type	Pfkl
23.9382	23.7681	23.815	23.3663	22.3711	21.9365	2	16.8	15.883	4.8433	4		0.0395875	-1.28247	P12399;A0A0R4J245;P12400	P12399;A0A0R4J245;P12400	Protein CTLA-2-alpha;Protein CTLA-2-beta	Ctla2a;Ctla2b
27.1309	27.1702	27.321	27.3732	27.5422	27.571	5	42.5	16.101	61.984	49		0.0271958	0.288089	P12787	P12787	Cytochrome c oxidase subunit 5A, mitochondrial	Cox5a
20.2703	23.5299	19.7443	22.1868	21.9013	21.7884	2	6.2	48.95	6.2538	2		0.54924	0.777304	P12804	P12804	Fibroleukin	Fgl2
24.6498	24.5725	24.418	24.6778	24.886	24.5811	5	36.5	21.663	24.777	31		0.2103	0.168231	P12815-2;P12815	P12815-2;P12815	Programmed cell death protein 6	Pdcd6
21.273	21.4863	23.5171	21.4989	21.0778	21.7824	1	1	113.39	2.3014	2		0.438672	-0.639126	P12960	P12960	Contactin-1	Cntn1
30.6615	30.5659	30.6958	30.4917	30.4776	30.4345	9	28.6	29.976	106.51	168		0.0151669	-0.173142	P12970;A0A140T8L1;A0A140T8L3;V9GX35;F6VBB8	P12970;A0A140T8L1;A0A140T8L3	60S ribosomal protein L7a	Rpl7a
21.0446	22.0574	21.8876	21.2961	22.1778	21.2994	1	4.7	40.916	6.6803	11		0.874697	-0.0721067	P13011	P13011	Acyl-CoA desaturase 2	Scd2
24.4561	24.7066	24.8452	24.8152	24.6601	24.7963	9	17.6	80.762	19.021	23		0.517035	0.0879332	P13020-2;P13020;A0A0J9YUQ8;CON__Q3SX14;A6PWS5;A0A0J9YUJ8	P13020-2;P13020;A0A0J9YUQ8	Gelsolin	Gsn
27.809	27.8707	27.8658	28.0055	28.001	27.9631	12	32.8	52.292	75.819	94		0.00412834	0.141337	P13439;D6RJ62	P13439	Uridine 5-monophosphate synthase;Orotate phosphoribosyltransferase;Orotidine 5-phosphate decarboxylase	Umps
23.5998	23.6096	23.5541	25.156	25.2656	25.2796	6	11.1	58.752	35.332	25	+	2.69344e-06	1.6459	P13597-2;P13597	P13597-2;P13597	Intercellular adhesion molecule 1	Icam1
20.9926	20.5538	23.3464	22.5455	22.4967	21.2392	1	18.4	16.711	11.654	6		0.657061	0.462892	P13609	P13609	Serglycin	Srgn
22.7663	21.1687	19.8731	21.4004	23.9041	24.0235	3	3.6	115.2	3.0652	3		0.198899	1.83996	P13808-4;A0A0R4J1K4;A0A0R4J1K9;A0A0R4J101;P13808-5;P13808-2;P13808-3;P13808;F6Q7T0;D3Z5A2;F8WHM3;P16283-2;P16283-3;P16283	P13808-4;A0A0R4J1K4;A0A0R4J1K9;A0A0R4J101;P13808-5;P13808-2;P13808-3;P13808	Anion exchange protein 2	Slc4a2
27.8988	27.968	27.9906	28.0184	28.068	28.0973	5	4.4	183.19	210.36	180		0.0389309	0.108792	P13864;P13864-2	P13864;P13864-2	DNA (cytosine-5)-methyltransferase 1	Dnmt1
28.9668	29.0003	28.7464	28.6583	28.5842	28.6778	3	19.6	16.605	24.179	68		0.0353228	-0.264349	P14115	P14115	60S ribosomal protein L27a	Rpl27a
29.9973	29.8937	29.9542	29.7184	29.6393	29.7312	8	47.3	16.445	25.134	271		0.00373554	-0.252082	P14131	P14131	40S ribosomal protein S16	Rps16
30.6282	30.6153	30.7622	30.4037	30.2981	30.349	13	37.8	31.419	83.558	150		0.00472506	-0.318286	P14148;F6XI62	P14148;F6XI62	60S ribosomal protein L7	Rpl7
28.6203	28.5184	28.6612	28.6629	28.6893	28.7884	8	26.6	36.511	38.525	105		0.117569	0.113578	P14152;B1ATQ3	P14152	Malate dehydrogenase, cytoplasmic	Mdh1
31.1187	31.1041	31.1495	30.9098	31.0232	31.0007	10	34.9	32.838	212.21	407		0.0170623	-0.146176	P14206	P14206	40S ribosomal protein SA	Rpsa
30.399	30.3847	30.5138	30.518	30.3853	30.3492	18	41.8	47.994	183.23	317		0.830306	-0.0150057	P14211	P14211	Calreticulin	Calr
28.4378	28.4515	28.5614	27.9127	27.9743	28.0098	3	9.1	40.619	49.992	96		0.000429154	-0.517962	P14426;Q3TH01;P01901;G3UXW2;E9PWT4;E9QJR9;P79568;P14430;P14429;L7N260;P14431	P14426;Q3TH01;P01901	H-2 class I histocompatibility antigen, D-K alpha chain;H-2 class I histocompatibility antigen, K-B alpha chain	H2-D1;H2-K1
26.771	26.7943	26.5487	27.1588	27.1636	27.2178	12	33.5	55.72	82.775	70		0.0041207	0.475417	P14576;E9PXC0;P14576-2	P14576;E9PXC0	Signal recognition particle 54 kDa protein	Srp54;Srp54c
28.7074	28.6084	28.6729	28.6479	28.5091	28.5628	19	40.4	60.718	137.25	147		0.145919	-0.0896161	P14685;F7B7L8	P14685	26S proteasome non-ATPase regulatory subunit 3	Psmd3
27.0717	27.1041	27.2439	26.3724	26.3582	26.4357	16	34.2	66.785	85.124	60		0.000204493	-0.751167	P14733;P48678-3;P48678-2;P48678	P14733	Lamin-B1	Lmnb1
21.4591	19.7992	22.6148	21.1662	21.7033	22.8634	1	3.6	75.884	3.2863	2		0.552989	0.619912	P14824	P14824	Annexin A6	Anxa6
30.5996	30.6157	30.5583	30.4451	30.4959	30.4615	9	36.9	34.216	101.12	215		0.0055349	-0.123686	P14869;S4R1N1;D3YVM5	P14869;S4R1N1;D3YVM5	60S acidic ribosomal protein P0	Rplp0
25.3602	25.5091	25.6864	25.1401	25.0705	25.1514	7	29.4	32.928	22.86	30		0.0151467	-0.397872	P14901	P14901	Heme oxygenase 1	Hmox1
22.2715	20.7095	20.8984	22.0289	21.0075	22.2398	1	4.1	34.904	3.3557	5		0.495798	0.465642	P15066	P15066	Transcription factor jun-D	Jund
21.2281	20.1176	21.751	19.7191	21.1821	20.1441	1	3.4	48.789	2.7929	2		0.351232	-0.683816	P15089	P15089	Mast cell carboxypeptidase A	Cpa3
24.1645	24.237	24.0742	24.0829	21.3569	20.6614	2	8	42.119	18.963	9		0.111811	-2.12489	P15105;D3Z121;D3YVK1	P15105;D3Z121;D3YVK1	Glutamine synthetase	Glul
23.9676	24.3187	24.2626	25.0295	24.9203	24.8068	2	16.4	17.208	27.114	15		0.00434147	0.735902	P15532;Q5NC80;Q5NC79	P15532;Q5NC80;Q5NC79	Nucleoside diphosphate kinase A;Nucleoside diphosphate kinase	Nme1
22.3609	22.1805	21.8933	22.5722	22.0768	22.4555	4	11.5	57.329	6.2563	6		0.331566	0.223263	P15533;E9PWL0;F6SX36;Q3TNW3;D3YVI9;P15533-2	P15533;E9PWL0	Tripartite motif-containing protein 30A	Trim30a;Trim30d
22.2146	22.1759	26.2376	21.1114	22.1283	20.2629	1	7.5	21.266	6.0669	18		0.177086	-2.37512	P15864;I7HFT9;Q07133	P15864	Histone H1.2	Hist1h1c
22.7851	23.0742	23.3309	23.1463	23.0697	23.2526	5	7.6	98.144	9.0703	8		0.606614	0.0928014	P15920;A0A0G2JFS2;P15920-2	P15920	V-type proton ATPase 116 kDa subunit a isoform 2	Atp6v0a2
28.5536	28.909	28.7973	28.4832	28.3465	28.3642	4	31.1	14.866	34.503	96		0.0350409	-0.355356	P16045	P16045	Galectin-1	Lgals1
23.4073	23.5674	23.7216	21.0761	21.5732	23.5685	2	6.8	44.654	11.9	10		0.123461	-1.49286	P16330-2;P16330	P16330-2;P16330	2,3-cyclic-nucleotide 3-phosphodiesterase	Cnp
24.8697	25.0573	24.8586	25.0321	24.954	25.003	7	13.8	82.843	19.177	33		0.37706	0.0678514	P16332	P16332	Methylmalonyl-CoA mutase, mitochondrial	Mut
24.284	24.274	24.2821	23.5845	23.7028	23.7148	3	5.9	87.626	12.877	18		0.000124804	-0.612647	P16382	P16382	Interleukin-4 receptor subunit alpha;Soluble interleukin-4 receptor subunit alpha	Il4r
29.5939	29.6175	29.6951	29.5515	29.5781	29.6077	1	0.6	284.59	323.31	466		0.178869	-0.0563583	P16546;A3KGU7;A3KGU9;A3KGU4	P16546;A3KGU7;A3KGU9	Spectrin alpha chain, non-erythrocytic 1	Sptan1
26.3313	26.0712	26.0239	26.1462	26.0985	26.1432	3	6	45.655	3.5882	23		0.900679	-0.0128663	P17047-3;P17047;P17047-2	P17047-3;P17047;P17047-2	Lysosome-associated membrane glycoprotein 2	Lamp2
26.9504	26.2155	26.3275	26.3376	26.1815	26.2558	2	15	11.614	31.163	22		0.36214	-0.239467	P17095	P17095	High mobility group protein HMG-I/HMG-Y	Hmga1
21.1902	20.9283	23.5097	21.553	22.2277	21.7275	1	14.6	10.617	6.6707	0		0.964509	-0.0399971	P17095-1	P17095-1	High mobility group protein HMG-I/HMG-Y	Hmga1
31.8633	31.9136	32.0092	31.938	31.939	31.9851	16	50.9	47.14	323.31	973		0.607568	0.0253391	P17182;Q6PHC1;B0QZL1;B1ARR7;A0A0N4SUI6;B1ARR6;D3YVD3;D3Z2S4;D3Z6E4;A0A0N4SUX5;P17183;A0A0N4SUW8;Q5SX61;Q5SX60	P17182;Q6PHC1	Alpha-enolase	Eno1
26.497	26.4597	26.4092	26.4335	26.4539	26.5013	15	20.1	105.48	47.419	79		0.825952	0.00761032	P17426-2;P17426;A0A140LIG7	P17426-2;P17426	AP-2 complex subunit alpha-1	Ap2a1
27.4305	27.58	27.7013	27.758	27.6954	27.7165	13	13.4	104.02	50.29	57		0.13046	0.152735	P17427	P17427	AP-2 complex subunit alpha-2	Ap2a2
23.1858	23.1954	23.1408	22.6065	23.0704	23.8444	5	15.3	57.621	13.093	18		0.999567	-0.000208537	P17439;A0A0G2JDK2	P17439;A0A0G2JDK2	Glucosylceramidase	Gba
26.212	26.0799	26.2664	26.4663	26.2898	26.2718	9	24.8	52.609	37.737	43		0.13294	0.15656	Q63836;P17563;A0A0R4J135;G3UYY2;D6RHN2;G3UWK0;G3UZT2	Q63836;P17563;A0A0R4J135;G3UYY2	Selenium-binding protein 2;Selenium-binding protein 1	Selenbp2;Selenbp1
20.7802	20.9031	25.9053	22.8248	21.9258	22.3111	1	14.3	7.3325	2.7527	8		0.923069	-0.175606	P17665	P17665	Cytochrome c oxidase subunit 7C, mitochondrial	Cox7c
31.3318	31.3741	31.3716	31.3907	31.4499	31.4777	5	32.9	17.971	81.608	363		0.0507689	0.0802828	P17742;F8VPN3;V9GXC1;V9GX31	P17742	Peptidyl-prolyl cis-trans isomerase A;Peptidyl-prolyl cis-trans isomerase A, N-terminally processed	Ppia
29.8936	29.9114	30.021	29.7625	29.8324	29.8786	9	42.5	32.191	173.83	244		0.0874673	-0.117551	P17751;H7BXC3	P17751;H7BXC3	Triosephosphate isomerase	Tpi1
20.7307	21.4449	21.5832	24.4047	21.1401	20.4131	2	5.1	53.984	13.342	4		0.590673	0.733027	P17809	P17809	Solute carrier family 2, facilitated glucose transporter member 1	Slc2a1
21.1273	20.2996	24.5119	21.5811	20.8537	21.5937	1	3.7	70.078	5.5677	2		0.652713	-0.636745	Q61696;P17879	Q61696;P17879	Heat shock 70 kDa protein 1A;Heat shock 70 kDa protein 1B	Hspa1a;Hspa1b
29.3745	29.4074	29.4873	29.439	29.5691	29.5127	8	37.5	28.785	135.22	100		0.171496	0.0838699	P17918;A0A140T8V5	P17918;A0A140T8V5	Proliferating cell nuclear antigen	Pcna
22.4582	22.4276	22.4304	22.2834	22.4933	22.5129	2	3.3	89.841	5.1368	12		0.910217	-0.00889651	Q91V35;P18052-2;P18052	Q91V35;P18052-2;P18052	Receptor-type tyrosine-protein phosphatase;Receptor-type tyrosine-protein phosphatase alpha	Ptpra
26.9564	27.1005	26.9147	27.2061	27.3427	27.2392	10	36	37.863	69.308	102		0.0174883	0.272134	P18155;A0A0N4SVS2;A0A0N4SVW2	P18155	Bifunctional methylenetetrahydrofolate dehydrogenase/cyclohydrolase, mitochondrial;NAD-dependent methylenetetrahydrofolate dehydrogenase;Methenyltetrahydrofolate cyclohydrolase	Mthfd2
24.0526	24.1453	24.1073	24.0855	24.1102	24.1145	2	11.7	27.383	7.6739	24		0.955125	0.00169945	P18181	P18181	CD48 antigen	Cd48
26.7407	26.5955	26.5184	26.7348	26.7632	26.7503	10	17.8	83.693	43.017	87		0.116405	0.131239	P18654;B1AXN9;B1AXP0;B1AXN5;B1AXN8;A2CEE6;A2CEE5;E9PUP0;A2CEE7;E9QK39;Q7TPS0-2;Q7TPS0-3;Q7TPS0;B2GVN8	P18654;B1AXN9	Ribosomal protein S6 kinase alpha-3	Rps6ka3
31.3918	31.3072	31.3525	31.2388	31.095	31.2104	7	44	18.559	106.56	275		0.0282541	-0.169093	P18760;F8WGL3;P45591	P18760;F8WGL3	Cofilin-1	Cfl1
30.295	30.3119	30.4205	30.2902	30.3601	30.3147	57	29.2	272.43	323.31	453		0.663393	-0.0207965	P19096;A0A0U1RNJ1;A0A0U1RPP5	P19096;A0A0U1RNJ1	Fatty acid synthase;[Acyl-carrier-protein] S-acetyltransferase;[Acyl-carrier-protein] S-malonyltransferase;3-oxoacyl-[acyl-carrier-protein] synthase;3-oxoacyl-[acyl-carrier-protein] reductase;3-hydroxyacyl-[acyl-carrier-protein] dehydratase;Enoyl-[acyl-carrier-protein] reductase;Oleoyl-[acyl-carrier-protein] hydrolase	Fasn
27.5953	27.762	27.4875	27.5859	27.6837	27.6369	8	50	23.609	138.11	98		0.819873	0.0205879	P19157;P46425;Q8VC73;F6RWR5	P19157;P46425	Glutathione S-transferase P 1;Glutathione S-transferase P 2	Gstp1;Gstp2
22.7445	22.6354	22.7465	22.1045	21.5062	21.736	2	8.7	49.935	20.966	8		0.00650253	-0.926561	P19182;F6TBT6;E9PZB9;E9Q949	P19182;F6TBT6;E9PZB9;E9Q949	Interferon-related developmental regulator 1	Ifrd1
29.2686	29.0415	29.3159	28.8622	28.9191	29.033	4	20.2	23.464	17.419	109		0.0514804	-0.270505	P19253;A0A1B0GSB2;A0A1B0GSQ6;A0A1B0GTA1;A0A1B0GS68;A0A1B0GQW6;A0A1B0GSF0;A0A140T8K2;A0A1B0GSL5;A0A1B0GSC2;A0A1B0GRH1;A0A1B0GT00	P19253;A0A1B0GSB2;A0A1B0GSQ6;A0A1B0GTA1;A0A1B0GS68;A0A1B0GQW6;A0A1B0GSF0;A0A140T8K2	60S ribosomal protein L13a	Rpl13a
27.3808	27.2645	27.4237	27.2303	27.1516	27.0785	5	10.8	58.701	46.181	61		0.0349936	-0.202841	P19467	P19467	Mucin-13	Muc13
27.455	27.2887	27.3843	27.4336	27.3949	27.3736	4	39.5	13.847	18.051	61		0.65524	0.0246983	Q9D881;P19536;A0A0A6YVR0;F7C106	Q9D881;P19536;A0A0A6YVR0	Cytochrome c oxidase subunit 5B, mitochondrial	Cox5b
27.4911	27.517	27.545	27.5502	27.577	27.545	4	29.6	19.53	40.683	63		0.09821	0.03969	P19783;M0QWX7	P19783;M0QWX7	Cytochrome c oxidase subunit 4 isoform 1, mitochondrial	Cox4i1
32.8571	32.822	32.861	32.591	32.6537	32.643	26	44.3	72.421	323.31	931		0.000697532	-0.217462	P20029	P20029	78 kDa glucose-regulated protein	Hspa5
20.4856	24.1389	20.922	23.8853	22.0565	21.199	2	3.9	61.115	2.5372	6		0.723179	0.531422	P20060	P20060	Beta-hexosaminidase subunit beta	Hexb
26.9138	26.933	26.9679	26.9698	27.0571	27.1199	6	24.1	28.127	16.474	51		0.0750415	0.110743	P20108	P20108	Thioredoxin-dependent peroxide reductase, mitochondrial	Prdx3
26.2315	26.2265	26.1296	26.2755	26.1086	26.2568	12	29.8	53.687	34.077	52		0.789291	0.0178134	P20152;A0A0A6YWC8;A2AKJ2;P31001	P20152;A0A0A6YWC8	Vimentin	Vim
27.8787	27.8081	28.0487	27.4935	27.3654	27.2988	2	23.3	9.6523	4.978	18		0.00453308	-0.52597	P20491	P20491	High affinity immunoglobulin epsilon receptor subunit gamma	Fcer1g
23.8458	24.087	24.0459	24.3019	24.3525	24.1497	3	9.1	49.295	13.998	18		0.0459596	0.275167	P20664;J3QN19	P20664;J3QN19	DNA primase small subunit;DNA primase	Prim1
24.505	24.5032	24.6972	24.535	24.5147	24.695	5	32.5	17.8	9.2586	23		0.886331	0.0130959	P21126	P21126	Ubiquitin-like protein 4A	Ubl4a
22.3838	20.0477	20.7106	22.0994	21.1149	21.9833	1	2.8	36.12	2.5769	7		0.419038	0.685158	P45377;P21300	P45377;P21300	Aldose reductase-related protein 2;Aldose reductase-related protein 1	Akr1b8;Akr1b7
20.9097	20.2449	20.548	21.1069	21.5	22.9603	2	9.4	47.024	2.249	1		0.096598	1.28819	P21550;J3QPZ9;Q5SX59	P21550;J3QPZ9;Q5SX59	Beta-enolase;Enolase	Eno3
22.7742	22.9428	22.9341	19.9334	21.878	20.6472	3	6.5	67.317	4.8085	3		0.0224044	-2.06415	P21619;A0A0R4J0Q5;P21619-2	P21619;A0A0R4J0Q5;P21619-2	Lamin-B2	Lmnb2
21.1732	21.6588	19.8884	22.201	21.9047	22.2442	2	5.4	47.169	2.9097	2		0.0880943	1.20983	P21956-2;P21956	P21956-2;P21956	Lactadherin	Mfge8
25.6462	25.8074	25.6307	25.4233	25.4736	25.5982	12	27.3	75.958	49.246	37		0.0627612	-0.1964	Q3TBA3;P21958;F6QHF1	Q3TBA3;P21958	Antigen peptide transporter 1	Tap1
27.85	27.8709	27.8342	27.6049	27.4704	27.5368	12	23.6	77.06	43.582	106		0.00145081	-0.314324	P21981;G3UXE8	P21981	Protein-glutamine gamma-glutamyltransferase 2	Tgm2
23.6517	23.6328	23.6813	23.6411	23.7912	23.7183	4	15.2	34.278	12.552	14		0.248168	0.0615826	P22091;A2AD40	P22091;A2AD40	T-cell acute lymphocytic leukemia protein 1 homolog	Tal1
23.6937	23.6105	23.7369	23.5059	23.3276	23.4668	3	10.8	33.753	6.4316	11		0.0196865	-0.246951	P22366;F6SPW1;P22366-2	P22366;F6SPW1;P22366-2	Myeloid differentiation primary response protein MyD88	Myd88
24.7643	25.1037	24.6862	24.7556	24.7783	24.7198	6	15.3	69.042	30.596	35		0.481828	-0.100126	P22437	P22437	Prostaglandin G/H synthase 1	Ptgs1
25.7232	25.5921	25.6022	25.4633	25.4835	25.5011	8	9.9	91.721	18.41	53		0.0227575	-0.156556	Q8CBB7;P22892	Q8CBB7;P22892	AP-1 complex subunit gamma-1	Ap1g1
21.1432	20.775	19.73	21.0655	20.4001	20.9217	1	3.2	37.78	1.7977	3		0.627191	0.246355	P22907-2;P22907	P22907-2;P22907	Porphobilinogen deaminase	Hmbs
29.4712	29.3904	29.3994	29.3651	29.3498	29.4074	41	31.2	161.93	217.46	333		0.208099	-0.0462074	P23116	P23116	Eukaryotic translation initiation factor 3 subunit A	Eif3a
27.5504	27.4617	27.6965	27.4911	27.678	27.6855	5	20.8	20.811	83.961	71		0.630016	0.0486641	Q9DCC5;P23198;D3Z313;D3Z1A9;Q7TPM0;Q9CYJ8	Q9DCC5;P23198;D3Z313	Chromobox protein homolog 3	Cbx3
28.1014	27.9705	28.0776	28.2348	28.2553	28.3119	12	56.1	32.263	118.64	185		0.0093914	0.217457	Q543K9;P23492;Q9D8C9	Q543K9;P23492	Purine nucleoside phosphorylase	Pnp
25.0323	25.088	25.0567	25.3926	25.5166	25.201	5	24.3	35.877	64.987	24		0.0288855	0.311077	P23591	P23591	GDP-L-fucose synthase	Tsta3
25.0573	25.1842	25.0651	25.1924	25.1275	25.0655	9	17.6	73.12	20.213	44		0.658495	0.026226	P23780	P23780	Beta-galactosidase	Glb1
21.6454	21.1045	22.3151	21.3816	21.1341	21.6491	2	5.8	50.069	3.9546	1		0.474318	-0.300077	P23949	P23949	Zinc finger protein 36, C3H1 type-like 2	Zfp36l2
27.0083	26.9949	27.1032	26.9309	27.1477	27.0308	11	26.8	59.795	37.648	74		0.989299	0.00101789	P24270;A2AL20	P24270;A2AL20	Catalase	Cat
29.0515	29.0005	29.0838	28.9589	29.0472	29.0893	10	50.5	23.713	110.75	201		0.780691	-0.0135301	P24369	P24369	Peptidyl-prolyl cis-trans isomerase B	Ppib
28.4466	28.4407	28.4417	28.5323	28.5411	28.4664	15	33.9	69.05	153.07	178		0.0411479	0.070261	P24527	P24527	Leukotriene A-4 hydrolase	Lta4h
29.6937	29.7042	29.6696	29.7307	29.8036	29.8225	18	41.4	55.814	235.67	244		0.0317959	0.0964216	P24547;A0A0A6YY72;A0A0A6YXS4	P24547;A0A0A6YY72	Inosine-5-monophosphate dehydrogenase 2	Impdh2
27.3018	27.0822	27.2493	27.3931	27.1864	27.3096	4	15.5	31.172	40.505	50		0.393937	0.0852941	P24668	P24668	Cation-dependent mannose-6-phosphate receptor	M6pr
28.5595	28.5716	28.5765	28.8284	28.8483	28.8525	26	45	91.545	323.31	255		6.96101e-06	0.273839	P25206	P25206	DNA replication licensing factor MCM3	Mcm3
23.1464	22.94	23.0259	23.2255	22.8709	22.9256	4	11.7	56.193	9.6003	11		0.822328	-0.0300674	P25425-10;A0A0A0MQM6;I1E4X2;A0A0A0MQE0;E9Q6Z8;F8VQL7;A0A0R4J1Z4;P25425-4;P25425-7;P25425-9;P25425-11;P25425-8;P25425-3;P25425-6;P25425-2;P25425-5;P25425;P25425-12	P25425-10;A0A0A0MQM6;I1E4X2;A0A0A0MQE0;E9Q6Z8;F8VQL7;A0A0R4J1Z4;P25425-4;P25425-7;P25425-9;P25425-11;P25425-8;P25425-3;P25425-6;P25425-2;P25425-5;P25425;P25425-12	POU domain, class 2, transcription factor 1;POU domain protein	Pou2f1
30.0986	30.1483	30.1522	30.0308	29.9714	30.0579	10	38.6	31.231	69.665	124		0.0214301	-0.112998	P25444;D3YVC1;J3QMG5;D3YWJ3;E9Q1N8;F6YTZ4;A0A140T8L5;D3Z536	P25444;D3YVC1;J3QMG5;D3YWJ3;E9Q1N8;F6YTZ4;A0A140T8L5	40S ribosomal protein S2	Rps2;Gm5786;Gm18025;Gm6576
27.9016	27.9694	27.9594	27.749	27.8104	27.7635	25	32.1	105.61	102.91	152		0.00383736	-0.169168	P25799;P25799-3;P25799-2;P25799-5;F6Z9G5;P25799-6;P25799-4;P25799-7;V9GX90	P25799;P25799-3;P25799-2;P25799-5	Nuclear factor NF-kappa-B p105 subunit;Nuclear factor NF-kappa-B p50 subunit	Nfkb1
24.4588	24.5031	24.3093	24.3584	24.2528	24.3623	8	21.1	58.812	22.278	20		0.222104	-0.0992444	P25911;P25911-2;P16277	P25911;P25911-2	Tyrosine-protein kinase Lyn	Lyn
32.0912	32.1196	32.1527	32.1497	32.1965	32.1689	74	41.7	269.82	323.31	1352		0.0870178	0.0505219	P26039;A2AIM2;F6SX70;F6S1V7	P26039	Talin-1	Tln1
26.6728	26.7329	26.5684	26.5172	26.5905	26.6324	8	13	69.406	67.909	55		0.254646	-0.0779743	P26040	P26040	Ezrin	Ezr
30.7853	30.7973	30.8687	30.6951	30.5988	30.6237	19	31.4	67.766	212.65	327		0.010219	-0.177888	P26041	P26041	Moesin	Msn
27.4172	27.5175	27.5416	27.382	27.3079	27.2626	12	19.2	68.542	67.686	72		0.027644	-0.174646	P26043;Q7TSG6	P26043;Q7TSG6	Radixin	Rdx
23.2736	20.2682	23.4322	23.5954	21.6153	21.0876	3	26.1	22.434	9.5	4		0.869007	-0.225247	P26187	P26187	Methylated-DNA--protein-cysteine methyltransferase	Mgmt
24.266	24.244	24.1536	24.4349	24.2274	24.0384	4	6.1	100.11	21.909	23		0.922577	0.0123672	P26231;Q65CL1	P26231	Catenin alpha-1	Ctnna1
25.1771	25.3831	25.3274	25.4023	25.4938	25.4309	9	35.4	51.001	32.884	35		0.0947635	0.146494	P26323;V9GX50	P26323;V9GX50	Friend leukemia integration 1 transcription factor	Fli1
31.7982	31.8555	32.0673	31.7192	31.5272	31.5149	8	38.7	12.254	146.69	205		0.0384219	-0.319896	P26350;A0A087WP98;A0A087WPN6;A0A087WQN2	P26350;A0A087WP98;A0A087WPN6	Prothymosin alpha;Prothymosin alpha, N-terminally processed;Thymosin alpha	Ptma
26.7248	26.727	26.5034	27.0125	26.9896	27.059	6	20.4	53.12	64.892	83		0.00869899	0.368608	Q80XR5;P26369;Q3KQM4;A0A140LJ08	Q80XR5;P26369;Q3KQM4	Splicing factor U2AF 65 kDa subunit	U2af2
28.4654	28.4569	28.5542	28.5086	28.5176	28.39	14	29.4	61.336	91.068	138		0.716584	-0.0200952	P26443;F7CFA5	P26443	Glutamate dehydrogenase 1, mitochondrial	Glud1
25.1077	24.97	25.0215	24.8936	24.9652	25.0534	6	9.7	83.516	18.824	37		0.366018	-0.0623754	P26450;Q80UI5;A0A087WQM2;B1AUG0;Q64143	P26450;Q80UI5	Phosphatidylinositol 3-kinase regulatory subunit alpha	Pik3r1
26.5157	26.5427	26.397	26.6356	26.5166	26.4359	7	31.2	36.539	34.574	79		0.578674	0.0442238	P26516	P26516	26S proteasome non-ATPase regulatory subunit 7	Psmd7
28.4834	28.6927	28.3757	28.5576	28.6984	28.7958	12	26.5	61.166	143.01	172		0.223817	0.166698	Q8C483;P26638;A2AFS0;A2AFS1	Q8C483;P26638;A2AFS0	Serine--tRNA ligase, cytoplasmic	Sars
27.1095	21.3851	20.2214	21.3	26.7073	26.9082	2	25	11.922	22.692	17		0.503119	2.06651	P26883;F6X9I3	P26883;F6X9I3	Peptidyl-prolyl cis-trans isomerase FKBP1A;Peptidyl-prolyl cis-trans isomerase	Fkbp1a
25.8508	25.5459	25.6876	25.2422	25.2233	25.0834	5	9.6	97.194	15.3	31		0.00722966	-0.511794	P26954	P26954	Interleukin-3 receptor class 2 subunit beta	Csf2rb2
25.4814	25.4718	25.5093	24.9886	25.1265	25.0606	4	10.6	99.035	25.636	25		0.000488343	-0.428909	P26955	P26955	Cytokine receptor common subunit beta	Csf2rb
22.253	22.5336	22.2396	22.4661	22.6908	22.4194	3	3.5	131.63	6.645	9		0.22322	0.183362	P27046	P27046	Alpha-mannosidase 2	Man2a1
25.6093	25.4707	25.3742	25.1669	25.3611	25.2132	3	13	23.656	10.728	37		0.0574084	-0.23763	P27048;P63163;A0A0G2JGN4	P27048;P63163	Small nuclear ribonucleoprotein-associated protein B;Small nuclear ribonucleoprotein-associated protein N	Snrpb;Snrpn
27.4275	27.3807	27.4267	27.6286	27.6262	27.6726	17	26.4	117.43	174.46	148		0.000435309	0.230827	P27546;P27546-2;P27546-3;E9PZ43;A0A0G2JFH2;A0A0G2JDN7;P27546-4;Q78TF3	P27546;P27546-2;P27546-3	Microtubule-associated protein 4	Map4
23.151	23.4699	23.3838	22.8312	23.0743	22.9804	4	11.7	44.054	9.2567	26		0.0347398	-0.372918	P27601;Q9D034	P27601;Q9D034	Guanine nucleotide-binding protein subunit alpha-13	Gna13
27.2617	27.242	27.2225	27.2324	27.3716	27.46	16	27.3	87.22	167.29	108		0.169063	0.112609	P27612;F7D1R5	P27612	Phospholipase A-2-activating protein	Plaa
24.3998	24.4594	24.2633	24.4786	24.4067	24.4773	8	13.9	83.056	43.898	44		0.270955	0.0800114	P27641	P27641	X-ray repair cross-complementing protein 5	Xrcc5
30.053	30.0479	30.232	29.9826	29.972	29.9064	10	25.1	46.109	54.63	102		0.0729809	-0.15729	P27659;A0A087WNS0;A0A087WQK0;Q9CQ09;E9PWZ3	P27659	60S ribosomal protein L3	Rpl3
31.2703	31.2651	31.4149	31.3174	31.3138	31.2998	25	53.7	56.678	293.84	454		0.902882	-0.00641696	P27773;F6Q404	P27773	Protein disulfide-isomerase A3	Pdia3
20.6734	24.3662	24.0885	24.4211	21.2769	20.0882	3	9.2	51.69	8.5902	7		0.560121	-1.11397	P27808;J3JS24	P27808	Alpha-1,3-mannosyl-glycoprotein 2-beta-N-acetylglucosaminyltransferase	Mgat1
27.9449	28.0285	28.081	27.9237	27.9046	27.9121	8	30.4	30.26	66.184	84		0.059045	-0.104686	P28063;G3UZW8	P28063;G3UZW8	Proteasome subunit beta type-8;Proteasome subunit beta type	Psmb8
26.9313	27.0678	27.0501	26.6862	26.8259	26.8808	4	18.7	23.396	10.449	30		0.038511	-0.218812	P28076;A0A0R4J256;G3UYK5	P28076;A0A0R4J256	Proteasome subunit beta type-9	Psmb9
27.8709	27.9574	28.0396	28.2487	28.1901	28.012	6	30.9	35.49	167.47	82		0.087431	0.194269	P28352;D3Z124;F6QA74;D3Z6R9	P28352;D3Z124;F6QA74	DNA-(apurinic or apyrimidinic site) lyase;DNA-(apurinic or apyrimidinic site) lyase, mitochondrial	Apex1
27.5425	27.4184	27.3277	27.5943	27.5471	27.6145	7	22.5	39.547	49.368	57		0.0757808	0.155765	P28474;A0A0G2JGS3;Q64437	P28474	Alcohol dehydrogenase class-3	Adh5
27.6965	27.7917	27.7077	27.7169	27.6122	27.5797	10	24.6	53.706	198.5	96		0.13467	-0.0956891	P28658	P28658	Ataxin-10	Atxn10
25.7973	25.5694	25.4641	25.5917	25.6296	25.6342	11	15.8	74.844	29.516	44		0.937914	0.00822894	P28740-2;E0CZ72;P28740;P28740-1;F8VQ42;F6SUU5;Q9D481	P28740-2;E0CZ72;P28740;P28740-1;F8VQ42	Kinesin-like protein KIF2A;Kinesin-like protein	Kif2a
22.4561	22.462	22.5363	22.8066	22.8455	22.958	3	10	64.557	12.535	12		0.00179873	0.385244	Q1MX43;Q1MX42;P28867;P28867-2;Q1MX41;Q1MX40	Q1MX43;Q1MX42;P28867;P28867-2	Protein kinase C;Protein kinase C delta type;Protein kinase C delta type regulatory subunit;Protein kinase C delta type catalytic subunit	Prkcd
29.8237	29.8093	29.9151	29.5112	29.4705	29.5136	15	32.9	70.67	234.18	243		0.000617079	-0.350952	P29341;Q9D4E6;F6ZAX1;Q8C7D3	P29341	Polyadenylate-binding protein 1	Pabpc1
26.2494	26.3568	26.0432	26.6871	26.6099	26.6303	10	24.2	67.558	55.168	59		0.010896	0.42599	P29351;P29351-2;P29351-3;G3UXM2;G3UYY5	P29351;P29351-2;P29351-3	Tyrosine-protein phosphatase non-receptor type 6	Ptpn6
26.8201	26.7838	26.7682	26.0537	26.0107	26.1009	7	55.7	20.772	48.671	88		1.69214e-05	-0.735623	Q9CPX4;P29391;A0A1B0GR60;P49945;A0A1B0GRH4	Q9CPX4;P29391;A0A1B0GR60;P49945	Ferritin;Ferritin light chain 1;Ferritin light chain 2	Ftl1;Ftl2
23.5526	23.4482	23.8025	23.8219	23.8682	23.8366	4	9.7	60.612	10.598	13		0.0852804	0.241116	P29416	P29416	Beta-hexosaminidase subunit alpha	Hexa
25.4985	25.4601	25.4818	25.1594	25.2336	25.2722	12	31.1	45.64	23.281	54		0.00177725	-0.258418	P29452	P29452	Caspase-1;Caspase-1 subunit p20;Caspase-1 subunit p10	Casp1
24.8373	24.7986	24.8124	21.1399	24.5206	24.6535	2	24.7	8.9723	6.7757	23		0.296842	-1.37809	P29595	P29595	NEDD8	Nedd8
28.0698	28.017	28.1012	27.8977	27.8725	27.934	12	31.9	48.354	85.82	87		0.00605439	-0.161286	P29758	P29758	Ornithine aminotransferase, mitochondrial	Oat
23.5678	21.8888	23.2091	21.8077	21.2714	22.815	2	19.4	32.897	3.0023	5		0.24709	-0.923855	P30280	P30280	G1/S-specific cyclin-D2	Ccnd2
21.3525	20.8652	22.119	20.725	21.9528	22.1486	1	16	7.6878	2.2887	3		0.790876	0.163248	S4R275;S4R216;P30282	S4R275;S4R216;P30282	G1/S-specific cyclin-D3	Ccnd3
21.9195	21.7902	21.2683	20.4775	25.3804	20.6879	2	11.8	18.136	1.8297	6		0.762141	0.522588	P30355;A0A0J9YV38;A0A0J9YUC8	P30355;A0A0J9YV38;A0A0J9YUC8	Arachidonate 5-lipoxygenase-activating protein	Alox5ap
24.7797	24.6961	24.7673	25.0568	24.843	24.9322	2	2.5	109.13	2.142	6		0.0432937	0.196339	Q8CBP6;P30415;S4R2L3;S4R1C3	Q8CBP6;P30415;S4R2L3;S4R1C3	NK-tumor recognition protein;Putative peptidyl-prolyl cis-trans isomerase;Peptidyl-prolyl cis-trans isomerase	Nktr
29.8403	29.8804	29.9168	29.8426	29.8827	29.8057	17	40	51.572	219.54	215		0.320776	-0.0355072	P30416;F6S2D5;F7CAT1	P30416;F6S2D5	Peptidyl-prolyl cis-trans isomerase FKBP4;Peptidyl-prolyl cis-trans isomerase FKBP4, N-terminally processed;Peptidyl-prolyl cis-trans isomerase	Fkbp4
24.3438	24.1632	24.2925	21.1486	23.3488	23.2369	2	9.1	47.79	13.999	12		0.0782451	-1.68837	P30558	P30558	Proteinase-activated receptor 1	F2r
21.0024	22.2653	21.4088	21.7802	22.4272	21.293	1	4	43.535	2.6777	3		0.609585	0.274625	P30678	P30678	Guanine nucleotide-binding protein subunit alpha-15	Gna15
29.8716	29.6201	29.8112	29.6941	29.5865	29.5069	5	21.9	24.162	96.465	111		0.139129	-0.17178	P30681;A0A1B0GQX9	P30681;A0A1B0GQX9	High mobility group protein B2	Hmgb2
27.5376	27.599	27.5528	27.51	27.6074	27.7899	8	32.3	35.166	72.783	64		0.436572	0.0726229	Q3UZG4;P31230;A0A0G2JEU9;A0A0G2JDV0;A0A0G2JDW6;A0A0G2JDH0	Q3UZG4;P31230	Aminoacyl tRNA synthase complex-interacting multifunctional protein 1;Endothelial monocyte-activating polypeptide 2	Aimp1
26.714	26.8952	26.8716	27.0481	26.9772	27.1422	9	33.2	46.167	101.05	80		0.0368898	0.228907	P31324;H3BK84	P31324;H3BK84	cAMP-dependent protein kinase type II-beta regulatory subunit	Prkar2b
23.7379	23.8106	23.2562	23.7874	23.7492	23.8261	4	8.1	55.707	5.4133	13		0.348665	0.185977	P31750;D3Z783;D3YXX3;D3YYP9	P31750;D3Z783;D3YXX3	RAC-alpha serine/threonine-protein kinase	Akt1
26.9929	27.2049	27.0072	27.0605	27.3432	27.3664	3	47.1	10	47.377	18		0.190885	0.188351	P31786;M0QWU8;Q4VWZ5;D3Z563	P31786;M0QWU8;Q4VWZ5	Acyl-CoA-binding protein	Dbi
25.6432	25.3541	25.1878	25.2068	25.3755	25.2704	5	15.8	43.474	19.519	25		0.478383	-0.110793	P31938	P31938	Dual specificity mitogen-activated protein kinase kinase 1	Map2k1
26.3529	26.2194	26.3867	26.1402	26.4564	26.5465	5	28	15.236	18.251	29		0.669219	0.0613861	P32020-2;P32020	P32020-2;P32020	Non-specific lipid-transfer protein	Scp2
27.9652	27.9636	27.8925	28.0514	27.9351	28.0004	7	14	53.478	146.05	103		0.252621	0.0552107	P32037;E9Q2G7	P32037	Solute carrier family 2, facilitated glucose transporter member 3	Slc2a3
28.9079	28.8716	29.0863	28.9937	28.8904	28.8256	16	34.2	47.756	84.374	135		0.562596	-0.0519861	P32067;A2AR07;D6RI87;F6SXM5	P32067;A2AR07;D6RI87	Lupus La protein homolog	Ssb
26.9	26.893	26.7036	26.9195	26.9756	27.0416	9	29.4	40.512	43.45	61		0.116196	0.146699	P32233	P32233	Developmentally-regulated GTP-binding protein 1	Drg1
24.3822	24.3364	24.6019	24.4063	24.3649	24.2669	5	30.3	21.482	10.217	16		0.363093	-0.0941264	P32883-2;P32883;A0A0G2JE25;A0A0G2JGP4;Q9D091;P08556;B2KGV5;E9Q8V2;E9PVD5;A0A0G2JGM2;A0A0N4SVY1;C0H5X4;Q61411-2;Q61411	P32883-2;P32883	GTPase KRas;GTPase KRas, N-terminally processed	Kras
27.7929	27.776	27.8353	27.6478	27.6879	27.6544	14	36.6	53.64	139.37	173		0.00305318	-0.13802	P32921-2;P32921	P32921-2;P32921	Tryptophan--tRNA ligase, cytoplasmic;T1-TrpRS;T2-TrpRS	Wars
25.3734	25.3066	25.3736	25.2859	25.4127	25.4714	9	9.7	139.52	28.174	28		0.547598	0.0387739	P33174	P33174	Chromosome-associated kinesin KIF4	Kif4
24.5556	24.7672	24.9088	24.4961	24.8053	24.7161	8	21.4	71.292	24.816	26		0.631814	-0.0713406	P33215;P33215-2	P33215;P33215-2	Protein NEDD1	Nedd1
26.1897	26.0944	26.1521	26.3454	26.4538	26.4694	18	18.1	167.34	69.729	64		0.00438818	0.277516	P33609	P33609	DNA polymerase alpha catalytic subunit	Pola1
24.3245	24.1744	24.0583	24.3035	24.1815	24.2246	5	11.1	58.408	27.505	28		0.581967	0.0507978	P33610	P33610	DNA primase large subunit	Prim2
25.356	25.379	25.4894	25.6142	25.5361	25.4915	8	19.8	66.213	25.417	40		0.0634106	0.139174	P33611;Q8C2T6	P33611;Q8C2T6	DNA polymerase alpha subunit B	Pola2
27.7724	27.6861	27.6647	27.91	27.7769	27.8136	4	32	23.596	63.969	59		0.0712435	0.125803	P34022;H7BX22	P34022;H7BX22	Ran-specific GTPase-activating protein	Ranbp1
28.9203	29.0862	29.0246	28.9071	28.7205	28.7987	3	33.9	12.504	134.24	70		0.049999	-0.201588	P34884	P34884	Macrophage migration inhibitory factor	Mif
23.5974	23.1813	23.6544	23.6149	23.541	23.3907	4	8.8	68.034	12.782	29		0.827808	0.0378513	P35235-2;P35235	P35235-2;P35235	Tyrosine-protein phosphatase non-receptor type 11	Ptpn11
22.8145	23.1629	19.3537	21.3321	21.4895	23.0435	3	17.8	24.416	10.36	9		0.900194	0.178027	P35276;D3YWL1;D3YW33	P35276;D3YWL1;D3YW33	Ras-related protein Rab-3D	Rab3d
27.9945	28.1379	27.6992	27.8693	27.7696	27.8183	4	28.7	23.412	44.858	53		0.399031	-0.124778	P35278;Q8C266	P35278;Q8C266	Ras-related protein Rab-5C	Rab5c
27.9772	28.0552	27.9579	27.95	27.9389	28.0288	7	36.1	23.545	58.298	70		0.58693	-0.0242125	P35279-2;P35279;D3YV69;P61294;Q8BHD0	P35279-2;P35279;D3YV69;P61294	Ras-related protein Rab-6A;Ras-related protein Rab-6B	Rab6a;Rab6b
26.984	26.9671	27.1282	27.1758	27.1851	27.2459	5	28.4	24.106	52.098	23		0.0341878	0.175824	P35282	P35282	Ras-related protein Rab-21	Rab21
24.1413	21.7012	20.5125	21.3388	21.4074	20.4741	2	12.3	23.144	3.4663	2		0.399649	-1.04489	P35290	P35290	Ras-related protein Rab-24	Rab24
21.0852	20.3756	20.4376	21.6096	21.991	22.7367	2	11.2	23.64	2.17	2		0.0210674	1.47966	P35292	P35292	Ras-related protein Rab-17	Rab17
25.4235	25.3898	25.3373	25.3108	25.375	25.4704	5	28.2	23.035	25.186	44		0.972929	0.0019029	P35293	P35293	Ras-related protein Rab-18	Rab18
24.023	19.6661	19.9902	23.888	23.167	21.5918	3	24.9	24.397	6.2125	10		0.347448	1.65583	P35294	P35294	Ras-related protein Rab-19	Rab19
27.2402	27.4077	27.1215	27.1945	27.2505	27.2984	10	29	43.231	53.305	57		0.926703	-0.00864538	P35486	P35486	Pyruvate dehydrogenase E1 component subunit alpha, somatic form, mitochondrial	Pdha1
30.7701	30.7992	30.9151	30.8259	30.7392	30.7451	24	42.8	67.277	323.31	316		0.329679	-0.0580495	P35564	P35564	Calnexin	Canx
26.3432	26.2088	26.1815	26.2405	26.3173	26.3448	12	40.9	48.542	50.145	80		0.392996	0.0563412	P35585;A0A1D5RLW6;D3YZ71;S4R1Q4;A0A1D5RLL9;A0A1D5RMJ1;A0A0R4IZX6;A0A0R4J1L4;Q9WVP1;Q9WVP1-2	P35585	AP-1 complex subunit mu-1	Ap1m1
30.7047	30.6364	30.803	30.5862	30.6882	30.6615	10	46.2	22.176	91.198	177		0.291676	-0.0694002	P35700;B1AXW5;B1AXW6;B1AXW4	P35700;B1AXW5;B1AXW6;B1AXW4	Peroxiredoxin-1	Prdx1
21.1049	20.2064	21.997	20.6971	21.4022	21.883	3	5.8	86.986	4.64	2		0.735838	0.224691	Q3TPW2;P35761-2;P35761;A0A087WPS8	Q3TPW2;P35761-2;P35761	Dual specificity protein kinase TTK	Ttk
24.7726	24.9706	25.0362	25.0026	24.9315	24.3015	7	24.1	49.593	24.564	21		0.48608	-0.181278	P35821	P35821	Tyrosine-protein phosphatase non-receptor type 1	Ptpn1
25.0964	25.1519	25.082	25.18	25.1745	25.1629	12	23.2	86.525	51.671	54		0.046331	0.0623493	P35831;D6RGT2	P35831	Tyrosine-protein phosphatase non-receptor type 12	Ptpn12
24.6182	24.5807	24.6055	24.1584	24.2365	24.2215	4	7.7	94.946	11.037	24		0.000114055	-0.395997	P35951	P35951	Low-density lipoprotein receptor	Ldlr
28.9701	28.8872	28.7167	28.813	28.7029	28.8611	4	29.1	17.804	63.323	97		0.497427	-0.0656408	P35979;F8VQK7	P35979	60S ribosomal protein L12	Rpl12
29.9535	29.8586	30.0247	29.7528	29.7475	29.8169	6	33.5	21.644	110.83	163		0.0309416	-0.173197	P35980;A0A1B0GSS8;A0A1B0GQU8;A0A1B0GSA8;A0A1B0GSF7;A0A1B0GRZ3;A0A1B0GS28	P35980;A0A1B0GSS8;A0A1B0GQU8;A0A1B0GSA8;A0A1B0GSF7	60S ribosomal protein L18	Rpl18
25.9313	26.017	26.1302	25.971	25.8718	26.0385	11	22.3	76.437	34.318	58		0.431574	-0.0657571	P35991;A2BDW0;E9PUK8;Q6PFV6;E9PUQ4;E9PWK7;Q8BRB1;A2BDQ4;Q8C8K1;E9PUQ2;E9PUP9;E9PUQ0;G1K381;Q60629;Q8CBF3-2;Q03145;P29319;Q8CBF3;P54763;P54763-4;P54763-2;P54761;Q61772-2;P54754;Q61772-3;Q61772;O09127;Q62413	P35991;A2BDW0	Tyrosine-protein kinase BTK	Btk
26.6561	26.5342	26.5327	26.3438	26.4413	26.4533	11	16.8	77.444	44.581	49		0.0393953	-0.161534	P36371;A0A1B0GXB3;A6X8J6	P36371	Antigen peptide transporter 2	Tap2
21.4081	20.9844	20.3976	21.4346	21.1004	21.8813	1	3	60.39	2.8158	2		0.216894	0.542082	P36423	P36423	Thromboxane-A synthase	Tbxas1
23.6887	23.5003	23.6004	23.5855	23.7244	21.4145	4	11.7	49.714	7.5688	11		0.410614	-0.688307	P36552	P36552	Oxygen-dependent coproporphyrinogen-III oxidase, mitochondrial	Cpox
24.6821	25.1688	25.0982	25.1549	25.0464	24.9638	5	9.2	68.77	29.037	25		0.679133	0.0719744	P36916;P36916-2	P36916	Guanine nucleotide-binding protein-like 1	Gnl1
27.4815	27.4855	27.694	27.4393	27.3999	27.423	14	26.5	77.043	34.032	78		0.134866	-0.132928	P37040;Q05DV1;E9Q997;E9PVT9	P37040;Q05DV1	NADPH--cytochrome P450 reductase	Por
27.8257	27.7887	27.9284	28.0529	27.9622	27.9477	20	28.6	102.29	166.85	173		0.0580205	0.140011	P37913;Q3U4X8;V9GWZ4;E9PV36;D3YUW4	P37913;Q3U4X8	DNA ligase 1;DNA ligase	Lig1
20.89	22.2603	23.4067	21.9088	22.0497	21.6169	1	3.4	34.238	2.406	6		0.680648	-0.327196	P38060	P38060	Hydroxymethylglutaryl-CoA lyase, mitochondrial	Hmgcl
20.2685	21.9524	21.8666	21.3709	21.104	21.7186	1	4.2	54.93	4.8172	7		0.953985	0.0353502	P38532-2;P38532	P38532-2;P38532	Heat shock factor protein 1	Hsf1
30.4269	30.461	30.4879	30.4592	30.3665	30.3118	25	43.2	73.46	323.31	431		0.162881	-0.0794131	P38647	P38647	Stress-70 protein, mitochondrial	Hspa9
27.3891	27.4731	27.4002	27.2978	27.44	27.4378	20	28.8	97.194	100.5	115		0.620113	-0.0289141	Q3T9X3;P39054;Q3TCR7;G3X9G4;F8WIV5;P39054-2;G3UZZ3;G3UXX2;E9QLL2;Q8BZ98-2;Q8BZ98;A0A0J9YUE9;A0A0J9YUN4;P39053-5;P39053-3;P39053-6;P39053-4;P39053;G3UY64;F2Z460;E0CXZ8	Q3T9X3;P39054;Q3TCR7;G3X9G4;F8WIV5;P39054-2;G3UZZ3	Dynamin-2	Dnm2
23.4507	23.3902	23.4506	23.6221	23.6382	23.6605	4	8.5	69.911	8.0564	13		0.000804759	0.209741	P39098-2;P39098;A2A723;A0A0G2JGT9	P39098-2;P39098;A2A723	Mannosyl-oligosaccharide 1,2-alpha-mannosidase IB;alpha-1,2-Mannosidase	Man1a2
21.927	21.9009	20.5349	20.8347	22.071	21.0333	1	4	56.026	2.771	2		0.825031	-0.14126	P39429;P39429-2	P39429;P39429-2	TNF receptor-associated factor 2	Traf2
29.0888	29.0293	29.1193	29.2266	29.1873	29.1763	11	27.2	51.564	172.13	154		0.0182555	0.117577	P40124;B1ARS0;D3YTR7;Q9CYT6	P40124	Adenylyl cyclase-associated protein 1	Cap1
31.124	31.045	31.0559	31.0592	31.1106	31.1402	23	43.7	67.63	323.31	437		0.453717	0.0283674	P40142;E0CY51	P40142	Transketolase	Tkt
21.4717	21.4957	21.2062	21.6609	21.4228	21.4129	2	2.1	196.38	5.0884	10		0.431554	0.107663	P40201;G3UWS6;G3V014;Q8C7Q2	P40201;G3UWS6;G3V014;Q8C7Q2	Chromodomain-helicase-DNA-binding protein 1	Chd1
24.9162	24.6696	24.579	24.5169	24.831	24.9032	3	12.8	29.628	4.6863	9		0.862179	0.0287971	P40237;A2AIJ1;A2AIJ2	P40237;A2AIJ1	CD82 antigen;Tetraspanin	Cd82
25.8441	25.6005	25.7474	25.6336	25.6172	25.6556	6	23.5	38.113	40.428	34		0.254948	-0.0951888	P40336;P40336-2	P40336;P40336-2	Vacuolar protein sorting-associated protein 26A	Vps26a
22.3479	22.3198	22.3861	21.5423	19.9058	22.2657	2	19.3	20.769	4.9641	6		0.186075	-1.11335	P40338	P40338	Von Hippel-Lindau disease tumor suppressor	Vhl
28.8871	28.8057	28.9391	28.4835	28.3926	28.3832	4	28.5	15.733	17.953	26		0.000810175	-0.457546	P41105	P41105	60S ribosomal protein L28	Rpl28
26.5761	26.5255	26.633	26.5294	26.242	26.2713	9	20.9	50.716	26.197	55		0.0750698	-0.230625	P41241;D3YVQ8;D6RGA0;A0A0R4J1P8;D3Z4T5;A0A0R4J1N6;P41242-3;P41242;P41242-2	P41241	Tyrosine-protein kinase CSK	Csk
21.4139	20.8675	19.3971	21.0437	21.927	21.1081	1	11	33.853	7.7028	1		0.295863	0.800111	P41274	P41274	Tumor necrosis factor ligand superfamily member 9	Tnfsf9
21.3317	21.7893	20.1147	21.7433	21.2793	21.3716	2	6.1	53.577	5.6892	4		0.498522	0.386159	P41438-2;P41438	P41438-2;P41438	Folate transporter 1	Slc19a1
22.2964	20.6498	25.2109	20.4752	21.1719	19.9954	1	4.6	25.766	7.0475	22		0.189814	-2.17152	P41731	P41731	CD63 antigen	Cd63
26.883	26.9841	26.792	26.9726	27.1529	26.897	5	23.9	32.25	44.825	49		0.267161	0.121101	P42125	P42125	Enoyl-CoA delta isomerase 1, mitochondrial	Eci1
22.2809	21.0178	22.3947	21.0343	21.9671	21.828	2	4.7	74.919	3.796	4		0.614587	-0.288027	P42128	P42128	Forkhead box protein K1	Foxk1
27.5813	27.6339	27.6991	27.747	27.6002	27.6209	1	7.2	41.525	129.79	105		0.769569	0.0179195	P42208;F6WYM0;D3YYB1;D3Z3C0;D3Z1S1;D3YZU7;D3YV76	P42208;F6WYM0;D3YYB1;D3Z3C0	Septin-2	2002-09-01
26.7809	26.7534	26.6431	26.3611	26.3225	26.3383	16	29.4	83.125	58.675	62		0.000905724	-0.385169	P42227-2;P42227-3;P42227;B7ZC18	P42227-2;P42227-3;P42227;B7ZC18	Signal transducer and activator of transcription 3;Signal transducer and activator of transcription	Stat3
21.2371	21.5862	20.5635	21.8734	21.0324	20.599	1	1.8	90.001	2.16	4		0.93862	0.0393079	P42232	P42232	Signal transducer and activator of transcription 5B	Stat5b
25.7475	25.8132	25.8287	26.0393	26.1741	26.0437	6	32.4	34.883	58.477	54		0.00467838	0.289274	P42669	P42669	Transcriptional activator protein Pur-alpha	Pura
30.7712	30.7521	30.848	30.636	30.6746	30.6946	28	52.9	59.555	189.97	397		0.0229743	-0.121988	P42932;H3BL49;H3BJB6;H3BLL1;H3BKG2;H3BKR8	P42932;H3BL49;H3BJB6	T-complex protein 1 subunit theta	Cct8
20.9264	21.9103	22.9015	21.3447	21.0782	20.7938	1	14.3	12.483	2.7786	0		0.228663	-0.840488	Q9DCW5;P43024	Q9DCW5;P43024	Cytochrome c oxidase subunit 6A, mitochondrial;Cytochrome c oxidase subunit 6A1, mitochondrial	Cox6a1
26.4135	26.4765	26.5002	26.5735	26.5627	26.5946	17	21.7	104.15	71.894	78		0.0145268	0.113532	P43247;G3UXD8;G3UWZ8	P43247	DNA mismatch repair protein Msh2	Msh2
28.1844	27.6877	28.0077	27.9337	28.1131	28.0801	2	12.8	21.977	9.764	32		0.624437	0.082325	P43274	P43274	Histone H1.4	Hist1h1e
28.4932	28.3412	28.5866	28.6405	28.6852	28.678	5	24.4	21.785	86.574	75		0.0559689	0.194296	P43275	P43275	Histone H1.1	Hist1h1a
28.168	28.049	28.1046	28.3065	28.4492	28.4654	4	21.5	22.576	15.485	54		0.00798668	0.299849	P43276	P43276	Histone H1.5	Hist1h1b
29.4593	29.2406	29.5826	29.4825	29.6055	29.6073	1	7.2	22.099	27.26	44		0.272479	0.137589	P43277	P43277	Histone H1.3	Hist1h1d
23.6316	23.4823	23.6471	23.5591	23.5953	23.4247	3	15	30.367	11.12	21		0.457333	-0.0606753	P43346	P43346	Deoxycytidine kinase	Dck
21.738	22.9423	19.7598	21.7815	19.9625	23.4269	2	9.3	27.121	4.4534	8		0.866988	0.243584	P43430	P43430	Mast cell protease 8	Mcpt8
29.0691	29.0017	29.132	29.1581	29.1803	29.2685	11	33.9	35.732	96.775	87		0.0560682	0.134705	P45376;D3YVJ7	P45376	Aldose reductase	Akr1b1
20.4453	20.5656	24.9898	20.8605	20.9721	21.198	1	8.6	15.344	4.7566	8		0.544924	-0.990034	P45878	P45878	Peptidyl-prolyl cis-trans isomerase FKBP2	Fkbp2
26.2068	26.053	26.1973	26.0596	25.9383	26.0184	7	18.8	46.481	22.737	33		0.0742624	-0.146935	P45952;D6RFD7	P45952	Medium-chain specific acyl-CoA dehydrogenase, mitochondrial	Acadm
26.7753	26.821	26.8902	26.6691	26.7196	26.7414	11	26.1	63.53	104.01	74		0.0401081	-0.11881	P46061	P46061	Ran GTPase-activating protein 1	Rangap1
22.5602	22.1678	20.4949	22.963	21.6681	21.4856	1	6.6	22.193	4.7626	2		0.723801	0.297933	P46414	P46414	Cyclin-dependent kinase inhibitor 1B	Cdkn1b
28.9167	28.8745	28.9508	28.8556	28.9153	28.8999	22	32.8	82.613	120.84	204		0.450002	-0.0237567	P46460;G3UX86;G3UX98	P46460	Vesicle-fusing ATPase	Nsf
25.892	25.9472	25.8819	25.8691	25.7672	25.7762	6	11.7	49.419	13.791	40		0.0551986	-0.102879	P46467	P46467	Vacuolar protein sorting-associated protein 4B	Vps4b
29.235	29.1851	29.2255	29.3114	29.3531	29.4138	19	51.5	48.647	183.91	255		0.0125073	0.144257	P46471;Q8BVQ9	P46471;Q8BVQ9	26S protease regulatory subunit 7	Psmc2
28.225	28.2069	28.2455	28.1627	28.1705	28.2125	2	13.3	24.489	45.723	86		0.0829937	-0.0438608	P46638;G3UY29;E9Q3P9;F8WGS1;G3UZD3;G3UZL4;D3YYB3;Q9WTL2	P46638;G3UY29;E9Q3P9;F8WGS1;G3UZD3	Ras-related protein Rab-11B	Rab11b;Rab11a
27.198	27.3502	27.4003	27.3839	27.4923	27.5243	10	29.8	50.02	40.293	95		0.112205	0.150636	P46664	P46664	Adenylosuccinate synthetase isozyme 2	Adss
20.1494	23.8736	24.0488	23.8578	24.0119	23.9467	4	18.2	28.203	25.516	11		0.382155	1.24816	P46737-2;P46737;E9Q0P6;A3KGA8	P46737-2;P46737;E9Q0P6;A3KGA8	Lys-63-specific deubiquitinase BRCC36	Brcc3
28.7304	28.7565	28.7598	28.7134	28.7406	28.8057	18	25.9	102.71	258.58	219		0.88769	0.00434875	P46935;Q3V335;V9GWV8;V9GXS6	P46935	E3 ubiquitin-protein ligase NEDD4	Nedd4
27.3514	27.3209	27.3907	27.1313	27.2471	27.1938	8	12.1	80.597	37.472	92		0.0138468	-0.163578	P46978;D3YZN5	P46978	Dolichyl-diphosphooligosaccharide--protein glycosyltransferase subunit STT3A	Stt3a
25.6405	25.6798	25.6179	25.8449	25.9511	25.7972	10	34.7	35.268	30.939	60		0.0111674	0.218323	P47199;A0A0A6YXR4;A0A0A6YVS7;V9GXY8;D3YWU6;D3Z4Q4;D3Z2X0;D3YUG9;A0A0G2JFU5	P47199;A0A0A6YXR4;A0A0A6YVS7;V9GXY8	Quinone oxidoreductase	Cryz
28.0908	28.0336	28.1278	28.0668	28.0781	28.103	18	30.5	85.221	108.48	149		0.962949	-0.00145404	P47713;Q9DBX5;A0A087WPN8	P47713;Q9DBX5	Cytosolic phospholipase A2;Phospholipase A2;Lysophospholipase	Pla2g4a
28.7277	28.7992	28.8253	28.8308	28.9831	28.9857	9	25.6	56.537	197.61	200		0.0646313	0.149145	P47738;A0A0G2JEU1;A0A0G2JF60;D3YYF3;G3UWP3;P24549;O35945;Q9JHW9;Q62148;Q9CZS1	P47738;A0A0G2JEU1	Aldehyde dehydrogenase, mitochondrial	Aldh2
27.0731	27.0178	27.1257	27.167	26.988	27.1955	8	45.5	32.939	123.91	95		0.56866	0.0446796	P47753;Q5RKN9;A0A0G2JE27	P47753;Q5RKN9	F-actin-capping protein subunit alpha-1	Capza1
27.5135	27.4766	27.4914	27.4028	27.4572	27.4356	8	44.1	32.967	151.3	118		0.0315973	-0.0619806	P47754;A0A0N4SVM0;D6RCW7	P47754;A0A0N4SVM0;D6RCW7	F-actin-capping protein subunit alpha-2	Capza2
26.1352	26.1406	26.1769	26.7108	26.5645	26.5899	8	28.9	51.073	79.759	48		0.000558358	0.470849	P47791-2;P47791	P47791-2;P47791	Glutathione reductase, mitochondrial	Gsr
24.8663	25.1927	25.3172	25.0579	25.2348	25.0344	6	24.7	44.113	13.664	12		0.917503	-0.0163867	P47809;M0QWR0;M0QWG5;M0QW52;B1ATL6	P47809	Dual specificity mitogen-activated protein kinase kinase 4	Map2k4
25.8557	25.9699	25.771	25.7882	25.8476	25.7533	2	6.7	41.287	24.493	42		0.339882	-0.0691528	P47811;P47811-4;B2KF35;P47811-2;B2KF34	P47811;P47811-4;B2KF35;P47811-2	Mitogen-activated protein kinase 14	Mapk14
26.8316	26.9692	26.9302	26.8248	26.9893	26.9714	9	18.4	76.722	45.282	61		0.797398	0.0181808	P47856-2;P47856;D3YYD9;D3YYE0	P47856-2;P47856	Glutamine--fructose-6-phosphate aminotransferase [isomerizing] 1	Gfpt1
24.8595	25.3345	25.0013	24.8558	24.9417	24.8888	6	9.5	85.268	31.815	28		0.301039	-0.169656	P47857;P47857-2;P47857-3	P47857;P47857-2;P47857-3	ATP-dependent 6-phosphofructokinase, muscle type	Pfkm
31.0478	30.9706	31.0007	30.6849	30.7398	30.7776	11	36.8	33.509	155.19	190		0.00148399	-0.272245	P47911;E9PUX4;A0A0J9YU32	P47911;E9PUX4	60S ribosomal protein L6	Rpl6;Gm5428
23.2158	23.2846	19.9971	21.7458	21.7786	20.7776	2	8	32.687	2.3728	3		0.553572	-0.731822	P47930-2;P47930	P47930-2;P47930	Fos-related antigen 2	Fosl2
25.2532	25.218	25.0744	25.3567	25.4996	25.4739	6	31.7	33.83	39.947	52		0.0203569	0.261538	P47941	P47941	Crk-like protein	Crkl
29.8149	29.655	29.9031	29.5821	29.6934	29.6683	10	27.9	34.4	45.274	239		0.148463	-0.143062	P47962;D3YYV8	P47962;D3YYV8	60S ribosomal protein L5	Rpl5
30.2021	30.2434	30.2848	30.006	29.8674	29.8686	8	37	24.305	113.59	100		0.00313664	-0.329439	P47963;A0A140T8K8	P47963;A0A140T8K8	60S ribosomal protein L13	Rpl13
24.7662	24.9269	24.931	24.9079	25.2197	24.7371	7	33.3	32.45	19.978	39		0.624333	0.0801767	P47968	P47968	Ribose-5-phosphate isomerase	Rpia
27.9505	28.2308	28.0743	28.1525	28.2506	28.1598	1	15	12.746	160.33	118		0.304471	0.102414	P48024;J3QPZ8;J3QN87	P48024;J3QPZ8;J3QN87	Eukaryotic translation initiation factor 1	Eif1
28.8269	28.7979	28.7645	28.9704	28.8909	28.8662	15	55.5	35.752	202.59	153		0.0358267	0.112724	P48036;A0A0G2JGQ0	P48036	Annexin A5	Anxa5
25.9398	26.1185	25.2413	26.4526	26.4827	26.392	6	41.7	12.758	125.16	51		0.0658484	0.675925	P48428	P48428	Tubulin-specific chaperone A	Tbca
25.4285	25.4113	25.4427	25.4771	25.1393	25.2828	12	19.6	94.381	34.581	45		0.263599	-0.127741	P48722;P48722-2;E0CY23;A0A0N4SW76;A0A0N4SVU2	P48722;P48722-2;E0CY23	Heat shock 70 kDa protein 4L	Hspa4l
22.7975	21.5166	21.3981	21.9961	20.8966	21.8654	1	4.4	60.626	4.5333	6		0.604517	-0.318026	P48760-2;P48760-5;P48760-4;P48760;P48760-3	P48760-2;P48760-5;P48760-4;P48760;P48760-3	Folylpolyglutamate synthase, mitochondrial	Fpgs
26.6078	26.3108	26.2857	26.1845	26.1996	26.4212	2	27.7	9.2908	15.211	26		0.359663	-0.133001	P48771	P48771	Cytochrome c oxidase subunit 7A2, mitochondrial	Cox7a2
27.0579	27.0171	27.3537	26.9968	26.8049	26.9133	5	17.1	32.904	16.583	65		0.11786	-0.237902	P48962;Q3V132	P48962	ADP/ATP translocase 1	Slc25a4
24.4343	24.1419	24.4722	24.322	24.3884	24.2954	3	12.7	44.049	9.2846	15		0.901852	-0.0141786	P49138;A0A087WSN7;B1AVU1;Q9D2E1;Q922R0	P49138;A0A087WSN7	MAP kinase-activated protein kinase 2	Mapkapk2
28.3991	28.3908	28.5468	27.8251	27.7349	27.6911	7	25.2	38.833	63.917	58		0.000412941	-0.695215	Q5EBP8;P49312;P49312-2	Q5EBP8;P49312;P49312-2	Heterogeneous nuclear ribonucleoprotein A1;Heterogeneous nuclear ribonucleoprotein A1, N-terminally processed	Hnrnpa1
22.6398	22.8536	22.6389	22.6899	22.9486	22.9554	3	11.6	43.346	36.494	14		0.244463	0.153868	P49442;E0CYQ4;E0CX64;H3BK26	P49442	Inositol polyphosphate 1-phosphatase	Inpp1
25.3624	25.3514	25.4809	25.4004	25.4458	25.3208	6	20.9	42.432	25.782	29		0.874995	-0.00925954	P49443	P49443	Protein phosphatase 1A	Ppm1a
24.8627	24.9077	24.7914	24.5827	24.8889	24.8654	6	22.3	41.666	14.594	24		0.511143	-0.0749633	P49586;D3Z3T5;Q811Q9-2;Q811Q9	P49586;D3Z3T5;Q811Q9-2;Q811Q9	Choline-phosphate cytidylyltransferase A;Choline-phosphate cytidylyltransferase B	Pcyt1a;Pcyt1b
22.7822	22.845	22.7084	22.7314	23.1349	23.3229	4	15.8	33.288	7.8644	17		0.186919	0.284557	P49615;A0A0G2JDL3	P49615;A0A0G2JDL3	Cyclin-dependent-like kinase 5	Cdk5
28.3497	28.3116	28.3868	28.1346	28.2441	28.2405	14	38.9	54.24	118.68	129		0.0271223	-0.142974	P49710;E9Q4E5	P49710	Hematopoietic lineage cell-specific protein	Hcls1
28.2924	28.2036	28.2789	28.4595	28.3624	28.4094	18	21.9	96.735	123.83	164		0.018042	0.152129	P49717;Q9CWV1-2;Q9CWV1	P49717	DNA replication licensing factor MCM4	Mcm4
27.3594	27.3796	27.5254	27.4399	27.5073	27.5988	9	49.1	25.926	54.472	45		0.249175	0.0938295	P49722	P49722	Proteasome subunit alpha type-2	Psma2
20.9853	22.3788	19.5374	21.8903	22.0661	21.5918	2	8.1	52.639	4.9321	4		0.348707	0.882213	P49769;P49769-2	P49769;P49769-2	Presenilin-1;Presenilin-1 NTF subunit;Presenilin-1 CTF subunit;Presenilin-1 CTF12	Psen1
24.1162	23.873	24.044	24.2155	23.7548	23.6727	5	17.7	50.773	8.1949	14		0.517994	-0.130044	Q3U3J1;P50136;A0A0U1RPK5	Q3U3J1;P50136	2-oxoisovalerate dehydrogenase subunit alpha, mitochondrial	Bckdha
23.3898	23.4746	23.487	23.8322	23.6066	23.5642	4	20.5	26.588	9.6456	16		0.0703477	0.217189	P50171;P50171-2;G3UX44	P50171;P50171-2;G3UX44	Estradiol 17-beta-dehydrogenase 8	Hsd17b8;H2-Ke6
29.4294	29.4258	29.4711	29.4862	29.5274	29.6428	14	34.7	47.688	240.05	169		0.0884882	0.110016	P50247;A2ALT5	P50247	Adenosylhomocysteinase	Ahcy
24.0111	23.6842	24.0421	24.0839	24.0636	24.2011	8	34.8	33.701	15.535	27		0.170931	0.203728	P50295;P50296;P50294	P50295	Arylamine N-acetyltransferase 2	Nat2
25.0385	25.1205	25.2061	25.3295	25.221	25.0527	7	21.9	50.521	55.566	30		0.445516	0.0793928	P50396;D6RI86;B7FAU8	P50396	Rab GDP dissociation inhibitor alpha	Gdi1
20.5158	21.6815	21.3144	21.9632	21.6632	20.4302	1	3.2	53.748	3.0628	4		0.770488	0.181619	P50428	P50428	Arylsulfatase A	Arsa
27.0217	27.0451	27.0585	27.149	27.0574	27.1436	17	34.5	68.325	85.813	87		0.0763976	0.0749105	P50516;P50516-2;D3Z1B9;D3YWH3;D3YZ23	P50516;P50516-2	V-type proton ATPase catalytic subunit A	Atp6v1a
25.6706	25.8063	25.7077	25.4618	25.4355	25.4934	7	28.3	26.157	26.193	37		0.00378792	-0.264605	P50518;A0A0N4SW34;A0A0N4SW07;A0A0N4SWA3;Q9D593	P50518;A0A0N4SW34;A0A0N4SW07	V-type proton ATPase subunit E 1	Atp6v1e1
27.1328	27.0785	27.1457	27.3375	27.2737	27.2676	16	34.9	70.875	112.94	90		0.00461225	0.17394	P50544;B1AR28	P50544;B1AR28	Very long-chain specific acyl-CoA dehydrogenase, mitochondrial	Acadvl
30.1655	30.1865	30.3266	30.2334	30.2837	30.26	15	42.1	43.698	240.08	231		0.566081	0.0328515	P50580;P50580-2;D3YVH7	P50580;P50580-2;D3YVH7	Proliferation-associated protein 2G4	Pa2g4
25.9507	26.0019	26.0186	25.8281	25.9442	25.9282	13	29.3	81.44	90.865	75		0.0961616	-0.0902685	Q8CE80;P51125-7;P51125-3;P51125-2;P51125-6;P51125;P51125-5;P51125-4	Q8CE80;P51125-7;P51125-3;P51125-2;P51125-6;P51125;P51125-5;P51125-4	Calpastatin	Cast
29.006	28.9675	29.0109	28.8823	29.0127	28.9268	10	56	23.489	249.56	182		0.253694	-0.0541604	P51150;A0A0N4SVR6;A0A0N4SVG9	P51150;A0A0N4SVR6;A0A0N4SVG9	Ras-related protein Rab-7a	Rab7a
22.1651	20.989	21.6411	20.571	21.6674	20.8542	1	8	19.937	3.0651	5		0.2964	-0.567525	Q3TPL3;P51163	Q3TPL3;P51163	Uroporphyrinogen-III synthase	Uros
24.3583	24.3588	24.3728	24.2743	24.2353	24.2087	12	13.1	139.49	27.159	35		0.00322786	-0.12386	P51432	P51432	1-phosphatidylinositol 4,5-bisphosphate phosphodiesterase beta-3	Plcb3
27.3455	27.4672	27.5565	27.4647	27.4917	27.4604	14	26.5	79.481	51.337	61		0.810328	0.0158761	P51660	P51660	Peroxisomal multifunctional enzyme type 2;(3R)-hydroxyacyl-CoA dehydrogenase;Enoyl-CoA hydratase 2	Hsd17b4
21.8738	21.6394	21.5248	22.8137	22.7631	22.0083	1	15.9	12.483	5.2368	6		0.0386769	0.849	P51807	P51807	Dynein light chain Tctex-type 1	Dynlt1
22.6862	22.6543	22.5385	22.9429	23.1288	22.9652	1	4.2	44.792	3.8389	17		0.00638381	0.385988	Q3UEE2;P51855	Q3UEE2;P51855	Glutathione synthetase	Gss
27.9949	28.0022	28.0058	28.0745	28.1765	28.1891	9	48.5	26.268	192.37	117		0.0160706	0.145735	P51859;E0CXA0;E0CYW7	P51859;E0CXA0	Hepatoma-derived growth factor	Hdgf
21.322	21.074	23.5579	21.4206	21.4221	21.8148	3	14.2	40.301	19.661	7		0.618042	-0.432142	P51863	P51863	V-type proton ATPase subunit d 1	Atp6v0d1
30.8173	30.825	30.854	30.651	30.7701	30.7275	5	17.1	32.931	43.742	205		0.0338627	-0.115911	P51881	P51881	ADP/ATP translocase 2;ADP/ATP translocase 2, N-terminally processed	Slc25a5
20.8541	20.7799	19.6789	21.427	21.825	20.4325	2	5.7	60.159	5.871	3		0.232273	0.790534	Q3TSS7;P52019	Q3TSS7;P52019	Squalene monooxygenase	Sqle
27.9134	27.8538	27.9503	27.7831	27.8249	27.772	9	22.5	57.927	253.17	127		0.0255965	-0.112454	P52293	P52293	Importin subunit alpha-1	Kpna2
24.6729	24.73	24.6482	24.8528	24.8277	24.8045	11	13.4	123.79	26.06	38		0.00662276	0.144656	P52431;D6RFB8;D3YVY8	P52431;D6RFB8	DNA polymerase delta catalytic subunit;DNA polymerase	Pold1
24.0212	24.2812	24.1016	24.1933	24.2787	24.3441	6	24	39.106	22.382	26		0.195197	0.137347	P52432;G3UXX5;D3Z7Q8;G3UX92;D3Z3D6	P52432;G3UXX5;D3Z7Q8;G3UX92;D3Z3D6	DNA-directed RNA polymerases I and III subunit RPAC1	Polr1c
25.2175	25.0443	24.8725	24.97	25.181	25.0848	7	11.4	87.021	18.308	34		0.786167	0.0338739	P52479;P52479-2;G3X9U6	P52479;P52479-2	Ubiquitin carboxyl-terminal hydrolase 10	Usp10
32.889	32.9276	33.0164	32.9203	32.9301	32.8797	23	48.4	57.844	323.31	731		0.446856	-0.0343475	P52480;P52480-2;E9Q509;G3X925;P53657	P52480;P52480-2	Pyruvate kinase PKM	Pkm
24.5967	24.9364	24.9681	25.0042	24.941	24.7642	4	24.2	22.912	29.926	24		0.643486	0.0694033	P52483;B2FDH0;B2FDH7;H3BL23;H3BL69;D3YXD1;P52482;Q91W82;D3YW10;H3BKX9	P52483;B2FDH0;B2FDH7;H3BL23;H3BL69;D3YXD1;P52482;Q91W82	Ubiquitin-conjugating enzyme E2 E3;Ubiquitin-conjugating enzyme E2 E1;Ubiquitin-conjugating enzyme E2 E2	Ube2e3;Ube2e2;Ube2e1
23.2276	23.0286	23.1962	23.1095	23.0897	23.2968	3	34.5	13.02	14.131	11		0.879923	0.0145512	P52503	P52503	NADH dehydrogenase [ubiquinone] iron-sulfur protein 6, mitochondrial	Ndufs6
19.9594	22.0241	21.2799	22.2542	21.4857	20.667	1	7.6	31.068	3.9336	1		0.64145	0.381186	P52623	P52623	Uridine-cytidine kinase 1	Uck1
20.6741	20.6465	20.5866	20.9266	20.6068	20.7904	3	4.7	93.496	4.1807	11		0.222399	0.138842	P52633;D3YU28	P52633	Signal transducer and transcription activator 6	Stat6
26.3561	26.3833	26.5188	26.6538	26.4929	26.4091	7	48.6	23.058	55.76	41		0.321051	0.0992037	Q3UJH4;V9GXJ4;P52651	Q3UJH4;V9GXJ4;P52651	Homeobox protein Rhox5	Rhox5
21.5458	20.4318	20.3385	21.3527	23.2763	23.4011	2	19.3	14.255	5.2529	13		0.0682247	1.90465	P52760	P52760	Ribonuclease UK114	Hrsp12
25.389	25.2068	25.3726	25.232	25.3322	25.2745	8	15.8	73.98	19.694	34		0.542414	-0.0432491	P52825;A2A8E8;A2A8E7	P52825	Carnitine O-palmitoyltransferase 2, mitochondrial	Cpt2
25.5541	25.5993	25.4947	25.4709	25.7362	25.7126	4	22.3	34.79	81.62	50		0.371331	0.090566	P52875;D3YV67	P52875	Transmembrane protein 165	Tmem165
29.884	29.8748	29.6261	29.6863	29.6755	29.7198	6	25.8	24.831	122.73	150		0.302593	-0.101095	Q5XJF6;P53026;D6RE43	Q5XJF6;P53026	Ribosomal protein;60S ribosomal protein L10a	Rpl10a
25.3312	25.4963	25.099	25.6216	25.6	25.6745	9	24.9	53.246	21.224	49		0.0511687	0.323195	P53395	P53395	Lipoamide acyltransferase component of branched-chain alpha-keto acid dehydrogenase complex, mitochondrial	Dbt
24.1317	24.1947	24.0687	24.3689	24.4959	24.6759	5	20.2	30.977	9.2423	20		0.0165466	0.381903	P53702	P53702	Cytochrome c-type heme lyase	Hccs
25.5342	25.4793	25.4398	25.7266	25.6625	25.8208	7	32.5	31.893	139.51	44		0.00919998	0.252244	P53810;J3QQ30;J3QPW1;F8WGG5	P53810;J3QQ30;J3QPW1;F8WGG5	Phosphatidylinositol transfer protein alpha isoform	Pitpna
26.6479	26.7407	26.8412	26.6859	22.2711	21.2216	5	21	31.616	13.372	19		0.1161	-3.3504	Q8JZZ5;P53811	Q8JZZ5;P53811	Phosphatidylinositol transfer protein beta isoform	Pitpnb
27.363	27.5477	27.7038	27.1665	27.1308	27.0448	8	17.2	53.267	76.266	62		0.0155677	-0.424105	P53986	P53986	Monocarboxylate transporter 1	Slc16a1
26.5216	26.6033	26.4392	26.3396	26.5219	26.6626	6	35.4	23.547	63.181	77		0.904865	-0.0133413	P53994;Q3TEG7;P59279;G3UXQ7;G3V022;A0A1D5RMH1	P53994	Ras-related protein Rab-2A	Rab2a
25.9939	26.0808	26.1073	26.325	26.3551	26.2767	14	10	215.99	60.931	65		0.00329295	0.258224	P53995;A2ATQ5	P53995;A2ATQ5	Anaphase-promoting complex subunit 1	Anapc1
27.3857	27.3559	27.3397	27.4184	27.6303	27.5512	12	32.7	50.906	131.33	100		0.0523388	0.172862	P54071;D6RIL6;A0A0U1RP68;A0A0U1RPR1	P54071;D6RIL6	Isocitrate dehydrogenase [NADP], mitochondrial	Idh2
28.7729	28.7924	28.8184	28.8411	28.8533	28.88	5	35.6	17.274	76.929	97		0.0220361	0.0635974	P54227;D3Z1Z8;D3Z5N2;Q05DI3;D3Z4C2;G3X9Z6;REV__A0A0A0MQK3;REV__Q9WTN3-4;REV__F6XZS9;REV__Q9WTN3-2;REV__Q9WTN3-3;REV__Q9WTN3;O70166;P63042	P54227;D3Z1Z8;D3Z5N2	Stathmin	Stmn1
26.3404	26.4144	26.3447	26.4535	26.3621	26.4338	18	16.3	151.08	57.453	98		0.245239	0.0499395	P54276	P54276	DNA mismatch repair protein Msh6	Msh6
20.3652	19.5859	20.5638	23.0223	23.0199	21.8524	2	25.5	34.834	4.2965	3		0.00742271	2.45992	Q3TN85;P54726;Q8CAP3;F6YL88	Q3TN85;P54726;Q8CAP3	UV excision repair protein RAD23 homolog A	Rad23a
27.7726	27.7961	27.8582	27.8489	27.851	27.8583	8	32.9	43.512	125.18	90		0.16351	0.043808	P54728	P54728	UV excision repair protein RAD23 homolog B	Rad23b
25.7071	25.5322	25.5591	25.6869	25.7258	25.6175	7	11.2	73.862	16.847	35		0.286977	0.0772546	P54731	P54731	FAS-associated factor 1	Faf1
22.1126	21.1865	20.5031	22.0935	19.7028	20.6899	1	4.7	39.072	2.5527	4		0.627451	-0.438658	P54751	P54751	CMP-N-acetylneuraminate-beta-galactosamide-alpha-2,3-sialyltransferase 1	St3gal1
28.41	28.394	28.3361	28.4188	28.3833	28.4781	18	44	47.408	102.04	153		0.259593	0.0467472	P54775;A0A140LIZ5	P54775;A0A140LIZ5	26S protease regulatory subunit 6B	Psmc4
[truncated: 2,806 more rows]

## Sheet: Table 2
DMSO LFQ intensity 1 (log 2)	DMSO LFQ intensity 2 (log 2)	DMSO LFQ intensity 3 (log 2)	DJ34 LFQ intensity 1 (log 2)	DJ34 LFQ intensity 2 (log 2)	DJ34 LFQ intensity 3 (log 2)	Number of unique peptides	Unique sequence coverage [%]	Mol. weight [kDa]	Score	MS/MS count	DJ34 vs DMSO Student's T-test Significant	DJ34 vs DMSO Student's T-test p-value	DJ34 vs DMSO Student's T-test fold-change (log2)	Protein IDs	Majority protein IDs	Protein names	Gene names
26.8768	26.8374	26.9294	27.6986	27.672	27.7409	25	19.4	213.48	125.77	119	+	1.60881e-05	0.822618	A0A0R4J0V5;P08775	A0A0R4J0V5;P08775	DNA-directed RNA polymerase II subunit RPB1	Polr2a
22.9754	23.0646	23.1549	25.238	25.2559	25.3262	13	6.8	242.07	29.934	29	+	2.9203e-06	2.20836	G3X9B1	G3X9B1	not assigned	Heatr1
22.3884	22.5627	22.3574	24.1826	24.3479	23.9259	3	20.1	26.974	10.626	13	+	0.0002434	1.71597	O35130;A0A0N4SUL6	O35130;A0A0N4SUL6	Ribosomal RNA small subunit methyltransferase NEP1	Emg1
21.8762	21.9723	22.2287	23.4935	23.4064	23.4892	4	15.6	54.831	11.729	8	+	0.000190677	1.43731	O70475;D3YXP9	O70475	UDP-glucose 6-dehydrogenase	Ugdh
20.6005	20.6209	20.2353	22.4653	22.0263	22.2074	1	10.7	20.127	3.2851	6	+	0.000612007	1.74747	O70503-2	O70503-2	Very-long-chain 3-oxoacyl-CoA reductase	Hsd17b12
26.4851	26.5058	26.5424	27.3265	27.3719	27.3633	9	30.5	45.095	100.68	55	+	2.67926e-06	0.84279	P11157;F6RUC3;D3Z0D8;D3Z2A4;Q6PEE3	P11157	Ribonucleoside-diphosphate reductase subunit M2	Rrm2
23.5998	23.6096	23.5541	25.156	25.2656	25.2796	6	11.1	58.752	35.332	25	+	2.69344e-06	1.6459	P13597-2;P13597	P13597-2;P13597	Intercellular adhesion molecule 1	Icam1
24.3469	24.371	24.4049	26.2215	26.3327	26.3399	7	15.6	82.545	22.253	33	+	1.33954e-06	1.92373	P97452	P97452	Ribosome biogenesis protein BOP1	Bop1
25.0333	24.8485	24.9103	23.697	23.8303	23.7387	12	9.1	172.79	28.492	34	+	6.23382e-05	-1.17537	Q01320;Q64511	Q01320	DNA topoisomerase 2-alpha	Top2a
26.5521	26.6439	26.4745	25.2852	25.4298	25.4358	8	14.6	67.711	87.378	72	+	7.19365e-05	-1.17321	Q01514;A4UUI2	Q01514;A4UUI2	Interferon-induced guanylate-binding protein 1	Gbp1;Gbp2b
22.5273	22.6811	22.1409	24.6558	24.8139	24.7394	10	15.2	97.783	24.964	17	+	0.000164961	2.2866	Q3TA68;Q3TAQ9	Q3TA68;Q3TAQ9	not assigned	Wdr36
20.4339	20.4588	20.5113	22.4744	22.52	22.5836	1	11.4	20.824	7.1706	7	+	7.74325e-07	2.05797	Q60648	Q60648	Ganglioside GM2 activator	Gm2a
22.6368	22.3406	22.3712	24.0355	24.1714	24.2406	7	13.7	87.264	27.782	19	+	0.000108716	1.69965	Q640M1;Q640M1-2	Q640M1	U3 small nucleolar RNA-associated protein 14 homolog A	Utp14a
28.1704	28.1912	28.1614	29.5307	29.5105	29.5655	29	27.3	152.04	323.31	214	+	1.97562e-07	1.36121	Q7TPV4	Q7TPV4	Myb-binding protein 1A	Mybbp1a
20.9763	20.8945	20.7438	22.3273	22.102	22.3763	2	7.9	43.537	5.4921	8	+	0.000209808	1.39704	Q8BGA5;G3UZA0	Q8BGA5;G3UZA0	KRR1 small subunit processome component homolog	Krr1
21.6959	21.5897	21.9173	24.2953	23.8699	23.7887	5	7.6	105.77	16.487	15	+	0.000258649	2.25031	Q8BHB4	Q8BHB4	WD repeat-containing protein 3	Wdr3
22.6254	22.6537	22.7851	24.0499	24.0282	23.7938	4	12.2	58.675	20.292	28	+	0.00018611	1.26923	Q8BHY2	Q8BHY2	Nucleolar complex protein 4 homolog	Noc4l
21.1522	21.5187	20.8215	23.4742	23.7248	23.7258	4	5.7	78.555	7.8236	10	+	0.000342128	2.47746	Q8BJW5-2;Q8BJW5	Q8BJW5-2;Q8BJW5	Nucleolar protein 11	Nol11
24.435	24.3781	24.3149	25.2527	25.2512	25.2378	5	30.5	30.928	33.791	41	+	1.54463e-05	0.871229	Q8BVQ0;Q9ERF3;D6RDC7;D6RJ72	Q8BVQ0;Q9ERF3;D6RDC7	WD repeat-containing protein 61;WD repeat-containing protein 61, N-terminally processed	Wdr61
25.2718	25.246	25.146	26.8787	26.8829	26.7905	5	18.6	50.421	182.35	60	+	4.78667e-06	1.62942	Q8BVY0	Q8BVY0	Ribosomal L1 domain-containing protein 1	Rsl1d1
22.8801	22.8498	22.3485	24.8873	24.9892	25.0782	9	16.4	88.265	44.783	17	+	0.000223906	2.29209	Q8C4J7;F6YAR3	Q8C4J7;F6YAR3	Transducin beta-like protein 3	Tbl3
25.7836	25.8182	25.8509	24.4577	24.3392	24.3859	2	11.9	33.385	31.893	21	+	3.56109e-06	-1.42327	Q8C7I4	Q8C7I4	not assigned	Apol9b
23.8524	23.8269	23.6233	25.0465	24.8584	25.1018	3	13.5	35.015	10.79	14	+	0.000281356	1.23468	Q8K183;D3Z7R1	Q8K183;D3Z7R1	Pyridoxal kinase	Pdxk
23.2136	23.3625	23.4782	24.4972	24.5085	24.6757	5	11.5	74.18	16.28	13	+	0.00022776	1.20904	Q8K363	Q8K363	ATP-dependent RNA helicase DDX18	Ddx18
23.8244	23.9191	24.1417	21.0252	20.9181	20.9404	3	9.4	53.517	14.05	7	+	7.21383e-06	-3.00049	Q8R2E9	Q8R2E9	ERO1-like protein beta	Ero1lb
20.8563	20.8237	20.1239	23.054	23.1063	22.9547	4	10.5	73.039	9.5002	4	+	0.000555572	2.43705	Q8R3I3;Q8BRB0;A0A0R4J0L5	Q8R3I3;Q8BRB0;A0A0R4J0L5	Conserved oligomeric Golgi complex subunit 6	Cog6
26.1307	26.2281	26.1604	27.5082	27.2932	27.2368	3	14.9	37.057	37.47	34	+	0.000179743	1.17298	Q8VC28	Q8VC28	Aldo-keto reductase family 1 member C13	Akr1c13
20.9068	20.8952	20.8586	23.5446	23.67	23.6353	2	12.2	27.229	8.4518	14	+	2.79116e-07	2.72981	Q8VE10;Q8VE10-2	Q8VE10;Q8VE10-2	N-alpha-acetyltransferase 40	Naa40
21.5226	20.9579	20.7647	24.9688	24.9343	25.0181	2	17.7	22.399	6.8154	11	+	6.98853e-05	3.892	Q99JZ4;P36536	Q99JZ4;P36536	GTP-binding protein SAR1a	Sar1a
21.4495	21.6342	21.4945	23.1428	22.9359	22.8087	3	24.4	23.416	15.972	10	+	0.000213929	1.43643	Q9D083;Q9D083-3;Q9D083-2	Q9D083;Q9D083-3;Q9D083-2	Kinetochore protein Spc24	Spc24
27.6315	27.6222	27.6369	28.7296	28.6201	28.7307	29	38.5	93.55	219.53	153	+	8.68289e-06	1.06328	Q9JIK5	Q9JIK5	Nucleolar RNA helicase 2	Ddx21

## Sheet: Table 3
Intensity DMSO_1	Intensity DMSO_2	Intensity DMSO_3	Intensity DJ34_1	Intensity DJ34_2	Intensity DJ34_3	Amino acid	Charge	Reverse	Multiplicity	Student's T-test Significant	Localization prob	PEP	Score	Delta score	Score for localization	Mass error [ppm]	Intensity	Position	-Log Student's t-test p-value	Student's t-test Difference	Proteins	Positions within proteins	Leading proteins	Protein names	Gene names	Sequence window	Unique identifier
22.731	22.3984	22.0608	21.7347	22.0792	22.0949	S	2		___1		1	2.44602e-06	130.1	99.534	100.09	-0.33402	29265000	560	0.878665	0.427158	A1A5B6	560	A1A5B6	TBC1 domain family member 25	Tbc1d25	SSQGPSGGGRLLRQASLDGLQQLRDNMGLRK	UID1
21.261	20.5602	20.5596	19.9998	20.2356	20.5247	S	2		___1		0.999975	0.00349014	69.815	51.01	69.815	-0.27442	9396000	484	0.904552	0.540225	A2A4P0	484	A2A4P0	ATP-dependent RNA helicase DHX8	Dhx8	EPPFLRGHTKQSMDMSPIKIVKNPDGSLSQA	UID2
26.0542	25.1289	24.956	25.3498	25.3495	25.5103	S	2		___1		0.998321	2.80156e-10	214.82	180.82	187.35	0.83951	516710000	227	0.0227409	-0.023496	A2A5R2	227	A2A5R2	Brefeldin A-inhibited guanine nucleotide-exchange protein 2	Arfgef2	MQSKPQSPVIQATAGSPKFSRLKQSQAQSKP	UID4
23.5427	22.5959	18.4504	18.5672	18.7877	22.8399	S	3		___1		0.831179	1.31507e-18	122.49	112.96	94.449	-1.1053	27830000	356	0.282072	1.46475	A2A5R2	356	A2A5R2	Brefeldin A-inhibited guanine nucleotide-exchange protein 2	Arfgef2	NSQTNGIADDRQSLSSADNLEPDVQGHQVAA	UID6
22.9921	22.2478	21.8049	21.8986	19.7059	22.5236	S	3		___1		0.814978	4.7534e-19	135.91	121.29	135.91	0.84958	26926000	785	0.454568	0.972212	A2A699	785	A2A699	Protein FAM171A2	Fam171a2	RGDSSRSSASELRRDSLTSPEDELGAEVGDE	UID7
22.4209	21.8098	21.5437	22.1823	18.4898	22.6032	S	2		___1		1	1.86709e-09	129.38	109.28	129.38	-0.64634	23479000	445	0.247434	0.833029	A2A699	445	A2A699	Protein FAM171A2	Fam171a2	PGARTVEGAGLKSARSVEGPGGLEPSLDEYR	UID8
20.8276	20.0028	19.7738	20.373	20.6414	20.6807	S	3		___1		1	0.000415994	73.834	64.512	40.616	0.12445	18549000	1018	0.471354	-0.363674	A2A6A1	1018	A2A6A1	G patch domain-containing protein 8	Gpatch8	PSQRSGSRKGSWGHESPEERRSGRRDFIRSK	UID10
19.3902	18.7014	19.3608	20.6382	20.9139	21.2922	S	3		___1	+	0.878144	0.00029396	53.359	44.54	53.359	-0.97644	6175400	648	2.44012	-1.79728	A2A6A1	648	A2A6A1	G patch domain-containing protein 8	Gpatch8	ACSSLNKQEPGGSHMSETEDTGRSHPSKKEP	UID11
21.7487	19.6002	18.1551	19.5034	21.2665	21.1156	S	2		___1		0.836097	0.000205811	82.069	48.108	82.069	0.61167	8318700	735	0.267473	-0.793837	A2A6A1	735	A2A6A1	G patch domain-containing protein 8	Gpatch8	ADSERGPKSEPPGSGSPAPPRRRRRAQDDSQ	UID12
19.4672	18.3009	18.2114	18.5163	19.5043	18.9106	S	2		___1		0.776669	0.00107031	66.004	59.7	66.004	-0.83823	2469800	918	0.253934	-0.317242	A2A6A1	918	A2A6A1	G patch domain-containing protein 8	Gpatch8	DRSRRHSKRSHDSDDSDYTSSKHRSKRHKYS	UID13
22.0582	18.4098	21.4575	21.5439	21.8326	19.8339	S	3		___1		0.971878	0.00336798	51.939	40.489	51.939	-0.72394	14039000	1039	0.121154	-0.42833	A2A6A1	1039	A2A6A1	G patch domain-containing protein 8	Gpatch8	SGRRDFIRSKIYRSQSPHYFQSGRGEGPGKK	UID14
24.1701	23.589	23.5466	23.813	23.6351	23.8706	S	3		___1		1	3.33332e-14	151.3	136.34	120.33	-0.25037	86852000	121	0.00667969	-0.00434049	A2A791	121	A2A791	Zinc finger MYM-type protein 4	Zmym4	TDGSLEVERRAAHQESDNENEIQIQNQLKKD	UID16
20.2817	18.7653	18.5152	18.2635	19.1141	19.797	S	2		___1		0.999444	0.00062416	70.089	44.389	70.089	1.8662	1478400	307	0.0634393	0.129192	A2A7Y5	307	A2A7Y5	Migration and invasion-inhibitory protein	Miip	SIMDPPHQYRIHRRKSFDASDTLALPRHCLL	UID17
20.4146	19.9279	19.3486	19.7973	19.9481	20.08	S	2		___1		1	0.0226825	48.283	36.07	48.283	0.34622	6093800	2324	0.0481358	-0.0447744	A2A884	2324	A2A884	Transcription factor HIVEP3	Hivep3	PRSRNLSGEPRTRQGSPELLGRGELRTPLFL	UID18
19.101	19.0122	18.4624	18.6338	19.2161	19.1915	S	3		___1		0.999447	3.99491e-06	91.441	75.187	72.21	0.1905	7152600	3230	0.219428	-0.155303	A2A9C3	3230	A2A9C3	Protein SZT2	Szt2	SRLPLEPETPGSLVGSPREASGMMLAPGPAP	UID23
21.1475	20.4215	20.5412	20.0186	20.1588	20.6543	S	2		___1		0.999713	4.38004e-05	86.548	62.017	86.548	-0.7895	9136200	4124	0.650763	0.42617	A2AAE1	4124	A2AAE1	Uncharacterized protein KIAA1109	Kiaa1109	TSASKAGMPGSSGLGSPLGRSRHSSSQSDLT	UID24
20.6672	20.4179	19.9852	20.3447	21.1685	18.6111	S	2		___1		1	3.29466e-06	120.87	93.444	120.87	0.36505	7792400	1355	0.15088	0.315364	A2AAE1	1355	A2AAE1	Uncharacterized protein KIAA1109	Kiaa1109	QFSSDVSRSDENVLDSPKQRRSFGSFPYTPS	UID25
23.3857	22.7329	22.4686	18.4342	23.0285	18.9763	S	2		___1		0.983199	4.13998e-46	194.23	174.12	194.23	-1.8661	32291000	2755	0.855857	2.71609	A2AAE1	2755	A2AAE1	Uncharacterized protein KIAA1109	Kiaa1109	EPTCRVVFENEQDNNSLTKTQRKRSLVTSEP	UID26
20.6979	20.3593	19.8047	20.0481	20.5986	20.4028	S	3		___1		0.99999	4.87092e-05	80.534	74.754	80.534	-0.49308	8020000	249	0.0715121	-0.0625165	A2AB59	249	A2AB59	Rho GTPase-activating protein 27	Arhgap27	PRATSPRSAAAPPRLSPVWETHTDTGTGRPY	UID27
22.2926	21.6257	21.3107	21.4527	21.0481	21.4442	S	2		___1		1	2.69735e-08	152.54	115.2	152.54	0.014565	18866000	333	0.60121	0.428002	Q8R3R5;A2AF53	333;333	Q8R3R5	Transmembrane protein 185B;Transmembrane protein 185A	Tmem185b;Tmem185a	IAPMFGKKARVVITQSPGKYVPPPPKLNIDM	UID28
21.8236	18.5737	18.3211	20.2664	20.8107	20.3297	S	3		___1		0.894045	0.000153986	60.765	39.231	60.765	1.0038	8129900	592	0.322345	-0.89615	A2AG58	592	A2AG58	Uncharacterized protein CXorf23 homolog		KERLQNEDENIFHMASPTERNHQSPSFSKVK	UID29
22.1998	21.4417	20.6799	20.9978	20.7531	20.6364	S	2		___1		0.814815	0.000414816	89.08	55.189	89.08	-1.8202	14837000	410	0.644876	0.644662	A2AG58	410	A2AG58	Uncharacterized protein CXorf23 homolog		DCRKENASFSKQFDTSPKPEEKCYSLIKKKP	UID30
21.6905	19.5185	19.8201	19.4183	20.6818	20.7367	S	2		___1		0.998683	8.18109e-05	102.66	64.64	102.66	-3.8693	7739400	205	0.0267445	0.0641327	A2AG58	205	A2AG58	Uncharacterized protein CXorf23 homolog		DELRHQRVQEESYPQSPRRGSEDFGTRNPFQ	UID33
24.9861	24.3446	24.3071	24.0405	24.1073	24.3215	S	3		___1		0.996271	5.32563e-14	105.21	94.818	105.21	0.42261	157800000	636	0.758503	0.389442	A2AGH6	636	A2AGH6	Mediator of RNA polymerase II transcription subunit 12	Med12	SRGDLAFGAPGPRPPSPFDDPTDDPERKEAE	UID34
22.6725	22.083	21.9922	22.314	22.7745	22.543	S	2		___1		1	0.000161141	102.52	64.839	59.227	-0.46985	72181000	699	0.514176	-0.294589	A2AGH6	699	A2AGH6	Mediator of RNA polymerase II transcription subunit 12	Med12	DFSLFSPTMPCEGKGSPSPEKPDVEKEVKPP	UID35
23.6167	22.8753	22.7986	23.1774	23.3733	23.4216	S	2		___1		0.98589	4.12789e-06	160.56	142.97	160.56	-0.20412	59441000	1133	0.347347	-0.227256	A2AHC3	1133	A2AHC3	Calmodulin-regulated spectrin-associated protein 1	Camsap1	TLPQSRSLPPSTHPRSPSDPGGELPEKCLFD	UID37
22.3228	21.5661	21.3506	21.4096	21.5926	18.7794	S	2		___1		0.999527	0.000105481	104.17	92.581	83.617	0.12409	16973000	553	0.531472	1.15261	A2AHC3	553	A2AHC3	Calmodulin-regulated spectrin-associated protein 1	Camsap1	DEELVAIIRTDVSPPSPQMPRTSPQAPGLVA	UID39
22.7162	21.77	21.5746	21.8939	22.0473	22.1534	S	4		___1		1	4.7599e-14	178.35	172.06	127.28	-0.91483	65142000	173	0.0102728	-0.0112375	A2AIV2	173	A2AIV2	Protein virilizer homolog	Kiaa1429	NLKHADGEKEDQFNGSPPRPQPRGPRTPPGP	UID40
23.3415	22.5591	22.4105	22.1798	22.4067	22.6948	S	2		___1		1	1.39694e-06	148.18	138.13	114.24	0.49254	39484000	222	0.455429	0.343252	A2AIV2	222	A2AIV2	Protein virilizer homolog	Kiaa1429	KEEDVPHREDYFEPISPDRNSVPQEGQYSDE	UID41
24.1406	23.6391	23.3166	23.1499	23.2621	23.6728	S	2		___1		0.993642	2.70954e-06	154.28	122.68	152.38	-0.14135	74747000	1578	0.513997	0.33715	A2AIV2	1578	A2AIV2	Protein virilizer homolog	Kiaa1429	DLHSELERSFLSEPSSPGRSKTTKGFKLGKH	UID42
24.5018	23.9995	23.6943	23.1498	23.41	23.65	S	3		___1		1	1.24251e-10	121.26	109.3	121.26	0.92332	127000000	461	1.12717	0.661922	A2AIV8	461	A2AIV8	Caspase recruitment domain-containing protein 9	Card9	EDAQLSDKGVLADRESPEQPFMALNKEHLSL	UID43
23.7529	23.3374	23.1955	23.4271	23.5399	23.6937	S	2		___1		1	5.00791e-14	152.64	136.32	152.64	2.1834	118120000	451	0.271895	-0.124987	A2AIV8	451	A2AIV8	Caspase recruitment domain-containing protein 9	Card9	QELSLPQDLEEDAQLSDKGVLADRESPEQPF	UID44
22.0944	20.9969	20.7149	19.2414	21.8363	19.75	S	3		___1		1	7.96716e-05	87.388	71.848	61.962	-0.2702	17857000	401	0.479962	0.992832	A2AJI0	401	A2AJI0	MAP7 domain-containing protein 1	Map7d1	PSGERPERRKPGAGGSPALARRRLEATPVQK	UID52
22.5225	21.7625	21.6463	21.1464	21.5941	21.4087	S	2		___1		1	2.20808e-10	132.81	122.86	132.81	-0.9756	21136000	2945	0.9126	0.594041	A2AJK6	2945	A2AJK6	Chromodomain-helicase-DNA-binding protein 7	Chd7	KAEGGPCKDGETLEGSDAEENLDKTVESSIL	UID54
21.0109	20.5179	20.3328	20.2504	20.3736	20.6031	S	2		___1		1	4.28843e-30	230.3	222.22	87.411	-1.2789	312020000	290	0.392846	0.211491	A2AJT4	290	A2AJT4	Arginine/serine-rich protein PNISR	Pnisr	EGGDGPRLPQRSKFDSDEEDEDAENLEAVSS	UID55
23.8683	23.304	22.5297	23.321	22.9994	22.8373	S	2		___1		1	1.08304e-07	178.1	113.84	93.649	0.065016	76935000	211	0.165423	0.181458	A2AJT4	211	A2AJT4	Arginine/serine-rich protein PNISR	Pnisr	QNRRERPPSFRDRQRSPIALPVKQEPPQIDA	UID56
21.1889	19.3486	20.5411	20.5283	21.3205	21.3064	S	2		___1		1	0.000108725	95.264	67.046	95.264	0.29865	10641000	67	0.505428	-0.692173	A2AKB9	67	A2AKB9	DDB1- and CUL4-associated factor 10	Dcaf10	PPVAGSPRLPGGPAVSPAERAGEFAAPGALE	UID59
23.1288	19.1799	21.6943	22.4658	18.853	22.7322	S	3		___1		0.998871	6.66812e-05	63.376	53.277	63.376	-0.50834	25325000	1376	0.00306835	-0.0159772	A2AKX3	1376	A2AKX3	Probable helicase senataxin	Setx	RVSRIVQGSDVLEADSDEPDDHRVSEPLAIS	UID60
19.4536	20.1016	19.9852	20.2362	20.2897	19.5755	S	3		___1		0.985968	0.00138423	58.461	47.2	44.045	0.2469	4680000	2595	0.242587	-0.186981	A2AKX3	2595	A2AKX3	Probable helicase senataxin	Setx	PAHPAAAASTSKRKYSDPDAGLSHKREPRAF	UID61
22.6247	22.0056	21.744	21.736	21.7324	22.1184	S	2		___1		1	7.81371e-06	124.6	98.215	71.548	0.17717	31677000	178	0.379022	0.262491	A2AN08	178	A2AN08	E3 ubiquitin-protein ligase UBR4	Ubr4	TVKTLSDVEDQKELASPVSPELRQKEVQMNF	UID62
22.435	21.852	22.0052	21.8414	21.919	22.4041	S	2		___1		1	7.41444e-07	136.53	94.841	71.548	0.17717	32895000	181	0.0594808	0.042565	A2AN08	181	A2AN08	E3 ubiquitin-protein ligase UBR4	Ubr4	TLSDVEDQKELASPVSPELRQKEVQMNFLNQ	UID63
22.2786	25.7293	25.6506	25.8518	25.797	25.7859	S	2		___1		0.974569	1.50065e-08	179.95	155.07	162	0.45661	296230000	2716	0.480785	-1.25877	A2AN08	2716	A2AN08	E3 ubiquitin-protein ligase UBR4	Ubr4	VLRPRNKRRHVTLPSSPRSNTPMGDKDDDDD	UID64
21.7656	21.408	21.1951	20.8314	20.8217	21.1555	S	2		___1		1	0.0113817	69.825	34.529	51.066	-0.19462	14804000	486	1.22567	0.520011	A2APB8	486	A2APB8	Targeting protein for Xklp2	Tpx2	VGVPEKKVIPATVPKSPVFALKNRIRVPIKD	UID65
23.4659	22.827	22.6996	21.9279	22.0331	22.3206	S	2		___1	+	0.999439	5.38783e-05	105	84.698	105	-0.017476	39357000	737	1.5706	0.903624	A2APB8	737	A2APB8	Targeting protein for Xklp2	Tpx2	AVEVKSSELPLTVPVSPKFSTRFQ_______	UID66
19.8049	18.826	18.6854	19.0657	18.4783	19.1153	S	2		___1		0.999987	0.0176238	53.751	26.226	53.751	0.0078799	2735300	702	0.208163	0.219006	A2AQ19	702	A2AQ19	RNA polymerase-associated protein RTF1 homolog	Rtf1	ITSKAPPAKDGAPRRSLNLEDYKKRRGLI__	UID67
[truncated: 5,155 more rows]

## Sheet: Table 4
Intensity DMSO_1	Intensity DMSO_2	Intensity DMSO_3	Intensity DJ34_1	Intensity DJ34_2	Intensity DJ34_3	Amino acid	Charge	Reverse	Multiplicity	Student's T-test Significant	Localization prob	PEP	Score	Delta score	Score for localization	Mass error [ppm]	Intensity	Position	-Log Student's t-test p-value	Student's t-test Difference	Proteins	Positions within proteins	Leading proteins	Protein names	Gene names	Sequence window	Unique identifier
[truncated: 5,370 more rows]

[truncated: 2 more sheets: Table 5, Table 6]
